# Supplementary material for: Construction and evaluation of a whole genome microarray of Chlamydomonas reinhardtii
Source: BMC Genomics. 2011 Nov 25;12:579. doi: 10.1186/1471-2164-12-579 (PMC3235179; doi:10.1186/1471-2164-12-579)
Supplement: Additional file 1 — Table S1:Transcript specific sequences for the new Chlamydomonas reinhardtii full genome microarray. Probe identifier, probes sequence and origin for the Chlamydomonas reinhardttii 4*44 K Agilent microarray. [file 1471-2164-12-579-S1.ZIP]

Archive with 2 entries (2 files):
- ausgabe.txt
- ausgabe2.csv
