# Supplementary material for: Construction and evaluation of a whole genome microarray of Chlamydomonas reinhardtii
Source: BMC Genomics. 2011 Nov 25;12:579. doi: 10.1186/1471-2164-12-579 (PMC3235179; doi:10.1186/1471-2164-12-579)
Supplement: Additional file 1 — Table S1:Transcript specific sequences for the new Chlamydomonas reinhardtii full genome microarray. Probe identifier, probes sequence and origin for the Chlamydomonas reinhardttii 4*44 K Agilent microarray. [file 1471-2164-12-579-S1.ZIP › ausgabe.txt]

>144881
ACCTGCCCATCGGCGCCGTGTTGAAGCTCAAACACTTTTACGTGGAGGCGTTCGGGGACG	MOST_tdt
CTCGGAGCCTGACGAAATCTCGGTGGTGTGCTACAACCTGCTTGCCGACGTGTATGCCAC	MOST_tdt_temp
GGCGGGCACTGTGCACTGTGACCAAGACCACCATCGCGCACCCCTACGCGCTCCACGAGG	chlamydomonas.15-55-60.nuprobes.Length60.trans
>184037
AATAGAGGGTCGTCGACATCTGAGCCGCTGGTTTGCTTGGTGATGGGTGGTGAGGTAACG	MOST_tdt
AGAACGGTAGATGGACCAGGGACGGTCTGTTACATGCTACCTGTTATCCAACTGGCCAAG	MOST_tdt_temp
TAGATGGACCAGGGACGGTCTGTTACATGCTACCTGTTATCCAACTGGCCAAGTGCACGT	chlamydomonas.15-55-60.nuprobes.Length60.trans
>113708
AGTTCGGGATAAACTACGCGCACCTGCCGGAGCAATTCAAGAAGGGGTCCGTGGTGATAC	MOST_tdt
CAAACTGCGCAAAAGAACGAGTTGCTGTTCAACGAGTTCGGGATAAACTACGCGCACCTG	MOST_tdt_temp
TACGGCGAGAGCGACGAGTACAGCTTCGTGCTTGGTCGAAGCACGGACATGTACGGGCGG	chlamydomonas.15-55-60.nuprobes.Length60.trans
>176424
TTGTGCATGAAGATTCTGACTGCGATGACCGGCTGGTGTCCGATGATGACCGCCCCTCAA	MOST_tdt
TCCAAGTGCCTTGTGCATGAAGATTCTGACTGCGATGACCGGCTGGTGTCCGATGATGAC	MOST_tdt_temp
GCACATCGCCGACCTGGCCAGCTTTTCGCATGTGTCACCTGACAACGAGCGCAAGCCCAA	chlamydomonas.15-55-60.nuprobes.Length60.trans
>184033
AAGGGGCAACAGCTACCTGCTACAGCCGACAGGGACCGTCGATAGCTGCACGCTGCTACT	MOST_tdt
CTATAGCAGCGAACGCGAGCCACATCAAAGGGGCAACAGCTACCTGCTACAGCCGACAGG	MOST_tdt_temp
AAGTCAGGCTTTACGCACTCGCCGCGGTTCCGGGAGCCCTCGGACTTTGGTGCGGATGTG	chlamydomonas.15-55-60.nuprobes.Length60.trans
>176422
AGATTGAGATTGGCAATGACCTGCGCAAGCAGTTTGCCGCTGCGGGCGGCATGGAGATAT	MOST_tdt
CTTCGCGCTGCCCTGTTTCCTCATCTTCTGCATCTTGATGATTGTGCCCACTGCCCTGAT	MOST_tdt_temp
CACGCGCCGACCATCAGGGCAGTGGGCACAATCATCAAGATGCAGAAGATGAGGAAACAG	MOST_tdt_anti
>55270
TTTTGATTGAGAGAACAAAAGAGCTGAGTGTGTGTGCGAGCTCGCGCTGTACAGCTATAT	MOST_tdt
GCCTGATCTGTCTTTCAAACTATATGATGATGATGCACAGTCGCAGCTCAGGGTGTGGC	freiburg_on_jgi3.1.uniq.oligo.annotation.csv
GTTCGCTCCGAGTACACCCTGCCTGAGGGCAACCAGTGGCGCTACTCCGAGTTCGTGAAC	chlamydomonas.15-55-60.nuprobes.Length60.trans
>168810
ACGCGATGGGCGGTCTGGTCGGTGGTGGTGGCCGGCAGCCGGGCATGTTCGGCATGCTGG	MOST_tdt
CTGCTGAACGCACCGCAGGGCCTGGCCGCTTCAAGTCCTGCCTTGAATGTGCCTTCTCAC	MOST_tdt_temp
TCGTGCCGCACCTTTTGTCGTTGCTGGCTCCCCAGGTGGTTAGCAACCTGCCGGAGGCCT	chlamydomonas.15-55-60.nuprobes.Length60.trans
>156847
TTCGCTACATTGGTTGTAGTTGATTGCATGAAACGTACCCAGTTGCGCATGCATGGTTGT	MOST_tdt
TGCATCAAATAGATACCATGATTGCCATAGACGGTTCGTAGCTACAAAGTTCTTCGGCAT	MOST_tdt_temp
ACAACGTCGCTGGATCACTTCTGGAGCCCTGCAAGGTGCCAAGCATGATGGAGCTACGAC	chlamydomonas.15-55-60.nuprobes.Length60.trans
>172065
TCTTGAGATGGTGGAGCAGCAGTGGCTGGTGCAGGAGATTAACGACCAGATTGCGGAGCT	MOST_tdt
CACCTCTTTACGCAAGCACGCATTCACTGTGTCTTCATCGTGTCGTGTCACTCGACATCG	MOST_tdt_temp
GGCGGTGTTTGGGCAGGACGGCAAGAGCGCGGACTTCCTGGATGGACAGAACGAGCGGCT	chlamydomonas.15-55-60.nuprobes.Length60.trans
>119005
AACCGCTGGTGGTCCGAAATTCAACACGGCACCTATGTATTTGACCGCCAGGAGGCTGAG	MOST_tdt
CTGGGTGACCTGGCCAACCGCTGGTGGTCCGAAATTCAACACGGCACCTATGTATTTGAC	MOST_tdt_temp
GCGGTGCTGACCCGGCTGTTTGTTAAGCTGGTGTTGGACTACCTGAACGAGGTCGCATAC	chlamydomonas.15-55-60.nuprobes.Length60.trans
>156845
ATGTGTGTGGGATGCAGGGGCAATAAGGCATAACACGCTGGGATACTCCCCAGCTGGGAT	MOST_tdt
ATGAAATGTGTGTGGGATGCAGGGGCAATAAGGCATAACACGCTGGGATACTCCCCAGCT	MOST_tdt_temp
ATGAAATGTGTGTGGGATGCAGGGGCAATAAGGCATAACACGCTGGGATACTCCCCAGCT	chlamydomonas.15-55-60.nuprobes.Length60.trans
>172060
TACAAGACCTCCAAGACCTGCTACAACTGCGGGTGTCAGGAGATGGCCATCAAGCGGCTT	MOST_tdt
TTCATCATCGATGAATACAAGACCTCCAAGACCTGCTACAACTGCGGGTGTCAGGAGATG	MOST_tdt_temp
CCTGTGGGAAGAGATGGCGTCGCTCAACGTCGACAGGGACCATCTCCTGGAGAAGAAGAA	chlamydomonas.15-55-60.nuprobes.Length60.trans
>144879
GAGCTGGCCAAGATTGAGGAGCAGCAGCAGGACATGACGCAGCAGCAGGACGTGTATTAG	MOST_tdt
GAGCTGGCCAAGATTGAGGAGCAGCAGCAGGACATGACGCAGCAGCAGGACGTGTATTAG	MOST_tdt_temp
ATACACGTCCTGCTGCTGCGTCATGTCCTGCTGCTGCTCCTCAATCTTGGCCAGCTCGCC	MOST_tdt_anti
>107035
TGTGCTGGATTTGCCTTGATGACACCAAGGACCGTGACGTACTAGTCAGCCCCTGCCGTT	MOST_tdt
GTGCTGGATTTGCCTTGATGACACCAAGGACCGTGACGTACTAGTCAGCCCCTGCCGTTG	MOST_tdt_temp
GCTGACTAGTACGTCACGGTCCTTGGTGTCATCAAGGCAAATCCAGCACATGTCATCAGT	MOST_tdt_anti
>160095
ATATTCCAGGAGACCTGCTGACGAGGGTATTTAGTTTCCTGGACGTCAATGACTTGATAC	MOST_tdt
GATATTCCAGGAGACCTGCTGACGAGGGTATTTAGTTTCCTGGACGTCAATGACTTGATA	MOST_tdt_temp
CAACCGCTGGACACGCAATGCTTGGGGTTGAAAATGATGCCCTGAAGAACAATGTGGCTT	chlamydomonas.15-55-60.nuprobes.Length60.trans
>152481
TTTGGTGGCTAAGTGATTGACATATGATATATGCGTGCGACATGTTCGGGAGTAGCTCTC	MOST_tdt
AAAGGTGGAAGCTCTTTGGTGGCTAAGTGATTGACATATGATATATGCGTGCGACATGTT	MOST_tdt_temp
GCTGATGGACCAGGCCTTGGCCCTGCACAACAACATCTCCAGCTCTTCCACGCTGCCCTC	chlamydomonas.15-55-60.nuprobes.Length60.trans
>184029
ATAAACTCAGAAACATGGAGCACATCATCGAGATAGCGGTTGTACGGCGTGTTGGATTGA	MOST_tdt
CCTAGTTCGCAGCCATGCCGATTCACGGTCTCGAGTTCACTGATAGTCAGC	freiburg_on_jgi3.1.uniq.oligo.annotation.csv
AAGAGCAAGAACTCGTGAGCTGCATCGCACGTCTGCCGCGGTCGCTCATAACCGCGACCA	chlamydomonas.15-55-60.nuprobes.Length60.trans
>55268
TGATGGGGGCGGCTGAAGGAGTAGTCAGGATCGGGGCTCGGGCTCTCAGACATTGTGGAT	MOST_tdt
GCCTTCGAGAAGATCCGTGTGAACCCCGGCAACTTCGCTGACGGCCGCAAGACCT	freiburg_on_jgi3.1.uniq.oligo.annotation.csv
AAAATGCAGCTGAACGTCGCGCACCACTATTGCGAGTCCATCAACAAGACTATCCGTCGC	chlamydomonas.15-55-60.nuprobes.Length60.trans
>176419
TGATATTACAGTGCACCTCATGTAACGCACTTGGTTGAACAAAGCCGGAACAAGAAGTGC	MOST_tdt
AGGGACCGGGTTCATGTTGGTCTGAGTGAAGAACGAACGGCTGACTGGCA	freiburg_on_jgi3.1.uniq.oligo.annotation.csv
AGCTCGCTTCTCGCCGGATGACAAGTTCTCTCGGGAACGCATCACCTGCAAGAAGCGGTT	chlamydomonas.15-55-60.nuprobes.Length60.trans
>184027
AATCGTGTGTGAGGACAAAGTTTTTGGATGTGACATTACAAGACGGCACTTGCTGACCAG	MOST_tdt
GCGGAGGTCTCGATCCAACGGCTTAACTACACAGCAGCTCGTATGCACGTTCGGGTC	freiburg_on_jgi3.1.uniq.oligo.annotation.csv
AGCTGAAGGGGTTCCTCGTGCTCCACAGCGTCAAGGGAGCTGCGCTGGTTGGCTTCGAGC	chlamydomonas.15-55-60.nuprobes.Length60.trans
>176416
TTTACATCAAATGAGCATGTGCGTCTGTATCACATCAACAACAACAGTGCCACAGGCACC	MOST_tdt
CGCATTCTTTGCTGGTATTCGTTACGTGTTTACATCAAATGAGCATGTGCGTCTGTATCA	MOST_tdt_temp
GAGTGATCGGGTCATTCGCACCAGCGCACAGCAGCTTGCGTTGATTGGCAGGATATGGGT	chlamydomonas.15-55-60.nuprobes.Length60.trans
>176415
AGCTCATGCGTGACCTGGAGATTATCAACAACCTCATCGGCGCTCTGAAGACCACCACGG	MOST_tdt
CTACAAGGACTTGAAAGTTCGCACATACAGAGAAGAATCACGTACACCGAGACGAAGCGC	MOST_tdt_temp
ACTTGAAAGTTCGCACATACAGAGAAGAATCACGTACACCGAGACGAAGCGCAGACGCTG	chlamydomonas.15-55-60.nuprobes.Length60.trans
>184023
ATTGAAAAGCGGCGATCACACTACTGGAGACGAAGAAGACGTTGGAAATTAGCGAGCAAT	MOST_tdt
CGTAGCAGTACTTATCATGTGCTTTTTCGTTTCTTCAAGAGGGAAAGTTGCTTGCTCGTG	MOST_tdt_temp
TGGAGCAGTGTTTTACAATTGCCGGGCCGAGTGACGGTCAGTGCACGAGAGGGAACATTC	chlamydomonas.15-55-60.nuprobes.Length60.trans
>176413
TTTTCGATTGACAACAAGCTCGGGTCCTTCGGGCGCACTCGGGGACACTCCAGTATGTTG	MOST_tdt
TATGTCAAGCCCATGATGCCTAGTGTCGCTTTCGGTGAGGGCATTGCACACCTGGAAAAA	MOST_tdt_temp
TACCTGGCGGACGGCAACATCCACGGTACCATCACCTTGCTGCCATCCAGTGCACAAGGC	chlamydomonas.15-55-60.nuprobes.Length60.trans
>168803
ATCTGCTGTGCGTCAAGGTCAAGAGCTACAAGTCCGTGTACCAGCTCATCGCCAAGGGCT	MOST_tdt
ATACAGATCGTTGTGAGCTACATGGAGATCTACAACGACCGCCTGCACGACCTGTTGCAG	MOST_tdt_temp
AGCTGATGTTTGACTCGGGTGTTGACGTGAAGCAGCCGTACGACATAAAGGTGTACAACG	chlamydomonas.15-55-60.nuprobes.Length60.trans
>184021
GGTGATAATAAAGCAAATTCTTGAATCCATTTCCCACCACGGTACCATGTCACCAACCGC	MOST_tdt
CTGGTCCAACAGCAAATACAGCAAGCCAAGTCAATAACAGTCCATGGTGATAATAAAGCA	MOST_tdt_temp
TAAAGCAAATTCTTGAATCCATTTCCCACCACGGTACCATGTCACCAACCGCCCACCCGT	chlamydomonas.15-55-60.nuprobes.Length60.trans
>176410
TTATACGAATCATTCTACCGCTATGCCGGTGGCCTCGATGACCCCACGCCCCGGCTGGTC	MOST_tdt
CCTAGGTTATACGAATCATTCTACCGCTATGCCGGTGGCCTCGATGACCCCACGCCCCGG	MOST_tdt_temp
TAGGTTATACGAATCATTCTACCGCTATGCCGGTGGCCTCGATGACCCCACGCCCCGGCT	chlamydomonas.15-55-60.nuprobes.Length60.trans
>164448
TGCTTGACTGGCTGTCGGGGGAGAGGCCGGGATGGAGTGATTCGGCTTAAGTTGTGGCGT	MOST_tdt
AGCACGGCTTCAATGGATGGAAAGTTCGCACGGCAGGACAGTGTCGTGGACGGTGGGCA	freiburg_on_jgi3.1.uniq.oligo.annotation.csv
TTGGCAGTGCTTGACTGGCTGTCGGGGGAGAGGCCGGGATGGAGTGATTCGGCTTAAGTT	chlamydomonas.15-55-60.nuprobes.Length60.trans
>172054
ATAACGACCTGGTGGCCAAGCTGATTGGCAAGACCGGCATCATCCGCAAGATACCCATGC	MOST_tdt
GACGAGGTGGAGGAATACTTCTTCGCGCACTACGTGCTCCATTTTAGTCAGCCCTACCTC	MOST_tdt_temp
TCCCGGCGGGTTTGATGTCCCGCCAGACGCCTTCCTGCCCCACTACTCGCTCGCCTCGCT	chlamydomonas.15-55-60.nuprobes.Length60.trans
>172051
TAAGGGCCCTTGCTTATGACATAGGAGTGTTCGCATGTATGTTGACATTGACAGCCATTG	MOST_tdt
CTGTTCAACATGCGCAACTCTTTCACACATATTACCCAAGCTCCACTATCGACAAAACAA	MOST_tdt_temp
GGAGGCGATGCATGCGGGCACCAGCCTGCGCTGGTCCGTGTCCGCACTGCAGCGTGTGGT	chlamydomonas.15-55-60.nuprobes.Length60.trans
>156833
ATTAAATCAAGCGATGAATTGGGTCACGGCTAGCTGCAAATGCAGCAGCTTCATGTAACC	MOST_tdt
TGATTTGACTCCGTAGGTAGATGAATGACTTCCACACAGTACCGGTATTGAACACCTTGA	MOST_tdt_temp
GCGCTCCGTGATTTTTGACGTTTTGACACGCGGCTTGAAGAGTCAAGAGTGGCTGCAGCA	chlamydomonas.15-55-60.nuprobes.Length60.trans
>144867
CTGGTTATATAAGATGGGTATGAATAGCGACCTAGACAAGTGGATAGAGAAGGTGAAGAA	MOST_tdt
TCCCAGCTCCATATTCACCGCTCGCCTTTCCTTGTACCTGAAGACCCTGGTTA	freiburg_on_jgi3.1.uniq.oligo.annotation.csv
GGTCACCGTCTGTGGTGACATCCATGGGCAGTTCCATGACTTGCTTCGGTTGTTTGAGAC	chlamydomonas.15-55-60.nuprobes.Length60.trans
>152474
GAGGTCGCGTACCGGGACGCCCCTGAGGCGCGCCTGTTCGAAGACGAGAACAAGCTGTAG	MOST_tdt
CAAGCGGAGACCACTCCGCCCGACTTCGTGAACGACAAGTTCAAGGAGGTCGCGTACCGG	MOST_tdt_temp
CCGCTCCCGCTGCAATATGTCCTGCGGGTCGCGGCCCAGGTCCCCGTCATTCTCGTGCAT	MOST_tdt_anti
>144862
TGAGATGGCATGGAGTGGTGTCGTAAGGTGTAGAACGCAGCTGCGGCCTGCCGGAGGGAA	MOST_tdt
CCGCTTCGTGAGATGGCATGGAGTGGTGTCGTAAGGTGTAGAACGCAGCT	freiburg_on_jgi3.1.uniq.oligo.annotation.csv
TGTCCGCTGTCACCGCTTCGTGAGATGGCATGGAGTGGTGTCGTAAGGTGTAGAACGCAG	chlamydomonas.15-55-60.nuprobes.Length60.trans
>176409
GACGCGCCGTCATGCGTTTTTTCGTGTTTTACAAAGCGCGTGAACTGGCTCATCCTTTCG	MOST_tdt
CTTATAAGGGACACCTGGTGTCCACACACGGCTATTTCTACGACCGTGAGCGCAACAATG	MOST_tdt_temp
CACCGGACCAACTGGTGGTTTGTCGTCTGGTGGCGTGTGGGAGAAGCTCGCAGACGAGGG	chlamydomonas.15-55-60.nuprobes.Length60.trans
>176405
AAGACGGACTTCTCAGAATACACGGAGGTGAAGCTCAAGATCATGCAAAACCTCAAGTAG	MOST_tdt
GAAGACGGACTTCTCAGAATACACGGAGGTGAAGCTCAAGATCATGCAAAACCTCAAGTA	MOST_tdt_temp
AGACGCACCACCTGAAGAAGACGGACTTCTCAGAATACACGGAGGTGAAGCTCAAGATCA	chlamydomonas.15-55-60.nuprobes.Length60.trans
>138199
GATAGGCCGACAGGATGCGAGAGGATTTGGACCAGCATGTTGTAATCCAACTCTAAAGTG	MOST_tdt
TTGAATCAGTAGCTTCACTTCTGCCTCGGGTCCTATCGGCTGGTCTAGCTCG	freiburg_on_jgi3.1.uniq.oligo.annotation.csv
TGGAGCTGAGCGATGGTATTTTCAGTATGCCCGTATAAACTTGCGGCCGGAGGATCCTGC	chlamydomonas.15-55-60.nuprobes.Length60.trans
>98399
TTTCAAGGCGGAGGACGACATCACGCAGGCGTTCAGCCATCTGGCCACCAGGGACGACTT	MOST_tdt
CTGGTCACGAAGGAGGATTTCAAGGCGGAGGACGACATCACGCAGGCGTTCAGCCATCTG	MOST_tdt_temp
AATCCTCCTTCGTGACCAGCTGGCTGAACGCCTGCGTGATGTCGTCCCTGGTGACCACCT	MOST_tdt_anti
>172048
ACGCGATACGCTATTATACCCAGCAAGGTGGCCAAGGTGCCATTTCAGCACCGCCAGTGA	MOST_tdt
CATTAGCAGACCGTCCCTGCGTCCTATGCTTGATCACTTCACGACTACCGTATCCCTGAC	MOST_tdt_temp
CTTCCCCTTTGACAACTACCTGACCCGGTCCTTGCTTGGTGAGGCCGTGTTTCGGTTACC	chlamydomonas.15-55-60.nuprobes.Length60.trans
>172047
AGATCACCAAGCGCTTTGGCATGGTCTTCATTCTTGATGATATCATCGACCAATGGAGTG	MOST_tdt
GTCAAAGATCACCAAGCGCTTTGGCATGGTCTTCATTCTTGATGATATCATCGACCAATG	MOST_tdt_temp
TCTTCATTCTTGATGATATCATCGACCAATGGAGTGCGAGCCAGCACGTGGGCGAGAAAG	chlamydomonas.15-55-60.nuprobes.Length60.trans
>156829
TTTGGACAAATGAAAAGTTGGCAGGGCTAAAAGCATCTACACAGGCTGGAGGTCGTTGAA	MOST_tdt
AAAGTTGGCAGGGCTAAAAGCATCTACACAGGCTGGAGGTCGTTGAAGGG	freiburg_on_jgi3.1.uniq.oligo.annotation.csv
CGGTTGGGGCTTTTGGACAAATGAAAAGTTGGCAGGGCTAAAAGCATCTACACAGGCTGG	chlamydomonas.15-55-60.nuprobes.Length60.trans
>172046
AGATCTGTTTCAGCCGCGACGTGGATGCCGCATACACCGGCTGTGGCCATGTCATCTGCG	MOST_tdt
CAAGATCTGTTTCAGCCGCGACGTGGATGCCGCATACACCGGCTGTGGCCATGTCATCTG	MOST_tdt_temp
TTCAACTCCTGCTACCACTTGACGGACGTGCCCAGTTTTGTGTCGGGCCGGCACCTGGTC	chlamydomonas.15-55-60.nuprobes.Length60.trans
>156825
AGACGGGCTGAGGCCTTTGCTGTACTGCTGCATATGTTAAATTTAATGACATGTAGCTGT	MOST_tdt
CTGAAGACGGGCTGAGGCCTTTGCTGTACTGCTGCATATGTTAAATTTAATGACATGTAG	MOST_tdt_temp
TGGACGTGGGGGAAGTGCACTGGGTGCCTACGGCAGGCACGGCGCACAGGGCAGGCACGT	chlamydomonas.15-55-60.nuprobes.Length60.trans
>101710
TCAACGGCTACATGTTGCACAACCTGGCGCACATCGAGCTGAACGCGATTGACCTGGCAT	MOST_tdt
TTCTCAGCACTGGAGCTGCCAGACCAGTTCTATGAGGACTTCGCGAGGGTTGCTGACGAC	MOST_tdt_temp
CATCGAGCTGAACGCGATTGACCTGGCATGGGACACGGTGGTGCGGTTCTCAGCACTGGA	chlamydomonas.15-55-60.nuprobes.Length60.trans
>107015
TGAGGTGAAGCAATCAACACGTATGGGCAGAGTCTTTGAGGCCTACTGCAGCAGGCAGGG	MOST_tdt
CAAAATCATTATCAAAGATCAGAGCGGCTCGGCGGTGCGCTTTGAGGTGAAGCAATCAAC	MOST_tdt_temp
TGCGCTTTGAGGTGAAGCAATCAACACGTATGGGCAGAGTCTTTGAGGCCTACTGCAGCA	chlamydomonas.15-55-60.nuprobes.Length60.trans
>152465
TTGCAGGCAGGTCGCATGGCTGCAAGGGGATGCTTGGGGTGTGTGTGTGTGCAAAGATAG	MOST_tdt
AAATACGTGCAGTCTAGCAGCTCGGAGGTGACAGCTGCGCACAATGGGAGT	freiburg_on_jgi3.1.uniq.oligo.annotation.csv
TACTCGAATATAAATACGTGCAGTCTAGCAGCTCGGAGGTGACAGCTGCGCACAATGGGA	chlamydomonas.15-55-60.nuprobes.Length60.trans
>152464
ACTGTCCCATGCGTTTCCACAACCTGCACAAAATCACAAAACACACATTCTCATTTCAAC	MOST_tdt
ACCTCATCATGCCGCTACTCAAGTACGGAAAGCAGTAGCACTTCACGGCCCT	freiburg_on_jgi3.1.uniq.oligo.annotation.csv
TAAGCCATGAACGAGCTAATGAACTGGGAAGTTCGCTAAATTTCCCTTCACCAGTGCCAC	chlamydomonas.15-55-60.nuprobes.Length60.trans
>160073
TTAGCAACATCATCAAGGAGTCAATTGATGCAGTGCTGCAAAACCAGCAATACAGCGAGG	MOST_tdt
GCCAATGGACGTCGAGCTGTCTAGAACATTGCATAAAGCGCCTCACAGCGT	freiburg_on_jgi3.1.uniq.oligo.annotation.csv
AGGTTAGCCAATGGACGTCGAGCTGTCTAGAACATTGCATAAAGCGCCTCACAGCGTTGA	chlamydomonas.15-55-60.nuprobes.Length60.trans
>144853
TGTTCTTGAACGACAAGCTCAACATGTACGCCACCAACCGCCCTTCCATGCTGCGTCTGG	MOST_tdt
CACACTGGAGCTGCACTACTACAAGTACGCGATGTTCTTGAACGACAAGCTCAACATGTA	MOST_tdt_temp
GTTACAACGCCAACGGGGTGGACCTCAACCGCAACTTCTACACCAGCGCCTTCCCCTTTG	chlamydomonas.15-55-60.nuprobes.Length60.trans
>160070
TGACTTTAGATGACAATCAACCACATGTGACATGCTGATTCGTAACCGAGGTGGGGGATA	MOST_tdt
GTGCTGATTCGTAACCTAGGTGGGCACTTGAGGCCGGAACTGCGTGACTCT	freiburg_on_jgi3.1.uniq.oligo.annotation.csv
AGCCCGCTGGCACCGTATACCTGTCCGATGGCGAGGGCCATGTCGTTCGCCGCTCCACAA	chlamydomonas.15-55-60.nuprobes.Length60.trans
>187998
AGTGGCTGACTGACCCACAACTTGTTTGGCACGGAGTGGCGTGTAATGCAACGGAAGTTG	MOST_tdt
GCCGATGGCGGGAGGAAAAGTAGCGGTGTAAGTGGCCTCTGAAGGCCGTT	freiburg_on_jgi3.1.uniq.oligo.annotation.csv
TGAGGCAGCAATGCAGTGGGATTACCTGACTGAGTGGCTGACTGACCCACAACTTGTTTG	chlamydomonas.15-55-60.nuprobes.Length60.trans
>140499
ATCCATGAGACGCGCGTGAAAATGTCGACAGAGTGGTTCAACAACTGCGTGGCATCGCGC	MOST_tdt
CGTGCGTGTAACGGAGAAAAAAGATGGCCGATGCATCTGAAGCCGAGAGGAATATGGTGG	MOST_tdt_temp
TGACATCCATGAGACGCGCGTGAAAATGTCGACAGAGTGGTTCAACAACTGCGTGGCATC	chlamydomonas.15-55-60.nuprobes.Length60.trans
>187997
AGGGTCTTGCATCGAGGCGTGGATTGAGGACGCACGAGGATTGTAAAACAAAGGGCGACA	MOST_tdt
AATAAACAAGAAAGGGGCAGGGTCTTGCATCGAGGCGTGGATTGAGGACGCACGAGGATT	MOST_tdt_temp
CGGTCGTTGCCGTGCAACGAGTGACCTGAGTGGCGGTTGGCAATAAACAAGAAAGGGGCA	chlamydomonas.15-55-60.nuprobes.Length60.trans
>184008
ACGAACGTATTTGCAGCTTTCTAGCATGTAAGAGCCTTAGGTACCATGAACCGCATGAAC	MOST_tdt
GAGCCTTAGGTACCATGAACCGCATGAACCGCCCTGTAGACGTTGCTCGG	freiburg_on_jgi3.1.uniq.oligo.annotation.csv
GTAACGAACGTATTTGCAGCTTTCTAGCATGTAAGAGCCTTAGGTACCATGAACCGCATG	chlamydomonas.15-55-60.nuprobes.Length60.trans
>140498
TACACACGACGAGCTGTTGGAGATGGGCAGTGCGGCGCTGCACGAAATCAATGAGAAGCT	MOST_tdt
TGACGCACTGGCTCGCGAGCGGCGTACACACGACGAGCTGTTGGAGATGGG	freiburg_on_jgi3.1.uniq.oligo.annotation.csv
CTTTAGCGAACCTCTAGTCCCTCAGCTTCGAAGTGACTATGACGCCTTTCAGAAGCAGCA	chlamydomonas.15-55-60.nuprobes.Length60.trans
>132888
TTGACCGTTTCTTTGCATGGGGTGTGCACCTGGTGAGGGGAGCGCTGCTCACTCCAAGCG	MOST_tdt
CGAGTGCATGAAGGCAGGAGTGACGTCGCTAATATGCGGCGGGAAGCAGGGATTGGATTC	MOST_tdt_temp
CTGCCGGTGCGGAACATGGGCCACGTGTCGCGTTGGTCGTGGTCGAGCGCTAGGCAAGGA	chlamydomonas.15-55-60.nuprobes.Length60.trans
>187994
TATCCTGACCATCTGACTGAGAAGACGCTTCATGTATACTGTGTTCAACCGTGTGTGTCA	MOST_tdt
CTGTCTCCATTCTATCCTGACCATCTGACTGAGAAGACGCTTCATGTATACTGTGT	freiburg_on_jgi3.1.uniq.oligo.annotation.csv
CATCTGACTGAGAAGACGCTTCATGTATACTGTGTTCAACCGTGTGTGTCAGGCTAGGCG	chlamydomonas.15-55-60.nuprobes.Length60.trans
>184005
ATTTTGGGTTTGAAGCAAGCACCCTGGGTTCAACAAGTTAGAGAAGTTCGGGTATCTGCA	MOST_tdt
TCTGTCGGCCCGCTATTGGCGTGTGCATGCGACAAAACAAGAATACGCTATCT	freiburg_on_jgi3.1.uniq.oligo.annotation.csv
GTTGCAGAGCTTGCCTGTGCGGATGGTTCTAAGTTGGTTTCACACTCATGCCCGGGTTTT	chlamydomonas.15-55-60.nuprobes.Length60.trans
>187991
CCACCAGCAGGTCGAGATCGAGTACGGGAACTATTCGTGTAATGATCATGTCGTTTCTCA	MOST_tdt
TCCAAGTGGTCTCGTTCAAATTTCACGGCTTGAGCTTGTCGCTGGCGACTAGGCCT	freiburg_on_jgi3.1.uniq.oligo.annotation.csv
AGGCTGGCGGTTTTTAGCTCCTCGAATCCAAGTGGTCTCGTTCAAATTTCACGGCTTGAG	chlamydomonas.15-55-60.nuprobes.Length60.trans
>184001
CGTGCGCGCGCAAATGTGGTAGGCGCTTGTAGCAAGCGCAACTGTAACTCCAAAGTTTCA	MOST_tdt
GTACGCTATCCGCGCTCGCCGGAAAACTGTGACGGAGAAGGACTTCTTGGAGGCTGT	freiburg_on_jgi3.1.uniq.oligo.annotation.csv
CCCTGAGTTTACGCGGCAGATCTCAACTAGCATTTCTCTTGACCACTGCTTCTTTCCTGG	chlamydomonas.15-55-60.nuprobes.Length60.trans
>132881
TCTAATGCATGAGTACTTTCAAGTTATACTGTCGAGTAATTTGCGCGTCCCATGAGGGGC	MOST_tdt
GGGCGGGTGGGTGTACCCAATATTTGCTCCCTTCAATTGCTTTCAACCTCT	freiburg_on_jgi3.1.uniq.oligo.annotation.csv
GGCAGAGTTGGCACCTAGGACCTTGGCTGGGGTATAGGACGGAACCATTTGGTCGTGTGT	chlamydomonas.15-55-60.nuprobes.Length60.trans
>172039
TGCATCGGTCTCAGCTGCTGGTGCTGCGACATCAACCAGTGCACGTATCAGCGGCAGAGC	MOST_tdt
CAGCAGCAGAGCTCAAGTGTGTCAGGCAACGCACTGTCAGGCACTTCAGCGAGCAAGACC	MOST_tdt_temp
TCTGATGCCTCCGTTGCGCCAGTGTGCACCTCTCACAGCAGTCAGAGGTTTCTTGCAGCA	chlamydomonas.15-55-60.nuprobes.Length60.trans
>172033
TCATTGCCTCATCCACGTCAGCCCGTGGCGCTGGCGGCGTGGTCATTAATTTCACCCACG	MOST_tdt
ATGATGGTCATTGCCTCATCCACGTCAGCCCGTGGCGCTGGCGGCGTGGTCATTAATTTC	MOST_tdt_temp
CGCTGCCAAGCCGGGCTGTGTCGAGCCCACACATGATGGTCATTGCCTCATCCACGTCAG	chlamydomonas.15-55-60.nuprobes.Length60.trans
>138180
ATACTGTGCCAGCGTAGGCCTATGTACCTGGCAGCACTGAATGTAAAACCTTCGCCCCGG	MOST_tdt
GCGATCCTATCAGGATGGAGCATGCCGAAACGTGCGACAGGCCAATCATACTGT	freiburg_on_jgi3.1.uniq.oligo.annotation.csv
TTGCCAAATGATTGGGATACTGTGCCAGCGTAGGCCTATGTACCTGGCAGCACTGAATGT	chlamydomonas.15-55-60.nuprobes.Length60.trans
>164424
TCAAATTTATTCCCAACTACGACGCTATGGACGAGTACAAGAAGGGTGACCACCTCTAAG	MOST_tdt
CCGCTGGCACTGTGTGGTTAGAGTTACGCATACGAGCCTGGCATTGCTGTA	freiburg_on_jgi3.1.uniq.oligo.annotation.csv
TTAAAACCGCTGGCACTGTGTGGTTAGAGTTACGCATACGAGCCTGGCATTGCTGTAACG	chlamydomonas.15-55-60.nuprobes.Length60.trans
>144849
ATCAATGACCTAGAGGAGGGCATGCGGATTCCCCTTGAAGCTGACCCCAACAGCAGCAAG	MOST_tdt
CATTAAACAACCTTCAGTTCTTCTCCTCGGCAGTTCTTTGCACCACCATCGCACTCAGCC	MOST_tdt_temp
ATCTCACAGCAAAGCCGCCTGGATAACAACACAGCGGGAGCATCGGGCGGTGCGGTTTTT	chlamydomonas.15-55-60.nuprobes.Length60.trans
>144848
ATACTGGCCAGCCGCAACGTGCATGGAGCTGCAACAACAGACCGGCTACCTGCTGCCCAT	MOST_tdt
TAGTAATACTGGCCAGCCGCAACGTGCATGGAGCTGCAACAACAGACCGGCTACCTGCTG	MOST_tdt_temp
AGGGGCTCAGCGCTCGGGTGCGTGAGGTGCAGGCCAGTGCCACCGCAACTTATTGGCCGG	chlamydomonas.15-55-60.nuprobes.Length60.trans
>144846
CCCGGTGCTCAACTGCTACTACGACGGGAACACGGGGCAGTACTACGAGCTGAAGACGTG	MOST_tdt
TACGACCCGGTGCTCAACTGCTACTACGACGGGAACACGGGGCAGTACTACGAGCTGAAG	MOST_tdt_temp
ACCCGGTGCTCAACTGCTACTACGACGGGAACACGGGGCAGTACTACGAGCTGAAGACGT	chlamydomonas.15-55-60.nuprobes.Length60.trans
>195599
AAGAACGAGGACCAGCGTGAGTTCGCCAAGCTGGTGGAGAGCTTCAAGAGCCAGTACAAC	MOST_tdt
CCAACGTCGCCGTTTGCTAGTGGCGCGGCTCTCGGAAGTGTAATGGGTTCA	freiburg_on_jgi3.1.uniq.oligo.annotation.csv
GTGCTGTCGATGCGCCTGAAGGTGCCCCCGGTCATCAACCAGTTCGTCACCCGCGCGCTG	chlamydomonas.15-55-60.nuprobes.Length60.trans
>195598
AAAGGTCACATAGGGGCCCGGGGCGGATTGGCATGCTTCGAGGGTGTAACATGAAGTAAG	MOST_tdt
GAGGGGTCCTTGGCCACAACTTTGTGTAAAAGGATCTTGGCGTTTCCAAAGGTCACATAG	MOST_tdt_temp
CCTGGCGGCCTCGGCTCTGCCCGCTCTGGTCATGGCTCGCGGCCACAAGATTGAGCAGGT	chlamydomonas.15-55-60.nuprobes.Length60.trans
>144841
GGGAGTGGACGTGCAGCAGCTCATCTCGGATCTGAGGGAGGCGGCTGCAGCTGCCAGCTG	MOST_tdt
CTGTTCTGGCTGGCCAGCGAGGGAGTGGACGTGCAGCAGCTCATCTCGGATCTGAGGGAG	MOST_tdt_temp
CCCGAGGTGAGGACTCAGCGCAGCTGGCTTTGCAACTGCATCCCCTCCCCCCGCACCCTG	chlamydomonas.15-55-60.nuprobes.Length60.trans
>187988
AAATGGCTGAGAACGCTATTGGCAGTGCTCGTATCTCCCATCTATGCTGTAGTAATTTGC	MOST_tdt
CCGTGAAAGCGTGAAAGCGTGAATGCATACGGTCCTCGAACCTTGCCAACGCT	freiburg_on_jgi3.1.uniq.oligo.annotation.csv
CCCGCGTGCAGATGTAACTAGCAACCTACGCCCAGTGCTCGTATTTATCTTCCATCTACA	chlamydomonas.15-55-60.nuprobes.Length60.trans
>195597
TACGAGAAGCGCATCATGGAGCTTCTGAAGGTTGGCAAGGATAAGCGCGCCCTGAAGGTG	MOST_tdt
CTACGAGAAGCGCATCATGGAGCTTCTGAAGGTTGGCAAGGATAAGCGCGCCCTGAAGGT	MOST_tdt_temp
ACCTTCAGGGCGCGCTTATCCTTGCCAACCTTCAGAAGCTCCATGATGCGCTTCTCGTAG	MOST_tdt_anti
>187987
TTGCTTCGTGTTTTAAAAGTGATTGTTACAATGTGACCAGCGGAGCTGGCTCCCAAGCAA	MOST_tdt
GAGCAGGGCGCGTGTGATCATTTGCGACCCGTTAACCCGTTGGTTGCTTCGTGT	freiburg_on_jgi3.1.uniq.oligo.annotation.csv
GCGGGCAGCACTAAGAACATGTTTGCAGTGCACAGTTAAGTGGTCGCCTTGACGCGGTGC	chlamydomonas.15-55-60.nuprobes.Length60.trans
>187986
AGTCGCTGCAGCTGCAGCAAAATCGCTGGGGTGCCGTAATTGGTTGGAGGCAGTAGCGGC	MOST_tdt
CGAGACTCAAGTGGCTGATAGCCGTAGAGGTCCCAGTCGAGGTGGTGACG	freiburg_on_jgi3.1.uniq.oligo.annotation.csv
GACGAGCTGACCGAACACTGCGTGATGTGTCGGCGCGGGGACGGAGGTGCCGGATACCTG	chlamydomonas.15-55-60.nuprobes.Length60.trans
>140487
CGGGTGAGGAAAAGGATTGCGCGTCGGTCGTTAGGCTGTAAACGCGTTAGAATTCCGTAA	MOST_tdt
GCGGATGAGTGAGGCAGGTACCTGCGACTTGGCAGGTTACTAAGAGGAGT	freiburg_on_jgi3.1.uniq.oligo.annotation.csv
ATGGGGGAGTGTGGAGTGTATCATACCCTGCAGGCTCAAAACAGCAGCAGAGTGAATCTG	chlamydomonas.15-55-60.nuprobes.Length60.trans
>195595
GGTAGCATGTGCAATCAAGCGCGCGCGAGATGCACACAGTGTTATCTATTGTCAACTGCT	MOST_tdt
GCCTGTCGCACAAGGTCGTGAAGGAGAGGATCATTCGGGCGTTCCTCATTGAGGAGCAG	freiburg_on_jgi3.1.uniq.oligo.annotation.csv
TCGCACAAGGTCGTGAAGGAGAGGATCATTCGGGCGTTCCTCATTGAGGAGCAGAAGATC	chlamydomonas.15-55-60.nuprobes.Length60.trans
>195594
AAGAAGTCGTGCGGCCACACCAACCAGCTGCGCCCCAAGAAGAAGCTCAAGTAAACCTTG	MOST_tdt
CGGACTACAACATCCAGAAGGAGTCCACCCTCCACCTGGTGCTGCGTCTG	freiburg_on_jgi3.1.uniq.oligo.annotation.csv
CGGGGTGACCCTCCGCTGTGGGACAGGAGCATCTGCGCTTTGTAACAGAAGCAGGAGTCT	chlamydomonas.15-55-60.nuprobes.Length60.trans
>195593
TTTGTGCAGCTGATGAACAGCGGCATGATCAGGGCCAGTTGCTCAGCATGTGACACCCCT	MOST_tdt
ATCTTCGAGGGTAACGCCCTGATGCGCCGCATGAACCGCTACGGCCTGCTGAACGAGAG	freiburg_on_jgi3.1.uniq.oligo.annotation.csv
CGTGCAGATGGTTCTGAGCAAGATTCGCAACGCTGCTCGTGTCCTGCTCACGCTGGACGA	chlamydomonas.15-55-60.nuprobes.Length60.trans
>187983
TAGACAAATTCGCCAACGTGGACTTGCAGGTGGTTCACGGCACTGACACGCTGGCCTACA	MOST_tdt
CATGGTTCCGGAGCTAGACAAATTCGCCAACGTGGACTTGCAGGTGGTTCACGGCACTGA	MOST_tdt_temp
AACGACGGCACAATCAGCGGTGGCGAGCATGCGCCGGGGGCCAGGAGCACGGACGATGAG	chlamydomonas.15-55-60.nuprobes.Length60.trans
>195592
AGTGCTGGCAGCACCGATCAGAACAGACCTCTTATCGTTTGTGTAACGTGACCGGGGTGC	MOST_tdt
GTGACCATTGCCGACATGTAAAGTGCTGGCAGCACCGATCAGAACAGACCTCT	freiburg_on_jgi3.1.uniq.oligo.annotation.csv
CAAGGCCCCCTCGGGTCAGGGTACCAACACCTTCGACCGCTTCGAGATGCGCATCCACAA	chlamydomonas.15-55-60.nuprobes.Length60.trans
>187982
ACTTTGGTGACGATGCCACCCGATGTCCGCCTCTGATTTGTTTTGTCAAAAAAGATGTGT	MOST_tdt
GATTGTGGTTCGATTCAACTGGCCAACTGGGGCAAATATAATGCATCGATTATCCACAAG	MOST_tdt_temp
GTACATACAACCCATCTCCCCTGCATTGCATGCGCGGCTACGCGCACCTACATCCACCAA	chlamydomonas.15-55-60.nuprobes.Length60.trans
>195590
TCGGGTGCATAAGAATGACTTGTTGGTGTACGTGTTGGCAAGTGTAACATCCCCGTTGCC	MOST_tdt
GACAAGCACCTGTACCACGACCTGTACATGAAGGTCAAGGGTAACGTGTTCAAGAACAAG	MOST_tdt_temp
TCGGGTGCATAAGAATGACTTGTTGGTGTACGTGTTGGCAAGTGTAACATCCCCGTTGCC	chlamydomonas.15-55-60.nuprobes.Length60.trans
>172026
TGCAGTGGCAGCCACACAACGACATCTACTCGTTCGGGTGCCTGCTTTACCTCATGTGCA	MOST_tdt
GAGCTGCAGTGGCAGCCACACAACGACATCTACTCGTTCGGGTGCCTGCTTTACCTCATG	MOST_tdt_temp
GCGGTCGTTGCCCCCGCGGCGGTCCAAACAGCACAGGCAGGGCGGCTGTTCGATCTGCTT	chlamydomonas.15-55-60.nuprobes.Length60.trans
>172025
CAAGAAGGCGTAGTCGACTGCCCAAAACCGGTGTTTATCAACACCACCCATCACGCGTAG	MOST_tdt
CAAGAAGGCGTAGTCGACTGCCCAAAACCGGTGTTTATCAACACCACCCATCACGCGTAG	MOST_tdt_temp
AGGCAAGCACAACCCGCGCTACTACGCGACCCTTCGTATTGGCGAGGGCGGGCCCTTTGA	chlamydomonas.15-55-60.nuprobes.Length60.trans
>156801
GTAGCAGGATGCACAGCCGCGTGTGTCTGATGAAGTCAGACTGTGACTGGATGGAAATGG	MOST_tdt
GCAGGAGCGAAGGAATCATCTGAGCGACTGGGAGTGTGGTAGTAGCAGGAT	freiburg_on_jgi3.1.uniq.oligo.annotation.csv
CAAACAATCGCAATCGCAAACTCACTCTCGGCGCGTGTCGCTTTCCCATTCGTGGTTATA	chlamydomonas.15-55-60.nuprobes.Length60.trans
>152448
TGTTCAGCGGCATGGTGGTCTATATCAAGGCCACACACCTGGTGGGGTACAGGGCGCCCA	MOST_tdt
CTGGTGTTCAGCGGCATGGTGGTCTATATCAAGGCCACACACCTGGTGGGGTACAGGGCG	MOST_tdt_temp
ACGGCTGCCGCGATAGGGCATGTGCTGGGTGAGGGCTTTGGCGCAGCGCTGGGCTCGGCA	chlamydomonas.15-55-60.nuprobes.Length60.trans
>118594
TACGGCACACACGGCCAGCATGCGTACGACTTCTACAAGCCCTTGGGCTCACTGCCGTAC	MOST_tdt
CTGGTGTTGGATCCGCTGTGGTACGGCACACACGGCCAGCATGCGTACGACTTCTACAAG	MOST_tdt_temp
TTGATGCTCTTGCTCCGGTCCAATCCTGACTCCGTGGCCACCTGCAGGTGTCCGATCTCC	MOST_tdt_anti
>144837
ATGGATCGGCTTTCTTCTTCAAGAAGCCAAGGCTGCAGCAAATGCTCACACACGCCGGCC	MOST_tdt
CAGATTAAGAAGTGGTACGTGCGCTACATGCACACTACCCCATCCTGAAAACCCTGGATG	MOST_tdt_temp
TAGTGGACGCTCTTGACATAGTGGACCATCCAGGGTTTTCAGGATGGGGTAGTGTGCATG	MOST_tdt_anti
>152446
ATGGCTGGAAAACCTCAAGATTCGAGAATACAAGATTGTGGACCGTAAAGGTCTGGCTGA	MOST_tdt
TGATATGGCTGGAAAACCTCAAGATTCGAGAATACAAGATTGTGGACCGTAAAGGTCTGG	MOST_tdt_temp
ACATCGCAGCCGGGCAAGAGCTCTAAAGCGGACGAGGGGGCTTTCAGTGACTTGGACGAC	chlamydomonas.15-55-60.nuprobes.Length60.trans
>152445
CTGCGTGCGCATTGCCTCGGCGCGACGGGTGGGCATGCGGCCGCTGCGGCCGCAGGACTG	MOST_tdt
ACGACCACCTGACCCGGTTTACGGAGATCTTCAGCCCCACGCTCTCCTCGCCCTACATCG	MOST_tdt_temp
CACCTGGGAAAGCACGTGCCACGGCTGGTGGACTCACCGGCGGTCGGGCTCCAAGGTGCA	chlamydomonas.15-55-60.nuprobes.Length60.trans
>118590
TGGACCGACTTGACAAGACCGTATGTTTCAAGTGTTCGCCAGCACCCTGTCGGTCGCGAT	MOST_tdt
AACCTCGACAACCTGCAGGAATTGGACCGACTTGACAAGACCGTATGTTTCAAGTGTTCG	MOST_tdt_temp
TGCAGGAATTGGACCGACTTGACAAGACCGTATGTTTCAAGTGTTCGCCAGCACCCTGTC	chlamydomonas.15-55-60.nuprobes.Length60.trans
>195589
TGTAAGCCTGTCAAGCAGCTGCTTCAAGTGCTGGGGTGTCTGCTGTGGCAGGAAGAAGTG	MOST_tdt
GACGGAGAGCAAGTTCAACAAGGTCATCCTCAAGCGCCTGTTCATGTCCAAGACGAACAG	MOST_tdt_temp
TTCAAGGTGTAAGCCTGTCAAGCAGCTGCTTCAAGTGCTGGGGTGTCTGCTGTGGCAGGA	chlamydomonas.15-55-60.nuprobes.Length60.trans
>187979
AAGCTGAGCAACAAGCTGTTTGTGGGCAAGAAGTATGTGATCAAGCACATCAAGACCAAG	MOST_tdt
CACCGCATGTTCCAGGAGTACCTGGTGGAGTATTACGGCAGCGCCATCAAG	freiburg_on_jgi3.1.uniq.oligo.annotation.csv
ATCTCGCTGGGTGACCCCATCGAGGCCAAGTGCATGAAGGCGCGGATTGAGGACGAGCTG	chlamydomonas.15-55-60.nuprobes.Length60.trans
>195588
TAGAGCAGGCGGAGTACATGTTTGTCAAGTTTCGCCGCCTTCAGCGGCCCTCCAGTGGCG	MOST_tdt
AAGGTGGTGGCGCTCGTAGAGCAGGCGGAGTACATGTTTGTCAAGTTTCGCCGCCTTCAG	MOST_tdt_temp
GAGCGAATCTCGCATGAGGGGCAGGTTCTGCGGGATGCAAGCCGACCAGCCGGCATCAAA	chlamydomonas.15-55-60.nuprobes.Length60.trans
>195587
AAGCGGCCACAAGAGGCTGGTGATGACAGATGCCACCCCATCTGTGTAACAAGTCCTGAC	MOST_tdt
CTCCTTCGCCATTCGCCGTAATGAGAAGATTTCGTGCTACGTGACCGTCCGCGGC	freiburg_on_jgi3.1.uniq.oligo.annotation.csv
AGCAGCTGACCTCTCAGGTGCCCGTCTACGGCCGCGCTCGCTTCACCGTGCGCTCCTTCG	chlamydomonas.15-55-60.nuprobes.Length60.trans
>55229
AGGTCGACTCGACCGCTTCGCCCAACACAAAAGACGTGGAGATGGTCGCCCACATCCGTC	MOST_tdt
CTCGCATTCCAGCGCAGCTGCAACCCCCACAATGCTGCTTATGCCTCAAAAAGCCCTGAG	MOST_tdt_temp
AACCCCCACAATGCTGCTTATGCCTCAAAAAGCCCTGAGGGGCTCAGCGCGGCTCACCAG	chlamydomonas.15-55-60.nuprobes.Length60.trans
>195586
TTTGCGTTAGGTGAAATCATAGGGCGTTTGAGCTTTTGAGTTGTGTAAAGATGGTCTAGG	MOST_tdt
CCTACTCGTTCAGTTCACGAGTTGCGATGGCATCGTAAGAGCGCACCGGCGTATGGCA	freiburg_on_jgi3.1.uniq.oligo.annotation.csv
TGTAGGCCCCTGCATATCTGAGCGTGTTTTGCGTTAGGTGAAATCATAGGGCGTTTGAGC	chlamydomonas.15-55-60.nuprobes.Length60.trans
>195585
AAAGGTTACATGACGACAAGCTCCGCACCGAGAATGCTTTCTGATCCTGCGGGCCTCTGG	MOST_tdt
AGACCAAGCCCCGGAAGTTCCAGGAGACCGTGGAGCTGCAGATTGGTCTGAAG	freiburg_on_jgi3.1.uniq.oligo.annotation.csv
TCTGAACAAGGCCGGCAAGTTCCCTGCTCCTATCAACAAGAACCTGGAGGAGATGGTGCT	chlamydomonas.15-55-60.nuprobes.Length60.trans
>187976
TTACAAGAGGGACGTTGAGAACGTTTGCCGAGGTGTACCACACCTTCTGATCTTTTCAAA	MOST_tdt
GTGCGTTGTTCGCTGAGTCGGGCGGTGTGACGTCGACAATCTGGACATGGA	freiburg_on_jgi3.1.uniq.oligo.annotation.csv
ATCCTTGCTGGGCCCACAACCCCCAAGGCAACCCAAGGAGCCCGCAGGGCACCGCACATG	chlamydomonas.15-55-60.nuprobes.Length60.trans
>195584
ATCATCCGGTCCAACAACTGGGGCTTCACCAACCTGTCCCGCAAGGACTTCAAGATCTTC	MOST_tdt
ATCATCCGGTCCAACAACTGGGGCTTCACCAACCTGTCCCGCAAGGACTTCAAGATCTTC	MOST_tdt_temp
ACCCCAAGATCCGCATTTACGATGCGGGTATGAAGAGGGCCGATGTGGACACCTTCCCCT	chlamydomonas.15-55-60.nuprobes.Length60.trans
>195583
AGATTGGTGTGAGTACGCATATGTGTTACTTCGAGTAGTAAGGACTTTGCGAACGGTGAC	MOST_tdt
GTCCATCACTCCGCAGTCCATTCGGTCATAAGCAGATTGGTGTGAGTACGCAT	freiburg_on_jgi3.1.uniq.oligo.annotation.csv
ACGAGATCGTGCTGCTGAACATCGTGCAGGTGATGACTTTTCCGTGGTTCTGGGCCAGGC	chlamydomonas.15-55-60.nuprobes.Length60.trans
>132865
CATAGTCAACGCACGGTCAAACTAATGTTGCTATATAGCATTATGTAAGCTTATCTAATC	MOST_tdt
CCCGACGACCATAGTCAACGCACGGTCAAACTAATGTTGCTATATAGCATTATGTAAGCT	MOST_tdt_temp
TTGTTCACTCTTATGCTCCACAGTACCTATCGCCAAGCGCTTAAGCCCACTTGGCTGTCA	chlamydomonas.15-55-60.nuprobes.Length60.trans
>195582
TACTAGGCCAAACACGTCGTTACTTTGTGTGGGAACGCTGCGAGTACGAGAGCCTCGGAC	MOST_tdt
GTGTGGGACATATTCCTGGCGGAGGGACAGAAGATGGTGTTCCGTGTGGG	freiburg_on_jgi3.1.uniq.oligo.annotation.csv
TGTGTCCAAGACAGAACTACCGTATGGTGTCCGGAGGAACATATGCACGGTTTGACCAAG	chlamydomonas.15-55-60.nuprobes.Length60.trans
>187972
GTGTGGTGAGCGGGGCGACCTTAGCGAGGCAAGACCTCAGATGTAATGGTATTGCATCCA	MOST_tdt
GTTCATGTACGAGCAGTGGAATGACCTGCTGCTTAACATCCTGTGCCCTGTACGTGATGG	MOST_tdt_temp
CCTGACGCTTGCGCTGAGGAAGGACAAGCACCGAAAGGCGCACGTGTACTATTGTTACAT	chlamydomonas.15-55-60.nuprobes.Length60.trans
>195581
ATCAGACATGTTTACGAATTGGCGAGTGGACGAGTGGATCTGAGAGATTGAGGATACAGT	MOST_tdt
TTGGCGAGTGGACGAGTGGATCTGAGAGATTGAGGATACAGTGCGAATCC	freiburg_on_jgi3.1.uniq.oligo.annotation.csv
AAGCTGAAGGAGATGATCCGCAAGGGTGTGCCGCCAACTCTGCGCAACTGGGTGTGGATG	chlamydomonas.15-55-60.nuprobes.Length60.trans
>187971
GATGGGTCGGTTGGTGCCTTGATAAGGGCTTTAACATTTTTAAATATTTATCGATTGGCA	MOST_tdt
CGAAGCACAAAGCACATTAATGTGTGGTACGCATGATGAGTGTGAATAAGCAGTATGGAG	MOST_tdt_temp
GGGTAACTGGGGCCTGGCTGCGCATACAGACCAAAGCTGAAAGGAAATGCAAACAAAAGA	chlamydomonas.15-55-60.nuprobes.Length60.trans
>195580
TTGCTTGTGAGAGAGTAGGTGCCGTCTGGCTGATATAAGAGATAGCGAGCACGCACGCGG	MOST_tdt
CGCTGGCCATCATCGACTTCATCCGCCAGTACACGTGGGACAAGCAGCTG	freiburg_on_jgi3.1.uniq.oligo.annotation.csv
TCATTGGTTGAGGAAGCTGGAGGGAATAGCGGCTACTGGGTGTTTTGACCTGCTTGGACT	chlamydomonas.15-55-60.nuprobes.Length60.trans
>98369
ACACGCCCTCCTACTTCTATGACTACATCAACGGCCTCTTTCAAGGCCTGGGACTGGAGG	MOST_tdt
AATCGATGAGATCATTCATCAGTCTCGCGAGATGGGTGAGACCATCACGGACATCGCAAT	MOST_tdt_temp
CAATCGATGAGATCATTCATCAGTCTCGCGAGATGGGTGAGACCATCACGGACATCGCAA	chlamydomonas.15-55-60.nuprobes.Length60.trans
>187970
TCCCATTGTAAATGCGACACTATACAATGGAACATCATGGATTAGCGACCGCATCGTCGA	MOST_tdt
CTCCCATTGTAAATGCGACACTATACAATGGAACATCATGGATTAGCGACCGCATCGTCG	MOST_tdt_temp
TTTGGCGGGAGTCCTGCGGATGCCGCCAGGGCTAAGCGAGGACCTTCAGCGCCGGCGTGG	chlamydomonas.15-55-60.nuprobes.Length60.trans
>132861
AATACCATGTGTTGGGCTGCAACTTGTGTAACGGTCAGATGTAAGTTCGGTCATTCTTGG	MOST_tdt
TAATACCATGTGTTGGGCTGCAACTTGTGTAACGGTCAGATGTAAGTTCGGTCATTCTTG	MOST_tdt_temp
ATGATTCGCAGCGTGAAGTACACATTTCCTGCGTCATTCCTCAAGTTCAAGACCGTGCGG	chlamydomonas.15-55-60.nuprobes.Length60.trans
>172018
TTTTATGTCATGACTTGCGGCAAGACACGATTGAATGGGCAACGGAGCTATTCATCATGG	MOST_tdt
GACAACTTCATGTACGGGAGTCATGCCGAGGATTTTGCGGGCCGGACGCT	freiburg_on_jgi3.1.uniq.oligo.annotation.csv
CTTGAGCTCATACCTCCACACAGCTAGTACAAGCATGCTTCTTCGTGCCCAGCAAACCAA	chlamydomonas.15-55-60.nuprobes.Length60.trans
>138160
TTCAGGATCGTGAACAAGGAGTGGGAGTACAGCCACAAGCGCGGCTTCAAGTGCACCTAC	MOST_tdt
AAGGTGGTGCAGGGCTACAAGTTCAACATCATGTACTTCGACCTCATCGACAAAAGCAAG	MOST_tdt_temp
GGCTTCAAGTGCACCTACGACCGCGGCATCCTGCACGTCTACTTCAACTTCCAGCGCACA	chlamydomonas.15-55-60.nuprobes.Length60.trans
>118588
ACCAAACGGCCCCGTGTGCCTCCTCGTGTACAAATACGTCTGCGTGTGGGCATCCACAGC	MOST_tdt
CATGCCTACCGCACCAAACGGCCCCGTGTGCCTCCTCGTGTACAAATACGTCTGCGTGTG	MOST_tdt_temp
CTCCACCTTGTACACACCGAACGCGTCCAGCAGCGCATCCAGCCGAGTGAACAGGTCGTT	MOST_tdt_anti
>118587
AACCTGCTGCTGGTGAAGAACACAACCATGCACGGCGTGTTCTGGGGCTCCTACATGATG	MOST_tdt
CATCTCTTCCAGCAACCCTCCGCACCAACTGCCTTCACAGGCGTTGATGTTGTGTTTGAC	MOST_tdt_temp
TGGACGTTCCATCTCTTCCAGCAACCCTCCGCACCAACTGCCTTCACAGGCGTTGATGTT	chlamydomonas.15-55-60.nuprobes.Length60.trans
>160049
TTGCTGTGAGCAATTCGCAAGTTGTTGCAAAGGAGTGCTTCATTGTAATGAGGTGAATGG	MOST_tdt
GTTGCTGTGAGCAATTCGCAAGTTGTTGCAAAGGAGTGCTTCATTGTAATGAGGTGAATG	MOST_tdt_temp
TGTCGCTAGCTAGTAGCATTCACTTAACAGGGCCGCGTTTGACGCTACCTCGCGCGGTGA	chlamydomonas.15-55-60.nuprobes.Length60.trans
>164400
TGGGACCTGGGGACTGTTGTATGAGTGTGGCGTTCAAATCCATGTGCTTCGGGTCGTGGA	MOST_tdt
GCCGGCCTCCTTTATTGGCGGCGCCTAATTAGCGGCGGAATTAGATTTTCGAAGCA	freiburg_on_jgi3.1.uniq.oligo.annotation.csv
TGGGCCCCGTTTCCTGTGCGGGGCCTGGCACAGAGCGTTGTTTGGCAGATGTTCTTCATG	chlamydomonas.15-55-60.nuprobes.Length60.trans
>152438
ATAGTATTGTAGCAGAATAACCATAATTTGATGCCCTACGACGCGGAACTCGCAAGGGGT	MOST_tdt
TTTGTCAAGCTTGCCGTTACATAGTTCAGATTGTGCATAAGTGATTGCAGATACTGTGGC	MOST_tdt_temp
CTGCTCTTCACCATTGGCAACGTGCCGTTTGAGGATGTCACTTACACATACGCCACCTTT	chlamydomonas.15-55-60.nuprobes.Length60.trans
>144824
AACCAGCCCATGTTCGCCGAGATAGTGCCGCCCGACATGCGCAACCTGGTCTACGCCTTT	MOST_tdt
CATGCTGACCACACCCACCTTCCTCATAATCATCCTGCAGGGCATCGTGGGCAGCACCCC	MOST_tdt_temp
CGGCTGTGGCGCATGCTGACCACACCCACCTTCCTCATAATCATCCTGCAGGGCATCGTG	chlamydomonas.15-55-60.nuprobes.Length60.trans
>144820
TGTGACTGAAGCTTTTGGGAGCAAGCGGCCATTGCTATCACCTCATCGGCAGTCAGGAGG	MOST_tdt
GCGGCGCGAACAGCACGTAGGAGCAAAGCAACAGGTGCACTTATGGACGTGGTGC	freiburg_on_jgi3.1.uniq.oligo.annotation.csv
CTCGCTGTGACTGAAGCTTTTGGGAGCAAGCGGCCATTGCTATCACCTCATCGGCAGTCA	chlamydomonas.15-55-60.nuprobes.Length60.trans
>195576
TTTCATGAGACAGACAATGACAACTAGGAGAAGAACCTGAAACGCTTTGTACCCATCGGC	MOST_tdt
GGGCAGCTTGACAGACCTGGACCGATTCATCGTCGTGTTGAAGAAGCAGATTCAGTCGGT	freiburg_on_jgi3.1.uniq.oligo.annotation.csv
TGCAGAAACAGAAGCCCAATCGACAGCGCGATGCAAGGAATAGAAGACGAGAAGACGAGA	chlamydomonas.15-55-60.nuprobes.Length60.trans
>195575
ATAGCCAAAACGATTGTGTGAACGACTATAGACAGACTGACTTCAAGGGATGAGGATGGG	MOST_tdt
TCTCGTGTAAATAGCGTAGCAGTGCAGGACTGGTGTAAGGACTGATGGACTCGGACCGGC	freiburg_on_jgi3.1.uniq.oligo.annotation.csv
AAGTACGACACGGTCACTTGCCTGGACGTGATGATTCACTACCCCCAGGACAAGGTGGAC	chlamydomonas.15-55-60.nuprobes.Length60.trans
>187965
TCAACGTTCTGACTGGTGTCTACAATATGTCATCGGAGAAGTAGCTCGTGGAAACGGTTT	MOST_tdt
GGAGACAGTACTAGGTAGATATCAACAGTGCTAGGCAGACAACAACTTGACTTCCGTCAA	MOST_tdt_temp
GGTGGTACAGGAGCGACAACACCCGTTAACACGGTTGGCTCGTATCTGGGCGGCGCTCAG	chlamydomonas.15-55-60.nuprobes.Length60.trans
>195574
ATTTTCAGCGTGGAGGAGCTCACCACCAAGTTCAGCCTGGACCGAATCACCAAGTCCGCA	MOST_tdt
GAGATTTTCAGCGTGGAGGAGCTCACCACCAAGTTCAGCCTGGACCGAATCACCAAGTCC	MOST_tdt_temp
CAAGGCGCAGGGGCTGCCCTACTGCTACCGCTTCCGTGTGCCGTCGAACCAGGAGGTGAA	chlamydomonas.15-55-60.nuprobes.Length60.trans
>187964
TTAGAAGCTTGGCTCCTTCTCATTCCGAGCTGAATCAACTTCAACTTCAAGCCCTCTTTG	MOST_tdt
TCGTCTCTCTGCGACTTCGCCCCAGCTGTAGCTTTTGAGACCATCGTAGAGTGCAAC	freiburg_on_jgi3.1.uniq.oligo.annotation.csv
CATAGTGACATTTTAGAAGCTTGGCTCCTTCTCATTCCGAGCTGAATCAACTTCAACTTC	chlamydomonas.15-55-60.nuprobes.Length60.trans
>187963
TGACAGGGCTTGTCCTGGTACGTAACGTACCGAATGTAAACGAAGCTTCAGATGAAAAAA	MOST_tdt
TGACAGGGCTTGTCCTGGTACGTAACGTACCGAATGTAAACGAAGCTTCAGATGAAAAAA	MOST_tdt_temp
GGCTGTGTCGGAATGTGTCAGTGCCTCGACCCAGAACAGCGGCGGGCCACTCGCCTCGCA	chlamydomonas.15-55-60.nuprobes.Length60.trans
>140464
AAGAACCAGTACGAGGAGTCGCTCTTCAGGTGCGAGGACGACCGCTACGAGTTTGAGATG	MOST_tdt
GAGATCCTCAACATGTATCGCAAGGGTCAGAAGACCATTAACCAGGTCTACGATGAGGTG	MOST_tdt_temp
AGCGAGGACTACTCATTTAAGCTGATGCGGAAGAACCAGTACGAGGAGTCGCTCTTCAGG	chlamydomonas.15-55-60.nuprobes.Length60.trans
>195571
TTTGAGAATTTCACTGCTCAACAAGCTACAAGCTACGGCCAGGTTAATTTATGGCCGCAC	MOST_tdt
CAATCTCTGCTATACACGCTTTTTGAGAATTTCACTGCTCAACAAGCTACAAGCTACGGC	MOST_tdt_temp
TGCGTGCAGGACCCCACATGCAAAACCGCCCTGGACTGCCTCAACGGCTGCACGTTCAAC	chlamydomonas.15-55-60.nuprobes.Length60.trans
>195570
ACTGGGCGGGCTGACGTCACCCAGTGACATCTATCTGGAACTGGTACGGGCGCTGTACGA	MOST_tdt
TGTACCAGGTCACACTGGGCGGGCTGACGTCACCCAGTGACATCTATCTGGAACTGGTAC	MOST_tdt_temp
TCCAGCACAGCGCGACGGGGGTGCGCGGCATTAGCCCAGCTATTTCTTCGGAGGCATTGG	chlamydomonas.15-55-60.nuprobes.Length60.trans
>138157
TTGTCATTGTAGAAAGCAATTACCGAGTGTATGTGTACACTCGCTCGCCAGTCACCATTG	MOST_tdt
ATCACCCCACTCCTAGATCCTAGCCTTCTCCTCGCCCACTATCAAATACAA	freiburg_on_jgi3.1.uniq.oligo.annotation.csv
GTGGTGCCTGAGGTTGTGTCGGACCAGATCCGGCTGTGGGAGGCGTCCATGAATAGGCTG	chlamydomonas.15-55-60.nuprobes.Length60.trans
>138155
TGCTGCTTTGTTTTAATCTTTGGCGGGTGGGAGAAGACGTGCATTGTCACATGATGTAGT	MOST_tdt
CTGCTTTGTTTTAATCTTTGGCGGGTGGGAGAAGACGTGCATTGTCACATGATGTAGTGC	MOST_tdt_temp
TAGGCGCTTGCGGCAGACGCGCGATGTGTCGTGGGTGCTTTGGGGGTTAACTCAAAATCA	chlamydomonas.15-55-60.nuprobes.Length60.trans
>98354
TACAACCGCATGTCGCCATTCATGGCCGCCGACAAGATCACCAAGCCGCTGCTGCTGGTG	MOST_tdt
CTACCGCGCCTACGAGTCCATCATGCACTGCCTCTACGAGCAGGACCAGTGGATCGAGCG	MOST_tdt_temp
AGGCGCCCGACGTGTACAACCGCATGTCGCCATTCATGGCCGCCGACAAGATCACCAAGC	chlamydomonas.15-55-60.nuprobes.Length60.trans
>175993
GCATGCAATGCTGGTGGCGGTGGCCATGTCCCGGAGGTGGTGGATTTGACCGATGAATGA	MOST_tdt
GAGTATGGCTTCATCAGACTCGTTCGGCGAGGGCGTCCTAAGCCTTGCCACGCAGCACGT	MOST_tdt_temp
GTGTGCGGTTCTCGGCGGACTGGGACGCAACGCTGCGCCGCATTACCGTGGGCGTGGCAG	chlamydomonas.15-55-60.nuprobes.Length60.trans
>126189
CGCTACTTTGGTGGCAATGGGTTATCAAGAGGAGGACACACTTTTATGACCACTTGCCAC	MOST_tdt
CTCGCTACTTTGGTGGCAATGGGTTATCAAGAGGAGGACACACTTTTATGACCACTTGCC	MOST_tdt_temp
AGAAGCTGGGCTTTGGCGTGAAGAAGGCCCACCTGATGGAGGTCCAGGTGAACGGCGGCA	chlamydomonas.15-55-60.nuprobes.Length60.trans
>120881
AACCCTTTTGGCCTGATGCCGCAGTACATCGTGAAGACGGTGATGTGGCACCTGCTCAAC	MOST_tdt
CTGTACGAGATGATTAAATTCCACCGCGACCACAAGGAGAACACACGCGATAACCCTTTT	MOST_tdt_temp
AGATGCGGCATCCCAACATTGTGAAGTCGGCCTACATCAACCGGTCCGAGCCCTCGCTGT	chlamydomonas.15-55-60.nuprobes.Length60.trans
>126186
ATGACCAACTGGGACTACTACGAGGCGGTGAAGCGCTTCCAACGCGTGCTGGAGGTGTCG	MOST_tdt
CAACTGGGACTACTACGAGGCGGTGAAGCGCTTCCAACGCGTGCTGGAGGTGTC	freiburg_on_jgi3.1.uniq.oligo.annotation.csv
CAATTTCAGCTTCAAAACCAGCCGCGACCGGGCGCCCACCATTGCGGAGAAGGGCGAGAA	chlamydomonas.15-55-60.nuprobes.Length60.trans
>152423
AGTTCGCTGAGGCGTACACCGAGGTGGAGAAGAAGGTCAAGTCGGCGCAGATTTTGTTCT	MOST_tdt
GAGTTCGCTGAGGCGTACACCGAGGTGGAGAAGAAGGTCAAGTCGGCGCAGATTTTGTTC	MOST_tdt_temp
AGAACAAAATCTGCGCCGACTTGACCTTCTTCTCCACCTCGGTGTACGCCTCAGCGAACT	MOST_tdt_anti
>195569
GCCTATGAACTTGGCCAAATGCTCACCGCTCTGCTTCTTGAGTAAAACGCGTGCTGCCTG	MOST_tdt
GATGGCTTTGGTGTGTAATGCGTGCCCATTCATGCCTTCTTTGCAAGGTGTGTGGACTAT	MOST_tdt_temp
CAGAGTTGTACTGGGTGGTCGGCTCGGTGGACGTGCGTACTGACGCAAGCAGATAGTGTA	chlamydomonas.15-55-60.nuprobes.Length60.trans
>160030
GCATCTCAGCACTCTCATGCTGAGGTTGATACTGTGGTCAACCGTAATCTTGACCGCTTG	MOST_tdt
GAGATTCGTCTGCTCTGCTTGACGGCCAAGGAGATCTTTATGAGCCAGCCCA	freiburg_on_jgi3.1.uniq.oligo.annotation.csv
ATGGAGGCTGCGCAGTAGATTAGACCGGCCCAAGGAGGGACCACTCTGACCTGCCGGGGT	chlamydomonas.15-55-60.nuprobes.Length60.trans
>187959
TATTGCGCATGTGAAACATGCTTATTATGTCAGCGGACGCGAGTGCCGAATTTGGTATCT	MOST_tdt
GATGCAAGTTGCCTGCGTTTCCTCATTTGAAACTATTGCGCATGTGAAACATGCTTATTA	MOST_tdt_temp
AACCTGCTCGGGGTAATACCCGCGGAGGGAAGACGAAGGCAATCTAACTTGACCTGCACA	chlamydomonas.15-55-60.nuprobes.Length60.trans
>195568
TATTACACAGCTCACTGAAGCTATGTTTGAAATTCGGCTATGAAGTGCGGTCGTGCGTTG	MOST_tdt
GAAATTCGGCTATGAAGTGCGGTCGTGCGTTGGCAGATGCCGGGCAGAGT	freiburg_on_jgi3.1.uniq.oligo.annotation.csv
AGGCCCTCACACGCGAGGGCTTGGCCTGGGTGGATGACGGCGCCCCGGACGGGGTGCGGC	chlamydomonas.15-55-60.nuprobes.Length60.trans
>187957
TTCTGTCAATGGCTGACGCGCATGTTGCGGACAAGCACATGGATCAGGACACTGGCCGAT	MOST_tdt
GTGAAGATGTCTGATCCGCAGCTGCAGCACTGGTAGAGCATCAGCGGTAGGACGGTGATG	MOST_tdt_temp
GACGCGCATGTTGCGGACAAGCACATGGATCAGGACACTGGCCGATGCCGTGCACGCTCG	chlamydomonas.15-55-60.nuprobes.Length60.trans
>195566
AAACTGATGCATTGTATTGCTAAGAACGCTGAACTGGTGAAATGGAGTTCGTTTGGGGGC	MOST_tdt
GCTTGCGCTATAGTATTCGTTTACATGACGTTTGACAATCGCCTATGCGGCGACA	freiburg_on_jgi3.1.uniq.oligo.annotation.csv
TGCATTGTATTGCTAAGAACGCTGAACTGGTGAAATGGAGTTCGTTTGGGGGCCAGGTCG	chlamydomonas.15-55-60.nuprobes.Length60.trans
>187956
ATGGTCAACGCGTTGACCACAAACCTGGACATCGTGTATGTGGACGCGGACACGGTGTTC	MOST_tdt
GGCGCAAGTTGCGCTTGCTGCTAGCTCTTCTGGAAAACCCAAGCCAGAGGTGT	freiburg_on_jgi3.1.uniq.oligo.annotation.csv
GTTGGGTCCGATGGCGGACGTGACGACCTGACCAGGCACACTACGGTGGTAGGCGTCACG	chlamydomonas.15-55-60.nuprobes.Length60.trans
>187951
ATTTTGGTGCGAGGATGAGTGTCAAGAGCAGACCGAGCGTTTGTAATGCTTGCAAAGCAA	MOST_tdt
TCAGCGGCGATTCCTAAGCGGCGGCTCTGCTTATGGCGTAGAGGTCTGAGTTTGG	freiburg_on_jgi3.1.uniq.oligo.annotation.csv
ACAAGGGCATTGCTACTGTGGAGGAGGCTCGGTGCCTTTTCTCCAACGGTGGTTATACCT	chlamydomonas.15-55-60.nuprobes.Length60.trans
>140452
GGTTGGATGTTAAACCTGCCTCGCCCTACTAAATATCTTCCTTTATCAAAGATGGTGCAA	MOST_tdt
AAGCATCTGCATGGCACGCTGAGCGAAGGTTGTGTAGTGAGGTAGTGAGGT	freiburg_on_jgi3.1.uniq.oligo.annotation.csv
TGTACGACGAGTGCCGCATCGACCACTTCCGTGGCTTCGCAGGCTACTGGAGCGTGGACG	chlamydomonas.15-55-60.nuprobes.Length60.trans
>183594
TGAAACTGTGTCGCGACTCCGTGTTTCAATTCTGTGGTTCTACGTGGTTTCCAAGTGTAT	MOST_tdt
CCCCGCCCTCAACGAGTTCTCGTTACCTGTTGTACACTACATATCTAATGAATGGTTTTG	MOST_tdt_temp
TTTAGCTTGCGCTTTTTCTCACTCATGAGGAAGCCGGCGTGTTGCCTAGCCTCACACATT	chlamydomonas.15-55-60.nuprobes.Length60.trans
>175984
TCTACAGGACCGGCCGCACGCTCACCATCAGTCCCTGATGCACCTCCTGCATTGTCAGTG	MOST_tdt
AGTCTACAGGACCGGCCGCACGCTCACCATCAGTCCCTGATGCACCTCCTGCATTGTCAG	MOST_tdt_temp
CCGTATATAGACCGTGATGTCAGCATAACCGCCGCCAACTACCTAGAATTGGACTTCGTG	chlamydomonas.15-55-60.nuprobes.Length60.trans
>120875
GCCTTCAACATCAACAACCCCAACAACTGCTACAGCCTGTTCCTGGGCTTCGGCCGCTCG	MOST_tdt
CTCGAGTCCCACCCCGCCTTCAACATCAACAACCCCAACAACTGCTACAGCCTGTTCCTG	MOST_tdt_temp
TACTCAAGGTGGACGGCCTCAACCACCAGGTGGCTGCCCGCATGGTGTCGGCCTTCACCA	chlamydomonas.15-55-60.nuprobes.Length60.trans
>126179
TGAACGAGTACAGCAGCCGCTCGCACTGCATCATGACCTTTGTGTTTGCCAGCAAGGAGG	MOST_tdt
GTGGAGTTCAACGTCAGTGCCTCCGTGGTGGAGTTGTACAATGAGAGCGTGACGGACCTG	MOST_tdt_temp
GGAGTTCAACGTCAGTGCCTCCGTGGTGGAGTTGTACAATGAGAGCGTGACGGACCTGCT	chlamydomonas.15-55-60.nuprobes.Length60.trans
>160028
AGGCAGCAACAGTCACCCCATGCTCACCCAGAGATGAAACGCGTATAATTTAATACACAA	MOST_tdt
GTTGTACTATTAGGATTGCGGTGCGTGAATCCTTGCAGGAGTACATGTAGTTAGGTCAAT	MOST_tdt_temp
TTAGGATTGCGGTGCGTGAATCCTTGCAGGAGTACATGTAGTTAGGTCAATGCGGACGGT	chlamydomonas.15-55-60.nuprobes.Length60.trans
>160025
TGTTTAATGATTTTGGATGTTACCAAAGGGGCCAATCTGATGCATGCATGCCACCGAGTG	MOST_tdt
AGGACATTGAACTCGTGTTTAATGATTTTGGATGTTACCAAAGGGGCCAATCTGATGCAT	MOST_tdt_temp
GTCCCCGTGACTGTCGCAGGACCCCTCACCTGCACTTTCATCTCCCCAGAGCCGTACAGC	chlamydomonas.15-55-60.nuprobes.Length60.trans
>144804
GAACAACCTCAAGGGCTTCGAGCACACCTTTGACCACTTCCTCAACAACGTGGAGCACCG	MOST_tdt
TACCAGAACAACCTCAAGGGCTTCGAGCACACCTTTGACCACTTCCTCAACAACGTGGAG	MOST_tdt_temp
TTGTTCTGGTAGATGTGGCTCGCAGTGTTGATGGTCCAGTCGATGGTGGAGTCGGCGATG	MOST_tdt_anti
>144801
AAAGTTCACAATCAGCGACCTGGTACCATCCGACACCGTGGAGTACTTGAAGGCCCGCGT	MOST_tdt
CAACACAAAGTTCACAATCAGCGACCTGGTACCATCCGACACCGTGGAGTACTTGAAGGC	MOST_tdt_temp
TGCAGGCGGAGGTTGCAGACGATGAGCTGGAGTTTGGCTGCCCGTCGTTCGTGTTCGCCA	chlamydomonas.15-55-60.nuprobes.Length60.trans
>187947
TAATCTGCACAGAAAATTTTGTAACATAACGTAATATGGCATTGCGAGCGCCCCCACCGC	MOST_tdt
AAGGTGTATCAGGGACGCCGATGGAAAGCACTGATGACTAGGCAGGGACT	freiburg_on_jgi3.1.uniq.oligo.annotation.csv
GAGCTGTGGGGTGAGGTTGGGACTCGGGATGGGTCGGGAGTTAGGGGAGGAATGGGGAGA	chlamydomonas.15-55-60.nuprobes.Length60.trans
>132836
CCTAAAATCTCCTGCGCGCCAGGAGCGCTTGCCCCAGCTACTCCTGTATGTAAATTTTTT	MOST_tdt
TCTAGTGCAAGGGTAGAATGAGATTTGGGTTTGGTGGTCCGAGTTGGCATGTGGAATTAG	MOST_tdt_temp
CCTAACCCAGACAACATTATGCAATGGAACTGCGTTATCTTTGGGCCAGAGGACACACCG	chlamydomonas.15-55-60.nuprobes.Length60.trans
>195553
CGCTGTCACGGACTGGATATGCTGTCAAGCAGCGCATGTTTGTAAATACCCGAATTCTTG	MOST_tdt
CTAGTTGCCTCGCTGGCGTTGATGTCTAGAGCCCGGAAGGTCCGTTCCGAATA	freiburg_on_jgi3.1.uniq.oligo.annotation.csv
CAGAGAGGTGTTTTTGCGCTGTCACGGACTGGATATGCTGTCAAGCAGCGCATGTTTGTA	chlamydomonas.15-55-60.nuprobes.Length60.trans
>195552
ATATTTATGAAGCGTTTAGTGTACAAACTCTGGGATATGAGTGCGCTTGGCGAGCGAAGG	MOST_tdt
TATGCGAAGACAAGCTAGGAGTTGCAGGCGGGTGTTTCTATCATATTTATGAAGCGTTTA	MOST_tdt_temp
TCAGTCGAAAACGTCGCAGCGTCGACCTGTCAAGATTGCGGTCAAATGTAATTTAACTTG	MOST_tdt_anti
>195551
ATATTTATGAAGCGTTTAGTGTACAAACTCTGGGATATGAGTGCGCTTGGCGAGCGAAGG	MOST_tdt
GCGTTCCTTTCATTTGTAGTTGAAGCTCTCCACACAGAACTCTCAGGGTGAGGT	freiburg_on_jgi3.1.uniq.oligo.annotation.csv
CTGTCAAGATTGCGGTCAAATGTAATTTAACTTGCGCCGTGTGTAGCCTTGTGTACGTTG	MOST_tdt_anti
>195550
TGACGTGGGGTTGTTTTGCGAAGTTACAGGAGGGGACAGACAAAGCTGCCATGCAGCGGT	MOST_tdt
AGCAGCGAGGTGCATCTTACAGGAGTCACGCTCGGTTCAGACCGGTTTGCATAGCAC	freiburg_on_jgi3.1.uniq.oligo.annotation.csv
TGGGACGCCATCTTCCATGGCCAGGCGGCGGGTCCCACCGCGCTGCATCCACCGCCGGGA	chlamydomonas.15-55-60.nuprobes.Length60.trans
>187941
TGGCTTTTATTCGGGGGCCAACACCAGTGCATTTTGCGGCCTGCATTATTTCGGGCCTCC	MOST_tdt
CTGTTTTGGTCTGGCCAGTGTAGTGTGGATGACACATCTCGTGCTCACTAATACTACGTG	MOST_tdt_temp
TCGCCCGGTTGCTTTCTTATGGGCGGGCGTGGCTTTTATTCGGGGGCCAACACCAGTGCA	chlamydomonas.15-55-60.nuprobes.Length60.trans
>98339
ACTGTTCAAGCGCACCGTTGAGGTGGCGTATAAGAACATCAAGGAAATCCGCACCGCGCC	MOST_tdt
GATTAGCTTCAAGTTCACCAACAAGCGCCTGGTGATTACCAACACCTCGCCACTGTTCAA	MOST_tdt_temp
GATTACCAACACCTCGCCACTGTTCAAGCGCACCGTTGAGGTGGCGTATAAGAACATCAA	chlamydomonas.15-55-60.nuprobes.Length60.trans
>98336
AGGGCAACACCATCAACCTGTCGCTCATGACCCTCAGGAATCTCATCCAAATGCTGGCGG	MOST_tdt
AAGGAGGGCAACACCATCAACCTGTCGCTCATGACCCTCAGGAATCTCATCCAAATGCTG	MOST_tdt_temp
TTTGGATGAGATTCCTGAGGGTCATGAGCGACAGGTTGATGGTGTTGCCCTCCTTGGCCG	MOST_tdt_anti
>183585
ACCAAAACATATAAAATCCGCGAGACGCAAGGGCGGCAAATTTTTAAGGCCTTGCGACAA	MOST_tdt
GGAGGATTGCTGCCTGACCATGTTCTCGCTCAAGCAGGTCAACGTGGAGA	freiburg_on_jgi3.1.uniq.oligo.annotation.csv
CCAAACCAAAGGCCCTTGCCAGATGCAACCAAAACATATAAAATCCGCGAGACGCAAGGG	chlamydomonas.15-55-60.nuprobes.Length60.trans
>191193
GGGGCGATGCAGGGCTTATCTCGATCTTACCAAAAGATAACATGTTGTAAGAAGTGTTAC	MOST_tdt
GGGGCGATGCAGGGCTTATCTCGATCTTACCAAAAGATAACATGTTGTAAGAAGTGTTAC	MOST_tdt_temp
GGGCTGAGTGGCGCACTGTTAAGTCGTGGCTATAGAGGTGCCGCCCAGGTGTCGGCTGGA	chlamydomonas.15-55-60.nuprobes.Length60.trans
>175974
AAGTGCTCGGTTGGCACCCACTGCAGCAGCGGCAACATGCTGCTGACCGTGAAGATCCAG	MOST_tdt
CTCAACTGGATGTTCTACGACGCGCCGAAGGTCATCACCCTGCCCTGCAACTCCACACTG	MOST_tdt_temp
TAACTGGAGGCGCACCTTCAGCCGGAACGGCTCCTACTACTACAAGTGCTCGGTTGGCAC	chlamydomonas.15-55-60.nuprobes.Length60.trans
>191191
GGCAAGATCTGGATCAACCTGCCGGAGCAGTGCACCATCATCTTCCAGCACATGCTGTGA	MOST_tdt
GCTGTGTGTTTCACAAAGTCACAATTTATCGTTGGCGCGCGCTTCCGCTGCGTGGACGT	freiburg_on_jgi3.1.uniq.oligo.annotation.csv
CACTACGGCTTCACACACCCCACGCAGTGCATCAAGTACCTCCTGGGCAGCCACGACCAG	chlamydomonas.15-55-60.nuprobes.Length60.trans
>175973
AATTGAGCTGGAACTCGAGATTAAGCTGGACCTGGAGAAGAGCAGCGTGCGCGTCAGCAC	MOST_tdt
GGAGGAGATGGTCGCTCAAATTGAGCTGGAACTCGAGATTAAGCTGGACCTGGAGAAGAG	MOST_tdt_temp
CTTGGGCATAACAGACCCTCTCGGGCTTCAAAAGGCTGAGTGGGATGATTATGACTTGGT	chlamydomonas.15-55-60.nuprobes.Length60.trans
>175972
AGCAGCCTGCGCGGCGCAATCTATGGACTGGCAGCCATGCTATTCGCAAAACTGATGTGA	MOST_tdt
CACATGCTCGAACTGAAAAATGTACTGGTGTAGAAGCTGACAGCGCTAGGGCAGACGACC	MOST_tdt_temp
AGTTGTTGAGGGATTGCCACCACAGCTACGCCCAGTCTTCATCCCAGCCGATAGCTTCTT	chlamydomonas.15-55-60.nuprobes.Length60.trans
>183580
ACAACAAAACACGCGTAGGCCTATATGCTGATGTTGTACGATATGTTAGGATCGAGGGCA	MOST_tdt
GAGCAGGACTCAGGACCTGACTGATTGTTGATATCTGGCCAGGTTGTACA	freiburg_on_jgi3.1.uniq.oligo.annotation.csv
TGTGATCTATCAGTAGTCACCACAACGAAAGCGGTCGCGCGACCTCTGGTAAAGAGAATC	chlamydomonas.15-55-60.nuprobes.Length60.trans
>187
AACAAGAAGAACCGCATCGTGCCCCGCCACATCCAGCTGGCCATCCGCAACGATGAGGAG	MOST_tdt
GACAACAAGAAGAACCGCATCGTGCCCCGCCACATCCAGCTGGCCATCCGCAACGATGAG	MOST_tdt_temp
TCATCGTTGCGGATGGCCAGCTGGATGTGGCGGGGCACGATGCGGTTCTTCTTGTTGTCG	MOST_tdt_anti
>78757
AAATTGAGGGTGGTAATGGAGTGGACTAACACGTTTAGAACACTGCGGCGGGAGCGAGCC	MOST_tdt
CAGGTGCTGCGCTCGGGTAGAAGCTGTGTATGCGACGCATCGGGCCACGG	freiburg_on_jgi3.1.uniq.oligo.annotation.csv
CATGATGCTGAAGTCGCCTCTTCCTTGCCCTTCCCCTCGGGGATGTGTGTGGGATTGGCT	chlamydomonas.15-55-60.nuprobes.Length60.trans
>184
TGAGATCCGCAAATATCAGAAGTCGACAGAGCTGCTCATCCGCAAGCTGCCGTTCCAGCG	MOST_tdt
CGTGAGATCCGCAAATATCAGAAGTCGACAGAGCTGCTCATCCGCAAGCTGCCGTTCCAG	MOST_tdt_temp
TTGCGGATGAGCAGCTCTGTCGACTTCTGATATTTGCGGATCTCACGCAGCGCCACGGTA	MOST_tdt_anti
>126163
AGCAGCTTGTGTGGAGCGGCTTGGATAAGCGGAGTAATGTAACGGTGGACGCGTGGCTAA	MOST_tdt
AACAAGACGCACACTCTGTGCCGTCGTTGCGGTCGCACCAGCTACCACAACCAGAAGCAC	freiburg_on_jgi3.1.uniq.oligo.annotation.csv
AAGGGCAAGGGTACCGGAAGCTTCGGTAAGCGCCGCAACAAGACGCACACTCTGTGCCGT	chlamydomonas.15-55-60.nuprobes.Length60.trans
>152407
AAACGCATTACCTGGTTTGGAGTGTGCGTTCAACATGGTATCTGTCAATGCCAGTAGTGT	MOST_tdt
GCAGTGCGATTAACTAAGTCTGTGTATTGATAATGCAGTGTAGCCGTGTAGTTCGACAGG	MOST_tdt_temp
GGTGGCACCTCCGGGTCCCCATCTGTTGTTGGCACCGGCAGCCAGAGGGCGTCACATGTG	chlamydomonas.15-55-60.nuprobes.Length60.trans
>152405
TCTGGAGACCCTGGACAACTCCGCGCGGGTGAGCGGGCGGAAGCGGCGGCAGCAACCGTG	MOST_tdt
GAGACGGCTCGGAAGATTCTGGAGACCCTGGACAACTCCGCGCGGGTGAGCGGGCGGAAG	MOST_tdt_temp
GTGTGCGCGCCGAGAGCCCCGCTAGCACGGAGCGCGGCTGCTGCGCCATGGCCTGCCGCC	MOST_tdt_anti
>114199
TACAGCTTTGCCATGATCATCTTCCAGCTGTTTGAGACCACGCAGCCCTTTGCCGGCCAC	MOST_tdt
CCGAGATCGCCATCCTTCGCAAGATCCACCACCCCAATTGCACGCAGTTCC	freiburg_on_jgi3.1.uniq.oligo.annotation.csv
AAAAGGATCGGGCACAACCACGTCCAGGGAGTTGGCAGCTCAAATGGTGGCAGTGCAGTC	chlamydomonas.15-55-60.nuprobes.Length60.trans
>118550
AGGAGATCATTGACGACCAGGAGTACCAGGACATCCTGGAGGACATGAAGGACGAGGCCT	MOST_tdt
GAACTTCGCGTTCGTGGAGCTGCGCACAGTGGAGGAGACGTCCAACAGCA	freiburg_on_jgi3.1.uniq.oligo.annotation.csv
ACCGACATCGCGTGTGCGGGGCTCAACGGACTCAAGATGGGAGACCGCACACTCACAGTG	chlamydomonas.15-55-60.nuprobes.Length60.trans
>152403
TTCACTTGCCTGCATCAATATATATGTCGCTGCTGCAGAACCTGTGGCAGGTGAATACAA	MOST_tdt
GGGCATTGCGGGAAATACCTCGCATGCATCACGGTATAGCCGCGAACGGCGTCA	freiburg_on_jgi3.1.uniq.oligo.annotation.csv
GTCGGTCGCGCACCCCAATGTTGTGCACACGTACTGCGCTGAGGTCGCACGGGTCGACGA	chlamydomonas.15-55-60.nuprobes.Length60.trans
>195549
TTGCTGTCAGGAGCCAGGAGTAGAACATGCTCGCAAAAGGGATAGAGGGAGAGCTGTGCC	MOST_tdt
GACCTTGCTGTCAGGAGCCAGGAGTAGAACATGCTCGCAAAAGGGATAGAGGGAGAGCTG	MOST_tdt_temp
AATGACCCGGCAGAGGCGAGGAGACAGGGGGGAATGCCACTGTATAACACGAATCAGCAA	chlamydomonas.15-55-60.nuprobes.Length60.trans
>195547
TATATCTTGCTTCATTTGCCTGTGCACGCATTCATAAGGTTTGCGCATGTCCAGTAGGTG	MOST_tdt
CGTATCGAGTTATGAGTTGCATTAAGTGCACGCATATGTGAGATCCAAGAACAGGAGAGG	MOST_tdt_temp
AGGAATAGCAAGTTGGTTGACCGGGTTATACCTGCTTTTCGTGTGGGGGTCATACAGTCG	chlamydomonas.15-55-60.nuprobes.Length60.trans
>195546
TAGTTCCGCAACGCACGTCAATAACGGCTACGTCGCGGCGGAAATGGTAACTTAGTTGTC	MOST_tdt
CATGAGTCCAGCATCTCCATTTCATCACTTCAGACGTCAAGAGTTCGACCTACCTCTGTC	MOST_tdt_temp
GCATCGGACACCTGCACCGGGGAACAACCGCACCATCAGTACCCTGTCCAGCTCGGAGGA	chlamydomonas.15-55-60.nuprobes.Length60.trans
>195545
AGATCCCAGGCCCTAGATAACTAGCACCACTGAACAAGCTACAGTACATACAATGTCACT	MOST_tdt
CCTCATTAAGATCCCAGGCCCTAGATAACTAGCACCACTGAACAAGCTACAGTACATACA	MOST_tdt_temp
TTCATGCGTGAAGGCAGTTTTGTCACACGCAGATACGGTATTAGGCTTAGGGGCAGGAGT	chlamydomonas.15-55-60.nuprobes.Length60.trans
>195544
CATGTTTTCGTGGTAATAGGTGTAGATATTCTTTGAGACACGGATTGAGTGTTGGGGAGG	MOST_tdt
GTAGGGTGTGTCGGCTCAGAGCACTTGGGTAGGTATAAGCTTGCAGCGACAAG	freiburg_on_jgi3.1.uniq.oligo.annotation.csv
GGGCGTGGTCGGTGAGGGCAACAGCGACCTAGGTATGGTAGGGTGTGTCGGCTCAGAGCA	chlamydomonas.15-55-60.nuprobes.Length60.trans
>195543
GTCGGACACATGCAGTCCACTACTCTGGAGTCATGTGCTCCTGAAAGTCAACTGGAGTCT	MOST_tdt
TGCCCGCCGTCTCAGTCGGTGGTAACCGATGCTATCATACATATTACCCCTTCACAT	freiburg_on_jgi3.1.uniq.oligo.annotation.csv
CCGCCGTCTCAGTCGGTGGTAACCGATGCTATCATACATATTACCCCTTCACATGTGTGT	chlamydomonas.15-55-60.nuprobes.Length60.trans
>195541
TCAGCGACGTGTCAAAGGTCAAAATGCTGTTCCGCTTCATCGCGCCGCTGGTGGCGGACC	MOST_tdt
TGTGATCAGCGACGTGTCAAAGGTCAAAATGCTGTTCCGCTTCATCGCGCCGCTGGTGGC	MOST_tdt_temp
CTACCCTACACACAAGGAGCTGGCAGTCAAGATCGTGCAGCGGGTGAGGGAGCGGGGCAG	chlamydomonas.15-55-60.nuprobes.Length60.trans
>183579
AACATTTGGCGTGTGCGAAGCTCGCGCTAAGAAAGCGAGTGACGCGCCACCTTGCAACAA	MOST_tdt
GTGTACGCTTGCAGGGAGTTTGCGGTAACATTTGGCGTGTGCGAAGCTCGCGCT	freiburg_on_jgi3.1.uniq.oligo.annotation.csv
TATGCGCGTGGACTACGCACCGGAGACCCCCGTTCTTGTGGGGAAACGCAGCATCTCTTT	chlamydomonas.15-55-60.nuprobes.Length60.trans
>183578
TAAGTTATGAGAGCCTGCTACTGTGCGGGTGGTAGTAATGAATACTGCAATCGATGCAAC	MOST_tdt
GCGTGGTTATAATAAGTTATGAGAGCCTGCTACTGTGCGGGTGGTAGTAATGAATACTGC	MOST_tdt_temp
ATCCAGGTCAAGCAAGACACCGAAGGCTATGACGCCAAGACCGGTAAAATCTACCGCATA	chlamydomonas.15-55-60.nuprobes.Length60.trans
>191186
TGCTTATTTCAATTCGAAGCCGCAAGAAGCTCCAACCATGACTTCTTCCTCTGCTGTTCT	MOST_tdt
TATTCTACAGTAAAACAGCGTGCTTATTTCAATTCGAAGCCGCAAGAAGCTCCAACCATG	MOST_tdt_temp
TTTTACTGTAGAATAGCCTTCAGTTTGCGCAAGAAAGCAACCGTAGAAGCGTTGCCCCAT	MOST_tdt_anti
>183576
TAAATAAAGAAAGTGGTGAAATAATATACGATCTCTGGGGCACAGGATCGCTGCGTCGGG	MOST_tdt
TGCTGCGTTGGCAAAATGTTAGCAGGGCTGAACTACGTAAATAAAGAAAGTGGTGAAATA	MOST_tdt_temp
GAGGGCGAGGGCACTGGGGCCAAGGACGGAGAGGAGACGGCAGACGGGCAGGAGCGCGGC	chlamydomonas.15-55-60.nuprobes.Length60.trans
>191184
TGTACTGCCCCAACCCCTGCAACACAGCCGTGGACCGGTTCAGCTTTGTCAACATGTCAA	MOST_tdt
TACATGTACTGCCCCAACCCCTGCAACACAGCCGTGGACCGGTTCAGCTTTGTCAACATG	MOST_tdt_temp
ACTGCCCCAACCCCTGCAACACAGCCGTGGACCGGTTCAGCTTTGTCAACATGTCAAGCT	chlamydomonas.15-55-60.nuprobes.Length60.trans
>191183
TATCCGTATTACATCATCTGGTTACATGTTCTTATGTTGAGGCGCTGTGTGCATGGCCAG	MOST_tdt
GCCCGCGGCCAGACTCTACTCAGTCCACAGCACGAAACAAATAAAGCGTGCA	freiburg_on_jgi3.1.uniq.oligo.annotation.csv
TCCAGTTACTGAACAACGTGGCATGATTGACCAAGGGGGCATGTTTATGAAGATGGGGGC	chlamydomonas.15-55-60.nuprobes.Length60.trans
>183574
ATGTTTACACATGTGGGAGCTGCATTGCAGGTTTATGTCTCACTACTGGCGTTGATGTGA	MOST_tdt
GGGTTCTGGTCGCGACTTTTGTATTTTATTGGCGTTGTGGTGAGGACGTGGTGTGGT	freiburg_on_jgi3.1.uniq.oligo.annotation.csv
TGCCTGTCAGGTGAGGGTTCTGGTCGCGACTTTTGTATTTTATTGGCGTTGTGGTGAGGA	chlamydomonas.15-55-60.nuprobes.Length60.trans
>183570
ATTCATCTTGGTTCGCACTCCAGAGCACATCTTACACCGCGCGACTGCGCGAGCGACAAT	MOST_tdt
TGAGAGAGCTTATCTTTTTTTACTAGCGGGTGTTCGTGGACACACTGTGCATAACGCAAG	MOST_tdt_temp
CAATTCCCTTGACGACATAGACGGGCCTGTGCACTACACACTTAAATTCCCCGTTGCTTG	chlamydomonas.15-55-60.nuprobes.Length60.trans
>120852
GCCAAGTTTGAGCGCCTTACGGCCTTCGACTCTGGCAACAGGCAAGTAGGGTTGCTTTGA	MOST_tdt
ATACTACCGGTAGTGGTGTTGGATGGTGTGGAGATGCGCTTCTGCCAACAGTGCGCCAAG	MOST_tdt_temp
GCCAAGTTTGAGCGCCTTACGGCCTTCGACTCTGGCAACAGGCAAGTAGGGTTGCTTTGA	chlamydomonas.15-55-60.nuprobes.Length60.trans
>176
ACATGAAGATGACCTACCAGAAGGAACAGGACATCATCAAGTTCTACGTAGTGCTCATCC	MOST_tdt
ACATGAAGATGACCTACCAGAAGGAACAGGACATCATCAAGTTCTACGTAGTGCTCATCC	MOST_tdt_temp
CAAGCCCTCCACCAGCCACTACTACATCTTCAGGGTGTTCTGGGCCTTCTGCGTGTACTT	chlamydomonas.15-55-60.nuprobes.Length60.trans
>126153
AGCGACAATGGATAATAGAATGCGGATAACGTGTGTGGTCATGCGGTAAACGACGATACT	MOST_tdt
GTGCAGGCGTCTCAGCGACAATGGATAATAGAATGCGGATAACGTGTGTGGTCATGCGGT	freiburg_on_jgi3.1.uniq.oligo.annotation.csv
TCCAGTTGGATGAGGACAAACGCACGATCCTGCACTTTGTGGAGAGCAAGATGAACAAGG	chlamydomonas.15-55-60.nuprobes.Length60.trans
>126151
AATGAACTCACTGTACAACGTGCAGCGCTCCACGCTCGAGGTAATGACGGAGGAGTTCGC	MOST_tdt
TACGAGTTGACACAAACATGGGTGAAGGGTGTTTGCCGGAAGAAGAACCTTAACGTGGAG	MOST_tdt_temp
TTCGTGCCCATGATCGGCATCAAGTACAAGGGCGTGCAAATCGACATCCTGTACGCCTCG	chlamydomonas.15-55-60.nuprobes.Length60.trans
>169295
AAGATTGACGACGAGGTCATGGGGCTGGGGCACGCCTTCTTCGACACCGCCTCCATAAGG	MOST_tdt
CAAGTGGCTGTTTAAGATTGACGACGAGGTCATGGGGCTGGGGCACGCCTTCTTCGACAC	MOST_tdt_temp
ACGCGAGACGCCGGAGTTCGAGTCCTACTCGCGCAGCTACGAGGGCGTGTGGGGCGTGGT	chlamydomonas.15-55-60.nuprobes.Length60.trans
>195539
CTTAAGAGTGGTAGTCAATGCAGGATGTGGATGTATGTGTTTGTGGATGTGCTCATGTGC	MOST_tdt
GAGCTTAAGAGTGGTAGTCAATGCAGGATGTGGATGTATGTGTTTGTGGATGTGCTCATG	MOST_tdt_temp
TTGTGCACACATGGGAAATGGTTACAGTATGGCGTGTTCTTTGTACGACAGGGAAGCCGC	chlamydomonas.15-55-60.nuprobes.Length60.trans
>195538
ATGAATTTGAATTGTGTTTTGGAGAAGGCAACATCACGACGTCGTTTGAGTCGAGCTGGG	MOST_tdt
ATAGATGAATTTGAATTGTGTTTTGGAGAAGGCAACATCACGACGTCGTTTGAGTCGAGC	MOST_tdt_temp
ATTTGGTCGAGGCATTCGGGGCTCGCAACACCGGGCCTGGGTATGGCGCCGAGGTCATAG	chlamydomonas.15-55-60.nuprobes.Length60.trans
>195537
CTGAGTTGGTTAGACAGCGGGACGTGTATGGGTTGTGGCAGTACGGTACAATGGCATTGA	MOST_tdt
CTGAGTTGGTTAGACAGCGGGACGTGTATGGGTTGTGGCAGTACGGTACAATGGCATTGA	MOST_tdt_temp
TGCCGCGGAGGAAGAGCGGTGTTTCCGGGACCTCATGTCGCGTCACGCAGTGCATGTGCA	chlamydomonas.15-55-60.nuprobes.Length60.trans
>8449
TCATGGACATCTTGCGGGCTGTGTCCGATATCAAGATTCGCCTGAAGCAGTCACGGCTGG	MOST_tdt
GTCATCAACATGATCCGCGAGATTGTGGAATGGATAGACAAGCAGTACCCGTTCTGGAAG	MOST_tdt_temp
CAGCCCAGCGACATTGAGCAACGCCCCTGGCTCTCCTTCCACGTCCGGGAGCCGCCGGCA	chlamydomonas.15-55-60.nuprobes.Length60.trans
>187927
TGTGCATGTTCCTTCAAAGAAACAATCTAAACGAAAGCGGCAACATCAAGCTGCGCCTGA	MOST_tdt
CAGCAATGTGGACTGATTGCGTGCATGGTATTGGCCCTACCGGGTGTGCATGTTC	freiburg_on_jgi3.1.uniq.oligo.annotation.csv
GTTGTTGAGGCGGCAGAATCGCTCTGCTGGGCTGACGGCTACTTGTGCCCGAACGGCTGT	chlamydomonas.15-55-60.nuprobes.Length60.trans
>114182
ATGGAGATGGTGCTCCTTGAGGACCTGGACTTCAACCTGATTGTGTTCAGCCCCTACCGC	MOST_tdt
CTCCTGGGGCTGACAAGGGAGCACATCCAGCAGCTAAACGTGTTCTTTTGCACAAGTATC	MOST_tdt_temp
CAAGCACCTGGTGGGTCACGCCAAGAGCTACCGCAAGTGGCCCTACGACGTCAAGGACCT	chlamydomonas.15-55-60.nuprobes.Length60.trans
>195534
AATTGGAAGGATGTGTGTTTCCAATGTCAGTCCATAGTTCCATAGTCGCCAGTGGTCGAA	MOST_tdt
GAATCTTATGATCATGGCTGTCAAGACAAGTCAAGATATGGCATGTGCGTGTGCAATTGG	MOST_tdt_temp
CCACGCTCTACTCCAAGCCACGGATGACAAGAACACGACTAAAGAGCCGTGCGGTCCCTG	chlamydomonas.15-55-60.nuprobes.Length60.trans
>187924
AACAATGTCGGTAGCGACGCTGCGACTATCAACCTCAGTGGGCCCTGCCACAAGCATTTC	MOST_tdt
TCTGGAAGTTGGTGCTGCAAACGCCCTTAGTCGCAGGTCAGTAGCTTAGGTAGGA	freiburg_on_jgi3.1.uniq.oligo.annotation.csv
CAGTAGCTTAGGTAGGATTCGACAAACGTGCAACAATGTCGGTAGCGACGCTGCGACTAT	chlamydomonas.15-55-60.nuprobes.Length60.trans
>195533
AACCAAAAGTACTTCACTCTGTGGCAGCACTACTACAAAGACACCACGGCCATCATGTTT	MOST_tdt
CAAAAGTACTTCACTCTGTGGCAGCACTACTACAAAGACACCACGGCCATCATGTTTGTC	MOST_tdt_temp
ACATCGCTTCGTCGAGGCGAACGCAGTGCTGCAAGAGCTATTGAAGGCGGAGCAGCTCAA	chlamydomonas.15-55-60.nuprobes.Length60.trans
>106571
TACACCAACGTGCAGCGCAGCAGCTATTACAGGGGCCAGTGGCTGGACGACACCAAGCAC	MOST_tdt
CAAGTTCGTGTTCCCTGACGGCATCAGCTACGAGGGCGAGTTCCAAGACAACCAGCTGAC	MOST_tdt_temp
TGGAACTCGCCCTCGTAGCTGATGCCGTCAGGGAACACGAACTTGCCGTGACCGTGCATG	MOST_tdt_anti
>195532
AGAACTGTGGTAGACATACTCATCCGCTGCACTGTATATACTTATCTCAGAGTGTCTCAG	MOST_tdt
ATCTGCACAGCTCTTCGGTCTTCCGCGTCCCAAAGACTTCTGTTCTGAGT	freiburg_on_jgi3.1.uniq.oligo.annotation.csv
TAAAGGGGCGAGTGCGTGGATGGTGGTCATAGATGAGGCAGATTTGATAATGATGGGGAC	chlamydomonas.15-55-60.nuprobes.Length60.trans
>191179
ATGTACGGGCAAATGGAGGTCATCACCGCCTCCATGCTCACTAACAACGTGCCACGAGGT	MOST_tdt
CTGGAAGTTCGCCATGTACGGGCAAATGGAGGTCATCACCGCCTCCATGCTCACTAACAA	MOST_tdt_temp
TCCATGCTCACTAACAACGTGCCACGAGGTGACCCCGGGCCACGTGTGATCCAGCTGCAG	chlamydomonas.15-55-60.nuprobes.Length60.trans
>11662
ACTGCCGGCGATACAGCTGCAGCCGTTTCATCTTCAGCATCAGTGTCAGTGTCCGCGCCG	MOST_tdt
GTGGCTACTGCCGGCGATACAGCTGCAGCCGTTTCATCTTCAGCATCAGTGTCAGTGTCC	MOST_tdt_temp
ATCCTGCCCAACGGATATCTGGCGCTTTGCGGCGGTGAGATGGTGCAGGTGTTGGATCTA	chlamydomonas.15-55-60.nuprobes.Length60.trans
>195530
GGCATTCACAAATAAGTTACACACGTAATTAACGCCACGGCAATTATGTCGAGAACGTAA	MOST_tdt
CGGTAAACCATTAAACGCATGGATTACGGCAGGGCGGACTCGTGTGGTCC	freiburg_on_jgi3.1.uniq.oligo.annotation.csv
TGGAGCATGAGCGGATTCAGGGGCCGGCATGTTGACATTTGACAGGTGAGGCATGTTGGC	chlamydomonas.15-55-60.nuprobes.Length60.trans
>191177
AACCACAAGAACACCAAGGAGGAGTGCCACACGGCGCTGCAGCACTACTACGACACCGCC	MOST_tdt
TCATGCTTCTGGTCAAGCCCGGGACCGCCTACCTCAAGAAACTGCGGGAGAAGGA	freiburg_on_jgi3.1.uniq.oligo.annotation.csv
TGGAGGCGGTGACCGGTCCCTGCCACCCCGTCTACAACAACCCATGGGCGAGGGGCGACA	chlamydomonas.15-55-60.nuprobes.Length60.trans
>138117
ACACAAATGTGTCATCTTAATGTGTGTGGTGTGGTACTGAGAGAGCAGGTTGTATGCCGT	MOST_tdt
AGCAGCAGTGAAGCGGTGCGGCTTAGATGTGAACATACGCCGGGTGACGG	freiburg_on_jgi3.1.uniq.oligo.annotation.csv
AAGCAGGGGTGCACCGTTAGCGCCTGGACTGAAATTGCAGAGGGCTGGTGGTGTGGAGGT	chlamydomonas.15-55-60.nuprobes.Length60.trans
>183568
ATGCTCCTAGACTTTTACGCATCAATAAGGTTACAAGGCCTTGTGGAGTTGTGGGCTTGT	MOST_tdt
ACACCGCAATCCCCATGGTGTGTCTTCAAGTCTCCGCCCTTTTGGCTGGAGTCACGTTTA	freiburg_on_jgi3.1.uniq.oligo.annotation.csv
GTGGTGTGAGGTAGGGATTGCGGGCTGATGGATGAGAGTGAGTGGCGTGCGGAGAGACAA	chlamydomonas.15-55-60.nuprobes.Length60.trans
>183563
TAACTAGTGTAACTAGTGTACGGATGTGTATGCCAATGCAAGCCTGCTCGTTTGTTGTGC	MOST_tdt
GGCGGATGAGGGCCAGACCGTCTTCTACGAGTGCAAGAACTGCGGGCATAAGT	freiburg_on_jgi3.1.uniq.oligo.annotation.csv
AACTAGTGTACGGATGTGTATGCCAATGCAAGCCTGCTCGTTTGTTGTGCGAGCTGGAGT	chlamydomonas.15-55-60.nuprobes.Length60.trans
>171599
ATTGGATGGCGCGAGCTCAAAAGGGGTATCACTCGTGTCAGGGCCAAGTTCGGTCAGTAC	MOST_tdt
CTGGACTACAAAAGGATGCGGAGTCCATTGGATGGCGCGAGCTCAAAAGGGGTATCACTC	MOST_tdt_temp
TCTGGACTACAAAAGGATGCGGAGTCCATTGGATGGCGCGAGCTCAAAAGGGGTATCACT	chlamydomonas.15-55-60.nuprobes.Length60.trans
>120842
AGGTCATGGTGGACGTTGTGCACCATAAGACGATGTTCGAGCTGCACCAAAAGGTGGCGC	MOST_tdt
GTGCTATTTGCTATCTGTGATGCGTATACCCGCCGTAAAGAGCACCAAGACCGTGTGATC	MOST_tdt_temp
GGACCAGGTCATGGTGGACGTTGTGCACCATAAGACGATGTTCGAGCTGCACCAAAAGGT	chlamydomonas.15-55-60.nuprobes.Length60.trans
>175950
TGTCAGAGCTGGAGCAGCTGCACAAGGTGGAGATGGCGCACCTGGAGAACTTCCTGGACG	MOST_tdt
AACATCGTGTCAGAGCTGGAGCAGCTGCACAAGGTGGAGATGGCGCACCTGGAGAACTTC	MOST_tdt_temp
GGCGGAGACGGAGCGGCGCACACTGAGGTTCCGGAACATCGTGTCAGAGCTGGAGCAGCT	chlamydomonas.15-55-60.nuprobes.Length60.trans
>163989
TTGTGCATTGTGTCGGCGAAAATGTTTAAGGAACAGGTTATCCATGTGCAACAGCTGAGG	MOST_tdt
CTTTCAAACAGGTTGTGCATTGTGTCGGCGAAAATGTTTAAGGAACAGGTTATCCATGTG	MOST_tdt_temp
CACCGTGTTAGCCTTGTTGTCGGACAACACCGGGACTGCATAAATACGCACTCAGCGCAT	chlamydomonas.15-55-60.nuprobes.Length60.trans
>78737
TCGAGGACATCGCCAAGCACAAGTACTTCAACACCAACAACCTGTGGGTGTCGCTGGAGG	MOST_tdt
GTCTCACAGCGGAAGCGCAAGAGAAAAGATGGCGGGCGACTTTGCTGCTTTCGAGGC	freiburg_on_jgi3.1.uniq.oligo.annotation.csv
CTTCTTCTTAGCCTTGCTGGCGTCTCACAGCGGAAGCGCAAGAGAAAAGATGGCGGGCGA	chlamydomonas.15-55-60.nuprobes.Length60.trans
>171596
TAATGTGCATTATTGTACAGCTGCTGGAGCAAGTGACGGCGGTGTACATGCGAGCGCCGC	MOST_tdt
GTATGTGCTTGTGGGTGGCAACGTAATGTGCATTATTGTACAGCTGCTGGAGCAAGTGAC	MOST_tdt_temp
GAAAATGGGCGACAACGTCATCTTAACGTGCGGCTCGCTGATTCAAGGCATCTCCGGTGT	chlamydomonas.15-55-60.nuprobes.Length60.trans
>171590
AACAAGTGCAACAACGATGACGCGGAAGCAAATGCGCTCGAGCGCACGATCCAAGCGACA	MOST_tdt
CAGGACGACCTAGAGGCAAACAAGTGCAACAACGATGACGCGGAAGCAAATGCGCTCGAG	MOST_tdt_temp
GAGGCAAACAAGTGCAACAACGATGACGCGGAAGCAAATGCGCTCGAGCGCACGATCCAA	chlamydomonas.15-55-60.nuprobes.Length60.trans
>195529
AGCTTCAGTTTGGTGCACACCAGCAACAAGGTCGTCCCGGTGGCTCCGGATCTGCGAGCA	MOST_tdt
AGTGATGGAGGGCACGGCAACAGCAAGGGCAGCTTCAGTTTGGTGCACACCAGCAACAAG	MOST_tdt_temp
GGGCAAGTACAAGATTGAAGTTTTCGACCTAGGTGGTGGCAAAAACATTCGCGGCGTGTG	chlamydomonas.15-55-60.nuprobes.Length60.trans
>195528
TCTACCAACGGACGAAAGGCAACGCGTCCTAGAGCCGCGATACGGGACATGCAATGGAAA	MOST_tdt
CTTATGAGCACGCTGTGGGCGATGTGGTTTGGCAACAAGGAGTACAAGATTGTCATGGTG	MOST_tdt_temp
AAACAGGGAGGAGGTCGTGGGGTGTCACGTGTGGGAGGATGGCATGCGGTTTTCTTGTGT	chlamydomonas.15-55-60.nuprobes.Length60.trans
>195527
TTTCGGTGACTGTTGACTGATGCCTGAAAGGACTATTAGTTCAATGGCACATGCTTGCTG	MOST_tdt
CGGAAGGAGGTTCATACAATACGCGTGGCTCAGCGTTGCGGAGACACACA	freiburg_on_jgi3.1.uniq.oligo.annotation.csv
TACACCGTGGACCCAAGCAACCCCCGGGCAGTGGGTCTGGAACCGGAAGATGTGTTCAAG	chlamydomonas.15-55-60.nuprobes.Length60.trans
>187917
CGCCTGCGGATGCTGGTGCTGCACGGTGGTGTGACCAGTGCCGCCGGCCTGGAGGCGCTG	MOST_tdt
GAGCTGTTGCTACTTGCGCTGGCGAAGGAGGCGGCTGGCGACGCAGCTTCGTCTTCTCAC	MOST_tdt_temp
GATGCGATTTCCACTCAACAAGTCTCGCCGTATGAACCCAGACACCTCATGCTTGGAGAT	chlamydomonas.15-55-60.nuprobes.Length60.trans
>169281
AAGCTGGACTATGAGGACAACGTGGCAGGCATCAAGACGCGTTTCAGGTACAAGCCGGTG	MOST_tdt
TACTACAAGCTGGACTATGAGGACAACGTGGCAGGCATCAAGACGCGTTTCAGGTACAAG	MOST_tdt_temp
TACTACAAGCTGGACTATGAGGACAACGTGGCAGGCATCAAGACGCGTTTCAGGTACAAG	chlamydomonas.15-55-60.nuprobes.Length60.trans
>195524
TTTGGTGCGTGATGTTTGGGTTTGCCGTTTTGATTCTTTGTTTCGTGCTGAATGGCTGAG	MOST_tdt
GGAGTGGTCTCTCTGTTTGGTGCGTGATGTTTGGGTTTGCCGTTTTGATTCT	freiburg_on_jgi3.1.uniq.oligo.annotation.csv
TGAGAGCCAAGAGAGGGTAAACGGGTTTGGTATTTTATGGTGCGGGGTGAAAGCAGCCCT	chlamydomonas.15-55-60.nuprobes.Length60.trans
>187914
TAATGTCAATTTCGAGAAAGAGAACTTCGTGGAGCCCGAGAAGAAGAGCAGCTGTTCCAA	MOST_tdt
CAATAATGTCAATTTCGAGAAAGAGAACTTCGTGGAGCCCGAGAAGAAGAGCAGCTGTTC	MOST_tdt_temp
TCGTCCAACCGAAAGTGGTCACAACGACTTCAGCGATGTGCTCAAGCCTTTCTACTACGT	chlamydomonas.15-55-60.nuprobes.Length60.trans
>114171
ATCTTCAACAAGTCGCTACTGGCCAAGTTCAACTGGGCCATGGACGTGGACCCCACCTTC	MOST_tdt
GACAACAAGGTCAAGTTCGACTTCCTGGGTAAGGACTCCATCCGCTACGAGAACATCGTG	MOST_tdt_temp
AGAAGGAGCCCGGGAGCAGCAAGTCCGGGCAAGTCATGTGGAAGACGCTGAAGCACGCGG	chlamydomonas.15-55-60.nuprobes.Length60.trans
>140415
AGTTGACAGGGCGTCAGAATGCGCACGTGAACTGCTGTGTTGGCGAGTTCAGCTGTGGTT	MOST_tdt
GTGGTGCATGCAGCGTTATGATGTTGGCCATGAACGTGAGATACCGGTAGTTGACAGGGC	freiburg_on_jgi3.1.uniq.oligo.annotation.csv
GAATTGCACTGTTAGGGAGCTCTGTCCAGACAAAACATCAGTAAACCCTGCGGAAGACGG	chlamydomonas.15-55-60.nuprobes.Length60.trans
>195523
ATGTGTGTACCATTTTGTCCGTCATGTAGTCATACCACGATGAAGCTCAAGGTGTGGCAT	MOST_tdt
CAGCACACCTGCCGACGGGCAGCAGGTGAATGGATTCCCTAAGTGCAATGGA	freiburg_on_jgi3.1.uniq.oligo.annotation.csv
TGCACCCGCTGGCAGGTCTCCGCAGCACCCATCGGAAGGGAGTAGAAAGCGCTCTATGTG	chlamydomonas.15-55-60.nuprobes.Length60.trans
>195522
TGTATGACAAGTTCGATAACACGTACCAGGCCACCATCGGTATTGACTTCCTGTCAAAGA	MOST_tdt
ATTCATGTATGACAAGTTCGATAACACGTACCAGGCCACCATCGGTATTGACTTCCTGTC	MOST_tdt_temp
ATCGGTATTGACTTCCTGTCAAAGACCATGTACCTTGAGGACCGCACTGTGCGCCTGCAG	chlamydomonas.15-55-60.nuprobes.Length60.trans
>195521
TTAGAGGTCACAGCGGCTCCTGTGAAACTTATCGGAAAGCGAATGTTTACTGTTTCTAAC	MOST_tdt
GGCGTCGGGAAGACGTCGCTGATGAACCAGTATGTTCAGAAGAAGTTCACCA	freiburg_on_jgi3.1.uniq.oligo.annotation.csv
CAGTATGTTCAGAAGAAGTTCACCAAGGAGTACAAGGCCACAATCGGTGCCGACTTCCTC	chlamydomonas.15-55-60.nuprobes.Length60.trans
>195520
TGTTCACTTCCTCATTCATTACGACGATAGGCATCGACTTCAAAATCAAGAAGGTGGACG	MOST_tdt
GCGGGTAACCGGCGGCAAAATACACGGCAGTAGCACGGCAGCGGATCGGCG	freiburg_on_jgi3.1.uniq.oligo.annotation.csv
GCTCATAAAGCTCTTGCTAGTTGGAGATAGCGGCGTGGGGAAATCATGCTTGCTACTACG	chlamydomonas.15-55-60.nuprobes.Length60.trans
>191168
TTTCATGCACAACATATTTACTTGCATGGCCATTGTGCTGAGAAATGCGCGTTCGTGTGC	MOST_tdt
GCGCTAACGGCATTGGAACAAGACCTGGCGTGGAAGCTGGTATATGTGGGCTCC	freiburg_on_jgi3.1.uniq.oligo.annotation.csv
GCGCAAATTTCATGCAAACAGTTTAGGTCTGTGAGCACGGCTGCGCCTGGACAACTTCCA	chlamydomonas.15-55-60.nuprobes.Length60.trans
>187910
TTCTGGTCAAGTAAGCAGATGATCCAAATGCTCATATCCTGGGACAGTTGGCACACAAAG	MOST_tdt
TCCTAATTTTGTGGTTTTACCCAAGTTATGGGATTCTGCTGAGCATTCGGACCTTGTTTG	MOST_tdt_temp
TCCCTGCCGGTATTGCAAGTGTACTCGAACTGACTAAAAGTTCTGGCAGCGCCAGTGTTA	chlamydomonas.15-55-60.nuprobes.Length60.trans
>191167
TGGTTTTAACTAGTGATTCGGCATGGAAAGACCGAACACATACTGTAATACAATGTCTTG	MOST_tdt
CCCTCTACCGCTGCGGAGACAAACACCATGTGAAATGAAGCTTGTGCCACGACTAGGAGA	freiburg_on_jgi3.1.uniq.oligo.annotation.csv
GAAATGAAGCTTGTGCCACGACTAGGAGACACGTTGCATATGCAAGAGAACCGCTCAGGA	chlamydomonas.15-55-60.nuprobes.Length60.trans
>132801
TTTATATTGCAGTTGCTTATGCGAGGGTGTACAGGCCTCACGAATCACCTGATAGAAGCT	MOST_tdt
CACCGCGCCCACAACCTTACGCTTCTTATCGGGAGTCCAATCAATCAGAGGAGCACT	freiburg_on_jgi3.1.uniq.oligo.annotation.csv
ACTCGGTCCAGAAGCAGTGGGCTGACGAGAAGATTTTCGAGGCCGATGCGCCCAAGGAGG	chlamydomonas.15-55-60.nuprobes.Length60.trans
>183558
GATGTGTCAATGCCTGCTTGAGGCATTTCTGGTGCACACTATGTAATGTTTGAGGGAGTA	MOST_tdt
AGTTACGCAATTGTATTTATGGTGATTGAGGATGTGTCAATGCCTGCTTGAGGCATTTCT	MOST_tdt_temp
AGGGTGCAACAGGGTGCGACAGGTTCCTTGGGCCAGTTACGCAATTGTATTTATGGTGAT	chlamydomonas.15-55-60.nuprobes.Length60.trans
>191164
ACAAATGGAAGTTCGCACACATGAACAGCGTCGACTTCAAACTGCGCTGCGCCACCGTGC	MOST_tdt
GAGCTGCTGTACAAATGGAAGTTCGCACACATGAACAGCGTCGACTTCAAACTGCGCTGC	MOST_tdt_temp
GCGGCGCACAGAAGCCCTGGAAGGCTACGAGCACCAGTATGTGCCCGGCACCTGCGAGCT	chlamydomonas.15-55-60.nuprobes.Length60.trans
>183555
TTTTCGCACGCAAGTGCATGGCATTGTTTAGAATCGTTTGGGTAAATAGGCAGGTGCGAT	MOST_tdt
CCTCGCGCACTTAGTAAAGTCGATACTGAAAGTATGACATGAGTGGTTTTGCGGTATCAT	MOST_tdt_temp
GCACGCAAGTGCATGGCATTGTTTAGAATCGTTTGGGTAAATAGGCAGGTGCGATGAGGG	chlamydomonas.15-55-60.nuprobes.Length60.trans
>183554
TCTATAGAGCTCAACGCAAGCGTTCAGCTCTGATGTATATAAGGGCTGTTGTGTTCCTTG	MOST_tdt
GCGGGAAGTGGTCAACTTGTCGTGCAGGTTGGATTGGAGACCGAATGGTACCCAGATGGT	freiburg_on_jgi3.1.uniq.oligo.annotation.csv
GCTGTTCCATATCGGTTGGGTGCGTTTGTCCTATGGTGCTGCTGTACTGCCATATCTATG	chlamydomonas.15-55-60.nuprobes.Length60.trans
>98303
ATGACCGGCTTCTTCAAACTGATGGAGCAATTCAACACGCAGGACGAGCCGGCCTTCTGC	MOST_tdt
CTGGACGGCACCATGACCGGCTTCTTCAAACTGATGGAGCAATTCAACACGCAGGACGAG	MOST_tdt_temp
CTGGTGCCGTACGGCTCGGCCGGGCTGAGCCTGGAGCGCTTCCGTCGCGAGGTGGAGGCG	chlamydomonas.15-55-60.nuprobes.Length60.trans
>191162
TTTGGAGCCTTCTTCATGTTCTTCCTAGGAATCTGCATCAGCAACAACTACGAGTTCGTG	MOST_tdt
CCACTGCCTGACCACCTCCTGGCCCAGCAATTCCACCGGTCCTGAAAGCTTTACGTTTAC	freiburg_on_jgi3.1.uniq.oligo.annotation.csv
AAGAGTGTGAGAGCGTGAGAGAAGGCATCTGATCCGGGGGCGGCGGTGTTTTGACATATT	chlamydomonas.15-55-60.nuprobes.Length60.trans
>183550
TTGTATTTAGTACTCCTCGCTCGCGAATAGGTCCTCGTCTGTGAGCTTCTGCAGCCGCCG	MOST_tdt
GTCTGACCCTGAGTGACATGTGTTGAACAACCATTGTGGCTGCGGAAGCAAGCA	freiburg_on_jgi3.1.uniq.oligo.annotation.csv
TGCTCTCTACTCGTGAGGGCGCTTACGCCAGTGATCAAGCCAACTACGCCCCAACAACCG	chlamydomonas.15-55-60.nuprobes.Length60.trans
>171585
AAACAGCTCGGCGACTTTGAGAACTACGTGGCTGTGCTGACGCTCAACGGCTGTCACATG	MOST_tdt
CTCAAACAGCTCGGCGACTTTGAGAACTACGTGGCTGTGCTGACGCTCAACGGCTGTCAC	MOST_tdt_temp
GTGGCGTGCCGCCGAGGGGACACCGGCCCTTTTTACCCTCGGTGCAGATTGAGGCTGAGA	chlamydomonas.15-55-60.nuprobes.Length60.trans
>171584
TCCAGCAACTTGGAGTTGCAACAGGGGAGGAGTATGAGGGGCAGTTGGACATGGACATCG	MOST_tdt
CTCCAGCAACTTGGAGTTGCAACAGGGGAGGAGTATGAGGGGCAGTTGGACATGGACATC	MOST_tdt_temp
TCCAGCAACTTGGAGTTGCAACAGGGGAGGAGTATGAGGGGCAGTTGGACATGGACATCG	chlamydomonas.15-55-60.nuprobes.Length60.trans
>171580
GACGTGGTGGTGGTGGCGAGGTCGGCCTCCATGCGCTCCAGGCAGATGATGCACTTGTAG	MOST_tdt
ATGAGTATGGGCATGGACATGCACGGCGGCGGCCACCACGCCATCATCAAGCAGGTTGAC	MOST_tdt_temp
TCTGTTACATCGCTGACCGCCCCCCGTCCGCACGCACACACTCTACACGTGTCAATGATG	chlamydomonas.15-55-60.nuprobes.Length60.trans
>169277
AGCAAGTTGAGCCAGCACTTTTGTGTTGTTGCCACGCTGATGGATGGCTCTCTGTCGGGG	MOST_tdt
CATAAGCAAGTTGAGCCAGCACTTTTGTGTTGTTGCCACGCTGATGGATGGCTCTCTGTC	MOST_tdt_temp
AAGACGGAGAAGGGCTCGGTCCACATCGAGTCGAGTCCTCTGCAGTGCATGGAGGCGGCT	chlamydomonas.15-55-60.nuprobes.Length60.trans
>195519
TTGTACAGATTGAATAGCTGACTGCAGCGCTCTGGGCCTAACTTATGACAACTGCACAAT	MOST_tdt
CGGCAAGTCCAATCTGCTCTCCCGTTTCACGAGGAATGAGTTCAGCCTCGAGTCC	freiburg_on_jgi3.1.uniq.oligo.annotation.csv
TGGCACAGGCTTTCTGCGAGCGCGAGGGGCTGTCGTTCATTGAGACGTCGGCGCTGGAGT	chlamydomonas.15-55-60.nuprobes.Length60.trans
>169274
TGAGACCACTTCAGGCGGCACTGGACAAGTACCTGGATGAGCAGCTGGATGCGTGGGCTG	MOST_tdt
CTGAGCGGTCGTGTGAGACCACTTCAGGCGGCACTGGACAAGTACCTGGATGAGCAGCTG	MOST_tdt_temp
AGATGGCCTGTGTGGGCATCTGTGTCGACCAAGGAACTGAGCTTAGCACCATGCATGCAG	chlamydomonas.15-55-60.nuprobes.Length60.trans
>195518
AACTTCATGAAGGGGCAGACTGCTTTATTCCATGTTTGAGGCTTGGTGTCGAATCAAGAG	MOST_tdt
TCAGAGCTGTACCATATGACTACGGACAGACAAGAAGTCAAGAATTGGACACTCGGTATG	MOST_tdt_temp
TGGACAAGCTTGTGCCACGAAAATGGAGATGCCATTGTCGCTGGAGACCACCTCCATAAG	chlamydomonas.15-55-60.nuprobes.Length60.trans
>195517
TATTCACTGTTAAGAGCCAGTCGGCAACTCTAGGCACATACTTCGGATGATGTGTTAGTG	MOST_tdt
CTTATTCACTGTTAAGAGCCAGTCGGCAACTCTAGGCACATACTTCGGATGATGTGTTAG	MOST_tdt_temp
GCGCTGAGACAGAAGTACCCTTATTCACTGTTAAGAGCCAGTCGGCAACTCTAGGCACAT	chlamydomonas.15-55-60.nuprobes.Length60.trans
>140409
ATGCTTGATACTTGACCTGCTGCTGGCAGTAGAACTTGACATAAATTGACAGGATGGACC	MOST_tdt
GGCTTTCGGTACACCGCTGTGAAGTTCTTCACAATGAAGCGTTATGTATGTGGGA	freiburg_on_jgi3.1.uniq.oligo.annotation.csv
GGGCCGCAACTATATGGTCGTCGCCAGCACTGGCTACATACCTTTTGGTGGTGATGCCCG	chlamydomonas.15-55-60.nuprobes.Length60.trans
>106555
CGCACAGGCCGCGGCGGCAGGCCCGGACTGGCCACCACCCTGTTCACAACCCGCGACCGG	MOST_tdt
GTCTCAACTTCCCGGATGTGGGCCACGTCATCAACTACGACGTCCCCCTGTCGCTGTCCG	MOST_tdt_temp
CGCCTCGTCACGCTGGTCCTGCGTCAGGTCCCGGTGCATGAGCGCCACGCTGACTCCGCG	MOST_tdt_anti
>187907
ACAAACCCGGTGAGGAATTCACCGTGAAGATGAAGAAGTGTCTGGAATCAAACAACTTCC	MOST_tdt
AACAAACCCGGTGAGGAATTCACCGTGAAGATGAAGAAGTGTCTGGAATCAAACAACTTC	MOST_tdt_temp
TTCGGCAACAGGATGAAGGACGCAGAGGCTCGCGTGCTCGACATTGGGGCGGCTCTTATT	chlamydomonas.15-55-60.nuprobes.Length60.trans
>187906
TATTTGGTAGTGCTTTGGTGTTAGGTATTGTCTGCGGAGCGGTGTAATAAGGTTACAGGC	MOST_tdt
CCTTTCATTGTCCTTTTCGCTTCTATTTGGTAGTGCTTTGGTGTTAGGTATTGTCTGCGG	MOST_tdt_temp
GCCCTCCGACCAATCAGTACTTGACCGGGCATTCAACCTGCACGGCTTCAGCCAGCTTGG	chlamydomonas.15-55-60.nuprobes.Length60.trans
>114162
TATGGGACAAATGCCGCCGCTGCCCGTGACCCCCAACTTCGACCTCGCAAATAAGTTCTT	MOST_tdt
CAAAACTACGGCATCCTGACCCAGTTCAAAGCCAACATGGCGGCTTTCAAAGTCATGGAG	MOST_tdt_temp
TCAAAGCCAACATGGCGGCTTTCAAAGTCATGGAGAACACGGAGCTTCTCATGCGCTATC	chlamydomonas.15-55-60.nuprobes.Length60.trans
>169270
TGATGCCGCAGGTGAAGCAGCAGCCACTGGAGCAGCAGTCCTTGCTGAAGGAGCAGGAAG	MOST_tdt
AGGCTGGCTCGGCTCTCGCCGCTTGTTACACACAGAAGCTGAGCCATCGGTTGAAGTTGC	MOST_tdt_temp
CTGCGGTGATGCGGGCGGCACGGAGAACGGCACCCTTAGCCCCCGCTCCAGCAAGCGGCA	chlamydomonas.15-55-60.nuprobes.Length60.trans
>187905
AACAGGTTCCTGGTTGCAACCATTTCGGCCACTCGCGCAATTGAGAAGGGCGTGGAGAAG	MOST_tdt
GATGCAGGAGGTCATCCAAAAGACCATTGACTACTACGTCTGGGTTTCAGGCCCTTTCAA	MOST_tdt_temp
ACGAGGCGGAGATGAAGGCAGAGGCCGCCAAGCTCGCGGAACAGCTGTCAACTGTCAAGA	chlamydomonas.15-55-60.nuprobes.Length60.trans
>195514
CACCAAGAAGCAGATCTCGGACATCAGCTCGCAGTGTCGGGACCTGTGGAAGCAGCACGA	MOST_tdt
GCACCGATTGCAGTCGTCGTCTCTCGCCTCAGCGCGCTTTGACTTTATTCTGGCT	freiburg_on_jgi3.1.uniq.oligo.annotation.csv
AGGAGCGACCTCACCAAGAAGCAGATCTCGGACATCAGCTCGCAGTGTCGGGACCTGTGG	chlamydomonas.15-55-60.nuprobes.Length60.trans
>195513
AGCCATTGAGCGGCATTAGGCGGGGTTCTACCTGTCAATCTGCTGTTACATATTATGATT	MOST_tdt
GGCAGACACGTCGCAGGTTGCCAAGTTGTGTGTTGCCGAGTGCAGAATTACAACCCCGGA	freiburg_on_jgi3.1.uniq.oligo.annotation.csv
GGCGCGGACATTGTGGGGGTATTGGGAACAGCAAGCCTGGGGTTTGCATGTTTGGAAGCA	chlamydomonas.15-55-60.nuprobes.Length60.trans
>106552
GCAAGAGTTCTGCAGTATACGGTAGCAGAGTTTGAACTGGGGGCCTGTGACGTACCGTAA	MOST_tdt
GTTATCGAGATGGTGATAGGGACAGACATGAAGCAGCACTTCGCCATTCTTGCCCACTTC	MOST_tdt_temp
TGCACCGGTTGGCGAGCTACAGCCTGCTGAAAGCAAATTGCTTGCAAACATATGTCGACA	chlamydomonas.15-55-60.nuprobes.Length60.trans
>187904
ATAAGTGTTACATATGCACTGCAAAACAACATGCGTTACCACGATGGCATTCTCAGCCGG	MOST_tdt
GCACTGCAAAACAACATGCGTTACCACGATGGCATTCTCAGCCGGCGCCT	freiburg_on_jgi3.1.uniq.oligo.annotation.csv
TTACATATGCACTGCAAAACAACATGCGTTACCACGATGGCATTCTCAGCCGGCGCCTGT	chlamydomonas.15-55-60.nuprobes.Length60.trans
>114160
TGACGTGGTGGCTCCGGCGAACAGCACCCGCGACCGGTCGCTAGACCAGCAGTGCACGGT	MOST_tdt
TACTTCTGCAATGACGTGGTGGCTCCGGCGAACAGCACCCGCGACCGGTCGCTAGACCAG	MOST_tdt_temp
CTTCTGCAATGACGTGGTGGCTCCGGCGAACAGCACCCGCGACCGGTCGCTAGACCAGCA	chlamydomonas.15-55-60.nuprobes.Length60.trans
>195512
TAAGTCGCTTAGCCATTACCGGTAGTACAGACGGACTGGATGTGGTGGGCATGGTGGTGC	MOST_tdt
CTCAGATGACAGGCCACGCTAAGTCGCTTAGCCATTACCGGTAGTACAGACGGACTGGAT	MOST_tdt_temp
TTCGTGCTGGTGCCCAATTTCGGCGGATTTGGTGGTAATGGAGGCAATCGGGGTGGAGGC	chlamydomonas.15-55-60.nuprobes.Length60.trans
>195511
GGCCATCATCGCAGACTACCGGCAGCACCCAGACCAGCCTGCGCGAGGGCTGCAACGCCA	MOST_tdt
CGACTCATCATAGACCGACTGGGCGACATCCCGCGGGCCATAGACTTTGTGGTGGGCCAG	MOST_tdt_temp
TTCGACCTGCTGCGCGGTCGAACCGCAGCTCAAGTATGACATTCTAGGTGGCGACACCAG	chlamydomonas.15-55-60.nuprobes.Length60.trans
>149697
CTGATGCTGCAAGTGCCCGCCGCCCAGATGCAGGCGGCACACGCGCTGGAACGTAGGCGG	MOST_tdt
GTGCCTGCTGCCGATGGCGGGCCTGCCCTGAGCCGCTTCAGGTGTAGTCTGCGGGAGCTG	MOST_tdt_temp
CTTCCGGCTGGGCCCGCCAGCTCGCTGCTGCACCTGCTGAGACCGCTGGTGACGAAGCAT	MOST_tdt_anti
>191158
AACATAGGAAAGGCCGCGCGCATTGTACATGAATATTAGGTAGGCAGGTACGTATACATC	MOST_tdt
GGTGCTTGCAGCAAGCCATTACTAGTCCTGGTATCAAGTCGGATGCTCTG	freiburg_on_jgi3.1.uniq.oligo.annotation.csv
CACAGAAGCCAGCGTTTAGCGTGATTCTGGAAGAAAACGTTGCGCATTGGCGCATGATGA	chlamydomonas.15-55-60.nuprobes.Length60.trans
>183549
AATCATGAAATACCGGCCATGTCCAGTCCTGATGTCTCGACATCGTGAAACTGCTGTAAT	MOST_tdt
ACGGCTGAATTGAGGTGTTCTGCTCTCAAGCATACATGGTACATGTGAATGTTTTTGTTT	MOST_tdt_temp
GCTAGAGCGCTTTTGGTGACCTCATAACAGCAGATCTAAGCTACTCGACTTAGCTCGCGA	chlamydomonas.15-55-60.nuprobes.Length60.trans
>149690
TTCGCCGGACTCATGATCAAGGACGGCAAGGCCAAGCTGCTGGAGCACAACGTGCGCTTC	MOST_tdt
ACCCTGTTCGCCGGACTCATGATCAAGGACGGCAAGGCCAAGCTGCTGGAGCACAACGTG	MOST_tdt_temp
ACGTTGTGCTCCAGCAGCTTGGCCTTGCCGTCCTTGATCATGAGTCCGGCGAACAGGGTG	MOST_tdt_anti
>183542
TACATGTTCTTATGCGTGGAAATCCATACGGCATTTTGTGCTAGACGCTTACAGCGGTTG	MOST_tdt
GGGCGGCTGACGATCGTGTGACGGGTGGGTACACGACTATACTTTAGTAGTACGTCGGCA	freiburg_on_jgi3.1.uniq.oligo.annotation.csv
ATTTTGTGCTAGACGCTTACAGCGGTTGCGCACACGTTTAGCCGGGAATGCATGGAGGTT	chlamydomonas.15-55-60.nuprobes.Length60.trans
>191150
AGATCTCAAAGTTGATGCATGCGACTTAAAGGGGGAAGCGGTGACCTGCGGGCACTCAGG	MOST_tdt
GTGGAATGCGCAGTATGTGCAGCGCCAATAGATCTCAAAGTTGATGCATGCGACTTAAAG	MOST_tdt_temp
AGCCCAGTCGATGTTGAAGCGACCGAGGCGAGCCCCCAGGTGGAATGCGCAGTATGTGCA	chlamydomonas.15-55-60.nuprobes.Length60.trans
>175931
TACGTCACCTGCTACAAGGACCACATCAAGGTGTATCGTGACATGAGCGGCGAGTCGCTG	MOST_tdt
TTCCTATACCGGCAGTGCCCAGGCGCATCCGCCTCCGTTATCTCCGGCAAC	freiburg_on_jgi3.1.uniq.oligo.annotation.csv
TGCACCGGCGCGGCTACCGGGATGTGATGCACCGCGCGGCGCTGAATGAGGCGGCGGCAG	chlamydomonas.15-55-60.nuprobes.Length60.trans
>183540
ATACCTTATAAATGAGCTCGTTTCCAGGTTTTGTCTCCGTCGCGCTAGAACGTTTGGAGA	MOST_tdt
ACACAGCTCTGACATTCTGAGCGCTGCCTAAAGTGCCTGACTCCTCTTCA	freiburg_on_jgi3.1.uniq.oligo.annotation.csv
AACACGCTGCAGCCGACCGTCAGCTTCTCAGCACTGGGCACCAAGCTCCAAGTCGTGCAT	chlamydomonas.15-55-60.nuprobes.Length60.trans
>171578
TGGCGCTGCTGCCGTTTGCACTCACATACATGGCCGTCAAGACAGGCTACCACGTGGCAC	MOST_tdt
CGTACCGCGTGCTGCGCTTCCTGACCAAGTCCCACGACACAGGTGTCATGACCGTCACAC	MOST_tdt_temp
CTGCTGCCGTTTGCACTCACATACATGGCCGTCAAGACAGGCTACCACGTGGCACGCGGG	chlamydomonas.15-55-60.nuprobes.Length60.trans
>126121
ATCAAGGAGCTCAAATCCTCTTATAAGGAAAACTACAACGAGCTGCAGGTGGTCAAGTCC	MOST_tdt
GAGGCGTTATACGACTTGTTGGACATCACCACGCAGCCGCATGAGATCAGCATCT	freiburg_on_jgi3.1.uniq.oligo.annotation.csv
ACCTGCAACAGGAGCTGGCGATGCACGATGCCATGGCCATGCGTGGCGGCATCTCCTACT	chlamydomonas.15-55-60.nuprobes.Length60.trans
>171570
ATGGAGGCGAGGAGAAACCAGGAGGCACGCCAGCTACAAGACCTGCAGGTGACTCTGGAG	MOST_tdt
GACAAGGATACGGAGGTGATGTCGATCACGCGGACCATGGAGGCGAGGAGAAACCAGGAG	MOST_tdt_temp
AGACGCGGGATGCGCAGGCAAAGAAGTACAAGGAGGCCGTGAGGCTCCTCAAGGTAGGCA	chlamydomonas.15-55-60.nuprobes.Length60.trans
>169266
ACTGACTACACGAGGGAACCGGCATGCCCGCTGTGCAATGCACCGCTCATCCTTCCTCTC	MOST_tdt
GTTTCCACGTGGAGTGCGTGGACAAGTGGTTCCTCAGTGCCACTGACTACACGAGGGAAC	MOST_tdt_temp
ACACGAGGGAACCGGCATGCCCGCTGTGCAATGCACCGCTCATCCTTCCTCTCCGGCAAT	chlamydomonas.15-55-60.nuprobes.Length60.trans
>106548
ATAAAGAGCCCGGTGCTGGTGATGCACGGCACGGAGGACGAGGTGATCCACATCTCCTGC	MOST_tdt
CAAGATAAAGAGCCCGGTGCTGGTGATGCACGGCACGGAGGACGAGGTGATCCACATCTC	MOST_tdt_temp
TAGCCCATCACGTTCACCTTGAGCAGCCGCGACAGCTCCCTGTACACGGGCAGCATGTGT	MOST_tdt_anti
>169265
TCTTCCCGACGCTGCACACTGTGTTAAGCTACCAGTGGTCCAAGGTGCCTTCCGTCTACA	MOST_tdt
CACACTGTGTTAAGCTACCAGTGGTCCAAGGTGCCTTCCGTCTACACGGAGGTGTCGGTG	MOST_tdt_temp
TGTAGACGGAAGGCACCTTGGACCACTGGTAGCTTAACACAGTGTGCAGCGTCGGGAAGA	MOST_tdt_anti
>195509
TTGATCACCCAGGAGATGTACCTTATTATCTATATCTTCCGCTACCTGGACCTGCTGTAC	MOST_tdt
GTCAGCTTGATCACCCAGGAGATGTACCTTATTATCTATATCTTCCGCTACCTGGACCTG	MOST_tdt_temp
AGGTGTTTGCGCTCATCCCGCAGTTCGTGCTGCTGTATAAGCGGCAGGTGTACGAGCTGT	chlamydomonas.15-55-60.nuprobes.Length60.trans
>151998
AGACAGCGCGGGTGGAAGCGGCAGTAGCATTGATGAATTTCGGCTACAGCTGCCGGCGCT	MOST_tdt
GAGGAGGCGGCAGACAGCGCGGGTGGAAGCGGCAGTAGCATTGATGAATTTCGGCTACAG	MOST_tdt_temp
AAGCTCCAAGAGTCGGTTCCCAGGGGATGCGGAAGTTGAGGGCTCAGCAGTGAAAGAGGA	chlamydomonas.15-55-60.nuprobes.Length60.trans
>169264
ATGATTGTGTTTATCATCACATCCATTGAGACCGTGGGCGACACTTCAGCAACTATGGAG	MOST_tdt
CTGATGATTGTGTTTATCATCACATCCATTGAGACCGTGGGCGACACTTCAGCAACTATG	MOST_tdt_temp
CCATCGCCATGTGCGGGGTAATCCCCGTAATCCTTTCATTCTTTCCCATTCGTGTCATCA	chlamydomonas.15-55-60.nuprobes.Length60.trans
>114155
TGTGACGGCAAAGTGCTACGGTGGCGACGTGAGCCGCAAGCGTAAGCTGCTGGACAAGCA	MOST_tdt
CAAGATCGTGGCTCGTGAGACGCTCAAGGCGCTGCGCAAGAATGTGACGGCAAAGTGCTA	MOST_tdt_temp
AGGCGACTTCTACAGCGCAGTCAAGAGCCGCTCGCAGGGCTACGCCTCGTTCGACTACGA	chlamydomonas.15-55-60.nuprobes.Length60.trans
>114154
TACACGGCATGGAACAAGAGGGTGAGCACCGCGCGGCTGAACCGCTTCATGCAGAAGCTG	MOST_tdt
CTTACACGGCATGGAACAAGAGGGTGAGCACCGCGCGGCTGAACCGCTTCATGCAGAAGC	MOST_tdt_temp
AGGAGGCAGGCGCTGGTGTATGACACGCCGGCCAGCCACGTGACGCGTGATTACCAGGAG	chlamydomonas.15-55-60.nuprobes.Length60.trans
>195506
TTGCACTAGTGCTAGCGCGTACTAGTGCCTGATACATCATGGCCCGAACACACCATGGGG	MOST_tdt
CATTTTGGTGTCGGCAGGGTTGCACTAGTGCTAGCGCGTACTAGTGCCTGATACATCATG	MOST_tdt_temp
TCAAACCTGGTCAGCCCGATGGGCAGCGTGACCGCCGACGTGCGAGGGTTGTCCATTGGT	chlamydomonas.15-55-60.nuprobes.Length60.trans
>151995
ATTGAGGTTGTCACTATCGGTGACGTTGCGGCGCGCGAGAGCAACAGCGGAAATAAGACG	MOST_tdt
CATTGAGGTTGTCACTATCGGTGACGTTGCGGCGCGCGAGAGCAACAGCGGAAATAAGAC	MOST_tdt_temp
ATCTCGCGCTTGGAGACGGCGGAAATGGCGAACCTGGCGGCACCACTTCGGCCCTACGCG	chlamydomonas.15-55-60.nuprobes.Length60.trans
>149689
ACTGTGCACGACCCCTTCAACTACTACAAGGCGATGAACCAGCTATTCTACCGTAATTAG	MOST_tdt
ACTGTGCACGACCCCTTCAACTACTACAAGGCGATGAACCAGCTATTCTACCGTAATTAG	MOST_tdt_temp
GCCGCATGCTCGAGGTCAGCAAGAAGCTGGCAACGTCTGAGCGCAGCGAGCAAGAGCAAC	chlamydomonas.15-55-60.nuprobes.Length60.trans
>114150
AAGCTCAACTCGCAGTGCAAGTTTCCCTGGCTCATGGCCAATGTGTTGGACAGGGCCACA	MOST_tdt
ATTGTGGACGAGTACATGAAGCTGATGGGCGAGAAGATGGACGAGGTGGTGGTGGAGACA	MOST_tdt_temp
ACCAGCCTCAATGTTGTACACATCGTTAAAGTGCAGAATATTAAGCTTGCGGTCTGTCAT	MOST_tdt_anti
>195502
TGTCATGGTTGATGTTACTCAGACTTGCGCTGACAGAGCCCACTGTAAGAATTTTGTGAC	MOST_tdt
TATGTCATGGTTGATGTTACTCAGACTTGCGCTGACAGAGCCCACTGTAAGAATTTTGTG	MOST_tdt_temp
CGACCATGCCTTACATGCGCTTGATCTGCATTGAATTGCGCAATGGAGCTACTCAATGCG	chlamydomonas.15-55-60.nuprobes.Length60.trans
>195501
TAAAGCCATCATTCGGGCGAGTTGTAATGTTATACTGTTACGATCCCTGTTCGAGACAGG	MOST_tdt
ACTTATGCCTCTTACGAGGCTTCTAGTGAATACCCGCAGTGACTCGTGCGCCGCTC	freiburg_on_jgi3.1.uniq.oligo.annotation.csv
GGTGGCGGTGTTCGAGTGGCCCTCGCTCAAGCTCAAGTTTGAGATCGGCGGCGAGCGCAA	chlamydomonas.15-55-60.nuprobes.Length60.trans
>149688
ACTTCCTCATCGACCGCTTGCTCAAAAAGTGGTTCACGGCTGATGAAGTGTCCGCCGCCT	MOST_tdt
AAAAACGCGCAGACTTCCTCATCGACCGCTTGCTCAAAAAGTGGTTCACGGCTGATGAAG	MOST_tdt_temp
CAAAAAACGCGCAGACTTCCTCATCGACCGCTTGCTCAAAAAGTGGTTCACGGCTGATGA	chlamydomonas.15-55-60.nuprobes.Length60.trans
>195500
TGTCATGGTTGATGTTACTCAGACTTGCGCTGACAGAGCCCACTGTAAGAATTTTGTGAC	MOST_tdt
TATGTCATGGTTGATGTTACTCAGACTTGCGCTGACAGAGCCCACTGTAAGAATTTTGTG	MOST_tdt_temp
TGCACCTGCTGATAAGAACGACTCCGGTGTGCTAGGGCGCCGCGAGCTCGGTCTCGCCTT	chlamydomonas.15-55-60.nuprobes.Length60.trans
>191148
AAGCGTGCTCTTCTGAAACCTACATTCGATCGATGGCGAATGAAGCAAGACACATACTGT	MOST_tdt
CCCATGAACTAAGTAGATACAAGCAAACGCATTCACAGGTTTTCGTGTGCAGATTACTGG	MOST_tdt_temp
TTCACCTGCTCCGGCAACGTCGTGACCCTCACCCTGAGCAACGGGGGCGCTATCTGCAAG	chlamydomonas.15-55-60.nuprobes.Length60.trans
>183538
AAACTTGAATCCAACCCGCACAGGCACTCGAATAAGATGACGTTTCAATGTATGACTGGC	MOST_tdt
AATTGAACAAACTTGAATCCAACCCGCACAGGCACTCGAATAAGATGACGTTTCAATGTA	MOST_tdt_temp
TCACCGTCCGCGCGGTTGCCTACACGTCTGACATCTCAGAGGAGGCGTATGTATGCCTGG	chlamydomonas.15-55-60.nuprobes.Length60.trans
>191146
TTCCCTGTCTTCATCATGATTAACGACGATTACAAGTACACGTCCTTCCTCGACAAGGTG	MOST_tdt
CCCTGTCTTCATCATGATTAACGACGATTACAAGTACACGTCCTTCCTCGACAAGGTGGC	freiburg_on_jgi3.1.uniq.oligo.annotation.csv
AGACGCAGCTAGCTCTACGCAGGGGAATGGGTGGCTATGCTAAGCCCAAGGTGGACACCA	chlamydomonas.15-55-60.nuprobes.Length60.trans
>191144
ATCTTTGACTACAAACTGGTGGGCGAGTTCTCCACCAAGTCAGGCTTCGCAGCGCTGGTG	MOST_tdt
TGTCGACGTCTATGCCATAGACCCAAAGCTCGTGCTCAATCCTGAAAAGCTCAAGGCTGC	MOST_tdt_temp
GCGCCCCAGCCTGGTATCACCACGAAAGCGGGTGCCCGCTGCGGTCAGAGGCGGGCGCCC	chlamydomonas.15-55-60.nuprobes.Length60.trans
>149680
ATCGGCATCCTGTGCAAGGTGCTGACGGTGGTGATCAACGTGTTCATCTGGGACAAGCAC	MOST_tdt
CAACATGAAGGTGCTGCAGTACGCCAATGTGGAGACCTTCATCACCTTCCGCTCCTCTAC	MOST_tdt_temp
ACCTCTGCGCCCCCACTCCCCACCTCACCCCAACAGGCAACTTCATGGCTCTGCCGCCGC	chlamydomonas.15-55-60.nuprobes.Length60.trans
>175924
TCCTCAAGTTCTTCGACATGATTGAGGTGGACCTGTACGGCAAGCTGCAGAGCTGCTCCG	MOST_tdt
GTAATCAATTCCACGGTGTCCATTGAGAGCCGCATCCTCAAGTTCTTCGACATGATTGAG	MOST_tdt_temp
TGTGCTTCACTGACACGGAGCAGGCGGAAACAACGAGCATGGACTGCGGTCACGCCTTTT	chlamydomonas.15-55-60.nuprobes.Length60.trans
>118505
TTCTTCTTCGGCAACCTGCCCTTCGTGCGCAAGAACTTCACGCTGGTGGTACTGGGCATT	MOST_tdt
GAGCACATCGCCAAGACCGAGAAGTTTTATGACAAGTACGGTGGCAAGACGGTGGTGCTG	MOST_tdt_temp
TTGAAGAGCACAAGGCAGTCGTGTGTGCCTGGCGAGTGCAAATCCTTAACCGCGAAAGCG	MOST_tdt_anti
>171562
AATCTGTCCCGCAAGCTGTCTTATGCGGCGGAGGCGGTGGTGAACAGCATCAAGGCGGAG	MOST_tdt
CAAGAAGCTTGCGAAGAATCTGTCCCGCAAGCTGTCTTATGCGGCGGAGGCGGTGGTGAA	MOST_tdt_temp
CTGGAGACCACCGACCCGAGGGTGGTCGGTAACCGCTCCGGCGTGCGCGCCTACGAGTTG	chlamydomonas.15-55-60.nuprobes.Length60.trans
>169259
TTCACCTGCCATTATTCCGCTCATGATTGTGTTCATTATCACTTCCATTGAGACCGTGGG	MOST_tdt
TATTCACCTGCCATTATTCCGCTCATGATTGTGTTCATTATCACTTCCATTGAGACCGTG	MOST_tdt_temp
CGGCACCATCGTTATGTGCGCTATCATCCCCGTCATCCTGTCCTTCTTCCCCATCCGCAT	chlamydomonas.15-55-60.nuprobes.Length60.trans
>171560
AAATTTTGCGGTGGCTCACCTCAAGGCCAGGAGCGAGAAGGAGTACCTGCAGCGCATGAA	MOST_tdt
GAAAGACGGTTCAACGGATATATTTGTGTGGGATTGCAAGGTACCCGGCATGAAAGGGAC	MOST_tdt_temp
TGACCGCCAAGCCTACAACGGCGAAAGACGGTTCAACGGATATATTTGTGTGGGATTGCA	chlamydomonas.15-55-60.nuprobes.Length60.trans
>151988
GAGATCGGCCAGGTCACGTGGAATGGATTTTAAAGCGCGAACTCTAAGTTGTATGATCTT	MOST_tdt
CGTCAAACCGGACAACCTACACAGCGTGCTGCTGGAGTATGGGCACCCCTTGTACTAT	freiburg_on_jgi3.1.uniq.oligo.annotation.csv
CCTGTTCACATACCTGGACCCACTGGACCTCCGGGTGGCAGTCGTGGTTAGCGGGGACCT	chlamydomonas.15-55-60.nuprobes.Length60.trans
>151985
ACGCGACCAAGGTCTGCATCCATTTTGCGCACAAGGTGCTCTCGAGCGGCAGCAATGGCG	MOST_tdt
GCTGTGCACGTCCAAGAAGACCTTCGCTATGAAACTGGTTGAGACGACCAACCT	freiburg_on_jgi3.1.uniq.oligo.annotation.csv
TGCTGTGCACGTCCAAGAAGACCTTCGCTATGAAACTGGTTGAGACGACCAACCTTCAAC	chlamydomonas.15-55-60.nuprobes.Length60.trans
>169251
TGGACCCCAGAATTCGGCAGCTCTACAAGAGATTGATCTTTCTCGGCCGCGACTATCCGC	MOST_tdt
ATGTCACAAGTGACGAGGTGCTTTCCAACTACAATATCGCCAAGTACAGACGCTGGAAAC	MOST_tdt_temp
AGTACGTGGCGCGCGAGCTTGAGGCCCTGGTCTTTCTCGCCAAGTACCGCGCGCTGTTCA	chlamydomonas.15-55-60.nuprobes.Length60.trans
>151984
TGTTTCTCGTGTGTAACTGGCATGAATGTCTGAACTGATTCATCCCTGCTCACAAGTCGT	MOST_tdt
GTCTACCGGGTGGCAAAGGAGATTTCGGAATGCACAGGAGCTTAGGCAAGCTGCA	freiburg_on_jgi3.1.uniq.oligo.annotation.csv
CGGGGGCGGATAGCCGCAATGACTCTGCTGCATGTGCGTCCCATGTCCGGCTCCGCGCTT	chlamydomonas.15-55-60.nuprobes.Length60.trans
>169250
CCGGTGGCTGAGAAGGTTGTGGACGGCGTGACCTTCATGGGGTTGCTGGAGGACGCCCAG	MOST_tdt
GATGTGCAGGGCTGGCTCTTCAACGTCTACCTCACGGAGATAGTGCCCGGCGAGTCCGTC	MOST_tdt_temp
ATGTGCAGGGCTGGCTCTTCAACGTCTACCTCACGGAGATAGTGCCCGGCGAGTCCGTCG	chlamydomonas.15-55-60.nuprobes.Length60.trans
>149678
TGCGGCGCACCAAGTTCCAGGCCTACGTGACGCACAGCAAGAACATGGACTTCTGGCAGC	MOST_tdt
ATGGAGGAACGCCCAGCAAGACTGGTGCTACAGCAGTTCTGGTGGTCGCAGAAGCATCCG	MOST_tdt_temp
CGGATGCTTCTGCGACCACCAGAACTGCTGTAGCACCAGTCTTGCTGGGCGTTCCTCCAT	MOST_tdt_anti
>149677
TAGGCTGCAGTGTAGACATACATCTGAGCCCGACTGCTGGCTGCCGGAGTATGTAGAGTG	MOST_tdt
CTGCAGTGTAGACATACATCTGAGCCCGACTGCTGGCTGCCGGAGTATGTAGAGTGGCAC	MOST_tdt_temp
TTTGCTACCGCGATGATGGTCTAGGGGGGCCAGATGCGCCATCACGGAACGTGTATGCTG	chlamydomonas.15-55-60.nuprobes.Length60.trans
>183528
ACTGATATTCGGTGTCAGCCTCCGTAACGTACCACACCATCTTTGAAATGCTTAGAACCT	MOST_tdt
GTATGGGTTTGTCGATGGCTCGATTCTCTTACACACTGTTATCGACAGATGCTGAACATT	MOST_tdt_temp
TGAGTGTTGATTGCGTGCACCACAGGTTAGCTTGACAGCTGACCGGGTAACGCAGGACCA	chlamydomonas.15-55-60.nuprobes.Length60.trans
>157282
CTTTTTGAAAGATTGAAAGAGCGTGCGTGTTTGTGGGTGAGGGTGAAGCATTTATGGCAT	MOST_tdt
CCCCATTCATAGATGCTGACAGACTTAAACCTTTTTGAAAGATTGAAAGAGCGTGCGTGT	MOST_tdt_temp
TCATGGCGGGCACTGAGTGGGCGTTTCCTTGCATTGCATTTCGATTCGGCAGCTGGGCAG	chlamydomonas.15-55-60.nuprobes.Length60.trans
>175917
AGTGGGAGCAGCTGTTAAACTTCTTTGAGTCCATGGAGCGCCTGTTCCTGGGTGAGGGCT	MOST_tdt
GACAAGTGGGAGCAGCTGTTAAACTTCTTTGAGTCCATGGAGCGCCTGTTCCTGGGTGAG	MOST_tdt_temp
GCGCCGAAGCGCCCCGGCATGACAGTTGCGAATGCTCCTGCGGGTACCAACGCCAGCGCT	chlamydomonas.15-55-60.nuprobes.Length60.trans
>183526
CGCAACATGCGAAGGCGTTAAATCAGAGGCTGTGATGACGTGTATGATGTGTATCTATCA	MOST_tdt
GCAGGACACCGTGGATTTTAAGAATTGGTCACCAAACCATGCCATGGGCCTTGCTCATGT	freiburg_on_jgi3.1.uniq.oligo.annotation.csv
CACCGTGGATTTTAAGAATTGGTCACCAAACCATGCCATGGGCCTTGCTCATGTGCACGT	chlamydomonas.15-55-60.nuprobes.Length60.trans
>191135
GTATTACTAATTGCTATTCCCTATTGTAGAAAAATAGGCGGCAGGGAAAACTCGGCTGGA	MOST_tdt
TGCGCCCCTCGCGTGACCGGTGTTCCGAACTCTTGTCCTTCGTCCTTTCTTG	freiburg_on_jgi3.1.uniq.oligo.annotation.csv
AAGGACGGCAATGCTGAGGCGCCTCTGGACAACATGGCGCTGTTCTCGGTCATCACGCTG	chlamydomonas.15-55-60.nuprobes.Length60.trans
>191132
ATTTCGCAATTCAGGATATTATAGGTACAGCTGTTTGGCCTTGGGAGCAGGAATGAGAGC	MOST_tdt
TCAGGTTCAACGCATCACGGGTATAAAATTGCTAAAGCGCGCCCTGTGCT	freiburg_on_jgi3.1.uniq.oligo.annotation.csv
GGCGGCCATCTGATACCGCCATGCGGTTTGTGTGCACAGTGTTAGTAGTGAATTTGAGTT	chlamydomonas.15-55-60.nuprobes.Length60.trans
>175912
ACTGTTCCTGATCACCAACATGCTGACCACCTGCATGTTCCTGCTCATCGGACTGGGCCT	MOST_tdt
ATCATGACCTCTCTGTTCATCATGATCCTGATCATCTACACCGCCATCACCTACCGCCCC	MOST_tdt_temp
AAGGTGCTGGCACTGTTCCTGATCACCAACATGCTGACCACCTGCATGTTCCTGCTCATC	chlamydomonas.15-55-60.nuprobes.Length60.trans
>120803
AAACAAGGTGCTAACGATCGAAGCAAACCCAGTGTACCCAGTCCTCAACCTGGCCCAGGC	MOST_tdt
GACCAATGAAGAGGTGGCGCTTGCAAACAAGGTGCTAACGATCGAAGCAAACCCAGTGTA	MOST_tdt_temp
ATGAAGAACTTCGGGCTCCATGACCTTCGAGTGGTGCGGCCGCGGGACGGCTGGCCTAAT	chlamydomonas.15-55-60.nuprobes.Length60.trans
>171555
TAAAAGTGTTATCGAGCGAGAGCGAGATGAGCGTGAACATGGTGCAGTGGCTGCGGCCAT	MOST_tdt
CTGAGCTGCAGCGTAAAAGTGTTATCGAGCGAGAGCGAGATGAGCGTGAACATGGTGCAG	MOST_tdt_temp
GGCGCGTATGCGGCCAAGCGCATGGATGCACTCAACGGTAACAGTACGCCGCCTCCACTT	chlamydomonas.15-55-60.nuprobes.Length60.trans
>151979
TGCGAAGACTTCAGCCGTGTGGTGGCCTCCGCCACTCACCTGGTCATGGCGCAGCTGTTG	MOST_tdt
CTGACTGGCGGCTGCGAAGACTTCAGCCGTGTGGTGGCCTCCGCCACTCACCTGGTCATG	MOST_tdt_temp
TGGCGGCTGCGAAGACTTCAGCCGTGTGGTGGCCTCCGCCACTCACCTGGTCATGGCGCA	chlamydomonas.15-55-60.nuprobes.Length60.trans
>169241
TTGTTGAGGAAGTAGTGTGGTCGGAAGCAGTACATTTGTCGTTAGGATGACTTCAGTGAC	MOST_tdt
CTTGTTGAGGAAGTAGTGTGGTCGGAAGCAGTACATTTGTCGTTAGGATGACTTCAGTGA	MOST_tdt_temp
TAGTGTGGTCGGAAGCAGTACATTTGTCGTTAGGATGACTTCAGTGACCTGGCAAGACCG	chlamydomonas.15-55-60.nuprobes.Length60.trans
>183519
ACCTCCTTGTTACCTTAACTTGTTGCACAATGACAGCGTGAGATGCATGCTGGAAATGCA	MOST_tdt
TCGCACCCAGCAGTGACCCTTGACAGATTACGTTCGATGTGCTTTCCTCCGACACCTCCT	freiburg_on_jgi3.1.uniq.oligo.annotation.csv
GCTGGAGTACCCACGAGAGTGCGGGAAGAAATGTTGTCAGTACCCATGGTGTGATTCTAA	chlamydomonas.15-55-60.nuprobes.Length60.trans
>183518
GAACAGTAGTCGGAGCTGCACCTGCGGGAAGACGACGTTCGCGTGTGTAACGTCAAAAAA	MOST_tdt
GGGCCGGGCCAAGACCTACAAGCGCAAGGGTCTGTGGGCGATCAAGAAGAA	freiburg_on_jgi3.1.uniq.oligo.annotation.csv
TCACGCCAGGCACCGTGCTGATTCTGCTGGCCGGTCGCTTCAAGGGCAAGCGTGTCATCT	chlamydomonas.15-55-60.nuprobes.Length60.trans
>149664
TACGGGGAGATTGGACCGTACGTGCTCCAGGCATTTGGGCAGCTGCAACAGCAAATGTCT	MOST_tdt
CTAGGGCCACAGCAGGCCACTAACCCGTACATGTACGACGTCAGTCCTTACGCAGCATAC	MOST_tdt_temp
AGCTCCTGCGGCCGGGCAAGCGGATAGCAAAGTCAGTGATGATGTAAAGGGCTCCGCAAA	chlamydomonas.15-55-60.nuprobes.Length60.trans
>183517
CAAAACAGGCCCGTTAGAATCAGCCCAAAATACACGGCCGCAACCGCAAAATAATTGAAT	MOST_tdt
GAATGCACGGCATTAGCATAACGTAAATCAAAACAGGCCCGTTAGAATCAGCCCAAAATA	MOST_tdt_temp
CAGCCTACCTTACATGAATCACACGGAGGCAGCGTCCCCTCCCCTCATGCTTCCGCCATG	chlamydomonas.15-55-60.nuprobes.Length60.trans
>191125
TGATTACAGCTACACATACACAGGCACGCCTTGAAAGCCCCTTCCCGGCGTGTCCGCAAT	MOST_tdt
ACACTAGGTCTAAACAAGCTTCTGCTGCCTATAAGGTGCCGCCCCACGCAG	freiburg_on_jgi3.1.uniq.oligo.annotation.csv
GACACTAGGTCTAAACAAGCTTCTGCTGCCTATAAGGTGCCGCCCCACGCAGCCTAGCTG	chlamydomonas.15-55-60.nuprobes.Length60.trans
>183515
ATACGGAAAACACAGGAAACCTCCATGTGCGTGACTGAGTGGAAGAGCTGCCGGAGAGGC	MOST_tdt
GAAGGGAATCGGGACAGGCATGACGCCAACGCTCGTGCGTATGTGTGTAGGCA	freiburg_on_jgi3.1.uniq.oligo.annotation.csv
GCTTCCAGTGGCGCGACAACTCGTGCTTCGGCCGCTTCAAGTCCATGGACGAGTTCGTGG	chlamydomonas.15-55-60.nuprobes.Length60.trans
>149661
ACGCGACCCTGGCTGTTTGCCGCCGCAGCTTTGGTGACTTCATTGGTGTGACTGGCCTGT	MOST_tdt
CACGTGATGCATTCAAGATGCTGGCGGCCTTCTACGGCCAGGAGTTCGGGAACAGCAACG	MOST_tdt_temp
TAGAAGGCCGCCAGCATCTTGAATGCATCACGTGTGAGGTCCAGCACGTCGTCCCGGGTC	MOST_tdt_anti
>183513
ATAAGTGTTGCGGCTGGATAGATTTAGAGACGCTGGGTGTATGGGCGGGATGCAGTCTGC	MOST_tdt
CTTCATTTTCTAGGTCACTTCTTGTTTCCACCCACATCCAAGAATGCTGGCCCTCTCCTC	MOST_tdt_temp
ATCGCGGAGCAGAATGGCGAGGCACTGGCTGAAGTGCTGGTCCCAAGTGCTGGGGCTGGC	chlamydomonas.15-55-60.nuprobes.Length60.trans
>175903
TCAATTCCAACACCAACAACAGCCAGCTCAACTTCCTGGTGCCATCGGGCGTGTGCAACG	MOST_tdt
GACTACTATCTGGAGAACGCCTTCATCAATTCCAACACCAACAACAGCCAGCTCAACTTC	MOST_tdt_temp
TCGACGCCGGGGAACAGCTGACGCCGCGCTTCCGGCGCTATGACGACTGCCAGCCGCTGA	chlamydomonas.15-55-60.nuprobes.Length60.trans
>191121
AGTACTGCAGCATAGAGTGCCAAAACGAGCACTGGCATGCAGGCCACTGCCGCCTGTGCC	MOST_tdt
GTCAAGTTCTGCCCGCACTGCCTCACCGCCAAGTACTGCAGCATAGAGTGCCAAAACGAG	MOST_tdt_temp
CCGCACTGCCTCACCGCCAAGTACTGCAGCATAGAGTGCCAAAACGAGCACTGGCATGCA	chlamydomonas.15-55-60.nuprobes.Length60.trans
>183511
AGCATACTGCATACCTAGTCGCATATAACGCATAAAGTTAGCATGGAGATCACACGGCGA	MOST_tdt
GCCAGTGTTGGCGACAGTGCCAGTATTACAATTGACCGGTGTATAAGTTACTGCAGTGGG	freiburg_on_jgi3.1.uniq.oligo.annotation.csv
GTGCCGGTGACTCTTATGCCTCCTGGTCCTATTTACTGGCTTTCTAGAAGGGGTGATAGG	chlamydomonas.15-55-60.nuprobes.Length60.trans
>175901
TATTTACACCACCACCCACGTGTCAGGTGGCGCTGATGGATGCGGAGCTGCGGCACCTGA	MOST_tdt
GAAGCCTGTATCTGGACATACTGCCGCCCGCGGAGTTGAGGCTGGTATTTACACCACCAC	MOST_tdt_temp
TGGTGCTGCACAGCTACTTCCACCTGCCGGCCTTGACACGCCTCACGCTCCGCGGCTTCT	chlamydomonas.15-55-60.nuprobes.Length60.trans
>175900
TTATCGGTGTTTGGAAGAGCTGCGCAATCAGCTCAAGGAGTTGCTTAAGGAGTACAAGAT	MOST_tdt
CTTTATCGGTGTTTGGAAGAGCTGCGCAATCAGCTCAAGGAGTTGCTTAAGGAGTACAAG	MOST_tdt_temp
TGTTGCTCGGCCAGCTCGCATACACCGCGGACTCTATCGCCTCCAACTACGTGTATGCCA	chlamydomonas.15-55-60.nuprobes.Length60.trans
>163935
AAGACGACTTGTGTGGACTGTTTGTTGCTTGTACGTGCATTCGGTGTGCTGTGATGTATT	MOST_tdt
TAATGCATTAGCATAATGGCGCAGGGCTCTCGAGGCTGGCCACTGACCAGA	freiburg_on_jgi3.1.uniq.oligo.annotation.csv
ATCCTGCCGTTGGCCTTAGTGAACGGCAAGGGCTTTGAACCGTACATACACAGATAATGG	chlamydomonas.15-55-60.nuprobes.Length60.trans
>169238
TACCACTTCATCCACAACGACAACCTGCGCAAGGCCATCGAGGACTGGGTGGCGGACAGA	MOST_tdt
CTTCCTCAGCTCCTACCACTTCATCCACAACGACAACCTGCGCAAGGCCATCGAGGACTG	MOST_tdt_temp
ATGGCCTTGCGCAGGTTGTCGTTGTGGATGAAGTGGTAGGAGCTGAGGAAGCGGCCCGTG	MOST_tdt_anti
>151969
TGGATGTGATGCAGCTGATGCCCAAGATCTTCTCGGCGGGGGTGCGGTCCTTCATTGCGG	MOST_tdt
GTGCAGCAGACGCAGAACGCCAGCCTGGATGTGATGCAGCTGATGCCCAAGATCTTCTCG	MOST_tdt_temp
ATACTCCTGCACCAGCACCAAATAGTCGGCGTCCTGGAAGGCGGCGTACAGCGCCAACAC	MOST_tdt_anti
>106517
ATCCTGGACAATGACATCGCCAACGGCGTGTGCCCGCGAGACAAGCTGGTGCTCATCGTG	MOST_tdt
AAGACGCTCATCGCGGCGGTGGTCATACTCAACTTCTACAGGTGGTTCCCGGACGGCAAG	MOST_tdt_temp
AGCAGCACCGGGCGTGCCTGGAGAAGACGCACATACCCAAGGGCGAGACGACGGTGCTGA	chlamydomonas.15-55-60.nuprobes.Length60.trans
>169232
TGCAATACAAACGTTATCGTTATGGACAAGTCCCGAGACACCGATGGTCAATGTCTCTCA	MOST_tdt
GTGAACCCTTACACCCCACGAAATGGTACATGCAATACAAACGTTATCGTTATGGACAAG	MOST_tdt_temp
ATAACGATAACGTTTGTATTGCATGTACCATTTCGTGGGGTGTAAGGGTTCACCTCTCCG	MOST_tdt_anti
>169230
TTGGCAGACTTCCTCAAAACGCTTGTGCGGTTTGTGGACCGCCGCATCATCGTTGCTTCG	MOST_tdt
TTTTGGCAGACTTCCTCAAAACGCTTGTGCGGTTTGTGGACCGCCGCATCATCGTTGCTT	MOST_tdt_temp
AATGGGTCGCGAGCACACCTTTGACCATCGCATTCAGAGTCAGAACCCCAACATTGGCGC	MOST_tdt_anti
>149659
AGTACACGTCTTTCTACGATGCCGGCACAGGCCCCATCTGGCTGGCCAACGTGGACTGCT	MOST_tdt
ATTCCTGAGTACACGTCTTTCTACGATGCCGGCACAGGCCCCATCTGGCTGGCCAACGTG	MOST_tdt_temp
TGGTCAGCTCCATGAGTTCTGACGGCTTCACTAACGCCGCGGCCACGCTCGCATGCCGGG	chlamydomonas.15-55-60.nuprobes.Length60.trans
>151962
TCACGCGGTACAGCGAAAAGGATGACATGAAGTGGCAGGTTTGGCTGGAGCAGCACACAC	MOST_tdt
AACGTCCAAGCAGGAAGTCACGCGGTACAGCGAAAAGGATGACATGAAGTGGCAGGTTTG	MOST_tdt_temp
AGAAGCGTATGCTGGCGCGGATTCAAAGCGTGGAGTCGGTCCTGGAGGGCAGGGTGTCTG	chlamydomonas.15-55-60.nuprobes.Length60.trans
>149658
CAGCTACTACCGTATGTATCATGCTATGGGAGATGCGGTGCAGCCAAGACAGTGCGGCTG	MOST_tdt
CAGACCAGACCGCATCAGGTATCCACAGCTACTACCGTATGTATCATGCTATGGGAGATG	MOST_tdt_temp
CCGCTCAACCCGGCAAACCTGCGGCCGTCATTCTACGTAGCGCCGGACACCACACCAGAC	chlamydomonas.15-55-60.nuprobes.Length60.trans
>149657
TTTGGCCCATATGACCACCTCTCGGAGGCATCGCGTGAGGTGCAGAAGCTTCGCAAGAAA	MOST_tdt
CTAAACGCTCTGGTGGTTGAGCTGAACGCTCTAGTGCATGAGCTTGACAACGTTGAGTCG	MOST_tdt_temp
CATGAGCTTGACAACGTTGAGTCGCAGTCGAGTCGCATCTGGGATGACTTCCCTGAGCTT	chlamydomonas.15-55-60.nuprobes.Length60.trans
>151960
TCTGAGGGCAGTAGCAGCGCACCAAACGACTATGCGGATTGTCGCAAGGGCGGCCATTCG	MOST_tdt
GAGTAGCAGCTCTGAGGGCAGTAGCAGCGCACCAAACGACTATGCGGATTGTCGCAAGGG	MOST_tdt_temp
AGTGTGCACGTGCGGTACACGTTTGAGGACCGGGTGGTGCCCGGTCCGGTCTGCAGGCCT	chlamydomonas.15-55-60.nuprobes.Length60.trans
>191119
TAAGCTGGTATTCGCTGATGATTGCGAAGGATGTCACTTCAGATGCAAGTCGTTGTCTCA	MOST_tdt
TAAGCTGGTATTCGCTGATGATTGCGAAGGATGTCACTTCAGATGCAAGTCGTTGTCTCA	MOST_tdt_temp
GCCATAAAATCCGAGCCTCGTAGTGATTCGGAGATAGGGCTTGCTGTAGCTTTGTCTTCG	chlamydomonas.15-55-60.nuprobes.Length60.trans
>149656
AGTTCTTGGAGCAGGTGATGGTGCCCTGGGTCATGGAGACCATCGCCGCCTCATTCGCCA	MOST_tdt
CAAGTTCTTGGAGCAGGTGATGGTGCCCTGGGTCATGGAGACCATCGCCGCCTCATTCGC	MOST_tdt_temp
AACGTGGCGAAGCTGTTCCGGGAGAAGGTGCATATGACGGGCTCGGTGGCGCTGACGTGC	chlamydomonas.15-55-60.nuprobes.Length60.trans
>157262
AGTTCTTCCCCACGTGGTACAAGCTTAGCAAGAAGCACACCCAGGTCAAGTACGCGGTGG	MOST_tdt
CATCATGGTGCACGAAATGCGCTGAGTTCTTCCCCACGTGGTACAAGCTTAGCAAGAAGC	MOST_tdt_temp
TAGTTTACCCGTACGCGACCATTACGCGCGTATCACTGTATGCGGGCACCTCGCAATTAG	chlamydomonas.15-55-60.nuprobes.Length60.trans
>149653
AGCGCCGCGCTGAGCTACTACACCTATGACACCCTCAAGACGGTGCTGGGAGCCAGATAG	MOST_tdt
TTCGGAGCTGATCGTGTATCCGCTGGAGGTCATTCGGCGCAAGATGCAGCTGCAGTCCAT	MOST_tdt_temp
TGGCGGTGGCGAAGCCCAAGCCAGCAATGTTTGAGAACCCAGTCCGGTACCTGAAGCTGC	chlamydomonas.15-55-60.nuprobes.Length60.trans
>183505
ACTATGGTGCAAATTGCTTAATTGCCGCTGCAAATTGTTTGACGTCTGCTTGGGGTATGG	MOST_tdt
TCCGGGAGCCCTGCAAAGGGCTTTCCTTATTCATGCATTGCGTGTCCACTCGAGGT	freiburg_on_jgi3.1.uniq.oligo.annotation.csv
GTAGTTTATTCATCATGCAAGCAAGGGCCAAGGCACATCCTCAGATGCGCAGCCATGCTA	chlamydomonas.15-55-60.nuprobes.Length60.trans
>191113
GCCCTGGGTTTGATGCTGAGCCAGGTTGTAGCTGAGGCGTTGTGGGGCGAGGACGCATAA	MOST_tdt
GACAACAGCTGCATTTGCTACTCAGCAGTGCTCGCCGCCACGACCAATGTGGTGGTGGAT	MOST_tdt_temp
TTGGCCGAAGTCGTTCTGTCGAGGACGTCTGGCGCCACGACGACAATGGCAGCAGCTGCA	chlamydomonas.15-55-60.nuprobes.Length60.trans
>145298
AGGACGACGGAAATGCGGACAGGGCGGCAGTTACCGGTCGTCATAGTAAGGAGCATGTTT	MOST_tdt
GATATTGCGCATTCTACTCACCAGCGCCATACCATGCATCATCGTCGTGTGGGAGTGGAG	MOST_tdt_temp
CAAACGGCGTGGCTTCGGGCGGTGCTGCCAAGGCGCCGACGGTGGTGATAGGGTCACCTG	chlamydomonas.15-55-60.nuprobes.Length60.trans
>191111
TGTGTCGTTCCGCCAATCGCGGCAGTGCAGCAGGGTGATGAGTGGCAGTCAGCTGTGATG	MOST_tdt
TGATGATGAGGATGAGGCTGACGGACTCGACCTGAGCGACCTCTTTGAGCAGACGCCCTG	MOST_tdt_temp
TGTGTTATATGCGAAAGAAGCAGCACTGGGTATTATGGTATGTGAGGCACACCCGCAGCG	chlamydomonas.15-55-60.nuprobes.Length60.trans
>171536
TCAGTCAGCTCACACATTGTGGAAGTGAACTATGCCCGAGTGGCCCGCCTGCTGTACATG	MOST_tdt
CTCTTGTACTTTGTAGCCTCAGTCAGCTCACACATTGTGGAAGTGAACTATGCCCGAGTG	MOST_tdt_temp
TTACCTGCATATGCATATATCTGGCATCATCATGTCAGCGGGGTAGCGCAGAGGATCGAC	chlamydomonas.15-55-60.nuprobes.Length60.trans
>145290
CGGCTGGGCTGGGCGCCCGCGATGGCGCAAGCGTGCGGGCAGGATGCTTCGGCGATGCCT	MOST_tdt
GAGTGGTGGATTGGGTGATGGGAGAGGGGCGGCGAATGCTGCGGGTGTGGGGCAGTTGTC	MOST_tdt_temp
GGCGGCGTGAGTGGTGGATTGGGTGATGGGAGAGGGGCGGCGAATGCTGCGGGTGTGGGG	chlamydomonas.15-55-60.nuprobes.Length60.trans
>171534
TCTGCAGGTCGTGACCTTTGACTCCAGTAGTATCAGCGCACAGCCGCCGGCAAAAGCATT	MOST_tdt
GTGATGCAGTTGTCGGGGCTGCAGGAATTGGACCTATCCTGCAACCAGCTGTCAAACTTC	MOST_tdt_temp
TAATGCCAGTATGCTCTGTAGAAGCTCTGGCGGCAGCGAGCGCAGGTCGGAGCGCCTTCT	MOST_tdt_anti
>97880
TTGAAAGACCTGCGATCCGGCTATGTTGACCTCTTCTTGCTGCACTACCCCGAGTGCTGG	MOST_tdt
TTCAACGAGACGTTGAAAGACCTGCGATCCGGCTATGTTGACCTCTTCTTGCTGCACTAC	MOST_tdt_temp
GTTCAACGAGACGTTGAAAGACCTGCGATCCGGCTATGTTGACCTCTTCTTGCTGCACTA	chlamydomonas.15-55-60.nuprobes.Length60.trans
>171532
AGGCAGCGAGGCAGATTTGGACGATCTGACGGTTGCGCTTAGGAAGGCCAAGCTTAGATG	MOST_tdt
GACCCTGTCATAGACATTGGAGATGACGAACCCGATGAGGAAACGGCTGGCAATGATGAG	MOST_tdt_temp
ACGGCCAGACAGAAAGGCCTCATGGTCACGGTGTACCAGGGCGCCCTGACTGGCGTGAGC	chlamydomonas.15-55-60.nuprobes.Length60.trans
>169228
GCGTTCGATGAGGCGGACCTCATTAAGTGGCTCGCCATGGAAATCAGCAAGAAGCACTGA	MOST_tdt
GTTTTTAATGAGCGCGTCCGGAAACGGCTGCCTCACTTCGAGTCGGAGAAATATAACATC	MOST_tdt_temp
CCAAATTGGGAGGGTCGCCCCAATCGCTATTCCTATAGCAACATCCTTGACAATGCCCAT	MOST_tdt_anti
>114119
TTTGGCTGAGTGAGGTGGCGGTGCCCTACTACATCTTCAAGAGCAACGGCTACGACGTCA	MOST_tdt
CTGAGTGAGGTGGCGGTGCCCTACTACATCTTCAAGAGCAACGGCTACGACGTCACCTTC	MOST_tdt_temp
CACGACACCGGCGTTTGGCTGAGTGAGGTGGCGGTGCCCTACTACATCTTCAAGAGCAAC	chlamydomonas.15-55-60.nuprobes.Length60.trans
>169227
TACATCTACCAAAAGATCAAGGTCAAGTCCATCATGAACATGGAGGGTCTGTACATCGGC	MOST_tdt
CCCTCTACATCTACCAAAAGATCAAGGTCAAGTCCATCATGAACATGGAGGGTCTGTACA	MOST_tdt_temp
GCCTGTGGCGCCAACCCAGACACAACTCCACATCGTACGTATCGAGCTCCCTATCTCAAC	chlamydomonas.15-55-60.nuprobes.Length60.trans
>169226
TTCAGGTTCATGGTCCATGAGCACGAGTACGTCTGCAAGGTGATTCTGCCGCTGTGCTCG	MOST_tdt
GAGGAGCGAATGTTCAGGTTCATGGTCCATGAGCACGAGTACGTCTGCAAGGTGATTCTG	MOST_tdt_temp
AATGTTCAGGTTCATGGTCCATGAGCACGAGTACGTCTGCAAGGTGATTCTGCCGCTGTG	chlamydomonas.15-55-60.nuprobes.Length60.trans
>151957
GCGCAGCGTGGCGGCAGTGATGATGCAGCAGGGCATGCGGCGCCTGGGGCAGCCGGCGGG	MOST_tdt
GGCTACCTGGAGGACTTGTACGGGCTGTACGACACAGAGACCGACACGCCGTGGCAGCTG	MOST_tdt_temp
CCACGGCGTGTCGGTCTCTGTGTCGTACAGCCCGTACAAGTCCTCCAGGTAGCCGGCGGC	MOST_tdt_anti
>151956
CGCCTTCAGTCGCAAGTACGGCGACGCAGTGGCCGCCCTGGCGCAGCAGGTGCTGGCGGC	MOST_tdt
CTGCGCAACCAGGTGGCCGCGTGTGTGTCCGCCTTCAGTCGCAAGTACGGCGACGCAGTG	MOST_tdt_temp
ATGAGTGCAGCTCAAATTCAGGTTATTCTGTCCAGCCCCCAGAGCTTCGCCGGGCTCATC	chlamydomonas.15-55-60.nuprobes.Length60.trans
>169222
AGATTAACGACTGTATCGGGACGGACTTGCGAATTGACCAGGACCTGGCATCCGCGAACG	MOST_tdt
CGACCTTTGAGTATGAGGGCCTGCAGAAGCAGCTCGAGGTAAAGATTAACGACTGTATCG	MOST_tdt_temp
TTTCGGAGGTGAACACCCAGTTGCTGGCTAAGACCACCGAGTTTGAGACCATCGTCAGCA	chlamydomonas.15-55-60.nuprobes.Length60.trans
>106504
TTCGACGTTGTGAAAATCCGCTTCCAAGTCCAACTAGAACCCATTGTGGGCGCCCCTGCG	MOST_tdt
TCTTGACGGGGCCGTTCGACGTTGTGAAAATCCGCTTCCAAGTCCAACTAGAACCCATTG	MOST_tdt_temp
TCCAAGTACACTGGGTTCACTCAGGCGCTCACCACCATTGTGCGGGAGGAGGGAATACAG	chlamydomonas.15-55-60.nuprobes.Length60.trans
>151953
GCTTCGTCAACGACACGCCCTTCCCGCGCATCAGCGCCTACGAGGCGCTCAAGCACAAGT	MOST_tdt
CAGCTACGGCACCAAGTACAAGTACGACCTGGCGGCCTGGCGCAAGGGCGTCAACCTGTA	MOST_tdt_temp
GGCGTTGAAGGCGCGCAGGGCGCGGTCCGTGCGCATGGACGGCACCGCCATCTGCAGCAT	MOST_tdt_anti
>191109
TCAAGAGCTACTATGGCCACATCACGGTCAATCGCAAGTGCACCGGGGCTTGACTTCGAG	MOST_tdt
GCTACGAGCACCTGACGGCAAAGAAGAGCATTTCTAGGGCTGTTCGCGACCTCTCTC	freiburg_on_jgi3.1.uniq.oligo.annotation.csv
CGAGCTAGCAGCTTCTAGCGCGAATCCCTCCCGGGCACCGCGAGGAAAAGTTTCCGTCAA	chlamydomonas.15-55-60.nuprobes.Length60.trans
>191108
TGATCTCTAAGCACGGGGAGGGAGGGTGTGCAGAAAGACAGAATGTGGGCATCAGGCATT	MOST_tdt
CTGGTGACCGTAGCTTGATCTCTAAGCACGGGGAGGGAGGGTGTGCAGAAAGACAGAATG	MOST_tdt_temp
TGATCTCTAAGCACGGGGAGGGAGGGTGTGCAGAAAGACAGAATGTGGGCATCAGGCATT	chlamydomonas.15-55-60.nuprobes.Length60.trans
>149645
TCATTGGCTCCATGCACCTTGACAACAACATCCACGCGCAGGCGTTCAAGCACATCTTCT	MOST_tdt
GGCGCACGAGATCGACCAGGGCAAGATCATTGGCTCCATGCACCTTGACA	freiburg_on_jgi3.1.uniq.oligo.annotation.csv
TGTGCTGTTTGCCATGGAGATGTCCACCCGCTGGGGCAAGGAGATCATGTGGCGCTGCTT	chlamydomonas.15-55-60.nuprobes.Length60.trans
>149643
ATGTCTACTCCCTGGGCATTATCATAAACGAGATGGTCACACGCCAGAGGCCGTGGGAGG	MOST_tdt
GATGTCTACTCCCTGGGCATTATCATAAACGAGATGGTCACACGCCAGAGGCCGTGGGAG	MOST_tdt_temp
AGGCGCCTTCTCGCACGACTACGGACTGGCGGACGTGCTATGCATTGCACGTGACGTGGC	chlamydomonas.15-55-60.nuprobes.Length60.trans
>191105
TCAAAGGTGGCTCACCGTGGACGACAGGATTCGCAAAAGCATGGGAGGCAAGTGTGGAAC	MOST_tdt
GTCAGTGTCCAATGTACTGGTGATTATGTACGTACGTATGCATAGGAGCCCACACGCCGC	MOST_tdt_temp
CGCAAAGTGCAGGGTCGTCCCCGTCCAAGGCCAGCTCGTCTACAAGCACCGCCGGTGCTG	chlamydomonas.15-55-60.nuprobes.Length60.trans
>149642
TTGTACTAATCCGCAAAGGCGCCTGGACAGAAACTGTTAACAACTCAAACCTGAATGCCT	MOST_tdt
TGATACGTCGGAGGGTGAGGGAACAGCAGCGTCCGATGCTGGATACGGTA	freiburg_on_jgi3.1.uniq.oligo.annotation.csv
TGCCAAAGCTGTATATTTGCTGTCGCACCAAAAATGTCTCTGAAGATGCAGCGCAGCGCG	chlamydomonas.15-55-60.nuprobes.Length60.trans
>191104
TTGCGGACCTGATTTCGGCGCCGGACCACGAAGACATTATCGGATACTTCATGTCGGAGG	MOST_tdt
GGAGAACGAGGCCCGGGACCTGTTCGACACAGAAAAGGTGCACAAGCAGCA	freiburg_on_jgi3.1.uniq.oligo.annotation.csv
ATAACCTCGTCGGACGTCCTCCAAATGGGCGCCAACTCGTGGCTAAACTTCTGCAACGAC	chlamydomonas.15-55-60.nuprobes.Length60.trans
>191103
TTAAGTAACATGCTGTACCGTATATGGTTTCAACCCTACGCCATGGTGCGGCTCCAAATT	MOST_tdt
GTAATAAAGTTGAGTCATAGCGGACCCTGGTAAATAGAGCAGCTAAGCATCAGGCTTCAC	MOST_tdt_temp
ATAGCGGACCCTGGTAAATAGAGCAGCTAAGCATCAGGCTTCACGTCCCTCTTATCACCA	chlamydomonas.15-55-60.nuprobes.Length60.trans
>191102
AACCTGCTGGGTTACGCCTTCTGCTGCAGTGGTGTGGTGGTGTACAACCACATGAAGCTG	MOST_tdt
AAGGTTCTCCGGGAGGTCATCCGCTCCTACACCTATGTCCTTATGTGGATG	freiburg_on_jgi3.1.uniq.oligo.annotation.csv
GGACAGCGAGCGGTCTAAGGAGGACATCCTGTCGGAGATTCGTCGCCTGCAGTCGCAGAT	chlamydomonas.15-55-60.nuprobes.Length60.trans
>191101
TGCGATGCACTTTCCGCTTAACCTGGTTGCTGTGTTTGTTAGCCCCGCAGAAACATGTTC	MOST_tdt
CACTTGTGCTCTCCGTTTTGCGATGCACTTTCCGCTTAACCTGGTTGCTGTGTTTGTTAG	MOST_tdt_temp
GGCAGTCTAGGATACCGCGAGACCACGCTGGACTTTTGGATGTCGTCAAGCCAGCATGCT	chlamydomonas.15-55-60.nuprobes.Length60.trans
>137676
ATAACTGAACTGCGAAGAAGACAATAAGTTCTACAAACCCGGTACACAAGGGGCTGAGAC	MOST_tdt
GCATGTGGTGGCGTATTTCATAACTGAACTGCGAAGAAGACAATAAGTTCTACAAACCCG	MOST_tdt_temp
AGGAGTACATCCGGTCTGCCGACTTGGAAGGCCGCATGTGTATCGAGGTGGAGACCAGCA	chlamydomonas.15-55-60.nuprobes.Length60.trans
>145283
CGCTTCACCACCCTGCTCTACGAGGGCCGCCGGGCAGCTCTCCAGGTGCACAGCCGCAAA	MOST_tdt
CTGACCACGCTGCTGACGGAGATGGATGGCATCGAGCTGGCGGCAGGTGTGTTGGTGCTT	MOST_tdt_temp
CAGGTGCCTGAATCCGGTACTGCTGGCAGCCGAATTGCGGGCAACCCAACAGCGTTGCAG	chlamydomonas.15-55-60.nuprobes.Length60.trans
>137674
TTCAGGTTATTCATCATCAAGAACTTTCTGCCGCTAGCGTTCTTAATCGCGCTCACATGG	MOST_tdt
GAACTAGGCGCCGCGAACCCCGCTGGTCAATAACCAGAATCGAGTGAGCGT	freiburg_on_jgi3.1.uniq.oligo.annotation.csv
AACCAGGCTCGCATGGCCAGGCCACAAGGCCAGGGACAGTCTGCCGAGCTTGCGCATGTC	chlamydomonas.15-55-60.nuprobes.Length60.trans
>171527
TGATGCAGTTGTCGGGGCTGCAGGAATTGGACCTGTCCTGCAACCAGCTGTCAAACTTCC	MOST_tdt
GTGATGCAGTTGTCGGGGCTGCAGGAATTGGACCTGTCCTGCAACCAGCTGTCAAACTTC	MOST_tdt_temp
TGGATACCTACACAGTGGTCCATGCCGCATTCACCAAGGCCCTGAGTACTGTAAATTGCT	chlamydomonas.15-55-60.nuprobes.Length60.trans
>137673
TTGCAACACAACGGTCCGTACACTGCGGATCTATTTATTTATGTTGGAAGAGGCGGTCAT	MOST_tdt
CCCTCAAAGATCAACCTGTTCCTGCGTGTCGTTCGTCGTCGTGAGGATGGGTACCATGA	freiburg_on_jgi3.1.uniq.oligo.annotation.csv
CTATAAGCCTAACGCGGTCCAGCTTTTTTCGCCCTCAAAGATCAACCTGTTCCTGCGTGT	chlamydomonas.15-55-60.nuprobes.Length60.trans
>163916
AATGTGTACGTCTATAAAGCGCCCTCTGGGCAACAACACAAAGAGGAATAACAGGATTGC	MOST_tdt
GAATGTGTACGTCTATAAAGCGCCCTCTGGGCAACAACACAAAGAGGAATAACAGGATTG	MOST_tdt_temp
TGCCTATGTGTTAGAAATGAAGCGAATCGCCCGAGAGCTCCCCGGAGCCTGTGGCCCTGT	chlamydomonas.15-55-60.nuprobes.Length60.trans
>171523
TCCTGCATACATACACTTGAAAGGCGCTGGAGTATGATCCCGGCTCCGAAAAGGACATAA	MOST_tdt
TCCTGCATACATACACTTGAAAGGCGCTGGAGTATGATCCCGGCTCCGAAAAGGACATAA	MOST_tdt_temp
AGGAGGGGGACGGCGGGCCGTCACCAAAGGAGGGGGATCTGGTGTACATCCAGTACAGCA	chlamydomonas.15-55-60.nuprobes.Length60.trans
>114109
GACCCCTCCGCCTGCGCCGCCGAGGTGTCGGTGCGCTGCGCCTGCCCCGCCAAGCGCCGC	MOST_tdt
AGCCAGAAGGAGGTGCTGTGCTTCCAGGAGTTCACGTGCGAGCGGCGCTGCAACGACATG	MOST_tdt_temp
TGTGCGGAGCCAAGCTGGAGTGCGGGCACAGGTGTCCGGACATCTGCCACCCAGACGACT	chlamydomonas.15-55-60.nuprobes.Length60.trans
>114106
AAGAATCACTTCATTCAGGTAGGACTATGCCTTGCCCTTGCCTGGCCGGCTGCATTCTAG	MOST_tdt
TAATATTGAGCCACAGGATCGTGAGCCTAAAGGTGGAGCAGCGCGCCTATGCGCCAAGGT	freiburg_on_jgi3.1.uniq.oligo.annotation.csv
CGTGATTCCGTCAACGGTCAAGAATCACTTCATTCAGGTAGGACTATGCCTTGCCCTTGC	chlamydomonas.15-55-60.nuprobes.Length60.trans
>151948
GGCCGCTACTGCCGTGTCTTTGCCCCCGCTGCCCCTAGCCAAGATACGGGAAGCGGCATG	MOST_tdt
CAGGCAGCCAGACCAGCCTGGACGTGTCGCGGCTACTGGCGCTATCGGAGGAGAACGAGG	MOST_tdt_temp
CGCCGGGACGACGCGGGCTTGTCGCCCGACCAGGCCTCCAGCCCCCTGACCGCCCGCCGC	chlamydomonas.15-55-60.nuprobes.Length60.trans
>151947
TTGATTGAGAGGCGGTTAATGGGTATTCCATTCCTTAACTTACACGTGTGCGTCAATGCG	MOST_tdt
CTGTTGATTGAGAGGCGGTTAATGGGTATTCCATTCCTTAACTTACACGTGTGCGTCAAT	MOST_tdt_temp
AACATGCACTGGGTAAGGACCCGATCGAGGTCGTCAAAGCGGAACTGGCGGACACACCTG	chlamydomonas.15-55-60.nuprobes.Length60.trans
>151943
AACTCCGTGGTCACTCGCTTCCATTCCAGCGCCAAGCTGGTGGGTCACGGCGTCAATGAG	MOST_tdt
ATGTTGAGCAGCTACAGCAACTCCGTGGTCACTCGCTTCCATTCCAGCGCCAAGCTGGTG	MOST_tdt_temp
TGTGCGCCAACGGCATCCAGTACCTCACACGGCCGGAATGGGTGTTGGCAGAGGTGGCCC	chlamydomonas.15-55-60.nuprobes.Length60.trans
>151940
TTGGTCTACCTCATAGCCTACGGCCCGCTGGTCTTGTGGTTCGAAATGCGCCAGTTTGTG	MOST_tdt
CGGAAGTTCATGCCGGACATCCATGATTGGTTCATGGAGAACTGGCGTGATGAGAAGAAG	MOST_tdt_temp
CCGCTGGTCTTGTGGTTCGAAATGCGCCAGTTTGTGCAGGCGGTTTGGACAATGGACAAT	chlamydomonas.15-55-60.nuprobes.Length60.trans
>157242
TTGACAAGCTCCTGTGGAACGGTTTCAGCTCGTGCTTACCATTGTGCCGTAGGCCTGCCT	MOST_tdt
CACATGCTCAGAGCTTGACAAGCTCCTGTGGAACGGTTTCAGCTCGTGCTTACCATTGTG	MOST_tdt_temp
GATCCCATGATCCGGACCATGGGGGCCGAGTTACTGGCGAGCTACATCAAGGCACAGAAT	chlamydomonas.15-55-60.nuprobes.Length60.trans
>145274
TCCGACTCGGAATCATCGGACTCGGAATCTTCGGACTCGGATGATGGCGACACGAAGAAG	MOST_tdt
ACTCCTCCTCATCTGATAACGAGAGCAGCGAGGACTCAGACGACAAGAAGAAGAAGAAGG	MOST_tdt_temp
CGATGACTCCTCCTCATCTGATAACGAGAGCAGCGAGGACTCAGACGACAAGAAGAAGAA	chlamydomonas.15-55-60.nuprobes.Length60.trans
>171517
CACTGCGAGATGCAGCTCAGCTTCCGGCCTGTGATCGACACGCTGGACTCCCTGCCTTGA	MOST_tdt
CATTGAGCGCTGGCAGCTGCACTGCGAGATGCAGCTCAGCTTCCGGCCTGTGATCGACAC	MOST_tdt_temp
ATTGAGCGCTGGCAGCTGCACTGCGAGATGCAGCTCAGCTTCCGGCCTGTGATCGACACG	chlamydomonas.15-55-60.nuprobes.Length60.trans
>171516
AAGAAGTTCTTTGGCGTCCAGGGCTTCGGCTTCACCAAGGAGAACGAGCTGTTTGTGGGC	MOST_tdt
AAGAAGTTCTTTGGCGTCCAGGGCTTCGGCTTCACCAAGGAGAACGAGCTGTTTGTGGGC	MOST_tdt_temp
AAACAGCTCGTTGGTCTTGGTGAAGCCAAGCTTGAGGGGGAACTGCTTGCCGTTGATGGC	MOST_tdt_anti
>145271
CCCATACGGTGAATGAGAATTTCAAGTGCCCTGGTGTCTCCCGCCACCGTGACAACGTTC	MOST_tdt
CGATTACTGACTTCAAGGTGGACATCAAGCGCCACGCCGTCAAGAAGGACCTGAAGAAGG	MOST_tdt_temp
GACGCCTGGGCGGTGAACTGTTTAGAGTGGCAACGATGGTCCGTGGTGTGACGGGCTGGA	chlamydomonas.15-55-60.nuprobes.Length60.trans
>171513
AAGAACATTGTCAAGTACATTGGGTCCTTCAAGACCCGCACGCACCTGTACATCATTCTT	MOST_tdt
GAAATTGACCTGCTCAAAACCCTGAACCACAAGAACATTGTCAAGTACATTGGGTCCTTC	MOST_tdt_temp
ATAGCATCAGATAGCCTGCAGAGCGTCATGGGGGAAATTGACCTGCTCAAAACCCTGAAC	chlamydomonas.15-55-60.nuprobes.Length60.trans
>169208
AAATCTATCGTTTTGATGGCGGGAGATGCACCGCTAGTGGCTGTGGTGCTGCTGCAGGAC	MOST_tdt
ATTGTGAAATCTATCGTTTTGATGGCGGGAGATGCACCGCTAGTGGCTGTGGTGCTGCTG	MOST_tdt_temp
ACACGCGCGTGAAATCCCGACATGGGTGGACCTTGCCGTGACACGCATGACTCGGCTGTA	chlamydomonas.15-55-60.nuprobes.Length60.trans
>169205
TTGCTTGCTGTCTGTATGTGGCTTTGCCTTTCCTGTAATGTCGGCATTAAAACAGAGGTG	MOST_tdt
CTTGCTTGCTTGCTGTCTGTATGTGGCTTTGCCTTTCCTGTAATGTCGGCATTAAAACAG	MOST_tdt_temp
GCTGTCTGTATGTGGCTTTGCCTTTCCTGTAATGTCGGCATTAAAACAGAGGTGCTGGGC	chlamydomonas.15-55-60.nuprobes.Length60.trans
>151937
GAGGAGGGCCTGATGGACGCCCTGCTGGCGGCCGTGTGCGAGATGCAGCTGCAGCAGTAG	MOST_tdt
GATGCACCTGCTATGGTTGCTGTCTCCAAGCGGCCCTGGACCGGCATGGTGCCTCTGCAG	MOST_tdt_temp
GTCGACTGCCGTCCACCGCGTGTGGTCTCAGGACAATCCCCAGAACGTCGTGTGCCGCAT	chlamydomonas.15-55-60.nuprobes.Length60.trans
>151936
ATGCTGTTACAGAGGCCAGATGGGTCCTACATCCTAGGCGACACGCGCGCTCACGAGGAC	MOST_tdt
ATGCTGTTACAGAGGCCAGATGGGTCCTACATCCTAGGCGACACGCGCGCTCACGAGGAC	MOST_tdt_temp
GTGGCGCACCGGCCCTGGCCCAAGGACGGCCACCCGATCATAGGTCCGGCAGCTGCACTG	chlamydomonas.15-55-60.nuprobes.Length60.trans
>149628
AATCTGCTCTTTACGCCCGAGTGGCAGCTGAAGCTGTGTGACTTTGGCGTGTCCATCTGC	MOST_tdt
TCTCACACATCCATCGTGCACCTGATTGCGGCGTTTAAGGAGGGCGATATCCTAGTGATG	MOST_tdt_temp
TACAACTTGTCCGGGCTGTCCACCTTCCTGCGGCACCAAGTCCTGCGCGAACTGGACATC	chlamydomonas.15-55-60.nuprobes.Length60.trans
>151930
TGTTGATAGCAGAGTTTGTATTTACAATCAGTGAACCGCCATAAGGACGGGATGCCGAAG	MOST_tdt
GGTCCGAGCTCCTGAGCAGACCACCTAGCTTAACTTGAAGAGCGAAGCATTCCCACGGT	freiburg_on_jgi3.1.uniq.oligo.annotation.csv
TATTTCAACGCAAAGCTTTAAAGGACATCAACGGGGGTCTTTCGGGGGGCAATTGCGACC	chlamydomonas.15-55-60.nuprobes.Length60.trans
>157234
ATTGTGCACATGTATGTTAACGGTGCAATGCCGTTTGCGCTGGATGCTGTTCGTATTACT	MOST_tdt
CAGTGAATGATTGATCTCCGGGACTGTGATAGACCATTGTGCACATGTATGTTAACGGTG	MOST_tdt_temp
TCTCCGGGACTGTGATAGACCATTGTGCACATGTATGTTAACGGTGCAATGCCGTTTGCG	chlamydomonas.15-55-60.nuprobes.Length60.trans
>157230
TCTTGGGTAGAGCAATCGTCATCATGGGTGGCGGACTTAATTTCCTGAACAAGAAGACAT	MOST_tdt
CCCGCCAACCAGAGTCAAGACTCTTGGGTAGAGCAATCGTCATCATGGGTGG	freiburg_on_jgi3.1.uniq.oligo.annotation.csv
CCCCCTCTCATTTCTTACAGTAATCCCGCCAACCAGAGTCAAGACTCTTGGGTAGAGCAA	chlamydomonas.15-55-60.nuprobes.Length60.trans
>145264
CGTGGCCGCGTGCCGCGACTGCGCCACCTCGTGCGCCGACATGGCCTGCGCCCGCGCCTG	MOST_tdt
CACATGGACGCCTGCATTGAGGCCTGTCGCAACTGCGAGCGCGTCTGCCTGGATACCATC	MOST_tdt_temp
CAAGCACATGGACGCCTGCATTGAGGCCTGTCGCAACTGCGAGCGCGTCTGCCTGGATAC	chlamydomonas.15-55-60.nuprobes.Length60.trans
>171506
ACTATTGCTGACGATGCGGATGCCGCTGCTGATGCTGATGATGATGCAACAGCCAGGGCA	MOST_tdt
CAGCTGCAACTATTGCTGACGATGCGGATGCCGCTGCTGATGCTGATGATGATGCAACAG	MOST_tdt_temp
ATGAGCAAGGATGCCTCAGAGATTGTGGACACGCCGGGATGGCAGGTGTCGCTGCTACTG	chlamydomonas.15-55-60.nuprobes.Length60.trans
>145261
AAGTATGACTACCTGGGTCACGACAGTCACGCGACGCTCGGTAAAATGGTGGGTATCGCC	MOST_tdt
CTTCATCGCTGCCGCCCTATGCCCATGCTTCCACTTTTGCCTATAGGTGAGCTCGACTAC	MOST_tdt_temp
AGCTCACCTATAGGCAAAAGTGGAAGCATGGGCATAGGGCGGCAGCGATGAAGTGTCACG	MOST_tdt_anti
>171505
AGGACTCCTTCCCCTCCTTGCTGTACCTGGCGTATAAGTACGCAGACTCGTTCGAGAAGG	MOST_tdt
TATCTTCATCGCGGACTCTCTGAGCATGCCGGTTCACTGGTACTACAACCCAGGCGACAT	freiburg_on_jgi3.1.uniq.oligo.annotation.csv
TATCTTCATCGCGGACTCTCTGAGCATGCCGGTTCACTGGTACTACAACCCAGGCGACAT	chlamydomonas.15-55-60.nuprobes.Length60.trans
>145260
TTCAAAAAGCTGAAAAAGCTGTACCGCGCCACCGCGAAGCGGCAAGGGCTTGTGCACATC	MOST_tdt
GTGATGGCCACCATCAAATTCTACCAGCTTCTGCTGTTCCGCACTGACGTGCTGGAGGTC	MOST_tdt_temp
TACCAGCTTCTGCTGTTCCGCACTGACGTGCTGGAGGTCCGGAAGGTCGTTTCGCCATGG	chlamydomonas.15-55-60.nuprobes.Length60.trans
>171504
AAAGAGGTGTTCACACACGATGTTGACGCCACCCTGTCCCTGTACGGCAACTGCACCACA	MOST_tdt
GAAAGAAGCTGGAGCGCCTCAATGTGGACTGGGAGAAAGAGGTGTTCACACACGATGTTG	MOST_tdt_temp
GCTGTGCTTCGAAAAGACCGGAGCCAACCCCGTGCGCCCTCATATGCTCGTCTTCAACAA	chlamydomonas.15-55-60.nuprobes.Length60.trans
>151921
ACAAGGGTCTGAAGGTGCTGGAGCCGGTGTTCATTCACGAGGAGGTGGTGACCAAGAACA	MOST_tdt
AGAGTGAGCTGCACCAGTATGAGAACAAGGGTCTGAAGGTGCTGGAGCCGGTGTTCATTC	MOST_tdt_temp
TGCACTGATGACCGTCCTCGGCTCTGTGCGCCAGCGTGAGGACGCTGCGCGCAGGGCAAA	chlamydomonas.15-55-60.nuprobes.Length60.trans
>149615
TGTGTTGCACCACGTGCTGGTCTACGTCAAGCAGGGCGAGGAGGTGCACTGCCTGGACTA	MOST_tdt
GTGTTGCACCACGTGCTGGTCTACGTCAAGCAGGGCGAGGAGGTGCACTGCCTGGACTAC	MOST_tdt_temp
TAGTCCAGGCAGTGCACCTCCTCGCCCTGCTTGACGTAGACCAGCACGTGGTGCAACACA	MOST_tdt_anti
>145257
TACTGCTGCTGCTGGGCAACGTGATGACGGCCATGATCATGTACGTCTACTCCAACGGCT	MOST_tdt
CATGTGGGACCCCATGGGAAACATCGGGTACGGCATGATCTCGATGGTACGGTTTTTGTA	MOST_tdt_temp
TCAAGTTCGTGTGCCTCTACTTCATCGCGAACATCGGCTTCACGCTCGCCTTCTACACCT	chlamydomonas.15-55-60.nuprobes.Length60.trans
>145255
AATGGGCGCGGCCCGAGTATGTGGCCGTCCCTGCGGGGAGAGGCGGCGGGGCGCTGGCCT	MOST_tdt
GAACGCTGACACGGAGTTGATCGCCGCCTCCTCGCAGCGCTACCTGCAGCTCTACACACA	MOST_tdt_temp
CCGGGGTAGGCGGTGGTGCAGAGGCAGGAACGCGCGGTGCTGGCGAGACGGAGGTGGAGG	chlamydomonas.15-55-60.nuprobes.Length60.trans
>145254
TAACTGCCACTGTATGAAACGTTCAATGTCGAGCTCACCAAAGCACTTGACCTCTAGTAC	MOST_tdt
ACCATCTTATCAACTTTTGCGGGCAGCCTTACTTCCTTACTTCAAAGCACTCTATAGCTC	MOST_tdt_temp
TGCGGCTCAACATTGATGCCACGCGCCTCGGCAATGTGGCCCGCTTCTTCAACCACAGCT	chlamydomonas.15-55-60.nuprobes.Length60.trans
>145252
TCGTGAGTGAGCTACAGTTCCTCCTTAATGAGGCAACGCAGCTTCAGGGCAGCTACACCG	MOST_tdt
CTCGTGAGTGAGCTACAGTTCCTCCTTAATGAGGCAACGCAGCTTCAGGGCAGCTACACC	MOST_tdt_temp
CAACAAGAACTGCCTCACCTACCTTGCAATGGACCCGAGCATCGCCCGGGACCTTGCGGA	chlamydomonas.15-55-60.nuprobes.Length60.trans
>145251
ACAGCGCCAAGGCGGCCCTCACGCCCTACATCTTGTTCTTCAAGGAGTCCTACAGCGCCA	MOST_tdt
GGAGAACAGCGCCAAGGCGGCCCTCACGCCCTACATCTTGTTCTTCAAGGAGTCCTACAG	MOST_tdt_temp
ACGCATCAAGAAGGCGCCATCGGCCTTCGGCCTGTACCTGCAAGACCACTCCAAGGCGGT	chlamydomonas.15-55-60.nuprobes.Length60.trans
>188399
TAGCACCTAGCCAACAAATTAACAAAGCAGTGCGTATGCTCCCAAAAAGCAACAGGGAAG	MOST_tdt
TTGCTACACAGCTAAGGTCTTGCGAGCATAGCTTAGCACCTAGCCAACAAATTAACAAAG	MOST_tdt_temp
GGCCCCTTGCTACACAGCTAAGGTCTTGCGAGCATAGCTTAGCACCTAGCCAACAAATTA	chlamydomonas.15-55-60.nuprobes.Length60.trans
>145250
ATCCAGATGCTCAAGGCTTTTACGCCGGTGGTGACGATGGTGTGTCTGTTCATTGCGGGC	MOST_tdt
CAATGAGGTGTACCTCTACCTCACTGTGGCATTCATCCAGATGCTCAAGGCTTTTACGCC	MOST_tdt_temp
ATTGCCCGTCCACAACGTGATGGCCATGAAGAACCCGATGGGCAGGATCTTGCTGAACCA	MOST_tdt_anti
>188398
ATGGCAAAAAGAACGCGCTACATTACAAATGGTACCGTACGTGTAAATTTGATGCGATTG	MOST_tdt
GACGTGAATGGCAGGGTCATGGGCGACCTAAGCATGATGTACACGTGCTCGTC	freiburg_on_jgi3.1.uniq.oligo.annotation.csv
TTCTACGACTGGGAAAGCGTGTCTGGCTCTGCGACATACTTCTGCATGACCGGACCGTTG	chlamydomonas.15-55-60.nuprobes.Length60.trans
>133289
AGGATCAATGTCAGATAAACCGCAATCTAGGCCCCGCTACAGGTTTCACTTTATGTGCTT	MOST_tdt
GGCCCCGCTACAGGTTTCACTTTATGTGCTTGCGGTACCGTTCCGCTTGGCT	freiburg_on_jgi3.1.uniq.oligo.annotation.csv
TGTCGTCCATCAACGTCCTGAACGTGACTCAGAGCGCCATCATGTTTATTGGCATCGCCT	chlamydomonas.15-55-60.nuprobes.Length60.trans
>188395
TAGGATTATCAATGCATACCATATGGCGTGTGGCATGTGTTCCATGCATGGCGAAGAAAC	MOST_tdt
CCGTGTCTCTTCTGCGACGATGATGTGGACGCATGCGTATGTGATGGCCA	freiburg_on_jgi3.1.uniq.oligo.annotation.csv
GACGAGAAGCTGTGGACCATGGCAGAGTCCAACTTCCGCACCCTGGACTTTCTGTACTCG	chlamydomonas.15-55-60.nuprobes.Length60.trans
>151918
AAGACCCCATGTCACAGATCATCTACGACATCGTACGGCACGCGTACGGCAGCGGTCGCG	MOST_tdt
AGACGCTGGGGGAAGACCCCATGTCACAGATCATCTACGACATCGTACGGCACGCGTACG	MOST_tdt_temp
CCAATGCCTTTGGCATCACCTTTTCGACCGTAGGCGTGCTGTGGGTCTTCACGCGAGATC	chlamydomonas.15-55-60.nuprobes.Length60.trans
>149604
AGTTCGATAAGTTGGACGTGAAGCACAACGAGGTTAAGGCCAAGAACGCGGGGCTGGACC	MOST_tdt
GACCTCAAGAGTCTGTCCAACAAGTTCGATAAGTTGGACGTGAAGCACAACGAGGTTAAG	MOST_tdt_temp
ACATTGCGTCGGTCAAGGACGACCTGAACAAGAATATCTCGGCGGTCAAGGACGACGTCA	chlamydomonas.15-55-60.nuprobes.Length60.trans
>145248
AGCGGGCGGCTGGGGGCAGCCGACATCGCGGGCGTGCTGGGAGGCGAGGGGCACCTCAAG	MOST_tdt
CTGGGCTACACCTACAGTCGCTCCGCGCGCGTCACTTTTGCGGAGGGCCTGTTTCGCGAG	MOST_tdt_temp
GCACCTGGCACTGGCACACATCGAGGCGGAGCGCAATGCATGGGCCAAGGTATCCAGCCA	chlamydomonas.15-55-60.nuprobes.Length60.trans
>24097
AGGCCATGTAATACGGCAAATGCCATCTGCATCCCCTGTAATAGGCTAGGATAGAAAAAA	MOST_tdt
GCGTGGCTAAGAGGCCATGTAATACGGCAAATGCCATCTGCATCCCCTGTAATAGGC	freiburg_on_jgi3.1.uniq.oligo.annotation.csv
CACAATTCCCACGGTCGGCTTCAACATGCGGAAAATGACCAAGGGAGGAGTGACAATCAA	chlamydomonas.15-55-60.nuprobes.Length60.trans
>24096
TCGACGCCAACTTCCTCAAGGTGGTGTCGTCGGCCATCGTAGACAAGTACATTGGCGAGT	MOST_tdt
GACGCCAACTTCCTCAAGGTGGTGTCGTCGGCCATCGTAGACAAGTACATTGGCGAGTCG	MOST_tdt_temp
CAAGTACATTGGCGAGTCGGCGCGCATCATCCGCGAAATGTTCGGGTACGCGCGCGAGCA	chlamydomonas.15-55-60.nuprobes.Length60.trans
>190697
ATGCGGCAACCTCATGCCCACATCCGTAGCAACATCAGCGAACCTCTAACTCTGAAGCAA	MOST_tdt
GGCCTAGTTGACGGACACAGCGGCATCTACCAAATAGTAAGCTAGCGCTGCGCCGATGT	freiburg_on_jgi3.1.uniq.oligo.annotation.csv
TTACGGTTATACGGTACGTCATGCCCCTCCGTCAGGCCTCAGCCCTCAGTGATGCTCCTA	chlamydomonas.15-55-60.nuprobes.Length60.trans
>190692
TGGCCTACAAGTACAAGCTGGCGCTGATGCACTCATGCAGCACTCCGCCCAAGCACGGCA	MOST_tdt
GCTTACCCACACAACTAACGCAGCTCTAGAAGCATAATGGGCGTGGTCGTGATCCCGCC	freiburg_on_jgi3.1.uniq.oligo.annotation.csv
TGTTTCGCTTACCCACACAACTAACGCAGCTCTAGAAGCATAATGGGCGTGGTCGTGATC	chlamydomonas.15-55-60.nuprobes.Length60.trans
>145241
ACTCACCACCACCATCGTGGGAGTCATCAAGCGCCGTGTCATCACTGGGCCATCCGCCTA	MOST_tdt
CTGTTCCTGTGCACCGTCAACAACAGCGCACTCACCACCACCATCGTGGGAGTCATCAAG	MOST_tdt_temp
AGCAGCAGGAAGGGCAGGCTGGTGATGGCGTTGTAGTAGAGCATCTCGCTGGTGCTCACG	MOST_tdt_anti
>145239
ATACGTGCGCTTTGTCGCCGAGTATGGAGCCAGCCAAGCACATGTTATCACCTCCCCAGA	MOST_tdt
ATTATGCATTGAAGGAGCCCGAATACGTGCGCTTTGTCGCCGAGTATGGAGCCAGCCAAG	MOST_tdt_temp
ACGCAGGCACCTGGAAAGCAGCATCAGGACAACGTGTGTGTTCAGGACGCTCCGACGACT	chlamydomonas.15-55-60.nuprobes.Length60.trans
>145238
AGAATCCGTCATCCACGTGGCCATCGTGATGTTGCTCATGCTCTTGCCCGTGCGGCGCCT	MOST_tdt
TTGGACACGGATGATTTCTGCATGAGCGGCACTGCCGGTTCGGGGCATTCAGGTGTAGTG	MOST_tdt_temp
GCCGCCAAAGCCTGTTTCCGCGACACTTCAACCCCCGACGCTGTCACCTCCTCCACGCAC	chlamydomonas.15-55-60.nuprobes.Length60.trans
>145237
TTTGGCCTGCGCACCTGGAAGGAAGCGGCCAGCACCTCCGACTTCCTGATACTCATGGTC	MOST_tdt
GTGTTTGGCCTGCGCACCTGGAAGGAAGCGGCCAGCACCTCCGACTTCCTGATACTCATG	MOST_tdt_temp
AGCAGCAGCGGATGCTAGTGAGGGAGCTGGGGATGCACCTCCTGGGGTGGCTTAGATCCA	chlamydomonas.15-55-60.nuprobes.Length60.trans
>24084
GGTGGTTGCATGTGCCCCATCCGGGGGTACCGGTAACCTTGTAAGAACTTAAATAACGCG	MOST_tdt
TGGTCAGTCCGTGGTTGCGTGGTGTGATGGAAGGACTGCAAGAGATGAGAGGG	freiburg_on_jgi3.1.uniq.oligo.annotation.csv
TCCTAGGTTAGCCTAGGGAGTTACGCAGAAATCAATTTTGGGCGCCCCATGTTTTGGTGG	chlamydomonas.15-55-60.nuprobes.Length60.trans
>190685
AAATAGCGGCTGACAGAATTTTACCGGTAGATTAGATGTGTGTCCTTGTGATATGGCGGG	MOST_tdt
GTCCAGAACAAATAGCGGCTGACAGAATTTTACCGGTAGATTAGATGTGTGTCCTTGTGA	MOST_tdt_temp
CATGCTCATAGCACAACAGGGCATCGGCACAGGACATTTGTCTGGGGCTTCTTTGACGCA	chlamydomonas.15-55-60.nuprobes.Length60.trans
>190684
ATATCAAAGGACGCAAGGTTTGACGACAAGCTCAAACTCCAATTCTACGGGCTGTACAAG	MOST_tdt
GTAATATCAAAGGACGCAAGGTTTGACGACAAGCTCAAACTCCAATTCTACGGGCTGTAC	MOST_tdt_temp
TACATGTCTGCTGCCATTTTTGCACGCGGCGTACTAGTGGCCCCTCTGTACATCTGGAAT	chlamydomonas.15-55-60.nuprobes.Length60.trans
>145232
TTGGCCTATGGAGCCGATAGTGCATCCACATTGCTGGCTGCATTTCGGTTGATGGGGCTG	MOST_tdt
GAGCTGTTGGCCTATGGAGCCGATAGTGCATCCACATTGCTGGCTGCATTTCGGTTGATG	MOST_tdt_temp
ATCATCCCGGAGCTTGTCGTGCAGGGCACCTGGTCCTTGCCTCCGTCAAGCGAACTCCTG	chlamydomonas.15-55-60.nuprobes.Length60.trans
>188379
TGATTGACAGCCAGCAGCTGGACATGGTGCTGGGTGACAACATGATCCTGGAGACGTCCT	MOST_tdt
CATGATTGACAGCCAGCAGCTGGACATGGTGCTGGGTGACAACATGATCCTGGAGACGTC	MOST_tdt_temp
TGCTCAAGACCACCACGTCTGGCATGTTGAAGCCAACCTCCAGCGGCATGCTCAAGCCCA	chlamydomonas.15-55-60.nuprobes.Length60.trans
>145230
TTGGATTTGGATCCGGCGGCGAGCTGTCGGTGGATCCGGAGGAATTGGATTCCGCCATCG	MOST_tdt
CTTGGATTTGGATCCGGCGGCGAGCTGTCGGTGGATCCGGAGGAATTGGATTCCGCCATC	MOST_tdt_temp
CTACCTTAAGGGCCTGACGGTCCTCACCTCGCGAAACCCCTGGGTGTTGGGCCACCACCT	chlamydomonas.15-55-60.nuprobes.Length60.trans
>188378
ATGGAAGCTTAACCACGTGAGATGGATAGATGTGTATGATTTACTGCTGGCCTCACCAGT	MOST_tdt
GGTTGCGCCACGCTTCACCCTTTTAGTCTTACCCTTGTACCGCTGACACTGT	freiburg_on_jgi3.1.uniq.oligo.annotation.csv
GATGTGTATGATTTACTGCTGGCCTCACCAGTGGGCTTGCTCAACCGGATAGAGATAGGT	chlamydomonas.15-55-60.nuprobes.Length60.trans
>190680
TCTTTCCGATAGGCGCTAACAACAAGGCAATCATCCAGTTCGTGCGGTCTCTTTCAAAAA	MOST_tdt
GGAGCAAGTGGAAGCGTAAACTTCTTGAGGGCGGGTTGGACAGAAGAGAGAAATGGCTGA	freiburg_on_jgi3.1.uniq.oligo.annotation.csv
TGGTGTTCACCTACGCCCCCGACGGCCGACCCACGGGCGAGGCTTTTGTGGAGCTGCAGA	chlamydomonas.15-55-60.nuprobes.Length60.trans
>93467
TTAAGCCAAACGACACTTTCGGCACCATCTTCCACCTAGAACTTCTGATGTTCTACAAGG	MOST_tdt
TCTGATGTTCTACAAGGCGATGGAGGCTCCGGACGTGCGGCAGACGGACA	freiburg_on_jgi3.1.uniq.oligo.annotation.csv
GTAGCCACTCTGAAGCAGATGCAAGCCACAGGCATCAAAACTGTGGTCTACAGCATTAGC	chlamydomonas.15-55-60.nuprobes.Length60.trans
>188373
TCCATTAGCAGTTACTGCTGTTACCCGAACATGATAGGTGTGTGAAATTGCGGATGTGGA	MOST_tdt
GGTACTGAGCTGTTCAATGAACATAATGGTGGTGTGCGGACAAGCGTGGCGAGGC	freiburg_on_jgi3.1.uniq.oligo.annotation.csv
GCTATTGATGGTACTGAGCTGTTCAATGAACATAATGGTGGTGTGCGGACAAGCGTGGCG	chlamydomonas.15-55-60.nuprobes.Length60.trans
>188372
TGATGCCAGTGACACAGCAGCATATGACCAGGTCATTGCGGAGAGCGGCGACGCAATAGA	MOST_tdt
GTTCAAGTACATCGGCTCTTCTAAGGACCGGGTAGCTGCGCGTCAAAAGCAAGTGCTCAC	MOST_tdt_temp
TGATGCCAGTGACACAGCAGCATATGACCAGGTCATTGCGGAGAGCGGCGACGCAATAGA	chlamydomonas.15-55-60.nuprobes.Length60.trans
>93464
GAGATTTGCCTCATCCTTAAGCAGAAGAGCTCTTGCCCCACCCTGGACACCTTCTGCAGC	MOST_tdt
GCCGTCTTTGACAAGACCCAGAACTGCTGCGCCGAGGACTGGTCGCTAAACGCTGGCGA	freiburg_on_jgi3.1.uniq.oligo.annotation.csv
AGCCAGGGCGACATTGGCTGCCAGTACGCCGTCTTTGACAAGACCCAGAACTGCTGCGCC	chlamydomonas.15-55-60.nuprobes.Length60.trans
>188371
TCCAAGTTCTTCTACCACTGCTGGCAGCAGGGCTTCCACTTCGACGTGGACCACCGCCAG	MOST_tdt
CCGTGCTGTCCACGCACGAAAAGATCTTCTGCTACCCATACCGCGCCGTGG	freiburg_on_jgi3.1.uniq.oligo.annotation.csv
GCACATGGCTGTGGGCTCACCCTGCGTCAACCTGTTCATCGACCCCTGCGGCCACGTGTC	chlamydomonas.15-55-60.nuprobes.Length60.trans
>113687
TACGTTGGTTGGCGGTTACAAGCGGCAGGGTTACTTGTACGAGCAGTACGACGACGAGTC	MOST_tdt
TACGTTGGTTGGCGGTTACAAGCGGCAGGGTTACTTGTACGAGCAGTACGACGACGAGTC	MOST_tdt_temp
CTTCCCCCTCATCATGCGGCTGCTACCCACCGGCCGGGAGCCCAACGCTACTGCCACCGC	chlamydomonas.15-55-60.nuprobes.Length60.trans
>113685
TCATGCTGCTCAAGAACTGGCTGACGGTGGTGAAGCTGGAGAAGAAGGAGCTGCAGCTCA	MOST_tdt
CTGTTTGGCTTCATGCTGCTCAAGAACTGGCTGACGGTGGTGAAGCTGGAGAAGAAGGAG	MOST_tdt_temp
ACCACCCTCACCCCTCCATTCTATCACCACTCACAGGCGTCAAGATCAACGACGCCGCCA	chlamydomonas.15-55-60.nuprobes.Length60.trans
>121292
TTCAACGAGGAGGCCCGCGCCAAGGCCGGCTTCGGACCCGAGTGGTACCTCCCTTTGGCC	MOST_tdt
GAGTGGTTCCACTCTCTGGTGCGGTCACACTTCTGGGGCGCCCTTAAGCCGCCCTTCAAC	MOST_tdt_temp
TCGAGGAGATCGGCTCGCACTACGGAGCGTTGCCCGTGCACGACGGTCTGTGGGAGTCGG	chlamydomonas.15-55-60.nuprobes.Length60.trans
>24073
ATGGAATGCCGTTACGGAATTGCAATAGGGCGTCAAGGGAGGCACGGACCAACACGTGCA	MOST_tdt
GGGACAGACGGGAGGCAATGGCAGCTCGTGGGTAGAGCGAAATGAAGGCTAGGT	freiburg_on_jgi3.1.uniq.oligo.annotation.csv
CGTTGCCAAGACGGGCCGCCTCACGTTGAAAACGACTGAGATGGAGACCATCTACGACCT	chlamydomonas.15-55-60.nuprobes.Length60.trans
>97815
CACCCGGTATCTTACGCCAACCGCTTCCAGAACTTCATGCAGCGCGTGTTTGTGCCCTAA	MOST_tdt
GGTTGAAGTCTGTCATCCACTCGGCTGCGTCCATCTCCGTATCGCACCCGGTATCTTACG	MOST_tdt_temp
CTTCCTGGGGCTGCACGCAGTCACCACCGCGGGAGGAAAAACGTACCGCTTTGTGGTCAT	chlamydomonas.15-55-60.nuprobes.Length60.trans
>97810
TACCCCAAGCTGTCCAAGATCCGGGACATCTCCGTGTCCATCGCCACAGCAGTGGCCAAC	MOST_tdt
TTGTATACCCCAAGCTGTCCAAGATCCGGGACATCTCCGTGTCCATCGCCACAGCAGTGG	MOST_tdt_temp
AAGGGGCATGGTGCGCGGGCGGTGTTGGGAAAACACTGGGGGAAAGGTGGGCGGGTCGTG	chlamydomonas.15-55-60.nuprobes.Length60.trans
>93459
ATTACCGGGCCGGTCGTTGGCGGAGCTAACCAACCTGCAGTCGTTGGACCTACGGCACAA	MOST_tdt
CTAACCGAATTACCGGGCCGGTCGTTGGCGGAGCTAACCAACCTGCAGTCGTTGGACCTA	MOST_tdt_temp
CCGGTCGTTGGCGGAGCTAACCAACCTGCAGTCGTTGGACCTACGGCACAACCGCCTGGC	chlamydomonas.15-55-60.nuprobes.Length60.trans
>188365
GTGGAAGTCGCGTGTGAGCCTGTACCTCGCATGGGGCAGCAGATGAATGAGATATTACAA	MOST_tdt
CGACTTCAGCATGCCGTACAACGTCATCTGCCTCTCCTCCACCGTACTGG	freiburg_on_jgi3.1.uniq.oligo.annotation.csv
GTCGTTGCGTTGTCAATGCGCGACGTCGATGCAACGCATTTGCAAAACGGGGTCTCTGCA	chlamydomonas.15-55-60.nuprobes.Length60.trans
>188363
TATTGGAGACAATAAGTGTCCCATCACACATCCATGATGCTAGGCTTGCTGCAAGGTACT	MOST_tdt
AGCGGGAGAGGAAGAGGAGCAGGGCGCCGAGGACGACCCGGACGTGTACATTACG	freiburg_on_jgi3.1.uniq.oligo.annotation.csv
CATCCATGATGCTAGGCTTGCTGCAAGGTACTCCCGTACTCAAGGAGTAGATGCGTTTGT	chlamydomonas.15-55-60.nuprobes.Length60.trans
>176396
AGTTGAAGCAGAGGTTTTATGTCAAGCAAATCATCAGGTTGAGGTGGCCGACGGACAATT	MOST_tdt
TGGATGGCCACTTGTGCAGTTGAAGCAGAGGTTTTATGTCAAGCAAATCATCAGGTTGAG	MOST_tdt_temp
TGAAGCTCGGCAAGAAGTGGACTCCTTCCCCGCCTGCTTCATCGACGGCGTCATGCATCA	chlamydomonas.15-55-60.nuprobes.Length60.trans
>176395
GGGGGCGTGCAGGGCATGTTTGACCAGTTTGACCGCATGATGGAAGAGGCACCTGCCTAG	MOST_tdt
CCAACTGGAGGCCGAGTTCCGCCAGCGCTGCTTATCAACGGCTACCGCTTTTTGGTCGTG	MOST_tdt_temp
ATGCCGAGGAAGGCCAGCCACGCAAGCGACAGAGAATCAGAAGAGGCGCAGCCGGCGTGG	chlamydomonas.15-55-60.nuprobes.Length60.trans
>168785
CGCTCGCCAACACACTACGAAGACAATGTGATGAAGTTTGTCGTTGTAAGTCCATCGAAT	MOST_tdt
TCTCGCTTCATATGTATTTCCAGGTCGGAACTGATTGATACGGATACGTTGCATTCACAC	MOST_tdt_temp
GGTCGGCGAGTACATTTACGACAACATTGATAAGCTCATTTACGGAAAGCAGGCCCCGCT	chlamydomonas.15-55-60.nuprobes.Length60.trans
>168784
TGGAATCATAGTGGCTTTCCTGATTGGCACCGTTGAAAATCTCAAATGGTGCATCATGCG	MOST_tdt
ATTCCTGTCTGTTGGAATCATAGTGGCTTTCCTGATTGGCACCGTTGAAAATCTCAAATG	MOST_tdt_temp
ATCTCCCAAAGAGAGCGGGCCGTCGATCAGTCGGTCCGCGAGCATGTTATCTGACGACTA	chlamydomonas.15-55-60.nuprobes.Length60.trans
>113676
ATTGAGAAGCTGGAGCCCGAGGGCTTCCTGCGCATGTTGGAGGGCTTTGAAGACAAGTCA	MOST_tdt
CTTACATCAAGTGGTTTATTGAGAAGCTGGAGCCCGAGGGCTTCCTGCGCATGTTGGAGG	MOST_tdt_temp
AGAACTGCAGGCGGGTAGGGACGGTGACATATGCCGCCAGAAGTGCCGCATAGCTGCCGA	chlamydomonas.15-55-60.nuprobes.Length60.trans
>168782
ACTGCACCCTCACATACATGGACAGCGGGATTAGCGTGGTGATCATTGCCGGCAAGGTCA	MOST_tdt
TTTGTGTTTCTGGACGAAAACGACACAAAGGCCGGTTTCGTGACTGGAATGTTGGTGGAG	MOST_tdt_temp
TACCAAGCAGTGGACTGCACCCTCACATACATGGACAGCGGGATTAGCGTGGTGATCATT	chlamydomonas.15-55-60.nuprobes.Length60.trans
>81483
GTTTTCCCATATGTTTGTGGCGTCTCTGCAATGTAAGATTTTAATTCATGTTGGAGGATG	MOST_tdt
GTGGAGGTCCTGGAGTTTTCCCATATGTTTGTGGCGTCTCTGCAATGTAAGATTTTAATT	MOST_tdt_temp
TGCATGAACTCCTTCGTCTTCTTCCGGAGACCCGAAGTACCGGTCTTCTGGCCCTCATAG	MOST_tdt_anti
>7933
TTTCAAGTGGATGCAAAGCATGTGATGTTGGAGGCATTGGCATTACTGCATTAGTCGCGT	MOST_tdt
GGAGTTTCAAGTGGATGCAAAGCATGTGATGTTGGAGGCATTGGCATTACTGCATTAGTC	MOST_tdt_temp
TCTAGCAGACAAGGCAAAATAAAAGAATGAATCAGCGGAAGGGCCTAGCGATGTCTTCAG	MOST_tdt_anti
>145217
AGGCTGAAGCTGCAGTTGGAGGTCGAGTGCACGGACCAGTTGGTCCTGTGTGACGTGCTG	MOST_tdt
GATGAGCTAGCTATCGCGCTGAGGTTTCGGGGAAGTAGGGAGTTCTGGCACGCAGCACTG	MOST_tdt_temp
AGCACTGGCGGTGCACGCCTATCTCGCCCGCGACTGCCAAGCTGTGTGCGAGGCCGCGGG	chlamydomonas.15-55-60.nuprobes.Length60.trans
>145215
TTCTCGTGTGATGTTTATGGTGTGCGGCCCTTGGACGTTTAAGCTTTCTTTGTAACCCTT	MOST_tdt
GCGTAGACCGCCTTCGGACGCCTCCACTGCACTAGTGCAAGCCGGAATTACAT	freiburg_on_jgi3.1.uniq.oligo.annotation.csv
CAGGCCGCACAGGTCGCAGAACATTGCATTCTCAGACTCTTGCATTCTCGTGTGATGTTT	chlamydomonas.15-55-60.nuprobes.Length60.trans
>145214
GCTTGATGCGTATTCATTCTTTACGGTACATGAAGTGCATGTAAGCTCTTTAGCGACTGG	MOST_tdt
GGCAGCTTTGCTTGATGCGTATTCATTCTTTACGGTACATGAAGTGCATGTAAGCTCTTT	MOST_tdt_temp
CACGGCACCTGGCCATGTTGGCAGCTTTGCTTGATGCGTATTCATTCTTTACGGTACATG	chlamydomonas.15-55-60.nuprobes.Length60.trans
>188358
AGATCGTCGAGAACAACGGCATCAACTACCTGGGCTACTACGATACGCAGGAGGAAGCGG	MOST_tdt
GACCAGTCCGATGTCAACGCTCCTTCTTCTGCACGGGCGCTTCATTTATTCCCGT	freiburg_on_jgi3.1.uniq.oligo.annotation.csv
CAAGCCGAAGAAGGCGCAACGCAAAAAGCGGGGGCGGGACGATGACTACAGTGACAGCGA	chlamydomonas.15-55-60.nuprobes.Length60.trans
>133249
ATGTTGTTTGTTTTTACTGTCATGAAGCAGCACCGCAAGAGCTGCATTTGGTCCCTAAGG	MOST_tdt
GGAAACTCAACTCCTTCATAATAGGCTCGAAATTCAATAATTGACTGAGCAGCGGTCCGG	MOST_tdt_temp
ACAATCCGAGGGATGTATCTGCGAGGGCGAAGAATTCTGATCGTGTCAGACGAAGACGTT	chlamydomonas.15-55-60.nuprobes.Length60.trans
>188353
GTTGGCTGGGAGATTGAGTGTAGGCAGGAGGCTGCACTTGTAGGGCCGCAGGAATCATAG	MOST_tdt
TGCCGCTGGCGGACGTCTACCAGGACGAGGCGTGGCAGAAGAAGATCGACG	freiburg_on_jgi3.1.uniq.oligo.annotation.csv
CAGCGTCATGGCCTGGTTTTCGCCATGGCAGGCGAAGCTGATTATGGCGATGGTGGACCA	chlamydomonas.15-55-60.nuprobes.Length60.trans
>188352
ATCAATTTACATTACCGATACTGAGAGCTAGCTTGGTGTGGGCTGCAAGTTCCTGAGGAA	MOST_tdt
ACATGGTAAATGTTGTTACGGTATGCAGGTTGTATGTGTGTGTAAGTTGTTTGCCGAGTG	MOST_tdt_temp
AACTTCTTTGCCTATGTGAAGCCCTCAGGTCTGCTTGGACTCTTTGGCTCACGCGACTCT	chlamydomonas.15-55-60.nuprobes.Length60.trans
>188351
CCAGCTGACGCGCCGGACTGTTGTACTTTCGGACTGACTATAGGCCATACCATGTACGGA	MOST_tdt
GTGAAATGCTGTGCACCCCAGCTGACGCGCCGGACTGTTGTACTTTCGGACTGACTATAG	MOST_tdt_temp
CATGGGAGCATTTACCTAACGACCAGCATACCTGTACCATATGTGCAGAAGGGCAAAGCG	chlamydomonas.15-55-60.nuprobes.Length60.trans
>93443
TCTTCAGCCGCTTCGACAACCTACTGGACCAATACGGGCTGCGCAAGATGGACACAATCG	MOST_tdt
TGACCTCTTCAGCCGCTTCGACAACCTACTGGACCAATACGGGCTGCGCA	freiburg_on_jgi3.1.uniq.oligo.annotation.csv
ATGCGGATGTTGAATGACCTCTTCAGCCGCTTCGACAACCTACTGGACCAATACGGGCTG	chlamydomonas.15-55-60.nuprobes.Length60.trans
>176386
TTTGTTGGCATCAACACAGTCATCAACTACGACTTCCCGCGCACCACAGCCGACTACGTG	MOST_tdt
GACCTCATCGGACGTGGCATGGACTTTGTTGGCATCAACACAGTCATCAACTACGACTTC	MOST_tdt_temp
GGCGGGCAGTGAAGTGGGAAGCAAGCGGAGGCAAGCCAAAGCCAACGCGAAGAAGCGGCG	chlamydomonas.15-55-60.nuprobes.Length60.trans
>113668
TACCAAGATTCTGTTCGGCGTGCCTATCATCTACATCATCCTGGTCAAATACACAATCGC	MOST_tdt
CTACCAAGATTCTGTTCGGCGTGCCTATCATCTACATCATCCTGGTCAAATACACAATCG	MOST_tdt_temp
GGTCATTCGGGAGCCCATCCCGCACCTCACGCCCTACACCGTGGGCCCCAACACGGTGAT	chlamydomonas.15-55-60.nuprobes.Length60.trans
>36026
TGCCTTTCGCTACTTATTCATGGCTCGACCCAGTGATTACTATCTGGAAGTGAACTCGAT	MOST_tdt
AACGTGTTCGGCGAGTCTCGTGACCTGAAGCTCAAAGCCAAGCTGGCCAAGGAGTGGG	freiburg_on_jgi3.1.uniq.oligo.annotation.csv
CACGATTCTTTGCGCTGGGCTAGTAGAATGACATCGGCGCGAATGGATTAACATGCACAG	chlamydomonas.15-55-60.nuprobes.Length60.trans
>176384
AAGTGGTACCCGCTGTTTGCGGAGCTGAACAACGTGTCTCTCATCCCCTCCTCAGCAATG	MOST_tdt
CTGAGAAGTGGTACCCGCTGTTTGCGGAGCTGAACAACGTGTCTCTCATCCCCTCCTCAG	MOST_tdt_temp
TGGAGAGGAACCTGATCATCAACGCAACCGGCCCAGGCATCATCCTGGGATCGGAGGACT	chlamydomonas.15-55-60.nuprobes.Length60.trans
>121275
ATGACAGCGAGCTCAACATCACCTTCACCTGCGACGAGCCCAACACAGGGTCACTGCTTA	MOST_tdt
GAACCAAACTGAAGAGATGTTCTGTGACTTCTGTAGTGCCAAGCTGCCGGACTGGAAACA	MOST_tdt_temp
AAGCGAACCAAACTGAAGAGATGTTCTGTGACTTCTGTAGTGCCAAGCTGCCGGACTGGA	chlamydomonas.15-55-60.nuprobes.Length60.trans
>176383
ACAAAATTCTTTAAGGACCGGCACTACCTGCACAAGGAGTTTCCGGACCTGGCTGCCGGG	MOST_tdt
TCTACAGGCGCAATACCACAAAATTCTTTAAGGACCGGCACTACCTGCACAAGGAGTTTC	MOST_tdt_temp
CTGCGCGTGCACTGCTGCGACTTCGCCACGTCAGCCATAGAGCTGGTGCGATCCAACCCG	chlamydomonas.15-55-60.nuprobes.Length60.trans
>168773
TTAAGTTTGCGTTATATGAAGCGTTTGTGATTGAGAAGGTCATTCTGAGGAGCAGCCCGC	MOST_tdt
ATTAAGTTTGCGTTATATGAAGCGTTTGTGATTGAGAAGGTCATTCTGAGGAGCAGCCCG	MOST_tdt_temp
CCTACAGCAACGACCAAGACCTGGTCGACAAGTTCTGGCCCCCTACCCCCAACCATCCCT	chlamydomonas.15-55-60.nuprobes.Length60.trans
>113664
ATCGAGTATGGTTTAGTCCTCGGGACAATGTAATGAACCAGAGGTCCAAAAGTGCATGCT	MOST_tdt
ATTACAGTTGGTATCGAGTATGGTTTAGTCCTCGGGACAATGTAATGAACCAGAGGTCCA	MOST_tdt_temp
TGCACGGGGCCCTGGTGTGTGTTTGTGCCGTGTGTTCCATTTCAAATTTCAAATACACAC	chlamydomonas.15-55-60.nuprobes.Length60.trans
>145209
TTTGTAATGTCGAACATGCCAAACATTGTTTCCAAGTCCTGCTCGTTGATGAGGGGTGCT	MOST_tdt
TTGACCACGGTTGATTGCTTTGGAAGTCTGTGATCGCAACCTTAAACCCGATAGTACATT	MOST_tdt_temp
AAGATCCAGGGCACCGACCTCTTCGTGCTCGTGGAGAAGGAGGGCCTGTAAGCAACTCCA	chlamydomonas.15-55-60.nuprobes.Length60.trans
>145204
TTCCATTATGGCGCCTCACCCTTCCCGGAGGTGGAGCGCTTCATTGAGTCGGTGTGTAAA	MOST_tdt
CTGTATGATACAGGGGAGAACTGCTTCAACTTGGCCTTCCGCCTGTACCTAAGCTGCAAG	MOST_tdt_temp
ACGTCAACGCCTTCGTCCGGCGCCTGTTTGACCGCATCGCCGCAGACCCGCAGCGCTTTG	chlamydomonas.15-55-60.nuprobes.Length60.trans
>190655
ACAACTCCGTGATTCAGCAGATTTTTGCTTTTTACAGAGAAGAGATCTTTGCGGGCAGCG	MOST_tdt
CGACAACTCCGTGATTCAGCAGATTTTTGCTTTTTACAGAGAAGAGATCTTTGCGGGCAG	MOST_tdt_temp
CATCGACCTGACCAACGTTAGCCGCATTACATCCGTGCGGATCTACCACCGGCCAGGATA	chlamydomonas.15-55-60.nuprobes.Length60.trans
>190654
ACACACAGTACTGCGGCGGCAGCTGGGAGCAAAACTTGTACTTTACCTACCCCGAGGATC	MOST_tdt
CATCCCTGTCCGACATTGCAGCCGGGTACGGTGTTACAGTCAGCGACTTG	freiburg_on_jgi3.1.uniq.oligo.annotation.csv
GCGGCAGCTGGGAGCAAAACTTGTACTTTACCTACCCCGAGGATCCGTGTCGGGCGGCGT	chlamydomonas.15-55-60.nuprobes.Length60.trans
>190653
AGACACCATGCTGGCGCTGCGGCTCTTCAGCTTCAGCTAGAGTGGTTGAGGGAGGCCCTT	MOST_tdt
CTGGCAGACACCATGCTGGCGCTGCGGCTCTTCAGCTTCAGCTAGAGTGGTTGAGGGAGG	MOST_tdt_temp
CCAAGGGTGTGGCCTTTAGCGACGCGCTGAACCGGCGGCCCGAGTACCCCGCGCTGCCGG	chlamydomonas.15-55-60.nuprobes.Length60.trans
>145201
ATGATGCTGATGCCGTCCGAGAAGAAGCTGGTGGCCGACGAGGACTTTGCGGACGCCATC	MOST_tdt
ATGATGCTGATGCCGTCCGAGAAGAAGCTGGTGGCCGACGAGGACTTTGCGGACGCCATC	MOST_tdt_temp
GATGGCGTCCGCAAAGTCCTCGTCGGCCACCAGCTTCTTCTCGGACGGCATCAGCATCAT	MOST_tdt_anti
>188349
TAAGTAGCAGTACCATGTTATTCTTCTCACTGTTCAAGACGTTGGTGGGCAAGGAGGTGA	MOST_tdt
GAAGCTTAAGTAGCAGTACCATGTTATTCTTCTCACTGTTCAAGACGTTGGTGGGCAAGG	MOST_tdt_temp
TCTGTGCGCAACTGCTTCATTCGTGGCTCCGTCGTGCGTTACGTCCACCTACCACCCGGG	chlamydomonas.15-55-60.nuprobes.Length60.trans
>190650
TGGTGCTGTAAATCGCAGAATAGCATTGAACAAGCATACAAGTAATGTTGGCAAGGCCGG	MOST_tdt
GGTGTTGTAGAACAGGACGACGAGGAAGGAGCAGCCTACGTTCAACATGCGGCGC	freiburg_on_jgi3.1.uniq.oligo.annotation.csv
TGTAAGTCGCAGAATAGCATTGAACAAGCATACAAGTAATGTTGGCAAGGCCGGCGGGGC	chlamydomonas.15-55-60.nuprobes.Length60.trans
>133238
TCATGGATTTCACCTACATGGGTGGATCCATGGGCAGTGTGGTGGGCGAGAAGCTGACTC	MOST_tdt
CTTTGGCTGCAACTACCATCTCAAGATGAGCTCTATGGAGCGCATCAACCACCTCATTGA	MOST_tdt_temp
TCAAGCACCTGAAGGAGCACCACCACATCTGCTTTGGCTGCAACTACCATCTCAAGATGA	chlamydomonas.15-55-60.nuprobes.Length60.trans
>30719
ATTTAGCCGTTTATTTGGAAGTGATCTACTTCATGATCCATGGGGTCGTGCATGGGATGC	MOST_tdt
CAAGACATTTAGCCGTTTATTTGGAAGTGATCTACTTCATGATCCATGGGGTCGTGCATG	MOST_tdt_temp
CACAAAAACACACACACGCTTCGTCGCGATGGCGCACGCCGTGCACACCAAGTCCTATAG	chlamydomonas.15-55-60.nuprobes.Length60.trans
>188340
TTGTCACACGACGTGGGACCGTGACGAGAACGCGGCCCTCAACATGCGGCTACTGTTGGT	MOST_tdt
CTTGTGGAGAGGCGCCGCTCAGCAGGGACTGCTCGCAAGGCACTATCAAAA	freiburg_on_jgi3.1.uniq.oligo.annotation.csv
AAGGGAGGCGACCATGTCGGCGTTGGTGCAGGGTTTCCGTCGATACGTGGAGTCCAGCCT	chlamydomonas.15-55-60.nuprobes.Length60.trans
>113656
TCACCAAAACGATTTTGATGTGTGCTGGCCGCGCGGCGCTATCGCGGAGCTCATCTTTCA	MOST_tdt
CAGTGAGGAGGCTTTTGAGAAATACGACAAGATGAGCGCATACGAGCTGTTCCGCAAGTG	MOST_tdt_temp
TGATTGGCCAGTTCGTGCACACGGCCCCGCTCTACTGGGCATTGCCGCTGGAGGACCGCC	chlamydomonas.15-55-60.nuprobes.Length60.trans
>121264
TTCACGAACTTTCTGGATGTCGCTGACTCCACGCCGTACGGCACGAATGTGTACCTGCTG	MOST_tdt
GAGATCCACGGGGCAAATGGATACCTCATCGACCAGTTTATCAAGGACAACGTAAACGAC	MOST_tdt_temp
GATCCACGGGGCAAATGGATACCTCATCGACCAGTTTATCAAGGACAACGTAAACGACCG	chlamydomonas.15-55-60.nuprobes.Length60.trans
>168761
CATTGCCGCAAGCTACCATGATTATTGCCGTACCAACTGGTGAGCTCGACTACGACCAGC	MOST_tdt
CTTCACTCTTGTTCGTGACACTCCCATGCTGCCGCCCTGTGCTCTGTTGTTTTCTTATTC	MOST_tdt_temp
CGCGCCGCCGCGCTAACATGTTCCTTCACTCTTGTTCGTGACACTCCCATGCTGCCGCCC	chlamydomonas.15-55-60.nuprobes.Length60.trans
>176370
AGAGTGGCATCCGCTTCTGCATTCTCACTGATTACAACGCCTCACACCTGCTGAGGCTCG	MOST_tdt
GTACACGTACATGTGCAAGAGTGGCATCCGCTTCTGCATTCTCACTGATTACAACGCCTC	MOST_tdt_temp
TCATCCGGCGCCCTCATGAACGCATATAAACACGCACGGATGGCTGTCCCGCACTTCACT	chlamydomonas.15-55-60.nuprobes.Length60.trans
>190649
GCGAACAACAAATTCACCAAGGGTGCGTCGTTTGGTATGCTAGACGGGGCGCTGCTGTGA	MOST_tdt
AGGCGTGTGCTGGTCGCGAACAACAAATTCACCAAGGGTGCGTCGTTTGGTATGCTAGAC	MOST_tdt_temp
GATAACCTGGGCTAACCGACGCACCTGAGGAGCTATGGGCGGCTCCCCAGGGACCTTTTT	chlamydomonas.15-55-60.nuprobes.Length60.trans
>190644
TACTATTCATACAAATGTGCAAGTGTGCAACCCAAGAAACGGAAGATGAGGCGGAGATGG	MOST_tdt
GCTGCAGGCCAGGGACATCAGGCCGTAGTGATGTCTGCTCCGTTTTTCTTATA	freiburg_on_jgi3.1.uniq.oligo.annotation.csv
TGCTGCGAGATGCAGGCCTGGGCCCCAGGGTGGGTGTACAGAGAAGAGGGGGCGCGCGGT	chlamydomonas.15-55-60.nuprobes.Length60.trans
>190643
AGCCAGAGTGCTACACGTTCTCTTAGCAGTCTTACTCTATAGCCACACATTAGCTTTAGG	MOST_tdt
TGTTGCATTTATTAGTACATAGCTCAGCCTGCTCCCAGCCGCGTGCCTTGT	freiburg_on_jgi3.1.uniq.oligo.annotation.csv
CAAGTGCGAGCACTGCAACGGCGACGAGTGCACCATCGGCAAGAGGAACGACATCTGCTT	chlamydomonas.15-55-60.nuprobes.Length60.trans
>24040
AGCAATTTCAGGTGGGTGATGAGACGATGAGCTCTAATGCATATTATCGTATGCGCTGCT	MOST_tdt
TCACGGAGCATGTGCTAGAATGTTCCTGAGTGCTGCATGAACTGGCTACTGCCTTGGG	freiburg_on_jgi3.1.uniq.oligo.annotation.csv
TGCTAGTTTTAGCCAGCATACCGTACACTCCTGGCGGCCAACTCGAGTTGTAGCTTGAAT	chlamydomonas.15-55-60.nuprobes.Length60.trans
>188339
AATCACCTACATTAGCTATGAGGTTAACACGGCAGTCATCAAGTTCAACACGTCAGGCGT	MOST_tdt
ATGGAATCACCTACATTAGCTATGAGGTTAACACGGCAGTCATCAAGTTCAACACGTCAG	MOST_tdt_temp
AACCACGACATCGACCACCGGGGGCCGCTCACCCAGATCATGTGGCAGAAAGGCGAAGAG	chlamydomonas.15-55-60.nuprobes.Length60.trans
>188335
AACGGCACGTTCCAGGTGGACCAGCTGGTATTCACGGAGCAGATGTATCGCGATAGCTGA	MOST_tdt
CCAAGTTCAGTGCGGTGTACGACTACCTCAGCCGAGTGCGCAGCCAGAAC	freiburg_on_jgi3.1.uniq.oligo.annotation.csv
GTGCCAAGGACAAGTATGATAATCAGCTGTACTGCATCAAGAGGATCCCGATGTCCGCCA	chlamydomonas.15-55-60.nuprobes.Length60.trans
>12075
GGAGTAGAAGTAGCTGGTGATGGGGAAGGAGGCGAGGGCATGGACAAGGGTAGCGGGTAG	MOST_tdt
GGAGTAGAAGTAGCTGGTGATGGGGAAGGAGGCGAGGGCATGGACAAGGGTAGCGGGTAG	MOST_tdt_temp
ATCCACCTCAGGGCCCGGCTGCAGCTCAAGGATCGTGTAGGCATTTTTCTTTTCGTCCAT	MOST_tdt_anti
>59574
TGTCACATAACAAGTAATATCTACGCGTGCTCAATGCTACTTCGTGTGCGTGGTGTCTGT	MOST_tdt
GCCCGGAACAGGAGCCCAGTGTCACATAACAAGTAATATCTACGCGTGCT	freiburg_on_jgi3.1.uniq.oligo.annotation.csv
TTTTGGTGTGATGTGAGTCATACTATGTGTGAGCCCGGGCACAGGCTACCAGCAGAGAAA	chlamydomonas.15-55-60.nuprobes.Length60.trans
>188334
ACATAAGACACTATGGCCAGATAATGAAGCCGCTTCAGGGCAACAGCGAGGCGCTGTGGC	MOST_tdt
ACAACCTGTTCAAGGGCGAGGACTTCCTGCAGGCCGTGGACTGGTGCGGCAAGTTCG	freiburg_on_jgi3.1.uniq.oligo.annotation.csv
CGACATCGGTGGAAGAATTGGTTCTCAGATAGCCAGCTTGGCTGAGACGGACTTTGAGCG	chlamydomonas.15-55-60.nuprobes.Length60.trans
>93425
TCTTTCGTCACCGGAGCAGGGAAAGCATCAATTAGTTAGTAAAGCTAGTGCTGTTCCAGA	MOST_tdt
GTCACCGGAGCAGGGAAAGCATCAATTAGTTAGTAAAGCTAGTGCTGTTCCAGAGCCCGG	freiburg_on_jgi3.1.uniq.oligo.annotation.csv
AAGCATCAATTAGTTAGTAAAGCTAGTGCTGTTCCAGAGCCCGGAGGCGAGGTCACTGTC	chlamydomonas.15-55-60.nuprobes.Length60.trans
>188332
ATTACCATGGAATGTATGGTACACGGATTGACAAGGACAGACATCACTTTCGCCCAAACG	MOST_tdt
GCCATCGAACTCCTTTATTACCATGGAATGTATGGTACACGGATTGACAAGGACAGACAT	MOST_tdt_temp
AGACCCCTCTCAGAACACTGCATGCTACCGCACTATGGTGGCGTTTGCCTTCACTATTGG	chlamydomonas.15-55-60.nuprobes.Length60.trans
>188331
TACACTCGCTTCATCTTCGTGAAGCAGGTGGAGGGCATCCTGTTGGACCTGCAGCGCGGG	MOST_tdt
GTACGAGCTGCTTACGGACTATGCGGGTTGTCACCGGGTGTTCTCCAACATCGCAGCCAG	MOST_tdt_temp
TACGAGCTGCTTACGGACTATGCGGGTTGTCACCGGGTGTTCTCCAACATCGCAGCCAGC	chlamydomonas.15-55-60.nuprobes.Length60.trans
>168759
TCAAAGTCTGCAACGACTGCTTGACGACCTGGAACCGCGACGTCTCCGCTGCCAAGAAAT	MOST_tdt
TTCATCATCGATGAATACAAGACCTCCAAGACCTGCTACAACTGCGGGTGTCAGGAGATG	MOST_tdt_temp
TTCATCGATGATGAACACATGCTTGGCGTAGCGCTCACGGAGCAGCTGTGCTTGAGGCCT	MOST_tdt_anti
>168757
GCGAACAACAAATTCACCAAGGGTGCGTCGTTTGGTATGCTAGACGGGGCGCTGCTGTGA	MOST_tdt
AGGCGTGTGCTGGTCGCGAACAACAAATTCACCAAGGGTGCGTCGTTTGGTATGCTAGAC	MOST_tdt_temp
AGTCACATGAGTATCTCTGGTGTCTCAGACTGCTGCTGCTGTCGGGAGGGGAGACACAGA	MOST_tdt_anti
>176365
GCTACTGTTCCTGGCTACGCCTTCACTGTTTATTAATCATGAATGTAATTCCTCCTCGCC	MOST_tdt
TGCTACTGTTCCTGGCTACGCCTTCACTGTTTATTAATCATGAATGTAATTCCTCCTCGC	MOST_tdt_temp
GGGCACGGCGGCTGGAAGTATATGGACGTGGTCCCCATCCGCGCTGGCAAGCTGGAGGCG	chlamydomonas.15-55-60.nuprobes.Length60.trans
>168755
TAGCCCAGTAGAGGAGATTAAGCGGGACGTGTTCTCATACCAGTTCTCGCAGCCCGTGCT	MOST_tdt
CACCTCTTGAGTAGCCCAGTAGAGGAGATTAAGCGGGACGTGTTCTCATACCAGTTCTCG	MOST_tdt_temp
AAATTGCCCGAAATTTTGTCACGACCCAGGCACCGGCGTGCGCCTCGAGGTACTGTAACA	MOST_tdt_anti
>176364
TCAGTTCCTGACGTCCACAAGATCTCTCAGAGGCTTCGAATAAGAGTGTTCATTTCACAC	MOST_tdt
TCAGTTCCTGACGTCCACAAGATCTCTCAGAGGCTTCGAATAAGAGTGTTCATTTCACAC	MOST_tdt_temp
ACGTCCACAAGATCTCTCAGAGGCTTCGAATAAGAGTGTTCATTTCACACCCGCTGCTGG	chlamydomonas.15-55-60.nuprobes.Length60.trans
>176362
AGTGCGCAGTTTGGGCGCCTGAGCTCGGAGAACCAGTTCCTCAAATCCAAACTCAAGGAC	MOST_tdt
CGAAGAAATTGAGTCTGGAAGACGTGGAGCGCGCCGTGTTTGCAAGTGCATTGTCATTCG	MOST_tdt_temp
GATGGTGGATGGGAAATGGTGGATGGCTGGGAATGGTGGGTGGATGATGGCGCTCCAAGA	chlamydomonas.15-55-60.nuprobes.Length60.trans
>176361
AGCTCCACGCAGCTAATCGATCTTGTGGGCACGGCCAAGGCGGCGGTGGCGTACAAATAG	MOST_tdt
CTTCGACTACAGCTATGAGGAGTTTTGCGGCTGGGTGCGGGAGGTGGGCTTCAGCTCCAC	MOST_tdt_temp
TGAAGCCCACCTCCCGCACCCAGCCGCAAAACTCCTCATAGCTGTAGTCGAAGGCGCTCT	MOST_tdt_anti
>113642
ATCAGCAAGGCCGCGGACGTGTACTCGTTTGGCATTCTCCTGTGGGAGTTGTTCTGCGCC	MOST_tdt
AACGTGCTGCACAGCGACCTCAAAGCCCGCAACATCATGCTCAAGAGCAGCGGCACAGAG	MOST_tdt_temp
ATGATGTTGCGGGCTTTGAGGTCGCTGTGCAGCACGTTGGCCGCGTGCATGTGCACCATG	MOST_tdt_anti
>164394
ATATGGCAATCGGAAGGGAGCAAATGATTGATTTTTGGACGTAGGTAGACAGGAAGAGGA	MOST_tdt
GGAGACAGGAAAGGAGAGGAAGGAGGACGGGAGACTGAAATGAAGTACTAAGTTACATTG	MOST_tdt_temp
CATCCGGAATACGCGCCCACCAACGATGATTAAGGAGCAAGACAAAAGCGAGTTTTCGCA	chlamydomonas.15-55-60.nuprobes.Length60.trans
>156781
ATCAGGATAGCACACGTAGTGGAAGATGAGGCGCGTGTGCTGAAAACACGCTGCGCCAAG	MOST_tdt
CTTGTCCTCTTCCTCTTCTGGGTCTCAGTTTACCAGACCAGTATTTTCCTGCTCCTCCTC	MOST_tdt_temp
TAGCATATCGCACTGCATTTGATAAGTATCACTATGCTCCGATATCGCGCGAGCGGGCTG	chlamydomonas.15-55-60.nuprobes.Length60.trans
>190633
ATTTCGGGTGTGGTGGCCAAGTTCACGCCCAAGCAGCAGGCCAGCTACGCCACCTACATG	MOST_tdt
AAGATCTTTGACACCGTGCTAGAGAAGATGGGCGACGACGTGTTGCCGCTGGTGGAGAGC	MOST_tdt_temp
CTGGTGCTCAACGGTGTGGAGGGCCAGTCGCCGCTCATCAAGTTCTACCTCAACGAGGAG	chlamydomonas.15-55-60.nuprobes.Length60.trans
>101671
ATCGCTGGCATCGTTAAGCGCATGGACAAGGGCGCGAACATCGTCAACATCACCGCTTAA	MOST_tdt
CTGTGGGAGAACACCATTAAGTCGCTGCAGGAGAAGGGCCTGACCAAGTCCTACGAGGTC	MOST_tdt_temp
GTGCGTGTTCTAGGGTTTGAGGGTCCAGGGTACGCTCGTGCGTGCGATGTGTGGCTGGGT	chlamydomonas.15-55-60.nuprobes.Length60.trans
>188329
AATGTTGACAAAGTCGTCAAGGAGATGGTTGTGTCGGTGCTTCATAACAAACCTGCATCC	MOST_tdt
GCGCGGGTTTGTTTTCATTGTTCCCAGTACCAAACCAGAGACACGACGACGAGGGAGT	freiburg_on_jgi3.1.uniq.oligo.annotation.csv
TCAAGGGATCTTTGGGGCTTTTGACATCTGACCGAACCGATTGACTGCCTGTGGGACAAA	chlamydomonas.15-55-60.nuprobes.Length60.trans
>190632
TAGGACACTGGGAGGGCAGCTTCGCGCACACTTCATGAGGTATTCTCGTAATGGGGCAGA	MOST_tdt
CTTCCGAGGATGAAAGCGCTGGACCGAGTGAGCTTGATGTGCCTATAACGCGAGAGGAGG	MOST_tdt_temp
TAGGACACTGGGAGGGCAGCTTCGCGCACACTTCATGAGGTATTCTCGTAATGGGGCAGA	chlamydomonas.15-55-60.nuprobes.Length60.trans
>188328
AAGTGGGGGAAAGTGGGGGAACAGTGGGTTCCAGACGGTACCTGTAACGCACTGATCGAT	MOST_tdt
GACTTGAAAGCGTCAGGAGGTCGTAAATCGTAATCGCTGAAGCGGGTCTGTTACAATTGT	MOST_tdt_temp
GGTTGGCGGACAGGGCCGCTCGTGATGACTGATATTTAATTGGTAGGATGCTGCGGGCCC	chlamydomonas.15-55-60.nuprobes.Length60.trans
>190631
TTGTTAATGCAATGCGTAGAGGAGCTCAACAACATAGATGTTACAGTTCGACACCGTGGG	MOST_tdt
CCCATGCCCCGAGCCTGGTTATTGTTAATGCAATGCGTAGAGGAGCTCAACA	freiburg_on_jgi3.1.uniq.oligo.annotation.csv
TGCAATGCGTAGAGGAGCTCAACAACATAGATGTTACAGTTCGACACCGTGGGCTGGATG	chlamydomonas.15-55-60.nuprobes.Length60.trans
>190630
TATCTACATGTCAGATATGCGCCCGTGTTATGGTGTCCTGGATGCAAATGATACTGCATC	MOST_tdt
ATGCCGGACCTAACTTTCTCGGTATGGGCATTCGGTATGCGCGTCCACCTTCCATCCG	freiburg_on_jgi3.1.uniq.oligo.annotation.csv
TACTGCCTGGCCACGATCCGAGCGACTACGTCATGATGGCATCAACCGACCGCATGGTGG	chlamydomonas.15-55-60.nuprobes.Length60.trans
>188324
AGTGGTGGAACTAACTAGGTGATGCCGAGAGTTTGGCTCCTGTTGTAATGGCCTGATGAG	MOST_tdt
GACTCTGTACTTGGTGACTTAGGTGAGAGCGTAGGTTTAGCGCAGGAAACTACGGGAATA	MOST_tdt_temp
ATGGTCTTGTGCGTGTCAATTTTCATGTGCGTGGGGCGTGCAGCCGTGAGAATGCCAACA	chlamydomonas.15-55-60.nuprobes.Length60.trans
>188323
ACACAGTGTCTTCGTTGCTGGACAAGGCGCTCAAGGACAAGGTGGCCCCGCTTTTCTACT	MOST_tdt
CTACTGTACTTGCCTGACAGGAACCTGAGCGAGTTGGTCCGCGCATGGCTGAGTT	freiburg_on_jgi3.1.uniq.oligo.annotation.csv
CCCGTTCCTAACTAGCGAGCTTCGGTTTAGCGAAAATGGGGTCGCTCTTTTCGAAAGAGA	chlamydomonas.15-55-60.nuprobes.Length60.trans
>188322
ACCGCTTGCACTTCAATGGCTACGAATGTGATGGTGTCGATATGTAAGCACATTTTGTGG	MOST_tdt
GGGTGGTAGACAAGACGTCCATGTGTTGTTTATGAGAGTATCGCTATGCAACTAATGCTT	MOST_tdt_temp
ACTGGTCCACGCTGGGGCTACCGCAGTCAGCTGCGGAGGACCCCGTTTTATCGCGGGCGT	chlamydomonas.15-55-60.nuprobes.Length60.trans
>176359
AACTTCGATCTGTGCGCAGACTGCAGCACGAGGGTCACAGCCGTACCATCATCGGCATAG	MOST_tdt
AACTTCGATCTGTGCGCAGACTGCAGCACGAGGGTCACAGCCGTACCATCATCGGCATAG	MOST_tdt_temp
CAACTTCGATCTGTGCGCAGACTGCAGCACGAGGGTCACAGCCGTACCATCATCGGCATA	chlamydomonas.15-55-60.nuprobes.Length60.trans
>168749
AACAACGACAACTCAGAGAACCTGTACGACGACGCCTCCTACCTGTCCGCGGTGATTGAG	MOST_tdt
CGACGTACTCAGCAACAACGACAACTCAGAGAACCTGTACGACGACGCCTCCTACCTGTC	MOST_tdt_temp
GGTCACCGACGTACTCAGCAACAACGACAACTCAGAGAACCTGTACGACGACGCCTCCTA	chlamydomonas.15-55-60.nuprobes.Length60.trans
>93411
ATCCACATCCTTGAAGCCTACATCTCACCTGCTGCGACCACCCGAGCAGCAGCAGCTGGC	MOST_tdt
CATCCACATCCTTGAAGCCTACATCTCACCTGCTGCGACCACCCGAGCAGCAGCAGCTGG	MOST_tdt_temp
TCGGGTGGTCGCAGCAGGTGAGATGTAGGCTTCAAGGATGTGGATGCCGCTGCTGCGGAA	MOST_tdt_anti
>176358
ATGGAAAATCACGCGTACGACAAGGGCAATGATAATGGCGAGGGTGGCGGACCACATGAC	MOST_tdt
ATGGAAAATCACGCGTACGACAAGGGCAATGATAATGGCGAGGGTGGCGGACCACATGAC	MOST_tdt_temp
GTCATGTGGTCCGCCACCCTCGCCATTATCATTGCCCTTGTCGTACGCGTGATTTTCCAT	MOST_tdt_anti
>168745
AGTGGACGTCCATCCACCAGGGCGTGCTCGACATGCACGACCCAACTGCGTTGGGAAACT	MOST_tdt
CTTACTCACCTTCCTTCACGCAAACCGTGCCGCTCACAGATCGAGGAGGTGACAACCGTC	MOST_tdt_temp
GGCAACCTGCTTAAGACCTCCCTGAGTGCAGTGCAGAGCGCATCCGGCATCCGGTGCTGA	chlamydomonas.15-55-60.nuprobes.Length60.trans
>190629
GAAGAGGACTGGGTGCCATACGCACGTTTCTTTGCCAGTACCCACCAGCACCCTCAATGA	MOST_tdt
TCCTGTGACGTGGAAGGCAGCCCACACCAGCGGCCAGATATACGAGATGAA	freiburg_on_jgi3.1.uniq.oligo.annotation.csv
CAGCGGAGACGGAGCTTCGGGCTCGCTTGGAAGAAGTGCGGCTACCAGCCGCAGTGCACT	chlamydomonas.15-55-60.nuprobes.Length60.trans
>101665
TTCAACAAGAAGATCCAACGCGCGTTCGGGCAGTACACCACCGAGATCAAGGGCAACCTG	MOST_tdt
CACTTCAACAAGAAGATCCAACGCGCGTTCGGGCAGTACACCACCGAGATCAAGGGCAAC	MOST_tdt_temp
GGAGACGGCGGCTCTTAAGTATGAGAAGCGCGATAAGAAGGGCGGGCCCACAGGCTGGGG	chlamydomonas.15-55-60.nuprobes.Length60.trans
>101662
AACCTGATGGGCGTCATGGCGGAGTGTTGGGAGCTGCTGTTTGACACGGTGGACACGGTG	MOST_tdt
CTGTTCGACCTCACCGTGGACGACCTCAAGACCATCCACCCGCTCTTCACCGACGACGTG	MOST_tdt_temp
GTGTCAAACAGCAGCTCCCAACACTCCGCCATGACGCCCATCAGGTTGCCCTGCACACGA	MOST_tdt_anti
>190621
AGAACAACCCGCCCAATGATGCCAGGGTGGTGGCGATACGACGTCGGGACCGTGTTTTGG	MOST_tdt
AACTCCGAGCTGGAGCTGATCAAGAACAACCCGCCCAATGATGCCAGGGTGGTGGCGATA	MOST_tdt_temp
ATGACCACGACCCCCACATGGATACTGCCGGAGACAGGGACTCGGTGACAGCGTCGTCGT	chlamydomonas.15-55-60.nuprobes.Length60.trans
>188317
TACAATGAAGCCTCTTGTTGCGAGGGGACACGTTATGCTCGGAAAGTATTGCTATGTCAT	MOST_tdt
GCATGAGTGCTGTATGACAAAGAATGTCTCTGGAGCTCTCCCCGTGTGCGGTTTC	freiburg_on_jgi3.1.uniq.oligo.annotation.csv
AAAGGTGGAGGCGCCAAAAGTGGAGCCAGCCAAGACGGAGGCAGCAGCTCAGGTGGAGGT	chlamydomonas.15-55-60.nuprobes.Length60.trans
>133208
ATGCAGCCAGGTGAGAGGAAGTCAGGTGCGCAGAGGGACGTGTGTACATCATACAGGCTT	MOST_tdt
GAACACTTGTCCAGTTGTCCTCATACTGACATGTGAATGTGTGTGGGCGATTACCGGTAC	MOST_tdt_temp
TATGTGCGCAGCACCCAGACTTCAACGCAGGGTGTTACTTGACAAGGTGCAGCATTGGGA	chlamydomonas.15-55-60.nuprobes.Length60.trans
>188311
ATGTAAGCCATGGCAGGTTGTTGCAATCGACTGCGAGTGGGCACCGTTCGAACGGAACCA	MOST_tdt
GCATGTAAGCCATGGCAGGTTGTTGCAATCGACTGCGAGTGGGCACCGTTC	freiburg_on_jgi3.1.uniq.oligo.annotation.csv
TGGTTCCGTTCGAACGGTGCCCACTCGCAGTCGATTGCAACAACCTGCCATGGCTTACAT	MOST_tdt_anti
>93400
TATGCACCGGATTTCGACCCCAAAAAGCATAAAAGTCTCAACAAGTACAATGGCCAGCAC	MOST_tdt
CGGACAACTTTTACTATGCACCGGATTTCGACCCCAAAAAGCATAAAAGTCTCAACAAGT	MOST_tdt_temp
AGTTTGGCTGCTGCCAGAGCGGACAACTTTTACTATGCACCGGATTTCGACCCCAAAAAG	chlamydomonas.15-55-60.nuprobes.Length60.trans
>168736
CCTGTCTTTACTAGTGCCAAGCATTTTGGCAGTCCCTTCTTTGATGCGTACTCGCACTGA	MOST_tdt
ATGGACCGTCAACGACTTGGCTGAGCCCATCGCACAGACTGACACCACACCACT	freiburg_on_jgi3.1.uniq.oligo.annotation.csv
AAGCGCTGCAATGTTTATGCACGTCAGATCTACAACTTCTCATCTTCTGTTGCGGGCCGC	chlamydomonas.15-55-60.nuprobes.Length60.trans
>176340
TCCAGAAGTGTATCAGCACTGTGGGCCTCACAAGCAGCACCCTGGAGACTTCAACCGCTA	MOST_tdt
TACAAAAGCTGGCGAAATTTTGAGTGTCCAGAAGTGTATCAGCACTGTGGGCCTCACAAG	MOST_tdt_temp
TGGCATACACCAAGTACTGGGTCACGTTTCTGGTCAGCCCAGTCCCCGAGGCGCAGGAAA	chlamydomonas.15-55-60.nuprobes.Length60.trans
>168730
ACAGGAGTTAAAGAGGTGCTGGAGGCTGAGGCGGCTCCGACGGGTGAGGCACTGATGAAG	MOST_tdt
AGTAGCAGTAGCAGTGGCAAGCGGGCAAGTGCCGGCACTACAGGAGTTAAAGAGGTGCTG	MOST_tdt_temp
AGTGGCAAGCGGGCAAGTGCCGGCACTACAGGAGTTAAAGAGGTGCTGGAGGCTGAGGCG	chlamydomonas.15-55-60.nuprobes.Length60.trans
>156769
TTCTTGTAGGTGCAGCTATTCATGCCACTATATATACTAGTTTTGTAGGGAGGGAAGGGG	MOST_tdt
ACTCGGGTTCGACCCTGCCTAATTTCAGCCAACGCCATGGTCTGTCCTAT	freiburg_on_jgi3.1.uniq.oligo.annotation.csv
CGTGCCGGCCATACGTTGCGTAAAGCTTAACAGCAAAGCAGGTGATTCTTCTATGGGTGT	chlamydomonas.15-55-60.nuprobes.Length60.trans
>156768
AAACTTTCTGGATGGTAACAGAGGCGCCTTTCTGGTTGATAACGTCCTATATACGGCAGT	MOST_tdt
TTACATCTGGTCTCATCTGTACCTGTGACCTACTGAAACTTTCTGGATGGTAACAGAGGC	MOST_tdt_temp
TGTTGCAGCCACAACTGGGTTGCAGGCACAACAACGAAGCTCATTGCAACCTCAAGCAGT	chlamydomonas.15-55-60.nuprobes.Length60.trans
>190619
ATTCCAGGTGTGGGCCACGCAATATGGTTGCGGGCCACAAGAGTTCTTACGTGTAGGCCA	MOST_tdt
GCGCTGTCAAGGCAAGCAACTTCGTACAACTTCCGGATTCCAGGTGTGGGCCACGCA	freiburg_on_jgi3.1.uniq.oligo.annotation.csv
TGATTGCTTGGTCGAATATCGTGTGGGGCTGGATTGGAAGGCTTTGAGGGCAGGTGTTGT	chlamydomonas.15-55-60.nuprobes.Length60.trans
>24016
AATGCGATGAGGAGAAGAAGGCAGAACACTGTAAATACATGGCAGTTCATGAGGGAATGC	MOST_tdt
GTGGCCGAGAGTTTTGCAAGCAGGGACCACCAAGTCAGGGAATGAAGTAAGGCT	freiburg_on_jgi3.1.uniq.oligo.annotation.csv
ACCAAGTCAGGGAATGAAGTAAGGCTGATGGTGGTATTCCTGGGCTGCACGTCAACGTTT	chlamydomonas.15-55-60.nuprobes.Length60.trans
>101657
ATCACCAGCGCTTCAGGATATGCGACTTCCATTTAAAGGCGGAGGTGGTCTTGCGGGAGG	MOST_tdt
GACCTGAGCAGCCTCAAGGAGTATCACCAGCGCTTCAGGATATGCGACTTCCATTTAAAG	MOST_tdt_temp
AAGGAGTATCACCAGCGCTTCAGGATATGCGACTTCCATTTAAAGGCGGAGGTGGTCTTG	chlamydomonas.15-55-60.nuprobes.Length60.trans
>190617
AATAAGCAGTTACAGTCAAGTAATACAAACTTGGGGCGCTGCACGGCTCTTCAACTTCTG	MOST_tdt
GCACGCAGTTTGGTGTGCCGCATCAGGACCACACCCATTACATCAACAGCC	freiburg_on_jgi3.1.uniq.oligo.annotation.csv
ACCAATGCAAGGCGGCCTCGCGATGGTTGTAAAGTACGTCATGACCCGCAGCCCACGCCT	chlamydomonas.15-55-60.nuprobes.Length60.trans
>190610
TTGTCTAGGTGACACAAGAGGATTCGATTTTGTCGTGTACGGTGTACTCTTTGTCTGCCA	MOST_tdt
TCCCGAGTTTCAGCGCTTGCACGAGTTCCTGGTTAACATTCAGAACAGCTTCGCGTACT	freiburg_on_jgi3.1.uniq.oligo.annotation.csv
GTGCAATGCGCATGGAGTGAGAGGATACGGTAAAGGAACTGCAGAGGTCAGTGTGTAGAA	chlamydomonas.15-55-60.nuprobes.Length60.trans
>144795
ATCCGCAATTTGCATCAGGTCATGGAGGCATGTGACAAGTGGGGTGCCGACTTCAAGGCC	MOST_tdt
GCCGAGTGTTGCAACACATATGCGTCGACCACGAAGGTGCCCTCGTCACCTT	freiburg_on_jgi3.1.uniq.oligo.annotation.csv
CACTGCCTGGAACATCCCCGGACACACCAACAGCGATGCCATAGTGGGCAACCAGGACGC	chlamydomonas.15-55-60.nuprobes.Length60.trans
>144794
GGCGCTAGAGGGGCTGCACCGTTGCTGCGTGGCGTGTTGCGTTGTGTGTTGTGCGGATTG	MOST_tdt
GGCGCTAGAGGGGCTGCACCGTTGCTGCGTGGCGTGTTGCGTTGTGTGTTGTGCGGATTG	MOST_tdt_temp
CGGCATGAGGGCGGGCGACCCAGTCAGCTTCTTCAGGGCGGCCTCAGCGGCCTTGATGGC	MOST_tdt_anti
>188303
TGATTGTTGAAGTGCTTCTTGTAGTGGCCAGCCTAAGACCGCCCTGCATGTAAGGACTTG	MOST_tdt
GACACTGGACAGGGTTGGGCATTGCTGATTGTTGAAGTGCTTCTTGTAGTGGCCAGCCT	freiburg_on_jgi3.1.uniq.oligo.annotation.csv
ACGACCTGGACGATCCCGCGAGGGGGTCCTACCTGCCACTGGAGCCCGTTGTGCCCCTGC	chlamydomonas.15-55-60.nuprobes.Length60.trans
>188302
TTACTATGCGAACTATGAGAAGTCGTTCGAGCGACTGGAGAAGGACAGCGCAAAGATATT	MOST_tdt
GTGGTTCTCGCGAGCGGGCACGGACACTTACTATGCGAACTATGAGAAGTCGTTCGAGC	freiburg_on_jgi3.1.uniq.oligo.annotation.csv
TGGCGGTGCTTTTGACGGCGTACCTGCAACAAGTGGGCAGCCAGCAGTGGTACAAGAAGA	chlamydomonas.15-55-60.nuprobes.Length60.trans
>188301
TAGAGAACGTCCTCACCTGGCTTCAAAATGCAGAGCTGCAGGAGCCGCCCATCGCAAACA	MOST_tdt
TTGGGCGGATGGGCTGGGCTTGTCTAAGGAGGACGTCTCATCACCGCGCAACG	freiburg_on_jgi3.1.uniq.oligo.annotation.csv
AACGGCAACGGCTATGCTGAGTTGACCAATGCGTTCGGCGACACGACATACGGCGACCTG	chlamydomonas.15-55-60.nuprobes.Length60.trans
>168727
TACCAAAACTTTTCCAGCATTGCAAGTGACTCCACAGTGACTGGGATAGTCCTAGGAATT	MOST_tdt
TACCAAAACTTTTCCAGCATTGCAAGTGACTCCACAGTGACTGGGATAGTCCTAGGAATT	MOST_tdt_temp
CAGTCACTGTGGAGTCACTTGCAATGCTGGAAAAGTTTTGGTAGGCTATAATTCCAAATT	MOST_tdt_anti
>176336
AACAACAGCTGCAGAGCAATGAGCAGATGATTCGGTGGCTCAACCAGCAGGTCACGGAGG	MOST_tdt
GTTACGCAGCAAGCTGGAGGACAGCAAACAACAGCTGCAGAGCAATGAGCAGATGATTCG	MOST_tdt_temp
GCAAAGCAAAACCACAACCTTCGGATACTACGCATCCACATTTCCAGCGACAGTGACCTG	chlamydomonas.15-55-60.nuprobes.Length60.trans
>176335
GTGGTAGTCACAACACTGAATAGCATTAAAACCGAGCTTGAGGCGCTGCCCCATTCATGA	MOST_tdt
CTCGAAAGAAGCGCGGCCCATTATCACGGTGGTAGTCACAACACTGAATAGCATTAAAAC	MOST_tdt_temp
AAGGGTATGCGTTAACATAGGCCTGTTATGCTGTGTTTGCGCAGAACTCTCCTACTCGCG	chlamydomonas.15-55-60.nuprobes.Length60.trans
>168725
ACTAAGAGACGCACGTATTCCTCTGCGCCGTCGCATCAGGCGACGAGACAGCACTGGCGT	MOST_tdt
AAGCACTAAGAGACGCACGTATTCCTCTGCGCCGTCGCATCAGGCGACGAGACAGCACTG	MOST_tdt_temp
AGGAATACGTGCGTCTCTTAGTGCTTGCGTCAGGTTGGTGCGCATGCGCGGCGGCACACA	MOST_tdt_anti
>81427
AACTGGAATTCATAGCAAGGCTGTCCGCTATCGGGCAGTTGTGCGTAAGCACATTGTCCA	MOST_tdt
GGGCGGCCTGCAAATGCTCAAGATGATGCCCGGCTTCAACAAGATCTCGGAGA	freiburg_on_jgi3.1.uniq.oligo.annotation.csv
TACGCGCGGCGCGGGAAGATATTGCTCCTGATTCCACCATCGCTAGATTTAACTTCTTAC	chlamydomonas.15-55-60.nuprobes.Length60.trans
>168722
CCCCTCCTTGCCATGAACGAAAAGCTCTTTGCCCAGACAGTTGCTGGACTCTTTCTGTGA	MOST_tdt
CTTCAACAAGATGGCGTCAATGTTCAGTGCAGAGGATGTTAAGACTGACGCACCCTCCTC	MOST_tdt_temp
GAGGAGGGGGAGGTGGTGAAGGTCCGGGCGAAGAAGTGGGGCTTTGACGGGGACGTGTAC	chlamydomonas.15-55-60.nuprobes.Length60.trans
>176330
AAGGTGCCAGAGAAGCTGGAGGCACTGCAGCAGCACACTATCCACGTGGTCCAGCAGCTG	MOST_tdt
CTTCTGACGGCCTTGACAGTAATGCGTTCCGTTATGACGATGAGTCGGCGGCGCCTGAGG	MOST_tdt_temp
GTGGCGCTCTGGACGCAACGTCTGCGGGATTGGCTGCTTCTTCAAATGCCACGCTGGGCA	chlamydomonas.15-55-60.nuprobes.Length60.trans
>164369
TACAATCGTACATAAGCATCGTCGATGGTATGAGCAACATGTGGAGAGGCCAGCAAAGAT	MOST_tdt
TTTGAGCTGGTTCCCGAGCCGGCCACAACGCCTGTGGTCATCTACTGCAACTT	freiburg_on_jgi3.1.uniq.oligo.annotation.csv
TTGTTGATGCCGTAGTGAGACGCTGAAACCGTGAGCGTTGAGAGTAGGTGAACCTACATG	chlamydomonas.15-55-60.nuprobes.Length60.trans
>121220
TGGCTGTGATGGAAATGCTGAATGCGCTGTATTGCCGCCTGGACGCTCTGTGTAATCGCC	MOST_tdt
CGTGGCTGTGATGGAAATGCTGAATGCGCTGTATTGCCGCCTGGACGCTCTGTGTAATCG	MOST_tdt_temp
ATTACACAGAGCGTCCAGGCGGCAATACAGCGCATTCAGCATTTCCATCACAGCCACGGG	MOST_tdt_anti
>24009
ACGACTGATGTTTGATTTCTGACACGACACGGGATGCAATTGTAACCACTACACTGTGCA	MOST_tdt
CGTTTGATTTCTGACACGACTGATGTTTGATTTCTGACACGACACGGGATGCAATTGTAA	MOST_tdt_temp
AAGCAGGTGGACCGCCACCTCGACAGCGTGCAGGCTGAGTTCGATGCGCACCGTGACTCT	chlamydomonas.15-55-60.nuprobes.Length60.trans
>113610
ACTTCTTGGGCATCCGCAACGTGGAGCTCATGAGCTGTCACGAGCACAATGAGAAGCTGC	MOST_tdt
CTACTCAACTTCTTGGGCATCCGCAACGTGGAGCTCATGAGCTGTCACGAGCACAATGAG	MOST_tdt_temp
AAGAAGTTGAGTAGCTTGCGCGTGTGCCGCGTGTCCTCAGCCAAGAGTAGGTGAACACGT	MOST_tdt_anti
>101649
AATCACAGGTGATGGGTCCCGACGATGGCTACATCTGCCAGTTTACACCGAACGTGACCG	MOST_tdt
CAATCACAGGTGATGGGTCCCGACGATGGCTACATCTGCCAGTTTACACCGAACGTGACC	MOST_tdt_temp
ACACAGTGGCTATCACTTTGACGGGACTCCGCGGAGATTTTTCGAGGGGTGGTACTGGAA	chlamydomonas.15-55-60.nuprobes.Length60.trans
>190605
TATTCTAGCGTTCGGCGACTCTTTGACGGAGGGCTACTACAACCACGGCACGCAGTTCCA	MOST_tdt
CATATTCTAGCGTTCGGCGACTCTTTGACGGAGGGCTACTACAACCACGGCACGCAGTTC	MOST_tdt_temp
TGCACCTCAGCCCCGCGGGGTACGACCACATGGGCGCACTCATATACGGGGCGCTGAGCG	chlamydomonas.15-55-60.nuprobes.Length60.trans
>24002
TTGAGTGGAGTACAGGCTAGTATCAGGACGGCACCACCGGTACGTGCCTGTGATGGAGTT	MOST_tdt
CTGGAAGCCGTGTCGACTGCCGGACGTTTCTCCTTGACGGTCAAGCTGCT	freiburg_on_jgi3.1.uniq.oligo.annotation.csv
AAGATGCTTAAAGAGCAGATCAGCCAGTCACAGCTGCCACCAACCACACCCACGGAAGTC	chlamydomonas.15-55-60.nuprobes.Length60.trans
>190604
TTGTTAAAACGTTACAGCGCAAACAGTGCTGAATCCTGGCATGTCAGTATGTCACGTACG	MOST_tdt
GTCAGCCAATCATCCGATATCACTCCACTCCTCTCCACTTTACTGCGACCA	freiburg_on_jgi3.1.uniq.oligo.annotation.csv
GACATCCACTGGAGCGGTTACGGGTGTCATTTTGAGTGCGGGGAAACATGGAGTCACGGA	chlamydomonas.15-55-60.nuprobes.Length60.trans
>190601
ATTGAGGAGCTGACAATGTGTGGTGTGCATGGACGACATGGTGTGACCGCTGTATGGCGC	MOST_tdt
GCGCGCTTGCTCCCGTTTCGTGCAACACCTACTTACAGTTTCAGAGCCGCAGT	freiburg_on_jgi3.1.uniq.oligo.annotation.csv
GTGGTGTGCGTCGGCAGGAGAGGGGGATTGGCAGGGCACGGACAGGGTGGCGGGCGGGTA	chlamydomonas.15-55-60.nuprobes.Length60.trans
>152397
AAAGTGAAGTGAGGCTTCCGCAGCCTACTTGAGGGATGCTAATGTTGCTAATGTAGGAAA	MOST_tdt
GCACAGCGTCAGTCACAACATCATCACAGGAGAGCCAATCAAGTTCCCAACCGCGGG	freiburg_on_jgi3.1.uniq.oligo.annotation.csv
CTTGAAAAGTCCCGGCTTCAAGCTCGCAACCGAGGGGGACCACTGAAACAGCCAGAGAAC	chlamydomonas.15-55-60.nuprobes.Length60.trans
>144787
GCTTACAACAGCGGCAAAAACGAATTAGTCCACAGCAGAGGCAATAGCAGCGGCGGTGCC	MOST_tdt
CTCTTGTGCCGCTTACAACAGCGGCAAAAACGAATTAGTCCACAGCAGAGGCAATAGCAG	MOST_tdt_temp
CCTCTTGTGCCGCTTACAACAGCGGCAAAAACGAATTAGTCCACAGCAGAGGCAATAGCA	chlamydomonas.15-55-60.nuprobes.Length60.trans
>190600
GGGAGCTTGCCCAGGTCACTGGGCCTTTCCTTCCAGTGTATGCAAGTTGCTATTATCGCG	MOST_tdt
AAGGACTAGAGACATGTGAGGCGTAGAGACAAAGGCACAAGGTAGGTGCATAGACACAAA	MOST_tdt_temp
CGCTGATGGACGCCTGCAACAGCTACCACCTGCACTCGGCAGACGGCTGGATCACCACCG	chlamydomonas.15-55-60.nuprobes.Length60.trans
>144781
TAAGACGCCCTGGCTGTTCCTGAAGAATTGCATCAGGATGCGCACTAAGCTGCCGCTCAC	MOST_tdt
CAACAGAGATCTGCGGCCTAAGACGCCCTGGCTGTTCCTGAAGAATTGCATCAGGATGCG	MOST_tdt_temp
GCCACGCACCGTCTCGGGTTCGTGCACCAGGATGTGAAGACCGACAACGTCCTGTGCCGT	chlamydomonas.15-55-60.nuprobes.Length60.trans
>144780
ACCAAGCGGCCACGGCCCATCGCCGTGTCCACAGCGCTGGGCTACGTGGCGGAGGGTGTC	MOST_tdt
ATGCAGGACGCCATGGCCAAGATGCAGCTCGTTAACTTCTTCACGCAGGGCGCGCTGCCG	MOST_tdt_temp
CGGCAGCGCGCCCTGCGTGAAGAAGTTAACGAGCTGCATCTTGGCCATGGCGTCCTGCAT	MOST_tdt_anti
>168713
TGCATGCAGCGCAATGTGCCGTCAGTCAACCAAGTGCGCAAAAACAGCGCGATCACAGCA	MOST_tdt
CAAAGGTAGCAGCAGGTGCATGCAGCGCAATGTGCCGTCAGTCAACCAAGTGCGCAAAAA	MOST_tdt_temp
TGGCGCGACGGAGCGCGATGCTTGCGACGCTGTCCCATGCGACAGCGGAGGGTGCGGCGG	chlamydomonas.15-55-60.nuprobes.Length60.trans
>35598
ATAGTGATTGATCTGTCTAAAAAGAGGATGCATGCACGTGCATGCATCACCGTACACGTC	MOST_tdt
GGCGCGTTCACCAACATCAAGACACCCTTCAGCATGGAGAACTGTGGACACTCCTACCTC	freiburg_on_jgi3.1.uniq.oligo.annotation.csv
CATTACGCCGCTGCACCGATATTCCTTGCCGCTTGGTAGAAACGCCTCGCGCGTGTCGCA	chlamydomonas.15-55-60.nuprobes.Length60.trans
>156744
TTATGATGTTTAGGACTGCAGTCAGCAAAAAGTGACTGCCGAACTTGTCTTTGACCAGCC	MOST_tdt
CAATTATGATGTTTAGGACTGCAGTCAGCAAAAAGTGACTGCCGAACTTGTCTTTGACCA	MOST_tdt_temp
CCAATCATGGCTCTCCCAACCCACACCTCGCTCCAAAACCGGTTATACTTTCCCTCCTTT	chlamydomonas.15-55-60.nuprobes.Length60.trans
>152387
AGGCTTCAAGGGTGCGCTTCTGCAGCTGCTGTGGAACTACGTCAGTCGCAACGCCTACGG	MOST_tdt
TACCCTCTAGGCTTCAAGGGTGCGCTTCTGCAGCTGCTGTGGAACTACGTCAGTCGCAAC	MOST_tdt_temp
TGACGTAGTTCCACAGCAGCTGCAGAAGCGCACCCTTGAAGCCTAGAGGGTACGCCAGCC	MOST_tdt_anti
>144773
GGTGTACTCGTCTTACGGCATTTTCCAGGCCGTATCTAAGACCGCCAACGACCCCAACTC	MOST_tdt
GTATCTAAGACCGCCAACGACCCCAACTCCACCACCGAGGTCACCAACGTGATCAAGGAG	MOST_tdt_temp
TTCGGGCAGGTGTACTCGTCTTACGGCATTTTCCAGGCCGTATCTAAGACCGCCAACGAC	chlamydomonas.15-55-60.nuprobes.Length60.trans
>152382
TCTACGACGAGCACGCGCGGGTGTTGTACACGATGATTCACAGGATCATCAGTCTGCTGC	MOST_tdt
GACACGTCGGTTTGGATTTTTCAGTGTTCACAGCAGCAGGACCTAAAGGACGCCATCTAC	MOST_tdt_temp
AACCTTTTCACGGAACTCGCTGACTACAGTGGCGTCATACAGAACTGGACGGGCGCAAAT	chlamydomonas.15-55-60.nuprobes.Length60.trans
>144772
ACTTCGAGACGCTTACAGGCCAGTATGAGAAGTTGAACTGGCGCATGGTGTCCAAGCCCG	MOST_tdt
CGGACTTCGAGACGCTTACAGGCCAGTATGAGAAGTTGAACTGGCGCATGGTGTCCAAGC	MOST_tdt_temp
CCACCGTCAAGCCAGACGACTTCTACCGCCTGTACGCACTGCACATGCAGGTGCGGGCCA	chlamydomonas.15-55-60.nuprobes.Length60.trans
>152380
ACGTTGCACCTGTACGAGCCGCACTTCATCGCAATGGAGCGCATGCGCATCGTGCGCAGT	MOST_tdt
ATGACCAAGACGTTGCACCTGTACGAGCCGCACTTCATCGCAATGGAGCGCATGCGCATC	MOST_tdt_temp
ATGAAGTGCGGCTCGTACAGGTGCAACGTCTTGGTCATGCCCGGCAGGAACACGCCGATG	MOST_tdt_anti
>55169
CAGCACCCGGGCAGTGGTTGACTTGGTGTTGTTTTGTGGAAGTGATGGTGTGTGGAAAGT	MOST_tdt
CAGGAGAAGCTGCTGGTCAACATGCGGGACGATATGGTCTCCAACATGATTGTCATGTTC	MOST_tdt_temp
TCAACATGCGGGACGATATGGTCTCCAACATGATTGTCATGTTCCTGCGACTGGTCACGT	chlamydomonas.15-55-60.nuprobes.Length60.trans
>168709
AGCGCATTATCCGTGAAGCGCAGACCTTTGCCATCAAGTACCTAACCGTGTCTTCCCGCG	MOST_tdt
AAACGCAGACTGACGGCAGTGTTCAAACTGGTGCTCGTTTACAAGAACCAGATCTACTAC	MOST_tdt_temp
GGGAGCCTCCTGTTCCTAATGGCCTTGGCTTCGAGCCTATCGGTTCTGGTCACTGTAGCT	chlamydomonas.15-55-60.nuprobes.Length60.trans
>121205
ACTCGGTGTTTGGAGACACGGTGAACGTTGCTTCCCGAATGGAGTCCACGGGTACGGCCG	MOST_tdt
CGTGGCTGTGATGGAAATGCTGAATGCGCTGTATTGCCGCCTGGACGCTCTGTGTAACCG	MOST_tdt_temp
CACCTTGTTGCTGATGGCCGTGAATCCGACCAGGTCCGCAAACAGCACACTGACGCACGG	MOST_tdt_anti
>176311
TGTGTACAAGGTCGAGACCATTGGAGATTGCTACATGGCAGCCACGGGATTGCTGGCGGA	MOST_tdt
ATATGACGCGATGCTGGAGAAGCATCATGTGTACAAGGTCGAGACCATTGGAGATTGCTA	MOST_tdt_temp
TTGCCATGCATCCGGGCTTCTGCCGGTACAGTTTCAGGTGCAAACGATAGCAACGGGACT	chlamydomonas.15-55-60.nuprobes.Length60.trans
>101629
TGACCGGCTCGGACAAGAAGCACAGCCTGCAGGCTGTATACGAGCTGTACGAGATTATGC	MOST_tdt
GTGACCGGCTCGGACAAGAAGCACAGCCTGCAGGCTGTATACGAGCTGTACGAGATTATG	MOST_tdt_temp
GTGAAGCACATCCTGACAGCAAACCACGGGTACCGCATTGCGGTGATCTTGAACGAGTTT	chlamydomonas.15-55-60.nuprobes.Length60.trans
>156730
TGCTTATTTCAATTCGAAGCCGCAAGAAGCTCCAACCATGACTTCTTCCTCTGCTGTTCT	MOST_tdt
TATTCTACAGTAAAACAGCGTGCTTATTTCAATTCGAAGCCGCAAGAAGCTCCAACCATG	MOST_tdt_temp
TTTTACTGTAGAATAGCCTTCAGTTTGCGCAAGAAAGCAACCGTAGAAGCGTTGCCCCAT	MOST_tdt_anti
>152379
AAGGACATCAAGTACACCACTGAGGAGAAGGCCAAGGACGTGTCACACGCCGCCAAGATG	MOST_tdt
TCAAGATGGCTGGCAAGGACATCAAGTACACCACTGAGGAGAAGGCCAAGGACGTGTCAC	MOST_tdt_temp
TTGGCCTTCTCCTCAGTGGTGTACTTGATGTCCTTGCCAGCCATCTTGACGGCGTGCTTG	MOST_tdt_anti
>144768
GGGCGTGCCTCATTACCAATTTCTTATGGCAACAATGCAGCTGCTGCTACCACCACCGCC	MOST_tdt
GTTCGGGCGTGCCTCATTACCAATTTCTTATGGCAACAATGCAGCTGCTGCTACCACCAC	MOST_tdt_temp
AGGTGTTGGCTTCGCCCGTGGCAGCCCGTTCACAAGGGCCGGGGCTAGCCGCGGGCTTCC	chlamydomonas.15-55-60.nuprobes.Length60.trans
>144767
GTGTATTATAGAGCTGCCATGAAGAAGAAGCTCCTGGGTGACATGCTGCGCGTGCTGTAG	MOST_tdt
GAGGAAGAAGTTTGCGGACCGGTCTGAGCCGGTGTATTATAGAGCTGCCATGAAGAAGAA	MOST_tdt_temp
GAAGTTTGCGGACCGGTCTGAGCCGGTGTATTATAGAGCTGCCATGAAGAAGAAGCTCCT	chlamydomonas.15-55-60.nuprobes.Length60.trans
>144766
ATAAGCGTTAGCGGTTGCGAGGAGCTGGGTGCAGCCTCAGAAGGCGAATCTGAGCGCCTC	MOST_tdt
AGCGTCATAAGCGTTAGCGGTTGCGAGGAGCTGGGTGCAGCCTCAGAAGGCGAATCTGAG	MOST_tdt_temp
GTAGAGCCGTTGCAGGACCCCTGCAAGTCACAAGGCCGGTTCCATGCGCTGAGTGCTAGG	chlamydomonas.15-55-60.nuprobes.Length60.trans
>144765
AAGCATGTGGAAGCGCATGAAGCGGAAGCTGGGCAAGCTGATGGGCGTCATTCCGCGCAG	MOST_tdt
GAGAAGCGGAAGAAGAAAAGCATGTGGAAGCGCATGAAGCGGAAGCTGGGCAAGCTGATG	MOST_tdt_temp
GTGTCGGGCTCGGCTTCCCTGGCGGGGGTTGCCAGACCCAAGCCCGCAGGTGGTCTGGCG	chlamydomonas.15-55-60.nuprobes.Length60.trans
>144763
TTTCATGGCATTTCTTATGCAACAGGCAGGACGGCTCCCATGATGTGGCTCATATAGATT	MOST_tdt
TACGGGACCAGTCCTAAATAACTATATTTCGCTCATGCACGTTAGGACCGAGTATGTCAG	MOST_tdt_temp
AATGCGGTAAATGGCTGTCACTGCTACGGCGTGCGGATGGAGCCCACCTACCAGCCTGTG	chlamydomonas.15-55-60.nuprobes.Length60.trans
>12013
TTCCCTGGCTAGCGGTCGTGTGAGTGTGACCACCGCAGACCGTCTGGCCAAGAACAAACG	MOST_tdt
CGGAAGAAGGATGGGGAGAGCAAGATGAAACAGCAGCAGGAGACAGGGAAGGAGCAGGGG	MOST_tdt_temp
CCGGCGCCCCGCCACCTGTACTGCTTTGTGATGGAGCCACTCGCCCGCTTTCCGGGCGGC	chlamydomonas.15-55-60.nuprobes.Length60.trans
>144760
GCAGCAGGGTGGAAAGCTGGCGCAGAAGTGGGAAACAGAGTGTTCGTGCAGGGTGCACTG	MOST_tdt
CGCCCGTGCCCTCCTCAGTCGTTTTTGAGCCGGTGCAGCGTTCGCCGGTG	freiburg_on_jgi3.1.uniq.oligo.annotation.csv
TCGCCGTTCAAGGGAGGTGCTGCTGAGCTGACCCAGTATGACATGCTGCGTCACCAGCAG	chlamydomonas.15-55-60.nuprobes.Length60.trans
>132797
TACATAGGACAGACTGAGCTTGAGTTCCGCTGAGGGACAACTGTAATCACCATTCGATAT	MOST_tdt
ACGTATATGATACATAGGACAGACTGAGCTTGAGTTCCGCTGAGGGACAACTGTAATCAC	MOST_tdt_temp
TTGAGCCTAAAGTCATCATCGGCGCGCGCTCGGTAGTGTGCGAGGGTGCCGTCGTGGAGT	chlamydomonas.15-55-60.nuprobes.Length60.trans
>176302
ACGAACTGCAGTGCTGCACATGTCTCTGGGTGCACTCCCTCGTTAATTGGTACAGTATGC	MOST_tdt
CTTGTCAACAGGCAGTGCACGAGGTTGCGTCATGAGGTTGCATGGACTTTACCGTATATG	MOST_tdt_temp
CTTGTCAACAGGCAGTGCACGAGGTTGCGTCATGAGGTTGCATGGACTTTACCGTATATG	chlamydomonas.15-55-60.nuprobes.Length60.trans
>176301
ACACCTCATCGCTCAAGATGTACTGGAACGTGACCAAGCAGTTTGGCGGCCAGGAGCTGT	MOST_tdt
CGTGGACCTCAACACCTCATCGCTCAAGATGTACTGGAACGTGACCAAGCAGTTTGGCGG	MOST_tdt_temp
CTCAACACCTCATCGCTCAAGATGTACTGGAACGTGACCAAGCAGTTTGGCGGCCAGGAG	chlamydomonas.15-55-60.nuprobes.Length60.trans
>98291
AGGCCTACAACGACGCCCTGGTGGAGCGCTACAAGCACATGCCAGAGGTCAAGCGCATCA	MOST_tdt
GAGAAGCACAAGCAGGCCTACAACGACGCCCTGGTGGAGCGCTACAAGCACATGCCAGAG	MOST_tdt_temp
TGGCATGTGCTTGTAGCGCTCCACCAGGGCGTCGTTGTAGGCCTGCTTGTGCTTCTCACG	MOST_tdt_anti
>35571
GCGGGAATCCGTTGAGATGAACGGAATGCTTGACGGAACTTTTGAACCCGACCGAGTCAA	MOST_tdt
TAGCGGGAATCCGTTGAGATGAACGGAATGCTTGACGGAACTTTTGAACCCGACCGAGTC	MOST_tdt_temp
ATACGGCAACGCATCACCGACCTGTCGAATCGGCAAGACTGGTTCAACCGCTACAAGATT	chlamydomonas.15-55-60.nuprobes.Length60.trans
>164331
TGTGCGCACTGCAAACTTCTGCGCGCCTTATCAATGAATTCCGTCTTGTGATATGTAATG	MOST_tdt
GCGCTGTCATAAGGGATGCGACTTACATGTGCACGCTGGATTTCATGGCGACTCCGT	freiburg_on_jgi3.1.uniq.oligo.annotation.csv
ACGTTGAAGGCGGGAAGCACGGACTACCCGAGGCAGTACAGCAAAACCAGTGATACGCTC	chlamydomonas.15-55-60.nuprobes.Length60.trans
>12006
ACGAGGCCATTCGCTTTTACCAGTCTTTTATAGCAATTACCCAGCAGCACGCACCCAGCA	MOST_tdt
GGACGAGGCCATTCGCTTTTACCAGTCTTTTATAGCAATTACCCAGCAGCACGCACCCAG	MOST_tdt_temp
TGACCAGCTGCAGGGGTTTGCAATCGGTCAGAACACATGGAGCACCGAGGGTCTCGATCT	chlamydomonas.15-55-60.nuprobes.Length60.trans
>187899
TATAATCTTACAACCTAAGCTAAGAAAGAAACGGGTTATGCGCGGCGTGTAACGCCGCAT	MOST_tdt
CCGCAACATTGATGTAGATTGCATTCCGTGTATGTGGTTAGGTTTAGAAACCGACAACTG	MOST_tdt_temp
ACGAGGTGTTAAAGATTAAGAACAGCGACATCGCCAAGCATCTCAGCCTGCCGCCCGTCA	chlamydomonas.15-55-60.nuprobes.Length60.trans
>187890
TACAATTCTCTGTAGTGCAATGGCGGTACTGAAGCATTGAAGTGTTCAGGGCAACATTCC	MOST_tdt
AAGGATTGCCAGCAAGGACGCAGGGCCTAGCACGTGTGACCGAGCTTCATCAT	freiburg_on_jgi3.1.uniq.oligo.annotation.csv
GTAGTGCAATGGCGGTACTGAAGCATTGAAGTGTTCAGGGCAACATTCCGGTATCAAGGC	chlamydomonas.15-55-60.nuprobes.Length60.trans
>132781
AGAAAGAGACTCCATAGACTAAGGCTCGCTTTCTCTTAGCCACTTGCGATCTTCCTTTCT	MOST_tdt
GATCAAGAAGCAGGAGGACAAGTGATGAAATAAGCAGCAGAGGAAACGTGATGTGCAAAA	MOST_tdt_temp
AACGTGCTCAAGCAAGGCTACCGGGAACAAGACGAGCTCTATTTGGAGAGCGACACCGAC	chlamydomonas.15-55-60.nuprobes.Length60.trans
>138087
ATTTTATGCATTGCTGCGACTGCACCCAGCAGTATATCATATATCACCTGTGTACAGCCC	MOST_tdt
GCATAGTTAATACGGCGCAACGATTGTACCATTAGGCGGCCTGCCTATGACCACGCC	freiburg_on_jgi3.1.uniq.oligo.annotation.csv
AGCGGCACTTTGCTGCTTGGTTAGTGTGCATGCCCAAAGCAGCCGTCTCGTGGAGAAGGA	chlamydomonas.15-55-60.nuprobes.Length60.trans
>164328
TCCCATGACATTGAAGGACATCTTCACGCCCTCTTACGACCGGTGTAATCGGCCACTGCC	MOST_tdt
GCGTTACAGGTGGTCCGTAGGTGATCTGCCGGTACTTTTATTGCGGGTCT	freiburg_on_jgi3.1.uniq.oligo.annotation.csv
CAGCTTCTAGAATTAGATGATTGCTTCTTTCAGGAGTGCACTTCAAACTCAGCGGGCAGC	chlamydomonas.15-55-60.nuprobes.Length60.trans
>98284
AGGAGGTGCACTCGTTTGACCTGATTGCCTCCGCTCCGGGTGTGGTGGCGTGCAACATGT	MOST_tdt
TTCCGGTACCTCAATGAGGAGCTGTACACACAGAGCGGCGACAACGCCTTCGCCATGATG	MOST_tdt_temp
ACGTAGCCATTGCCTGGCTGAGGGCCAAGAAGAACGAGGTCAAGGTGGCAGCGGACTTTG	chlamydomonas.15-55-60.nuprobes.Length60.trans
>101608
TCAAGGAGGGCCATGCGGAAGTGGTCAAGGTCTTGTTGGACGCGGGCGTGGATCCCAACA	MOST_tdt
CTGATCAAGAGTACTGAGGACAGGACCGCCTCCGCCATCTTCAAGCAGATCCTG	freiburg_on_jgi3.1.uniq.oligo.annotation.csv
AGAAGGAGGTGGTCGCGGGTCGCGAGTACTTCTGCCGCGTTTGGACGTTGGCAGAGCGCA	chlamydomonas.15-55-60.nuprobes.Length60.trans
>98280
TTCCACTGCATGAACTGCAACGCCTGCATGAGCTTGTCGCTGTTCAGCAGCCACAAGTGC	MOST_tdt
CTGTGCTGCAAGTCCGTGGGTGACATGTCCGTCTACTTCCAGATGCTTGACTCGCTGCTG	MOST_tdt_temp
TTTCGGAAGGACAGCCGGTGCAATGGGTACATACCGCGCAGTCTCAGGTTGTTTCGCACT	chlamydomonas.15-55-60.nuprobes.Length60.trans
>152358
TGCGGCTAAGCAGGCGGCCGAGCTGGCGGAGCTGCGATGGCTGCTGGGCGTGGGGCGTTG	MOST_tdt
GATACCGATTGCGTCCCATCCAGGGCGTCGCTGGAGGCCGCGAGAAGGTGTACGCAGCTG	MOST_tdt_temp
AACACTACCACGTGACGGACCATGAGGTACGGCACCTCAGACGTGAGTCAGACGTGAAGT	chlamydomonas.15-55-60.nuprobes.Length60.trans
>152357
CAAGTATGGATGGGCGTACGGCTCAAGTTGTATTACAAGTCTGTAACCGACGCGATCGCC	MOST_tdt
ACAGAATCGATGCACGCAGAGTCGTAGAAAACCGCTCGCATGACGGCGGC	freiburg_on_jgi3.1.uniq.oligo.annotation.csv
ACATTACCAATAACAGAATCGATGCACGCAGAGTCGTAGAAAACCGCTCGCATGACGGCG	chlamydomonas.15-55-60.nuprobes.Length60.trans
>144746
AAACACAAAATGACACAACATGAATGAGATGAGGTGAAGTCGTGTGTCAGTGCGGTCGTG	MOST_tdt
GAAACACAAAATGACACAACATGAATGAGATGAGGTGAAGTCGTGTGTCAGTGCGGTCGT	MOST_tdt_temp
TGGTGCTGACGCCAGGCGCCATCCTGTCCAAGTGGGCTGGTGAGAGCGAAAAGCAGCTGC	chlamydomonas.15-55-60.nuprobes.Length60.trans
>152355
CCTGCGCCAGGCCACACATCAGATGGGGATAGCGCTGAAGGATAGCGCCGCCATGGTGTG	MOST_tdt
CTCACCCTGACGGCGGCGAAGTGCGGCAAGCTTGCCGTCTGCAATGTTCTGGATGCCATG	MOST_tdt_temp
CGAAGTGCGGCAAGCTTGCCGTCTGCAATGTTCTGGATGCCATGCTCGCGCTGCTGGAGG	chlamydomonas.15-55-60.nuprobes.Length60.trans
>144745
TTCGAAATGGACCTGTACGATAAGGAGGCCAAGAGCACCAAGTGCTTTGAGGGCGGCTCG	MOST_tdt
GAGGTGTCATTCGAAATGGACCTGTACGATAAGGAGGCCAAGAGCACCAAGTGCTTTGAG	MOST_tdt_temp
TGTTTTAGGACAAGTAGCACAAGGCCAAGCCGTTATGCCACTTGCCGAGTGAGCGCCACA	chlamydomonas.15-55-60.nuprobes.Length60.trans
>144741
TGTTTAAAGCTGCTAATCAGGAGCAGCAAAGACGCACGGCTGGGGGATTGCAGGACCGCA	MOST_tdt
AGAAAGTCGCAGACCAGGGCAGCGGGATTCCGTGTGTTGTTTAAAGCTGCTAATCAGGAG	MOST_tdt_temp
GCGGGAAGCTGCAGCAGTCTCTCACGTCAACTCAAGGGCCAGCGTCACAGAACTCACCTT	chlamydomonas.15-55-60.nuprobes.Length60.trans
>195498
CACTAGCCGCACGGTGCAGGTCATGAACAACCGCACATCGGGCAACTCCATACACGGCAA	MOST_tdt
GACAACAACGACACCGCCCTCATCGCCGCCGTCACCACATCCTACAGTGACCCTCACGAC	MOST_tdt_temp
TCAAGGCCGACGTGCGGCGTGTCTTCGCCACGGGCTGGTTCAGCGAGGTGTCGCCGGACG	chlamydomonas.15-55-60.nuprobes.Length60.trans
>195496
ATGAACTCATAATCGTGTTGGCAATGGACGTGATGGGATGGTTTCAGCTCATGCCTTCAA	MOST_tdt
TCAGGCTACGATGTTGCCTTTTCTAGAGCCGTACGCCTAGAGGACCGGGCTTGGC	freiburg_on_jgi3.1.uniq.oligo.annotation.csv
TTCTATCATAACATGCACCCATCCTTCGCACCTCAACAGTACGCACGCATGAGCGCTTCT	chlamydomonas.15-55-60.nuprobes.Length60.trans
>55138
TGTGGTAAGATGCGCTCACATTGAAGCTGTCCTCGTGTTGGTTGGCGGCATGCGCAAGCA	MOST_tdt
TTGTACATGTAATGGGGGGATGCAAGACGACGACAGACAAAGCAACACATCCATCATGTG	MOST_tdt_temp
TACTACGTGTGCATCCTGTCCTTTGTGGACAAGACGCAGCTGGAGCCGGGCTGCAGCGTG	chlamydomonas.15-55-60.nuprobes.Length60.trans
>195494
AATGTCGCCTAAAAGCGCAACACCCGTACTTATAACTATACAAACTGCCAGTCTCAGGAG	MOST_tdt
ACAGATATCGGTGACGTTTTAGATGCACGTTACGTTGTTTTTGACGATGGAAGTAGCCCC	freiburg_on_jgi3.1.uniq.oligo.annotation.csv
TTGCAATGGTGCCAGAAGTTCCTTTCGGTTTGTCAGCGAGTATCTTCGCGTGGTCGTGAA	chlamydomonas.15-55-60.nuprobes.Length60.trans
>187884
ATTCATGCTGTAACTCATCAAGAGTTGATGTACCCTCCTTTGCCATGGGTGGGTTTGTGT	MOST_tdt
GACCTCCGACAAGGCTGAATCACCGGTACCTGACATCAGTTGTAGAGCGACATGGGCA	freiburg_on_jgi3.1.uniq.oligo.annotation.csv
ATCATCCCAGCCTTACACTGGTGACCATGGTACTCGCTTGCAAGCTGTGCAAACCGTTTC	chlamydomonas.15-55-60.nuprobes.Length60.trans
>195493
AAGCTGTCTGCAACTAAGCCACGGAGCCTGTAATATTTCAGCCTTGGCTTTCATTGCTTT	MOST_tdt
AGGATTGAGAGAAGATTCTTCACAAAAAGCAATAGCATTGGGCATCCGGCTTATTCCTTG	MOST_tdt_temp
GAGCCTGTGCTTTGTAAGGCAGTGCTATTCGAGAAGCTTCACTTGTTGCTTTGAAATAAT	MOST_tdt_anti
>187882
TAGATCAAATGCTAAAGCACTGCGGCAGACATGCAGCGGTTCAAGAACGAGAGTTTACTA	MOST_tdt
ACCCAGCATCAGCGGTTACAGATGGGCGAATCCCTGTGTTTCCACCTTGCACA	freiburg_on_jgi3.1.uniq.oligo.annotation.csv
GCCAAGCCCTCCGCTCTGTCGGCTGAGCCGCCCCGGAAGTACCGTCCGCTGGGCGACAAG	chlamydomonas.15-55-60.nuprobes.Length60.trans
>195491
AGTATGATCTGGATCATTGGCGAGTACGCGGAGCGCATTGACAACGCCGACGAGCTGATG	MOST_tdt
AAGAGCAGTATGATCTGGATCATTGGCGAGTACGCGGAGCGCATTGACAACGCCGACGAG	MOST_tdt_temp
GCGCGACCGGGCCTTCATCTACTGGCGACTGCTGTCAACAGACCCAGAGGCCGCCAAGGA	chlamydomonas.15-55-60.nuprobes.Length60.trans
>187881
AGTGTGTGTGTTTTCGTGGGTGTCAGGTGCTGCAGACTGTCGAACGCAATGTCGGCATGG	MOST_tdt
CTCTCTGGGTTTGGGCGTACTGCTCTGACCAGTCATTTATAATGCGCCTGCTATTATAAC	MOST_tdt_temp
GAAACCCGCCAACATTCTAATCAACAACCCACAGTCAGATTGCCCCGTCGCCAAAATCAC	chlamydomonas.15-55-60.nuprobes.Length60.trans
>132770
TGTAGGGCTACTAGCTATGGTCATTCATTTACGGCAAGGTTTTGGGTGTAGGAGCTCAAT	MOST_tdt
GCAGTGTAGGGCTACTAGCTATGGTCATTCATTTACGGCAAGGTTTTGGGTGTAGGAGCT	freiburg_on_jgi3.1.uniq.oligo.annotation.csv
GGCTAACTCGGCTAACCCGCAACATAAGCCATCAGGCTATCAAGACCGTAGCAAAAGCAT	chlamydomonas.15-55-60.nuprobes.Length60.trans
>156709
ATAATGCATCACACACAATTGTTGTGGACGATATTTATCAACCGGCTGTAAGGCCGCACG	MOST_tdt
GTGCACCCGAAGGTGTTGCAAGGAATGAAGGATGCTTGCCACGGTAGCCT	freiburg_on_jgi3.1.uniq.oligo.annotation.csv
CCTCCAGCGCCGGATCGGGGCAAGGTTACGTGTCGTCCATAGCGATGCCGGGATCAGCTT	chlamydomonas.15-55-60.nuprobes.Length60.trans
>98271
ATATCGAACAAACGTTGCATGTAGCCAGATCTATATCTGTATATCGCATTCCGCCTCGCC	MOST_tdt
GGATATCGAACAAACGTTGCATGTAGCCAGATCTATATCTGTATATCGCATTCCGCCTCG	MOST_tdt_temp
GAACAAACGTTGCATGTAGCCAGATCTATATCTGTATATCGCATTCCGCCTCGCCCGGGA	chlamydomonas.15-55-60.nuprobes.Length60.trans
>156703
GAGGGCTCAGCCCTTTTCCTGCCCTAAAAGGCAGACACCTTGTTTAAGCTCTTAATAGGT	MOST_tdt
CTGTCATTTGCTATGGCGTCAGGTACCCGTGTATATGACGAGTGCGAGAAACGTTACTTG	MOST_tdt_temp
GCGCAGCAACATGTGGCTAACGATAAGGGAAACGCTTGAGATAAGGGAAACGCTTGAGAT	chlamydomonas.15-55-60.nuprobes.Length60.trans
>15979
TGTGAGCGAGTACAAACTCTACAGGCGCGGCGTGAAGGCTTCCAAGCTCAAGGGAAGTAC	MOST_tdt
GTTTACAACCAGATTATGGTGGGGCTGTACATCATGCTGCTGACCATGTTTGGCCTGCTC	MOST_tdt_temp
ATCAGCCACATGGCTACACTCAGCTTATACAGCCGGCCTTGGTCGGTGACTGCGCTGCAC	chlamydomonas.15-55-60.nuprobes.Length60.trans
>144736
TGTCGACCAACTACAGCGAGCCGTTTGACATCCGCCTCCCGTACACCTACTCAGCAGGCG	MOST_tdt
ATGTACGGATTGTACCGTGACTACCTCGAGATGTACCGGCGCGTGGGGTTCGTATCAGCC	MOST_tdt_temp
CAGCTGGGGTCTGGTGGAGTGGCAGGACCAGGACCGGCGCGACTCGTACAAGTACCAGGG	chlamydomonas.15-55-60.nuprobes.Length60.trans
>144734
AGGAAGTCATACGGCCAGATCGTTGACGACTACCTGTTTGCGACGGAGCAGCTGCACATG	MOST_tdt
ATGTTTGTCACTCTGCACAGGAAGTCATACGGCCAGATCGTTGACGACTACCTGTTTGCG	MOST_tdt_temp
TGTTTGTCACTCTGCACAGGAAGTCATACGGCCAGATCGTTGACGACTACCTGTTTGCGA	chlamydomonas.15-55-60.nuprobes.Length60.trans
>152340
GGACCCCGTGATGCGGCAGCACAGCCTGGTGGTGTTCCTGGCGCTATGCTGCCTGGGCGC	MOST_tdt
GCGACCTGCTGCACTGGTATAAGCACGCGTCAACGACACATTCGAACCTGATGAGCT	freiburg_on_jgi3.1.uniq.oligo.annotation.csv
TCGGTCGTGGAAACAACGTCGCGAACTCCCCTCTTGTCAAGTCGTGGCTGCCAACAATTG	chlamydomonas.15-55-60.nuprobes.Length60.trans
>187878
AAGCTGATTGGATCCAAGGAGGCGATTGACTTCATCCAGGACCCCCAAAACCAGTCCGGC	MOST_tdt
AGTCAAGCTGATTGGATCCAAGGAGGCGATTGACTTCATCCAGGACCCCCAAAACCAGTC	MOST_tdt_temp
ACCAACGCAGCCCTTTGACCCATCTGGGTTGGCAACCGCTGGTCCAACACTACAGCTCCA	chlamydomonas.15-55-60.nuprobes.Length60.trans
>195486
ATTATATGCAACATGTGCGAAGATGTAACGAGGCCTCGATTTACTACGTTGCGTCAGCGT	MOST_tdt
GTGCATGATGCAGATTATATGCAACATGTGCGAAGATGTAACGAGGCCTCGATTTACTAC	MOST_tdt_temp
CTAAGATACTGGCGATGATGGATCGCCAGCTCCCGGGGCCCAGAGCTTACCGTGTCTGTA	chlamydomonas.15-55-60.nuprobes.Length60.trans
>195485
ATTATATGCAACATGTGCGAAGATGTAACGAGGCCTCGATTTACTACGTTGCGTCAGCGT	MOST_tdt
GTGCATGATGCAGATTATATGCAACATGTGCGAAGATGTAACGAGGCCTCGATTTACTAC	MOST_tdt_temp
TGTGCTGCAAGAAGAAGGTCGGGCTGACTGGCTTCAAGTGCAAGTGCGGGGACGTCTTCT	chlamydomonas.15-55-60.nuprobes.Length60.trans
>195484
TCAAGACGGACCAACAGGTAGACCTCAGAAAGATTGAGCGGATAACAACAATCTTCTTCC	MOST_tdt
GCGAAAATGTACGTGGAGGATTTTGAGGCTTTCTATGAGCAAGCAGTAGCATTGTATCAG	MOST_tdt_temp
AGGTGGTGTTTGGGTTCTCGAGATTGCATGCGGAAAGGAGGTAACAGGCTGCAATGTGCA	chlamydomonas.15-55-60.nuprobes.Length60.trans
>8396
TGTGACGTGGAGCCGAGCTGCAGCGTTGAGGAGCTAAAACAGCAGATTCGGGATGTGGAA	MOST_tdt
GAGTGGAAGGAGAAGGAGAAGGAGCGCGAGCTGGAGAAGATTGCCATGAAGCACATCAAG	MOST_tdt_temp
GTCGCCGGCTGAAGCACGCGAACGCGGAGCAGAAACTGCGGGAGTGGAAGGAGAAGGAGA	chlamydomonas.15-55-60.nuprobes.Length60.trans
>195482
TCCGTGCTGAGGCCTGCACAAGAGATTGTTGTTTGTCGTTTGTAATGTCAGCGTCTGCAT	MOST_tdt
GGCAACGCTCTGCACCGCATGGGAAAGAGATCCCGACAAGCAGGGATTCCT	freiburg_on_jgi3.1.uniq.oligo.annotation.csv
TGTGACGAGCTGTTTCTGCAAAGCACCCAACGATGCTGGACTATGTACTGGCATTTGAGC	chlamydomonas.15-55-60.nuprobes.Length60.trans
>195480
TTGTTCATACTGCCTTACAGATGCGGCACTCCCCGTTTCTGTTTGAATATGGTGTCCTAA	MOST_tdt
GTTTTTGTTCATACTGCCTTACAGATGCGGCACTCCCCGTTTCTGTTTGAATATGGTGTC	MOST_tdt_temp
TCGTCGACTGATCGACGAGGATGCTCCACTCTGCGTGCTTTAAGGATTGGTGAAGCAATT	MOST_tdt_anti
>187870
TCTGTACTCCCTTGCGCATCCTTCTCACCGCCTGATTGCCCTGATGCATTGCGGCTGCGG	MOST_tdt
TGGACGTGGCGCCGCTAACCTGGACACACATGGACGAATTCCCGCCCGCG	freiburg_on_jgi3.1.uniq.oligo.annotation.csv
GCGGGGCGGCACGAGCTGAACCTCATGAGCCAGGACCGGCCGCACCAGGGTCTGGTGCTG	chlamydomonas.15-55-60.nuprobes.Length60.trans
>98261
TACTGCTTCAGCCTGTTCGACAGCCTCATCATGATGGTCAAGGGCCGGGTGGTGTACTTC	MOST_tdt
TTCACATCCAACGAGGTGATGACCATGGTCAAGACGCTCACGTCTGACGGCGTGACCATC	MOST_tdt_temp
TCACGCCGTCAGACGTGAGCGTCTTGACCATGGTCATCACCTCGTTGGATGTGAAGCTGT	MOST_tdt_anti
>152339
AACACCATTGCCATGTTGTCTCGCATGGGCTACGGCGGCTTTGCTGTCAGCGCGTCTCCG	MOST_tdt
GAGCTGCAAACCAAACTGCCTCGCACCATCATGAAGCCCAACTTCTCGCCGGAGATGCTG	MOST_tdt_temp
TGAACGCGGTGCTGTTCAAACTGGCCAAGGCGACAGCCAAGACCGCCTGGATCTACTCGA	chlamydomonas.15-55-60.nuprobes.Length60.trans
>144729
TTCACCGTACGTTCTCGCAATCCGTAACGGCGACGTGGTCACGCTTCGGAACCTGCGAGC	MOST_tdt
GGATGACGGTTCACCGTACGTTCTCGCAATCCGTAACGGCGACGTGGTCACGCT	freiburg_on_jgi3.1.uniq.oligo.annotation.csv
CTATGGTGTCTCCTACCTAGCTACACGTGCGGCCACCCTCGCGCTCATTGAGGCTTCTAA	chlamydomonas.15-55-60.nuprobes.Length60.trans
>144725
TGATTGCAGGCCTGACTTTGCTGCGAATATGACGGCTGGCTTTGGAAGTGGCCTGTAGCG	MOST_tdt
GTCAGCGAGGTGGAGCTCAAGATTGCCAAACAGGTGATGGAGGAGGACTTTAAGAAGAAC	MOST_tdt_temp
GGCCCGGCGACAGCAACAGCCCCTACAACAGCAACGACTGGCCTTAGCTGATTGCAGGCC	chlamydomonas.15-55-60.nuprobes.Length60.trans
>195479
AATGGATAAATGAGTGTGGTTGGATGTGTGCCGCAAATGTTCGTCACTTTTGCTGTAGCG	MOST_tdt
CACACCCTATCGACACGCGTGGAGGTCCTGGCTGTGGTAGGCGGCGTACTG	freiburg_on_jgi3.1.uniq.oligo.annotation.csv
TGGCGCAAACACTGCACTGGGCCCCCGACCTCCGCCTATGGGCCAAGACCAGGTGCTGAT	chlamydomonas.15-55-60.nuprobes.Length60.trans
>195476
ATGTACAAGTACGTCAACCCCATGACTGGGGAGGAGCGCTGTGAAGATGTGAACGAGGCG	MOST_tdt
GTGCAGGCTGGATACAGCATCGAGACTGCTGGTCTGAAGGTCATCTTTCCG	freiburg_on_jgi3.1.uniq.oligo.annotation.csv
AAGTGTGTCAACACCTTCCAAGGCTACAGCTGCGAGTGCAAGGACGGAATGTACAAGTAC	chlamydomonas.15-55-60.nuprobes.Length60.trans
>187866
TTATAGAGCTTGGGTGCTAGGCACATAGAGAGCTGGCATTGATCTTGTACTTGTGTGCAT	MOST_tdt
GTGGAGAGGCTGTGACTTTGCTCGGACTCATTAGGACCATGACAGGAGTGACTCGGGA	freiburg_on_jgi3.1.uniq.oligo.annotation.csv
TCGACTCCCTTCTTCTTCAACACCCTGTACGACCCCTACCGTGAGGGCACTGACTTCGTG	chlamydomonas.15-55-60.nuprobes.Length60.trans
>195471
AGCACATGCAGTTTGCTGTAAGTCCGTGACTGATCAAATGCCGTAACAGTCAATAGCTGT	MOST_tdt
GAGCACATGCAGTTTGCTGTAAGTCCGTGACTGATCAAATGCCGTAACAGTCAATAGCTG	MOST_tdt_temp
AGCGGCTCAGGAGGGTCCTTTGAGCGTTCAAGTCTCATGTGAGGTGTCACTGATTGCGCC	chlamydomonas.15-55-60.nuprobes.Length60.trans
>138059
GTGCTGTGAACTGTAATCCATACTTGAAGTTTCTGCAAATCCATGCAACACCTCCACTCC	MOST_tdt
TAGATGCGCAAGGTTATGGCCCGTGTGCAAAAGGGCAGTTCCTGGGTGAGC	freiburg_on_jgi3.1.uniq.oligo.annotation.csv
GTTCGATGGGGGCTTATTGATAGATGCGCAAGGTTATGGCCCGTGTGCAAAAGGGCAGTT	chlamydomonas.15-55-60.nuprobes.Length60.trans
>187861
TTTTTTCAACCAGTCAAGGGAATACATTTCAATATCGAAGCTGCAAAGCCGGCGTCCGCT	MOST_tdt
CAACAGCGGTTTTTTCAACCAGTCAAGGGAATACATTTCAATATCGAAGCTGCAAAGCCG	MOST_tdt_temp
TCGATATTGAAATGTATTCCCTTGACTGGTTGAAAAAACCGCTGTTGCGAACACGGCTCG	MOST_tdt_anti
>195470
GGAGAACCGCGCGGCAGGGTTGTTGTGTGACCTGACTGAACACTGGCTCTTCCTTTAAAG	MOST_tdt
CATCGTGAACGGACGCACGCTGCTGCAGTCATTTATCGATCCAGTGACACTGCAGTACAG	MOST_tdt_temp
GAACGGACGCACGCTGCTGCAGTCATTTATCGATCCAGTGACACTGCAGTACAGCACGGC	chlamydomonas.15-55-60.nuprobes.Length60.trans
>175899
ATGGATGACAAAACCAAAGTCATGGTGCACAACCACGGCGCGCTGCAGGACCACATGCAG	MOST_tdt
CAGGGCAATGTTGCTCTGGAAGATGATGTGCAAGCTCTGTTGTACCATCAGCAACAGACG	MOST_tdt_temp
GCAGGGCAATGTTGCTCTGGAAGATGATGTGCAAGCTCTGTTGTACCATCAGCAACAGAC	chlamydomonas.15-55-60.nuprobes.Length60.trans
>98254
TGTGCGAGCGAGCGACAGCATTGACGAGCTGCACGCCTTCAAGGCCATGGCCTTTGCCAA	MOST_tdt
CTCTACTCGCGACTGGACACGCTGCTGGACGTGTACGGCGTGTACAAGGTGGAAACCATC	MOST_tdt_temp
ACATGGTGGCGGGGGGGCTGATGGCACGCGATGCGGAGGGCTTCATGAATGTGCGAGCGA	chlamydomonas.15-55-60.nuprobes.Length60.trans
>126085
AGTATGAGCTTAAGCGCATTGACGGTGCGCATTACATTTAGGACATATCAAGGGGTTAGG	MOST_tdt
CCTAGCTTGAGGCCGCGATACTCTTGTCGCCGGTTTAAATATGGAGGACGACACCGCT	freiburg_on_jgi3.1.uniq.oligo.annotation.csv
CAAGCTTACGGTGCAGTGGGAGAACAACACAATGATTGTGCTGGTCTCGGTCTACTGGTT	chlamydomonas.15-55-60.nuprobes.Length60.trans
>144719
ATCGCCCATGTTCCAATACGTAAACCCGGCATATGCTGGGGCAGCTGCAGCCATGCCGCC	MOST_tdt
GCTGCATCGCCCATGTTCCAATACGTAAACCCGGCATATGCTGGGGCAGCTGCAGCCATG	MOST_tdt_temp
GGCTGGCAAGTTGCCGCTCACGTGTGAGTCCTCGGAGTACTACCACGCGGGTGTGTTTGT	chlamydomonas.15-55-60.nuprobes.Length60.trans
>152327
GCGCTCGCAGCGGAGTTGTTTGAGGATGCGGATGACGACGACGACGATAATGAGTAGTAG	MOST_tdt
GCGCTCGCAGCGGAGTTGTTTGAGGATGCGGATGACGACGACGACGATAATGAGTAGTAG	MOST_tdt_temp
AGCCCACCGCGTTCCTGGGCGAGTACGAGGTGCTTGCAAACGCACACTGCGGTGTGCCCG	chlamydomonas.15-55-60.nuprobes.Length60.trans
>126081
TTGGATGCAGGCCGGTGTCAAGATGGAGCAGGTCAAGACCGCTCTAACACTCATCTACCC	MOST_tdt
CCGCCTCAACATGTCCATAGGCCTGCTCTATGCGCTATGCAACCACGCAATT	freiburg_on_jgi3.1.uniq.oligo.annotation.csv
CTCAACATGTCCATAGGCCTGCTCTATGCGCTATGCAACCACGCAATTGAGAACGGCATT	chlamydomonas.15-55-60.nuprobes.Length60.trans
>118470
ATCAAGTCGGTGGACGGTTTTCAGGGCCGCGAGAAGGAGGTCATCGTGTTCAGCGCCGTG	MOST_tdt
CTGGAGATCAAGTCGGTGGACGGTTTTCAGGGCCGCGAGAAGGAGGTCATCGTGTTCAGC	MOST_tdt_temp
GCTGAACACGATGACCTCCTTCTCGCGGCCCTGAAAACCGTCCACCGACTTGATCTCCAG	MOST_tdt_anti
>144712
TTCTCGCCGCTGTCGGTCAACATGAGCAAATCAGTCAACCTGAGGAGCAGCGTCAACTGC	MOST_tdt
CAAGAACGAGGCCTACTTCTCGCCGCTGTCGGTCAACATGAGCAAATCAGTCAACCTGAG	MOST_tdt_temp
AGCAGGCAGTACCCGTGGCACTGGCTAGCTCTGCCCATACCGGCAACCAGGCGCAGCCAC	chlamydomonas.15-55-60.nuprobes.Length60.trans
>195469
TGTGTATAATGGGGAACGTGAACGCCTGCATCCAGGCGACGCGTGGGTACACCGCAACGG	MOST_tdt
CTCGTAGTGCACCACGTCCACAATACAAGTGCTCCTACTTGCTAAAAATGCCGGTTCTCA	freiburg_on_jgi3.1.uniq.oligo.annotation.csv
ACCCACCCACTTCACCCATTCCAAACACTCCGCCCTAACCACTCCAACCACCCGCTTACA	chlamydomonas.15-55-60.nuprobes.Length60.trans
>195468
ACCACCACTGCAAGGGCCAACGACGTGCGAGAGGTCATGGAGCAGAACCGGAACAAGCTG	MOST_tdt
GGAAGAGGAGGAGGATGACGACGTCAGCCTGCTCAGCATCACAGACGACGAGGACGACAG	MOST_tdt_temp
AGAGCCACGTCACGGAGAGCGGGCCGTCGGACATTATTGACGGCATCGACTCGCCTGCAG	chlamydomonas.15-55-60.nuprobes.Length60.trans
>187858
GATTAAAGACAAGTTCACAAACCCCATGGACGCTCTGGGCATCCCGCACAACCTGCACCT	MOST_tdt
TTTCTGGAGCGGCTGAAAGAGGAGATTAAAGACAAGTTCACAAACCCCATGGACGCTCTG	MOST_tdt_temp
CTCGGCCTTGAACCTCCTTCTTCTTTTCCTCGTCATCTTTGGTGGATCAGCAACTGGAGA	chlamydomonas.15-55-60.nuprobes.Length60.trans
>195467
TATATGTACAGTATGTATGGTGGGCCGCTGCGAACTGCTGACAAAGTGCATGTGTAACTT	MOST_tdt
CATGAGAGTGCCGGGTTGATAAATGATAGTAAGAGTGTCAGACAAGGCGCTGAACTGAAC	MOST_tdt_temp
AGGACCTGAACGAGTTGGCGGAGCAACTGCAGCATGAGTCCCAGGAATTCGAGAGGCGCT	chlamydomonas.15-55-60.nuprobes.Length60.trans
>195466
TAGTTACAGTGCCTCCACGGGTGAATACGGGTAAATACAACGGACACTATGCAATCTTGT	MOST_tdt
GAGTTTTGGACACTCGGACTTCGCTCGGGACCTTGCGGAACAGGGCACAT	freiburg_on_jgi3.1.uniq.oligo.annotation.csv
CGAAGAAAACCATGAACCAGGGGGGCTCCTCTGGCAAAATAATTGGAGCAGGTTGTTGTG	chlamydomonas.15-55-60.nuprobes.Length60.trans
>195465
TGAGATGAAAGAGCACTTCATAATGAAACACGTGCACGAGTTCATTGCACGACACGGTTG	MOST_tdt
GCCGGCAATCTGTTCAAAACAAATGAGATGAAAGAGCACTTCATAATGAAACACGTGCAC	MOST_tdt_temp
AGCAGCATGCGAACGACGACAGCTGGCGGACACTGGAGGCGGATAGCACGCTGGCGAACC	chlamydomonas.15-55-60.nuprobes.Length60.trans
>195463
AAAGGTTGACGAGGGTTTCCATGGACGAGTACAGTTACATGGACTAGTAGGGGTTGTATT	MOST_tdt
AGTGGATTAAAAGGTTGACGAGGGTTTCCATGGACGAGTACAGTTACATGGACTAGTAGG	MOST_tdt_temp
AGGGACAGGAGATGTGCAGTGGTTAGGCGTATGAGTGACGGTGTGACGAAGTGAGGACGC	chlamydomonas.15-55-60.nuprobes.Length60.trans
>195462
TAGGATTGTCGTACGCAAACTCAATTCTCGGAGCGTTTGTGTTTTGTCATGCGCCACATT	MOST_tdt
GTCATGCGCCACATTCTGGCTACCCACGGGACTAATGCACGGAGTTGTTGAGTGCA	freiburg_on_jgi3.1.uniq.oligo.annotation.csv
GCAGGCATAGCAGTTTCTGGTCTACACTGAACTGTTTCCCGACGATCGAACTTCAAGTCG	chlamydomonas.15-55-60.nuprobes.Length60.trans
>195461
TTGTTCGGACCAGATGAGCTTCAAGTACATCAGCAACTCCTAAAACTTGAGCGGGATATC	MOST_tdt
GACGTCTCTTTGTTCGGACCAGATGAGCTTCAAGTACATCAGCAACTCCTAAAACTTGAG	MOST_tdt_temp
GGGCGGACGTCTCTTTGTTCGGACCAGATGAGCTTCAAGTACATCAGCAACTCCTAAAAC	chlamydomonas.15-55-60.nuprobes.Length60.trans
>187852
AGAAGCGCCTGGCTTACATGGTTGCGGACAAGGAGGTGTTCAAGGGCATCATCATGCAGC	MOST_tdt
GCTTGAGGCTATTGGCCAGAAGTCCGCCGCGCTTCAGGTCCTGCACGATGTTATT	freiburg_on_jgi3.1.uniq.oligo.annotation.csv
CATGACGGCCACCAAGGCTTTCCACTTCTGCCTGCAGTACAAGCGCACCACCGAGTTCAA	chlamydomonas.15-55-60.nuprobes.Length60.trans
>187851
CATTCCTTCCTCTGACTAATGCTATCATATCATAGTTCAGCATTTCACATTAAACCGCAT	MOST_tdt
AAGCCACCGCATGTCCATTCCTTCCTCTGACTAATGCTATCATATCATAGTTCAGCATTT	MOST_tdt_temp
ACGACTACATACGTATTTCCGCCTTGCCCTCAAAGTGCAATTACATCGAGGGTGTGGTCC	chlamydomonas.15-55-60.nuprobes.Length60.trans
>138046
ACGGGCGCGTGAGCGTAGGCAAATGCCTTAGAGCTTTTGTAAGCAGGTTCTGCATTGCAA	MOST_tdt
CCGCCGGTCAAGGAGGTGACAGACATTGACATCCTGTCGTACATGATGGACAAGGGTGCC	freiburg_on_jgi3.1.uniq.oligo.annotation.csv
AGACCGATGCCTTCCTGGACCGGCCCCCCACCCCGCTGTTTGTGCCGCAGAAGACGGGCA	chlamydomonas.15-55-60.nuprobes.Length60.trans
>175886
ATCAGGTCAACTGCATGGACGCCCAGACCAACATCACCTACAACCTGGCGCAATGGCTGA	MOST_tdt
ATCTACCTCAATGCCTCATTCAACAATGTCAGCGGCACACTTGTGCTGTTCGCGTTCAAG	MOST_tdt_temp
CGGCAACAGCGTGCCAGTACAGCTGTCAAGCAGCAACTCCCGCTCGGGTGCGTACGTGGT	chlamydomonas.15-55-60.nuprobes.Length60.trans
>175885
TTCTCAAAGCTCGTTGGCAGGACGGCGCACATCGAGTTCATTGAGAGCCAGCTGTACGTG	MOST_tdt
CAAGAGCTTCAGCTTCTCAAAGCTCGTTGGCAGGACGGCGCACATCGAGTTCATTGAGAG	MOST_tdt_temp
CTGCGCAAGAAGGTCATCCGCATACTGCACTCGGTCCTCGAGGCGCCTTCCGTCAAGCAC	chlamydomonas.15-55-60.nuprobes.Length60.trans
>183491
TATACTAGGTGATGCAGGACAATTTTCCGTCAAGGCAGTTGGCAAGAAGGCGCAAACTTT	MOST_tdt
GCCCAGATGTGCGGCAGAAGTATCATAAGCGAGCCGACTTCACATGTATGTCTGCATGCA	freiburg_on_jgi3.1.uniq.oligo.annotation.csv
GCTGCCAGTCGATTCATGGCCGGCGGAGATGGAATGGGTTATAGTTGCATTAGCTATACT	chlamydomonas.15-55-60.nuprobes.Length60.trans
>126079
AGTTCTTCGAGAAGGTGTTTGTGATGTGCGAGGACCAGGCGGTGCGCGCCAACCGCTTGG	MOST_tdt
CGACTGTCTAACTCACAGGGTTAGCGGGAGGTCGTGAAACTGGTGCTCCGTC	freiburg_on_jgi3.1.uniq.oligo.annotation.csv
CACCTTCCTTCGTGTGCTGGGCCCCGAGCCCTGGAACGTGGCCTACCCGGAGCCCTCCAT	chlamydomonas.15-55-60.nuprobes.Length60.trans
>118469
AATGGCCTGGAGATCTACAATGACCGCTCCGCCGGCACAGTGGTAATGGCAGCAAACAAC	MOST_tdt
AACGGCATTACCAATGGCCTGGAGATCTACAATGACCGCTCCGCCGGCACAGTGGTAATG	MOST_tdt_temp
AGCTTCGTAACCTGGTGTGGGCTAGCTCGCCCAACGACGTTTTCGTGGTGCATGACAACT	chlamydomonas.15-55-60.nuprobes.Length60.trans
>175880
TTCACCGAGTACACCAGCTATCACCTTGTGGCAGAGTGCGTCATGGGCGTTGGAACACTG	MOST_tdt
GTTCTTCACCGAGTACACCAGCTATCACCTTGTGGCAGAGTGCGTCATGGGCGTTGGAAC	MOST_tdt_temp
CTAGCGTCCCTCAGCTCGGTGCGACTGCACATGCACCCGGACCTCCTGGCTGAGGTGATG	chlamydomonas.15-55-60.nuprobes.Length60.trans
>126076
ATGAGCACTGACGAAAGCGTATGGAGCGGAACGGCGGTTGATACAGTGCCCTTCACAGGT	MOST_tdt
GTCCGTGAAGCTAGGCTTCCTCACAGGCGACGAGAGTGAAGTGATGATGGACGCA	freiburg_on_jgi3.1.uniq.oligo.annotation.csv
CAACTGGGGCAACTTCCTCTACGACCCAAAGGCAGACAAACTCAACCTCATCGACTTTGG	chlamydomonas.15-55-60.nuprobes.Length60.trans
>144709
AATTCTCAACACCAACGTGCGGCGACTGCTGCAGATGGACGCCAAATGGTCGGACTTCGT	MOST_tdt
TCAATTCTCAACACCAACGTGCGGCGACTGCTGCAGATGGACGCCAAATGGTCGGACTTC	MOST_tdt_temp
TGCGTGTCGCGGGGCAAATGAAATGTGGGTAAAGCTTTCGAACTGCAACATCTTCGACGT	chlamydomonas.15-55-60.nuprobes.Length60.trans
>152318
ATGGCCCAAGGCAATGCCACCGTTAACAACAATAACACGGGAAACAGCACGGGCGGCAGT	MOST_tdt
GACATCTACTCTTTCGGCATCATCATGTGGGAGCTCATCATGGTGGCGCCGCTGTACGAG	MOST_tdt_temp
GCAGCAGCTGGACGCTATGGTGTCGAGCATCCAGTCCACACTGAGCGCGGTGCAGCTGGA	chlamydomonas.15-55-60.nuprobes.Length60.trans
>152316
AGGAGCGGATAGACCTCCGCATCAGCGAGCTTGATCAGATGTTTGCGGCGCCGTCGTTCC	MOST_tdt
CAGGAGCGGATAGACCTCCGCATCAGCGAGCTTGATCAGATGTTTGCGGCGCCGTCGTTC	MOST_tdt_temp
GAGCAACAAGACCTTTTTCGACGGACACATCAAGCTTCCGTTCCTGGGCAGCCACCGGCA	chlamydomonas.15-55-60.nuprobes.Length60.trans
>195459
GCTGTTGGACCTGGACGTGCCGCCCGCCACACAGCCCGCCGCACACTCGGCCCGCAGCCA	MOST_tdt
GTGATGGACATGCTGTTGGACCTGGACGTGCCGCCCGCCACACAGCCCGCCGCACACTCG	MOST_tdt_temp
CTACAAGAACCTCATCCCCTCATTCACAAGCATCCTCAAGCAGGTGTCTGAGCACCGGCT	chlamydomonas.15-55-60.nuprobes.Length60.trans
>187849
TACGATTTGTTATGACAGAGGTCATGACTGATGAGACGTCACAGAGCTGCATGATCATGC	MOST_tdt
GTGGACAAGGCGTACAGGGATGGGCAGTTGGGCTCACATGTTGGATTACGA	freiburg_on_jgi3.1.uniq.oligo.annotation.csv
TGTTGGTTCTATTAGGCGCACTGTGGAGCGACGTGAAAGCCCAGGGAAAAATCGGTGAGG	chlamydomonas.15-55-60.nuprobes.Length60.trans
>195457
TAACGCGGAGTTGCCTCTTGAGGCACCGTGAACTTGCGGCAGTGAAAGTGGCAGTAACAG	MOST_tdt
GCTCCTGCCCTCAACGCTTGTCCAAACTTTCCCCAACACCGTTTCAAGTACACATCTCTC	freiburg_on_jgi3.1.uniq.oligo.annotation.csv
TCCTGCCCTCAACGCTTGTCCAAACTTTCCCCAACACCGTTTCAAGTACACATCTCTCGT	chlamydomonas.15-55-60.nuprobes.Length60.trans
>187846
AAATTCCATTCTACCTGCTGCATTCGATTGTTAAGCAGTGGGAAGTGTGGCAGTCTACAG	MOST_tdt
TCTACCTGCTGCATTCGATTGTTAAGCAGTGGGAAGTGTGGCAGTCTACAGCGCTCT	freiburg_on_jgi3.1.uniq.oligo.annotation.csv
CTTTCCTGTCGCATCCTCGGCTGTGTATACTACTAGGGCGAGAATGCAGCGAAGGCTCAG	chlamydomonas.15-55-60.nuprobes.Length60.trans
>195455
TTGTAGCTGCTGTGCCGTATAGCGGCGATGCATATGGCTAGATAAAGACAGTTTGGTATA	MOST_tdt
TTGTAGCTGCTGTGCCGTATAGCGGCGATGCATATGGCTAGATAAAGACAGTTTGGTATA	MOST_tdt_temp
CTTCTACCAGGCGAAGCCACTTTTCAGCCTCAGCAAGGGGCCCACGGGCGTCTTCAAGAG	chlamydomonas.15-55-60.nuprobes.Length60.trans
>187844
GCCGGTGTGCAGTCCTGCACGTACGTGGCGCTTGCAAATGTGATGACGTCAGATGCATAA	MOST_tdt
TTATTCAGTCGCGATGAAAGGCTAGGTATAATGTCGCTGCCCGCTGGCATTGTAGATATC	MOST_tdt_temp
GCCCACGCGCGTTCTGCATATTCTCATATCTCCGACCCCAACCAACGCCGGCCACTACGA	chlamydomonas.15-55-60.nuprobes.Length60.trans
>195452
TTATGGCATTGGGTGCAATACTGCAATGTGTACCGGTATGTGTGAAAGTTTACAAGGGGG	MOST_tdt
GATTATGGCATTGGGTGCAATACTGCAATGTGTACCGGTATGTGTGAAAGTTTACAAGGG	MOST_tdt_temp
TCAACAACGCATGAAAGCTCCCTGTTGGGAAGCCCCTGAAAGCAAAGGGGCGAAGGCGGG	chlamydomonas.15-55-60.nuprobes.Length60.trans
>187843
TTCAGTGGTGACCACACGGTGAACATGACCGGCAACGCGCTGATACAGAATGACGGCAAG	MOST_tdt
GACATAATCTGCGCCGAGTACGACAACCTGGTCAGCAAGGGGCAGTTCGTGACTATGGAC	MOST_tdt_temp
ACCCCACTTCGACCCAACCCGGAACTGCACGGAGGATTCAACCTCTCGCTCCAACCTCCA	chlamydomonas.15-55-60.nuprobes.Length60.trans
>187842
TAGAATATGTGCATAAGAACGTTTGTTTGGTGTGGATACGCGAGCAACCCATCGTCGTTG	MOST_tdt
GCTCCCTAAGCGAACTCCCGAACAAGAATGTCGCAGCGCTACAACGGTGGCTATGGCCA	freiburg_on_jgi3.1.uniq.oligo.annotation.csv
TTACCAGACCTACGGTCGTGACGCTCCCCCCGAGCAGGCTGGCTGGAACTACACCGGCCA	chlamydomonas.15-55-60.nuprobes.Length60.trans
>187841
ACTGCATAGAACCAAAGCTGTTCCAGTAGCAATTCAAGCAGTCATGTCGCGGTACAACAA	MOST_tdt
ACATTTCTCAACACTGCATAGAACCAAAGCTGTTCCAGTAGCAATTCAAGCAGTCATGTC	MOST_tdt_temp
GGCAGAATTACTATGAGCCGTACAGGGGCAACAGCTTTGCCTCTCACGGCTGGGTCTACA	chlamydomonas.15-55-60.nuprobes.Length60.trans
>187840
GATGCCCTGTGATGGATAGAAACTTATACTCCAATCTTTTGTAAATGTAATAAGTGCACT	MOST_tdt
CCGGGTGTCGCGCAGCGTAATGTGTGTCAAGGCACAGCAAACGTCAAAGACGACT	freiburg_on_jgi3.1.uniq.oligo.annotation.csv
AAGCAACCTGCTTATATTTCACATCCAAGACACCACAATGGCCCTATCCCTCGCAACCCG	chlamydomonas.15-55-60.nuprobes.Length60.trans
>191091
TGCACCAGCAGCCGCTGCCCTTGAGCGCGTTTTATTCCGTGTTGAAAAGCGGTAATTGGG	MOST_tdt
GATTCGAGTGATATTTCGATTGCGATAGCGGCTCATCCCTGGCCCGGAGC	freiburg_on_jgi3.1.uniq.oligo.annotation.csv
TTCTTCATGTCTTTTGATGGCGCTTTGCCACGTAATGTCTTTTGGGCCTGTTGGCGGTGG	chlamydomonas.15-55-60.nuprobes.Length60.trans
>183481
CCCATGACTTCGTCACTGTCAGGTGGCACAGACTTGATGTAATTGTTACTGCGCTGTGAA	MOST_tdt
CGGCACAAACCCATGACTTCGTCACTGTCAGGTGGCACAGACTTGATGTAATTGTTACTG	MOST_tdt_temp
TTGCGGAGTTGTGCGGGTTACAAGAACTAAACCCTGAGTCGAGACAAAGGGCGCTGGCAT	chlamydomonas.15-55-60.nuprobes.Length60.trans
>175870
TTTCGTTGCCACGATGGTTGCGAACTGGGTGTTGCTGTCCGTGGCACTCCTAGCGGCCCA	MOST_tdt
CGGCGTCTTTCGTTGCCACGATGGTTGCGAACTGGGTGTTGCTGTCCGTGGCACTCCTAG	MOST_tdt_temp
ACCACCACCCCGTCATCCGCCCGCGGTTTCGTAGGGTACGTCGTAGCGCTGGTGTGGCGG	chlamydomonas.15-55-60.nuprobes.Length60.trans
>120760
ACTTACTTCGTCCAGGACCTAGGAATGGACCTCAGCCAGGCCTCCTTCATGTCCATGGTC	MOST_tdt
GACTCACTTCTGCAACAACATGTACTACTTCACTCTGTTGTCGTGGCTGCCGACTTACTT	MOST_tdt_temp
ACCCCTTCACCCTGGCTGGGCTGTTCTGCACACCCAACGACCTCAGCAGCAGATACGCGG	chlamydomonas.15-55-60.nuprobes.Length60.trans
>152306
GTGGCAGCAGCAGGTGGTAGTGGTACGGGGGATGTACGAGGAGCGCGTGGTGCAGTGGGT	MOST_tdt
GACTTCGGCTATGCCGCTGAGGTCTTTGTCCTGGACACGGCGGGACAGGAGCTGTCTCTG	MOST_tdt_temp
TGGGCTGCTTTCTCGAGGCATGCGCCCAGCACATATCTACATCGACCTCCGCTACGGCTC	chlamydomonas.15-55-60.nuprobes.Length60.trans
>114099
ATTATACCGCTGATAAAGAACGGACATCACTTGCTCGTCTCGCTTTTGCTTGGTAATGCC	MOST_tdt
GATTATACCGCTGATAAAGAACGGACATCACTTGCTCGTCTCGCTTTTGCTTGGTAATGC	MOST_tdt_temp
GTTCATCGACAAGCTCGCGACGCCAGTGATTGCGGTGCTCATTTCAGTCACAGCCGTGCT	chlamydomonas.15-55-60.nuprobes.Length60.trans
>152303
ATACATCACGTCGCTGCTGGGCAAACGGGACCTGGCGCTGAAGGAGGAGTCCACGAAGCA	MOST_tdt
CGCGTTGAGACGCTGGAGCGTGTGTTCGGCATCTCATACCACTCGGACTGG	freiburg_on_jgi3.1.uniq.oligo.annotation.csv
TGCTTCGTGGACTCCTCCTTCAGCGCCAGGTCCCGTTTGCCCAGCAGCGACGTGATGTAT	MOST_tdt_anti
>195449
AAACCACATATCGTGTCCTCATACGTTGGGAATACATACGGTAGGCACAGAAATGTCAGG	MOST_tdt
GGTTATCAGATGCGATAAGCGTCAGGCATGAAGTGTCTTGGGCACGCATAGCAGCCC	freiburg_on_jgi3.1.uniq.oligo.annotation.csv
ACCCCTACGTGCGCCGCACTGCGGTCATGGGTGTGCTTAAGGTGTACCACATCGACCCCA	chlamydomonas.15-55-60.nuprobes.Length60.trans
>195448
TCTTGCGAGGGAAAACCACCTTAATTAAGGCGTTACGTCGGATGTAATACTACCATGTCG	MOST_tdt
TTCTTGCGAGGGAAAACCACCTTAATTAAGGCGTTACGTCGGATGTAATACTACCATGTC	MOST_tdt_temp
TAGAAGAATGAAGCGAATCATGCCTACTAGGTTTAGGTCAAGAGAGTTTTGCCTCGGCTC	MOST_tdt_anti
>195447
AACATTGTCCTGTACTTCGGCAACAAGCACGCCGGCGCGCAGCTGACCAACGTCAGCCTG	MOST_tdt
TACTCGGCTCTCTTGCTCAAGGAGCGCGGCATCCTGTACGAGGACCAGTACCTGCAGATC	MOST_tdt_temp
AGCCCACCAAGGGCCTGCTCATGACGGCTCTGCTCAAGATCTACCTGCTAGAGCCAACCA	chlamydomonas.15-55-60.nuprobes.Length60.trans
>140337
ACCAGGAGATGCACTACAGCATCAGGGCCCAGATGCTGGAGATCTACAACGAGAGCATCC	MOST_tdt
GACCAGGAGATGCACTACAGCATCAGGGCCCAGATGCTGGAGATCTACAACGAGAGCATC	MOST_tdt_temp
AGCAACACGGAGGACAGTTCGGGCCGCGGCATCAACTACCGTGCCCTGGACGACCTGTTT	chlamydomonas.15-55-60.nuprobes.Length60.trans
>195444
ATGTGGTGGGCAGTCTCACGCATTTCCGGGATAAGTCCTGTAAGGCATTATGTCGCATAG	MOST_tdt
AGTTCGCGCCATGTGGTGGGCAGTCTCACGCATTTCCGGGATAAGTCCTGTAAGGCATTA	freiburg_on_jgi3.1.uniq.oligo.annotation.csv
ATGTGGTGGGCAGTCTCACGCATTTCCGGGATAAGTCCTGTAAGGCATTATGTCGCATAG	chlamydomonas.15-55-60.nuprobes.Length60.trans
>195443
TTGCCGAATCCCTTTGCCGCAAAAACAATTTCACCGCGCAACGGCAATCAACGGCAGCAC	MOST_tdt
GACGTCTCTATTGACAACCTGTGTAACACACTACAACAGGCCCTGTCCACGACTGCAGGA	MOST_tdt_temp
GGACTGACGGGCGGGTTCGACGTGATGAGCACCAGGCCCGGACACGGAAGTCCTGCTGCA	chlamydomonas.15-55-60.nuprobes.Length60.trans
>187834
ATACTAGTGCTGGGCTTGGGGTATGCATATAAATGATTCGGTTACTGAGCACGGTTACTG	MOST_tdt
GCTGCATCGGACCGGCTGACAGCACAAGCTGTTACAAGCGCTTATATTTGCCAGGGATGG	freiburg_on_jgi3.1.uniq.oligo.annotation.csv
CTAGTGCTGGGCTTGGGGTATGCATATAAATGATTCGGTTACTGAGCACGGTTACTGGGG	chlamydomonas.15-55-60.nuprobes.Length60.trans
>195442
TTCTATGAAGAACCGCGAATGCTAGTGTATCTACGCTTTGTCCACCTGGTGGTTAACGAA	MOST_tdt
ATCTACGCTTTGTCCACCTGGTGGTTAACGAAGGACTAGTGGACCGCCGGATGCTCCC	freiburg_on_jgi3.1.uniq.oligo.annotation.csv
GAACGCACGCTGGTGGGCTTTCTCACCTTCGACAGCTCGCTCCACTTCTACAACCTCAAG	chlamydomonas.15-55-60.nuprobes.Length60.trans
>106481
AAGGAGAAGAAGGCCACTAATGTGCGCTCCGTGCAGAGCGACGACAAGGTGTCGCTGGGG	MOST_tdt
GTCAAGGAGAAGAAGGCCACTAATGTGCGCTCCGTGCAGAGCGACGACAAGGTGTCGCTG	MOST_tdt_temp
TCACATTTGTGGCGCCGTCGCGTGGCCTCATCGGATTCAAGAGCGTGTTCGTGAACCTCA	chlamydomonas.15-55-60.nuprobes.Length60.trans
>187832
ACCCTGGAGCTGGTGGAAGACCTGTTCAACACGTCGGCCAAATGGTACAACTTCTGGTGA	MOST_tdt
GCCGCAGCATCCACACAATTGACGTGCTTATTGGAAACAAATACAATTCAATCAGTCCAC	freiburg_on_jgi3.1.uniq.oligo.annotation.csv
CCGCCTCTCGCTCGCAATTTCAACTGTTCTCGGTGGTACCTGCATCGCGGGCTCGGGCGC	chlamydomonas.15-55-60.nuprobes.Length60.trans
>195441
GGAAGCCATGTCGTTTGCTCTAGTGACCTAAATCGGTACAACTGTAAATACAAAATGTTG	MOST_tdt
GTCCCTCTTGGTTTGACCCTCGCTTATCCTTTTGGTCGTTTGACAGACTCTGACAGGACC	freiburg_on_jgi3.1.uniq.oligo.annotation.csv
CTGCGTGCCGTGGGAAGCCATGTCGTTTGCTCTAGTGACCTAAATCGGTACAACTGTAAA	chlamydomonas.15-55-60.nuprobes.Length60.trans
>187831
GATGCGCTGCTGGCCACGCTCAAGCAGAACATATCTGAGCTATGCTTTGCGAATGGGTAA	MOST_tdt
GATGCGCTGCTGGCCACGCTCAAGCAGAACATATCTGAGCTATGCTTTGCGAATGGGTAA	MOST_tdt_temp
TCCGACCGCTTCATGAACCAACAGGCGGGTGTCCCCGCGGGCTCGCCTCTGGGCCAGCTG	chlamydomonas.15-55-60.nuprobes.Length60.trans
>187830
GAGGCCAGTGATAAGGAGAACCTTGGTCGCATGTATGTGTGGTGGATGCCATGGATGTAA	MOST_tdt
TAATATCTGAGGCCAGTGATAAGGAGAACCTTGGTCGCATGTATGTGTGGTGGATGCCAT	MOST_tdt_temp
TGCTGCGGCACTATGGCGAGGCCATTACCAAGGGCCAGAAGCATGTCATGCAGGCGCTGC	chlamydomonas.15-55-60.nuprobes.Length60.trans
>132722
ATAATTAGCCATACTTGTAACTTGCAACTCGAGTGATGGGGAGTGTGTGCTGTAGCGTGA	MOST_tdt
GTATGGGCGAATCGTGTAAGGCTTGCGCATAAGAGTTGTAAACAGGCACCAATGCCA	freiburg_on_jgi3.1.uniq.oligo.annotation.csv
TAGAGCGTGTGCTTACACAGGTTCAGCGACGGTCCGCCAGTTAGGGTTCGTGCTATGCAA	chlamydomonas.15-55-60.nuprobes.Length60.trans
>183478
TGTAGGCGAGCTTTGTGCTATGGTGTGCCTAGTTAGCAGGATACCGCTTTATGGATTTTT	MOST_tdt
TCAGTTCCTTTCGCACTGTGTCAAACGCCACTCCTAAGCGTGCGGAGAAGGATGCGTCCC	freiburg_on_jgi3.1.uniq.oligo.annotation.csv
AGGCAAAAGCATCCGCCCTGCTATCTGAGGTACCGTATGCATGCGCATATACGTTACAGT	chlamydomonas.15-55-60.nuprobes.Length60.trans
>183476
ATAAATGACTCTAGTGGACCGTGTGCTGTTGGTTTGGTCTGCTGACTCTTGCAGAGATAT	MOST_tdt
GGACTTTGGGACCTGACAGGCCATAGGCTACGTAGGTAGGCTGACTGCGTTGA	freiburg_on_jgi3.1.uniq.oligo.annotation.csv
GGCTACGTAGGTAGGCTGACTGCGTTGACAAATGCAACGGAGAATTTAGGCTGAAAGAGG	chlamydomonas.15-55-60.nuprobes.Length60.trans
>98226
AGAGGAGGTGATGATGATGCTGCATGCGCTCTACACCAAGTACGATGCGCTCTGCACCCT	MOST_tdt
GATATTGTCGGCTACACGACTCTGAGCCAGAGCGTGGAGCCAGAGGAGGTGATGATGATG	MOST_tdt_temp
GGGCAAGGGCGTACGAATCCGCGTTGGCATCCATAGCGGCAGGGTGATGAGCGGGATCGT	chlamydomonas.15-55-60.nuprobes.Length60.trans
>175867
ATGAAGTTCAACGTCGCTTTAAACAACTGGATCTTCTGCACTTCCACCAACTACATCAAC	MOST_tdt
TTTAAACAACTGGATCTTCTGCACTTCCACCAACTACATCAACCTGGACATTGACCTCTC	MOST_tdt_temp
AAGGCACGCACGGGGCACGGGACCGGGGAACTGGGCACGGGAGCATATCACCATGACCGT	chlamydomonas.15-55-60.nuprobes.Length60.trans
>175866
TGAGTATGCATATTGGAACGGCTACATGGGGACGATTTACAATGTTGAGTATGACGTGGC	MOST_tdt
ATGAGTATGCATATTGGAACGGCTACATGGGGACGATTTACAATGTTGAGTATGACGTGG	MOST_tdt_temp
TCAAGTGCGTGCTCAACTTGTCGAGTGCCTTGCAGAAAGTCCTGGCTCTAGCCACGATTG	chlamydomonas.15-55-60.nuprobes.Length60.trans
>191083
GAGCAAGCACAAGGTAAAAGGAGCACGCAGGACTGGGTATGCGATGCAGTTGTGTGTGCC	MOST_tdt
GTGAAGTGGTGAACGCAGCGTGTGCGAATGTGTGAGCGAGCAAGCACAAGGTAAAAGGAG	MOST_tdt_temp
CAGCGATGACTCGGCCTTCGAGTCGGCGCTAAACGCCATATACGAGGCAATCGACACCAA	chlamydomonas.15-55-60.nuprobes.Length60.trans
>120756
ACGACAACACAGAAACCATCGTGCAGCTGCGCAACCGGCACTGGGTCATCATGGACGGGC	MOST_tdt
CTACATGTTCGCCTACCACATCACCCTGCACAACGACAACACAGAAACCATCGTGCAGCT	MOST_tdt_temp
CTCCATGGAGGGCGAATACGGCATGGTGGGTCGGGGTGGGGAGAGGAAGGAGGCGGAGCA	chlamydomonas.15-55-60.nuprobes.Length60.trans
>183472
TAGACGAACTGTGATGTTAGCGGTGCTGACGAGAGGTGAGAGTCCACGCTTGTGCGTGCA	MOST_tdt
CAAGGCTGCCTCGTCATCTTGAGTGAAGCGAGAATGCGATGTGAATAGTGCAGCTGGATG	MOST_tdt_temp
CTGTCACTATAGAATAACGGTCAGGTTGTGGGTCGACCGCGGCAGAAATGTTTTCCTTGC	chlamydomonas.15-55-60.nuprobes.Length60.trans
>80954
AACCGGCCTCCTGCCCAACACTGAACACTGAACCAAGTGTAAATGCTTGCCAAGGCACTC	MOST_tdt
GACGCAGCTGAACCGGCCTCCTGCCCAACACTGAACACTGAACCAAGTGT	freiburg_on_jgi3.1.uniq.oligo.annotation.csv
ACAAAAGCAATGTCATGTGCCTGGCCTGGCACCCCTACGACTCCACCATCATCTCTGGAT	chlamydomonas.15-55-60.nuprobes.Length60.trans
>126059
TATCCAGCTTGATTTTGCATAGTGAAACGGGTGGTGCGTAGGGGTATGCATTATTTACGC	MOST_tdt
CAGTATCCAGCTTGATTTTGCATAGTGAAACGGGTGGTGCGTAGGGGTATGCATTATTTA	MOST_tdt_temp
AGCGCGCTGTGTTCAAGTTCGCTCAGTACCTGGGCTGCAAGTCCATGGCTGGCCGCCACA	chlamydomonas.15-55-60.nuprobes.Length60.trans
>169198
TAATGACACGTGCTGCAACTCGGTGTTCAACAATGTCGACAAGCTGATGATCAACACCAA	MOST_tdt
TGTACGCTGGTACAATCTCAAAGGACCAGAACTTCACAGCCTGCTTCACTGTCAAGATAG	MOST_tdt_temp
TCGCTTGTGTACGCTGGTACAATCTCAAAGGACCAGAACTTCACAGCCTGCTTCACTGTC	chlamydomonas.15-55-60.nuprobes.Length60.trans
>195439
CGATGCAGGCGGTGCAATTGAGCCTTGTTGAGCTCGCTGTCCCTTGCAAATGTTCAAGGT	MOST_tdt
GGCACGTAGGTAGAAGAGCATGTGTATATTGAGCTGTGAGAGGACTCGGGACCCC	freiburg_on_jgi3.1.uniq.oligo.annotation.csv
AGCCCATGGAGGGGCTGTACCTCCTGCTTATCACGAATAAGCAGAGCAACATCTTGGAGG	chlamydomonas.15-55-60.nuprobes.Length60.trans
>195438
CGACATTAGGTAAGTAGGTTTGACCCCGTGCCTGTGCTGCCTGTAAGGCTTTCACGCATG	MOST_tdt
GTATGCAAGCCCCCACACGTTCAATGATGGCATGCACGACATTAGGTAAGTAGGTTTGAC	MOST_tdt_temp
ACCACCAACATGAAGTGCCTCACGCCGCCCTCCGCGCTAGAGGGCGAGTGCGGCTACCTG	chlamydomonas.15-55-60.nuprobes.Length60.trans
>187828
TGTTCAGAGTTTATGACTCCCGCCTAACTTTCTTCTCTGACATCCCCTATCTTGCTGATG	MOST_tdt
AGACGGGCCTGTTTCGTGGTATGGGCCTTCACCTGTACCTTGTCAACCAC	freiburg_on_jgi3.1.uniq.oligo.annotation.csv
GGCAGCCGCACTGGAGGTCCTGGCGCCAGCACAGATGCGGCCCGTCGACAGCAGCGAAGA	chlamydomonas.15-55-60.nuprobes.Length60.trans
>114085
TTCGAATGTGACGGGCGAGCACTTCAAAGAGGCCTGCAACATCAACAAGTCGCTGACGGC	MOST_tdt
CGAGACTGTCAAGTACAACTGCAGGGCGTCCTTCCTGGAGATCTACAACGAGAACATCGG	MOST_tdt_temp
CACACGGTGGTTCGAATGTGACGGGCGAGCACTTCAAAGAGGCCTGCAACATCAACAAGT	chlamydomonas.15-55-60.nuprobes.Length60.trans
>195437
TAGAATAGATGGGTAGGCCAGAGGGTTTTAGGTGATGCATTATTCACGTGTACGGACCAA	MOST_tdt
GAGTAGAATAGATGGGTAGGCCAGAGGGTTTTAGGTGATGCATTATTCACGTGTACGGAC	MOST_tdt_temp
GCGGAGATGCGCTCCGACGTCATGGGCCGCTTCCACAACGCGCTCTACCTGGGCGACGTC	chlamydomonas.15-55-60.nuprobes.Length60.trans
>132719
ATGTACAATCACGATGTACAATCGAGGCTTCAAGTTCATGCAGACAGGTAACGGCAGCAT	MOST_tdt
GTCGCCCCGGAACGGTCGTATGATGATGACTTGACTATTTGACAGTTACTGAGGGCGTGC	freiburg_on_jgi3.1.uniq.oligo.annotation.csv
AGGACAAGAAGGAGCGGGAACGCGCCCGCGCACAAGAGCTGGCAATGCGCGAGCGTGAGA	chlamydomonas.15-55-60.nuprobes.Length60.trans
>195436
ACGCACAAACGCCGCGGCTGAATGCCTATGCAGGCGTGTGCTGTTTTCCTTCTTGGGAAT	MOST_tdt
CAAATCGAAATAAAACTGGCGGAGCTGGCGACCTACGGCGTCAAGTTTGCCAGTTTCGAT	MOST_tdt_temp
GGGCCACTACGTTGTCAAGAACCCCAGCCAGGACGGCCTCGCGATGAACATCACCTTTGA	chlamydomonas.15-55-60.nuprobes.Length60.trans
>195435
TTCACCCTCAACTCATACGAGTACGAGGTCATGCGGAACGAGTTCCTGGCCCGCCTTAAG	MOST_tdt
GAGGACGGCGACGTCTTCACCCTCAACTCATACGAGTACGAGGTCATGCGGAACGAGTTC	MOST_tdt_temp
CAAGCTTCGCTTGGCCAAATGCACCGGCTTGCGACTATGACAACAAGGCGTCCTCACGTT	chlamydomonas.15-55-60.nuprobes.Length60.trans
>169191
GGGAACATGAGCGGCAACCGCAACAATGCCGGAATGCGGAATGACATGTTCTCTATGTAG	MOST_tdt
AGCGACTCAGCCTGCCCGATCTGCGAGAGCGTCATCACCAAAAGCACCGTCAAA	freiburg_on_jgi3.1.uniq.oligo.annotation.csv
GGTGGCGGGTTCTTGGGTGGCTCCATGGACCCTAACAGCCCTGGGGGCTTGCTTGGCACC	chlamydomonas.15-55-60.nuprobes.Length60.trans
>187825
TACACATGTGGCAACATCTGTCTTGCCCTAACAAAGTGATGTTTGAGTAGGTTCTGAGCC	MOST_tdt
GTTAGCTGAATTAATGATATATGCAAACGGAGGTGGAACTCGCCAAGGTCGAAAGAATGC	MOST_tdt_temp
ACTCAGCGGTAGTGGCTTCCATGCACGCTCCTGGTGCGACCAACAGCTTGTCGAGCAGCT	chlamydomonas.15-55-60.nuprobes.Length60.trans
>195434
ATAGACCCTCAGTATGACGTGGAATTGATTTGACAGACAATGAGGGAATAAGCGGCTCAG	MOST_tdt
GAATAGACCCTCAGTATGACGTGGAATTGATTTGACAGACAATGAGGGAATAAGCGGCTC	MOST_tdt_temp
CTGTCAGGTGTCAAAGCAAGATAAATATGGTCACAGCTATATCTAGAAGTTCATGAAGTA	MOST_tdt_anti
>132716
ATTTGGAGATTGCGGGGAGCGACAAGCAGGAGCTTTAGTCGTGGTGAAGAGGGCCTGACA	MOST_tdt
GCTTTAGTCGTGGTGAAGAGGGCCTGACAGTTCTGGAGGCTCGGATGTCG	freiburg_on_jgi3.1.uniq.oligo.annotation.csv
AGCGCAGACAGTGGACCAGGTTCCTATGGTATCCGTTGGCTGTAACGGCAGTTGCGGAGC	chlamydomonas.15-55-60.nuprobes.Length60.trans
>195433
ATAGACCCTCAGTATGACGTGGAATTGATTTGACAGACAATGAGGGAATAAGCGGCTCAG	MOST_tdt
GAATAGACCCTCAGTATGACGTGGAATTGATTTGACAGACAATGAGGGAATAAGCGGCTC	MOST_tdt_temp
CTGTCAGGTGTCAAAGCAAGATAAATATGGTCACAGCTATATCTAGAAGTTCATGAAGTA	MOST_tdt_anti
>187823
TGAGCTGGAGCTTTTAACAAGTCACAAGGAATACTTGACGGTATGCTACCAAGCTGTGGA	MOST_tdt
CTACTGAGCTGGAGCTTTTAACAAGTCACAAGGAATACTTGACGGTATGCTACCAAGCTG	MOST_tdt_temp
CTCGACGAACACAAGTACTGAAACACCTCTCTGTTACACTCTGAGCTACTGAGCTGGAGC	chlamydomonas.15-55-60.nuprobes.Length60.trans
>195432
TACCGGTGTACCGTTCGTGCCTTGCGCTGCGAGGACTGATACACCGTGTAACAGTCAAGT	MOST_tdt
GATGTTGAAAGGGCAACCCACAGGAGGTTTGGGGAGTTTGTACGGAGTTTGAATGGTGGA	MOST_tdt_temp
AACGGACTATCATCGCGTATCGGCTCGAGTGCTCGAGATTGCAAATAAACTCCGGGCTTT	chlamydomonas.15-55-60.nuprobes.Length60.trans
>195431
AGACTTGAATGAGCTCTTTAAGAGCGCACGATGATGGATATTTGTGCGCAGGAGCTGAAT	MOST_tdt
GACAGGACTACGCGTACTCTAAACTGCAACTCCCGAGCACTTCCATCGCGACCCCTC	freiburg_on_jgi3.1.uniq.oligo.annotation.csv
GGTGGTGGGCAGGGATTTCCTGCCTCGCGGCACGGGTATTGTCACCCGTCGCCCGCTGGT	chlamydomonas.15-55-60.nuprobes.Length60.trans
>187821
TCGATTGGCGGCGAGTAACGTGACTAGTTTGTTAGCTGCGGGTTAGCACGGACTGTGCAC	MOST_tdt
GATAGAAGTCTGTGACAAGTATCCACCTGGTAGTTGGAATCTAGGGGTTGTCCCTTGCTG	MOST_tdt_temp
TTCTCAGCCAGCCAAACGTATAGAGGCGTCCGGTACCTTTCCGCCACTCTTGTATGATAA	chlamydomonas.15-55-60.nuprobes.Length60.trans
>191079
TGGTGAGCTTCAAGAAGACATGGACGCATTCTATGCAGAGAAGCGCAGGTGGGACGGAGC	MOST_tdt
GACAGAGACTTCGGTGCACACGCTGCGCCCAACCATGGACCTCGAGGACTT	freiburg_on_jgi3.1.uniq.oligo.annotation.csv
CAACACAGCGGGGCGGGCCAACTTTGGCCCGGGCGGGGCTCTGGGCAACCCCGGAAAGCT	chlamydomonas.15-55-60.nuprobes.Length60.trans
>195430
ATATGGCGGACATGGTGCCCAAGACGATCATGCACTTCATGGTGCTCTACACCAAGCGCG	MOST_tdt
GACTCCTATTTCAACATCAGCCGCAAGAATATGGCGGACATGGTGCCCAAGACGATCATG	MOST_tdt_temp
TGACGCGTGTGCCGGTGGGCGACCAGCCGGGAGACATCGAGCAGCGCATTCGCGAGATGG	chlamydomonas.15-55-60.nuprobes.Length60.trans
>183469
TTACGAGTGTACAAAACGTGTGCTTGCGTGCATCATGATACTGTAACATTACTGGAGGTG	MOST_tdt
TATATAAGTTTATGCGGTGTTTTAGCACTGGCTGCGATGTGGTGTATCTATTGCGTACGT	MOST_tdt_temp
AAGCCCAAGTCCCACACCTCACGCGTTCACTTTCCAACAAACGCAAACGAAATGGCCGAA	chlamydomonas.15-55-60.nuprobes.Length60.trans
>140320
TTTCTAGGTTACATATATTGAGTGGTGTAGTCCAGCTGCGAAACCATGACGACTGCGCAT	MOST_tdt
CTTCTTTCTAGGTTACATATATTGAGTGGTGTAGTCCAGCTGCGAAACCATGACGACTGC	MOST_tdt_temp
AGCCTAGCGTGCAGCAATCAGCCAAGAACTTGCCTGGCCACACCAAGCTGAAGTTCAGGC	chlamydomonas.15-55-60.nuprobes.Length60.trans
>175858
TAATGCACAGAAGTACGTCGCCCCGCGCCAAAGATTACGTGGACTTCCTGCAATGGCTCC	MOST_tdt
TTGTGTACGATGTAAGCCCAGCCCAGGCGCCAATAATAGTTTAATGCACAGAAGTACGTC	MOST_tdt_temp
TGGACTTCCTGCAATGGCTCCGGTGCCGCAGTGGCCAACTGCTGGTGCGAATGTGGATTT	chlamydomonas.15-55-60.nuprobes.Length60.trans
>191074
TGATTCTGAGACGTTCACGTCAAATGGATACTCGACCACGACATGCAACACCGCTAATAA	MOST_tdt
GATTCTGAGACGTTCACGTCAAATGGATACTCGACCACGACATGCAACACCGCTAATAAC	MOST_tdt_temp
TCTGAGACGTTCACGTCAAATGGATACTCGACCACGACATGCAACACCGCTAATAACCGC	chlamydomonas.15-55-60.nuprobes.Length60.trans
>191073
TTGCCACTCGAAACAGAGAAGCTAGGAACTCACGCTTCATATGAAATGCACGTATTAGCA	MOST_tdt
CGTTTGCCACTCGAAACAGAGAAGCTAGGAACTCACGCTTCATATGAAATGCACGTATTA	MOST_tdt_temp
AAGAACCCCAACGGTGGCCTGCCACAGCAGATGTCGCCCATGGCTGGCAGCCAGCCCTCG	chlamydomonas.15-55-60.nuprobes.Length60.trans
>138013
ATGCGAACGAGCCATTGATTCATCTCGTACGCTGTTAGAAGAGCATTCGACATGTGCTTA	MOST_tdt
TTCGATCTGCCATAGCCATGTAGGCGAGGCAGGAATCAGTGTACCTGTGACTA	freiburg_on_jgi3.1.uniq.oligo.annotation.csv
GGTGGCTGCCGTGAGAGACGCTTGACAGCTTGAACTTCCTTGTAACTTCATGCTACGGTA	chlamydomonas.15-55-60.nuprobes.Length60.trans
>191072
TACTTTCTTTACATCTGTGGATCAGTGACTGGTGTCAGAGATGCGACTGAGCTCTGTGAT	MOST_tdt
CTGTCTCGCATCTTAGCCGCACTGTTCATGGTCGTGGTGTATATCATCCTT	freiburg_on_jgi3.1.uniq.oligo.annotation.csv
CTTCAGGACCAATAGCGGGGTCAACGGAGAGGCGGAGGACAGCAACGCGTTCGCTTCAGT	chlamydomonas.15-55-60.nuprobes.Length60.trans
>175853
TACTACTTACCGGTGTCCATGATTGACCTCAAGTGTGATGGCAGCGAGGAGGACGCGCAG	MOST_tdt
ACCAGTACTACTTACCGGTGTCCATGATTGACCTCAAGTGTGATGGCAGCGAGGAGGACG	MOST_tdt_temp
CGTGTACCAGTACTACTTACCGGTGTCCATGATTGACCTCAAGTGTGATGGCAGCGAGGA	chlamydomonas.15-55-60.nuprobes.Length60.trans
>183462
AATGATACAGTAACGCAGCAGTTGCTTGGCGCAAGACGGCACCACGTGCGCAAAACCACC	MOST_tdt
CATCAATGATACAGTAACGCAGCAGTTGCTTGGCGCAAGACGGCACCACGTGCGCAAAAC	MOST_tdt_temp
CAGCGGTCCCTCAGACGGCACAAACAGGCTGTGTCCATCCACCCATCCATCACAGCATCA	chlamydomonas.15-55-60.nuprobes.Length60.trans
>191070
AGATATTCTTGAGGTTGATATATGCCTCACCAGCACGCAATCCCTGGCTTGGAGTATGAA	MOST_tdt
ACACCAGGGACATTGACAGCTTCCTAACCCAAGACCAGCTCTTCACCGCGCTCGACCTG	freiburg_on_jgi3.1.uniq.oligo.annotation.csv
ATCTGCGGTTCGCTCTTCAACGTTTATCAAATTGCGAGCGAGGCATACGACACCCTAGTG	chlamydomonas.15-55-60.nuprobes.Length60.trans
>183460
TTATGTCAGATAGGTTTCAAGCTTTGTCGGAAGCGAATGGTTTGCATGGCGGAGTTTGCA	MOST_tdt
GTTATGTTATGTCAGATAGGTTTCAAGCTTTGTCGGAAGCGAATGGTTTGCATGGCGGAG	MOST_tdt_temp
GCCTTGCGGCAAGCCGTGGACGCGTTGCGATGCCTGGGGATTGTATGCTGCTGCTTCTGC	chlamydomonas.15-55-60.nuprobes.Length60.trans
>120741
TAAACACTTCTACCACATAGCTTGCATCGACACCTGGCTGGGGCGGGACATCACATGCCC	MOST_tdt
CTTCGAAGAAGGAGAGCGCGTCAAGCACCTACCCTGTAAACACTTCTACCACATAGCTTG	MOST_tdt_temp
GCGCGTCAAGCACCTACCCTGTAAACACTTCTACCACATAGCTTGCATCGACACCTGGCT	chlamydomonas.15-55-60.nuprobes.Length60.trans
>118437
ACCACCCCGGTGTCTGGCTGCCTGGCACTTGTGAATGAGAGCACGGTGCGTGACCGTTGA	MOST_tdt
ACCAGGTGTAGCCCAACCGACCACCCCGGTGTCTGGCTGCCTGGCACTTGTGAATGAGAG	MOST_tdt_temp
GTGTAGCCCAACCGACCACCCCACCAGGTGTAGCCCAACCGACCACCCCACCAGGTGTAG	chlamydomonas.15-55-60.nuprobes.Length60.trans
>78631
TTGTCAACCACTTTGGCTATTTCATCTACCTTAACTGGATGCCCACCTACTTCAGCAAGG	MOST_tdt
TGAACATTGTCAACCACTTTGGCTATTTCATCTACCTTAACTGGATGCCCACCTACTTCA	MOST_tdt_temp
CGGCGAGAAGGTGTTCGACTGAGGGGAAGAATGGGGCAAGAACGGAAGCCAGGGTGGGCT	chlamydomonas.15-55-60.nuprobes.Length60.trans
>106469
GGCACACGGATGCCGCGTTTCTGTTTGTTCGGTGACACCATGAACACAGCCTCGAGGTGA	MOST_tdt
CTGGACGCGTTGCTTGATGAGTTCGGGGTGTACAAGGTGGAGACCATCGGCGACTGCTAC	MOST_tdt_temp
CTCCACCTTGTACACCCCGAACTCATCAAGCAACGCGTCCAGCCGCGTGAACAGGTCGTT	MOST_tdt_anti
>169185
AAGTACCTGGACAGCTTCCCCTTCCCCTACTACATCGTGCTCAAGGACATTGCAGCGCTG	MOST_tdt
TGTTCACCAAGTACCTGGACAGCTTCCCCTTCCCCTACTACATCGTGCTCAAGGACATTG	MOST_tdt_temp
TCACACGCGTCATTGGCGACTCCTTCAAGCCCGCCACCCCCGGTCCTTCCGCAAATGGTG	chlamydomonas.15-55-60.nuprobes.Length60.trans
>195429
TGCAGGCCGCCGAGCTCAAGTTCAACTGCTTCTTCCTGATGCCGCTGGTGGACAGCTTCC	MOST_tdt
GTGCAGGCCGCCGAGCTCAAGTTCAACTGCTTCTTCCTGATGCCGCTGGTGGACAGCTTC	MOST_tdt_temp
CTCTACGATGCGTACAATGAGCTGCACACTTTGGCGCAAAGCTTCAACAAGCCGTTCGAC	chlamydomonas.15-55-60.nuprobes.Length60.trans
>187819
TCCCCTGGTATGTGCAAGCCATGCGCCCGAAAGTAGCAAGTGTAATGCCGGGTCTTTCTC	MOST_tdt
ATGTCTATTAGAGCTGAAGGGTGTAGCATAGGAGAGCGGGAGAACGTGACAAACTACATG	MOST_tdt_temp
ATTAGAGCTGAAGGGTGTAGCATAGGAGAGCGGGAGAACGTGACAAACTACATGCGTTGC	chlamydomonas.15-55-60.nuprobes.Length60.trans
>195428
TCAGCTGGCTGCACATACCCTGGATCTTCCAGTACCACTGCATTTGTAACATATGTTCTA	MOST_tdt
CCCCTTCTTGACAAAGAGACGCAACCATGGCAGCTCTAGGGACGCAGCTGGTGG	freiburg_on_jgi3.1.uniq.oligo.annotation.csv
TAGCGGTGAAGGACCACAACGCCATAATCATGCGTGCAGAGAACATCGACACCAAGATGA	chlamydomonas.15-55-60.nuprobes.Length60.trans
>187818
ACAAATAGTTTGATTGTTTCGGGTGCTAGCGGGTAGAATGGACAAACTGGGAAACCAGTG	MOST_tdt
GACTGTACAAATAGTTTGATTGTTTCGGGTGCTAGCGGGTAGAATGGACAAACTGGGAAA	MOST_tdt_temp
TTCAAGATGTACGACAACGACGGCTCTGGGCGCGTGCACTTTGAGGACTTCCGCAACATG	chlamydomonas.15-55-60.nuprobes.Length60.trans
>11559
AAGGGCACATGGATGGATGCGTTCAAACAGCAGGCCACCGCCAAGGCCCGCGGCACGGTG	MOST_tdt
GTCTAACAACGCCATCATCCTGGGCCTCACGGCGGACGTGCAGCGGAACATAGCCCTGAG	MOST_tdt_temp
CAGCAGCATGCGAACTACGATGACGAGCTCGATGACATGCTTGCCCAGATGGAGGAGCAG	chlamydomonas.15-55-60.nuprobes.Length60.trans
>187817
TAATTGTCGGCATTTGGTTTCCTCGCAAACTGGACGCATGCTGTAATTCACACCTGAGAT	MOST_tdt
ACCGGTTTGATCTTTGCTCGCACTGATAATTGTCGGCATTTGGTTTCCTCGCA	freiburg_on_jgi3.1.uniq.oligo.annotation.csv
CTCACTTTGGCACGGAGAGAGCGCGCAGCTGCTTAACTACTCTGTATTTGCTCTAGAATG	chlamydomonas.15-55-60.nuprobes.Length60.trans
>195426
GCAGCTGGCGCCGGCTGGGGTCGCCGGCATTCACCTCAGCCCCGAGGCCGCAGCATGGCT	MOST_tdt
GCAGGCCCCACACACGTTGCGCACGACCTTACCCTTGACGACATCCATGAAGATTTTACG	MOST_tdt_temp
ACACACGTTGCGCACGACCTTACCCTTGACGACATCCATGAAGATTTTACGGACGACGAC	chlamydomonas.15-55-60.nuprobes.Length60.trans
>187814
ATGTGCCTATGACAGAGTGGACCAAGTGCGAAGTCTCGCAGATGCTATATAGCATTATAG	MOST_tdt
TTGAGGGCGAGTGTGGCGCCCTGATGAACATGTGCCTATGACAGAGTGGAC	freiburg_on_jgi3.1.uniq.oligo.annotation.csv
TGTGAAGAGACGAGCGTGAGGTGTTGGGGTAGGGTGCAGATTGCTGGCGGTAGGCTGCGG	chlamydomonas.15-55-60.nuprobes.Length60.trans
>195423
AAATTATATAGAAGGAACAGTCCGACCGCAGGTGTACTAATATGTCGGGACGTGTGTTGC	MOST_tdt
GCGACTAGATAGCGCGGTTTGAGGTTGGCGTCATAGCTTGTTGATAGCGCAGCA	freiburg_on_jgi3.1.uniq.oligo.annotation.csv
GTAGCTATTAGCGCAGCTGGGATGTACATTGGCAAACGGACTGTATAGGGGACTGCAAGT	chlamydomonas.15-55-60.nuprobes.Length60.trans
>187813
GGCCACTTCCACCCTTTATCGCATCCGCAGTGCCTAGTTGCTTTCTGCTCCCGCAAGTAA	MOST_tdt
GGCCACTTCCACCCTTTATCGCATCCGCAGTGCCTAGTTGCTTTCTGCTCCCGCAAGTAA	MOST_tdt_temp
AACTTCCAGGTGTATAACTGCAACAAGCTGACCTTGTCGCTAGTGGGACCGCAGCTGCCC	chlamydomonas.15-55-60.nuprobes.Length60.trans
>195422
AAATGTGTGATTGGGTGGTCAACGGACAGGCGACTTCACTCAGGCGCAGTACCGTGACAC	MOST_tdt
ACAGCCTAACAACTTTTGAGCCGCTTATCGCTTCCCAGGCCCTGCCAGCA	freiburg_on_jgi3.1.uniq.oligo.annotation.csv
TTTGCAAGCCAATACCGCACAAAGCTGTGTGCGTGGTTACAAGATGGCGCGCACGATTGG	chlamydomonas.15-55-60.nuprobes.Length60.trans
>106461
TTAAGTTCTCGGACCTATTCAACAGCTTTGACACGGACCGCAGCGGCACCCTGGAGATCC	MOST_tdt
GTTAAGTTCTCGGACCTATTCAACAGCTTTGACACGGACCGCAGCGGCACCCTGGAGATC	MOST_tdt_temp
CACTACTTCCTGGCGATGATGGACGCCAATGGGGATGGGGCCGTGTCCTATGAAGAGTTC	chlamydomonas.15-55-60.nuprobes.Length60.trans
>187812
TTCAAACTTGAGGCTGATACAGTGTGTGAATGGCAATTAGGAGCACAGGTGTGTGGATAG	MOST_tdt
TCGGTGCCCTGGACATGTTCCAAAAGACACACCCTTTCCAGTGCATGATT	freiburg_on_jgi3.1.uniq.oligo.annotation.csv
GTGAATGGCAATTAGGAGCACAGGTGTGTGGATAGCACAGGTGTGCAACGCACTAAGCAT	chlamydomonas.15-55-60.nuprobes.Length60.trans
>191069
TGAGTTCTGCGACGAGCACATGGGTTTTAAAACGCTGGACCAGCTGGACCCGCAGTCCTT	MOST_tdt
GACCTTGTGTTTGAGTTCTGCGACGAGCACATGGGTTTTAAAACGCTGGACCAGCTGGAC	MOST_tdt_temp
GGCGGGATGCAGTACGCGTGGCAGGGGTACCACGCGCATGGCAGTGACTTCATGGCGAAG	chlamydomonas.15-55-60.nuprobes.Length60.trans
>191068
TTTCAATCTGACTCTTGATCTCCTGCGGATTGAACTCAATATGCACCTGCTGAAGCACGA	MOST_tdt
ACCTAATTTTCAATCTGACTCTTGATCTCCTGCGGATTGAACTCAATATGCACCTGCTGA	MOST_tdt_temp
TGAGGCGTCGCACGACTAGGGTTCCATCTCCGACATGTTTTTTGACAGCGATGCGCAGGT	chlamydomonas.15-55-60.nuprobes.Length60.trans
>98208
CGTTCGGCAAAGCCGGGTCGTACGGCATCCAGGGCGCGGCGGGTGCCTTCGTGTCGGGGC	MOST_tdt
GTCACCACCACCCACGTCACATTCGACACCCTGCCCGATGAGGCCATCCGGGCTTACATC	MOST_tdt_temp
TCGGGGCTGCGAGGGTGCTACTTCAATGTGGTTGGCTTCCCGCTACACAGGTGCGTGTGT	chlamydomonas.15-55-60.nuprobes.Length60.trans
>183457
AGTATGAGATCATAGAAGATGAGGATGAGGATGATGACGAGGATGAGATGCCGTTGACAC	MOST_tdt
CGAGTATGAGATCATAGAAGATGAGGATGAGGATGATGACGAGGATGAGATGCCGTTGAC	MOST_tdt_temp
AGGCGAGTCTGAAGGCGTGATCGGTGGCGTTCAGTGTCGAGGTTGGATTGGGGTTTAATG	chlamydomonas.15-55-60.nuprobes.Length60.trans
>175847
ATGGGTTATAGGTGCCCTGCTGTGATGCCTGGGGTTTCCCCTGGTATATCCTACCAGCAA	MOST_tdt
AACATGGGTTATAGGTGCCCTGCTGTGATGCCTGGGGTTTCCCCTGGTATATCCTACCAG	MOST_tdt_temp
TCCATGGGCTTCCTCCTTTGTGACCTGTGCGGGGTGAGCGAGGCGCTAGTGTCGCGGAGC	chlamydomonas.15-55-60.nuprobes.Length60.trans
>175846
CGCCGGGGTGCGGGCGGCTCGGCGGAGCCCCGCAACTGGCTCAGTGGACGGCGTGTGTGA	MOST_tdt
CTGCGTGGCAGCATCTACTACCACCTGAGGCCGCCATCGGAGATCGTGCCTCAGAACCGG	MOST_tdt_temp
TACGCGCTGCAATACGAATTGCCACATCTACGATTTGCATTTATATCCAGGCGGCGGGCA	chlamydomonas.15-55-60.nuprobes.Length60.trans
>183454
ACCGGGCTACTAACCAAACCAGACAACTGACCTGACAGTGTAAGACACGCACCTGCCGCT	MOST_tdt
CATCAGGAGGCGATCGATTGCATCTGCGGTATTGGTGTAGACTGGTAAAGGCTACCGTAG	MOST_tdt_temp
ATGTGTCTTTTACCGACTGTCCTACGGGTGCGACCGGGCTACTAACCAAACCAGACAACT	chlamydomonas.15-55-60.nuprobes.Length60.trans
>183453
TGTATGAAAGGACGTCAAGTGAGCGCCTGAAAGTTAACGGCGCGCCCATTCAAAATAAAT	MOST_tdt
GGCCTTGCCGTGACCGTATAAGAGTAGCCGGACACCGATTGCTGAAATACTGCT	freiburg_on_jgi3.1.uniq.oligo.annotation.csv
GTATATTTTTTGGCGATATGCTTTGTTACTACGGCTCCGAAAGCTAGGCGAAGCCCCGGC	chlamydomonas.15-55-60.nuprobes.Length60.trans
>191061
GAACGAGATTTGCCCAAAAAGGCCTCTGGCGGACGAAATTTTTGTGATGTTAACTTGAAA	MOST_tdt
TAGCACCAGCGGAAGTAGCAACGCCCAGGGACTCACAGACATCCACCCGG	freiburg_on_jgi3.1.uniq.oligo.annotation.csv
GGCAGGCGCACAATGACAGGGGCTGCATGGTCGATGTTTTGCCTAGGCGCTGGACTTCTG	chlamydomonas.15-55-60.nuprobes.Length60.trans
>191060
TGGTGCAACAGCCTGAACTCTTGGTAACCCAGTGGCGCACTGTATATGCAGAACCTATTA	MOST_tdt
TAGGGTGCGAGTCATTGGAGGGCTACGGTGGTGCAACAGCCTGAACTCTT	freiburg_on_jgi3.1.uniq.oligo.annotation.csv
CGTCTGCGCAAAAGAGCGCTCGCACTTTCGCCAACGCCCTTCACTTCGCCAGCAGCAGTA	chlamydomonas.15-55-60.nuprobes.Length60.trans
>120734
AGGTTCGCACTGTGCTCAAGACCTTCCTGGAGAATGTCATCCGCGACTCGGTCACCTACA	MOST_tdt
CTCATCTACGAGGAGGTTCGCACTGTGCTCAAGACCTTCCTGGAGAATGTCATCCGCGAC	MOST_tdt_temp
ACATTCTCCAGGAAGGTCTTGAGCACAGTGCGAACCTCCTCGTAGATGAGGCCGCTGATG	MOST_tdt_anti
>175841
AGAACAAGCTCCGATGTATCAAGAAAATACATCAGCAAAGGACGATGCAGCTCAAGCAGG	MOST_tdt
AGAACAAGCTCCGATGTATCAAGAAAATACATCAGCAAAGGACGATGCAGCTCAAGCAGG	MOST_tdt_temp
CAGCTCAAGCAGGCGACCCCGCTCTGGCAGGCCATCACTCGCGCAACCTCATCATGGACA	chlamydomonas.15-55-60.nuprobes.Length60.trans
>183450
TGATACTTGACTTTGACTTAAGGAACGTCCAGAGGCCGGGAAGATATGTGACCAAAAGGA	MOST_tdt
TTCTTCAGACTGTTGATACTTGACTTTGACTTAAGGAACGTCCAGAGGCCGGGAAGATAT	MOST_tdt_temp
TAGTGGCCAGAGCGGTCTTACATCCTGTCTGTCTCAGTCCTGGTTTTACCTGCAAACGAA	chlamydomonas.15-55-60.nuprobes.Length60.trans
>126036
CAAAATTGACCAAAGTCTTGACATTGAACGAATACCGGTCAACGCAGACTCGCTGGTATT	MOST_tdt
TCGAGGTCAGACCACACTTCTTCAAAAGCAACTGGCTAATATATCTGCGCATTTGTAGAA	MOST_tdt_temp
GTTGCTGTAAGGAGAAGAATGTATGATGCAGGGAGGTCTGCAAGTGCACAGAAGTGTGGC	chlamydomonas.15-55-60.nuprobes.Length60.trans
>171485
ACTGCACCATGGCAGAGGTGCTGCGAGTGCGAAGCATGATTGACGTTGCGGCCTATATTG	MOST_tdt
CTTGGAACTCGTACTGCACCATGGCAGAGGTGCTGCGAGTGCGAAGCATGATTGACGTTG	MOST_tdt_temp
AAATCACGGCTGTCGTCCGGGAGATCGACATGATGCCAACTTGGAACTCGTACTGCACCA	chlamydomonas.15-55-60.nuprobes.Length60.trans
>171484
AATGCGCCTAACAGCGTGGCATCGCCAGTTGAGGAGATAGCGCAGGCCGAAGACTCTGCC	MOST_tdt
AGAATGCGCCTAACAGCGTGGCATCGCCAGTTGAGGAGATAGCGCAGGCCGAAGACT	freiburg_on_jgi3.1.uniq.oligo.annotation.csv
AGGCCAGCACGGGCCCTGCGTTGCTAGCCCTGAGTCCGGGCTCATCCCGCGCCGTCAAGA	chlamydomonas.15-55-60.nuprobes.Length60.trans
>163874
TAACAAACAACACAATGTTCGTAGAGTGACCGTCTCATTAACTTGTAAAACAATACTGCG	MOST_tdt
CAAGCGCAGGATGAGCAGCTGCATGAAATGATTTGAGGTTACGATAGAATGTCTACTTTG	MOST_tdt_temp
GTCTGGTGCAGCGTGCAAGGCACTAACAAACAACACAATGTTCGTAGAGTGACCGTCTCA	chlamydomonas.15-55-60.nuprobes.Length60.trans
>171483
ATAAAGAGCCTGTCACCGTTGTCCATTTCTGTAGCGGCTCGCTCTCACGCCTCTTTCTTC	MOST_tdt
TATGACTTCTGTACGTCGTAAATGTGCTACAAAGACACAGCAGACGGCGAGCCGTCATAA	MOST_tdt_temp
TTTGTAGCACATTTACGACGTACAGAAGTCATACTGCGCAAAGCCATGGCTTGCTTTTCG	MOST_tdt_anti
>169179
GCGTGCGCCAAGCTGTGGCTGCTCATGTGGGGCGACGAGCTGCAGCGCCGGCTGAGGGCG	MOST_tdt
CTGAGCAGTTCGCGACGTACGACCCCGACAACCTCAAGGGCGAGCGCTTCACAGACAGCG	MOST_tdt_temp
CTTGGTCACGCCGGCCGCGCCTTGCGCGCCGGGCGACAGCGGCTCGGAGACGGGAGCCAT	MOST_tdt_anti
>31124
AAGCTTACTATGCAGCGGTCTTGAAGTATCACCCAGACAAAGCTACTGCTGTGAGTAACA	MOST_tdt
CACACATCAAACAAGCTTACTATGCAGCGGTCTTGAAGTATCACCCAGACAAAGCTACTG	MOST_tdt_temp
CAATCCATCGCATCATAATCCGCAGCCGCCTCACCAAGCATACCTACAACTACCTACATG	chlamydomonas.15-55-60.nuprobes.Length60.trans
>126030
CAAGCAAAGATGCAGATGCGGGAGGTCATTGAGAAGCTCATCGTGCGGGAGGACCTGACA	MOST_tdt
AAGAGCTTAGCAGTATGCAGACGCTCCTAGGAAAGCGGGCGACTCGCCCT	freiburg_on_jgi3.1.uniq.oligo.annotation.csv
GTCCGCTGCCAAGCAAAGATGCAGATGCGGGAGGTCATTGAGAAGCTCATCGTGCGGGAG	chlamydomonas.15-55-60.nuprobes.Length60.trans
>169177
AAGAAACGCTACTGCCGCAGCGTGTCAAACCCGCGCCCGAGGCCATGATCAACGTGTACG	MOST_tdt
ACCCAGGACTTCAGCCTGGCATCACACATCGCCACCCATCCTCTTCCTTCTCCTTTGTAA	MOST_tdt_temp
TCAGCCCCAACAGCGCCCTGATCAACACCCAGGACTTCAGCCTGGCATCACACATCGCCA	chlamydomonas.15-55-60.nuprobes.Length60.trans
>195419
TGGACATATTTGTCGTATAATGGGTTTTCTGCAAGAGTGAGGCGACAGGCACATGCAAAG	MOST_tdt
GCGTGTGGCATCACAGAACAGGGTGTGTGCTTGGATAATTAAAAGAGTTTGGACATATTT	MOST_tdt_temp
GTGGTGGAGGCTAGGTGGTGGAGGCTAGGTGGAGGGATGGCAAGGTGATGATGTGTGGAG	chlamydomonas.15-55-60.nuprobes.Length60.trans
>169174
AGATCACGCTCAAAGGCACAGTGTTTTACAGTCCTTTCTACCCTGACGCTCGCTCCGCCG	MOST_tdt
TTACAAGGCACAGATCACGCTCAAAGGCACAGTGTTTTACAGTCCTTTCTACCCTGACGC	MOST_tdt_temp
GGCCGCCCGAAGCCCGCGCGCGCATTTTCGAGCACGCAAAGAGCTTTGCGCGAGCAGCGG	chlamydomonas.15-55-60.nuprobes.Length60.trans
>195417
CTGGTGTCAGCACACAATTGTGCGGTGTACTTGTTCCTGCTGTAATATAATAAAGTCGTG	MOST_tdt
CATTCAACACTGGTGTCAGCACACAATTGTGCGGTGTACTTGTTCCTGCTGTAATATAAT	MOST_tdt_temp
TGTTGGTGTATGATTGTGTGCAATTCCGTGCAATGCACACAAGAGTCTGTGTCGTGCGCG	chlamydomonas.15-55-60.nuprobes.Length60.trans
>187807
AGTCCATGATGGTGGTCACCTACGCCGACGTCAAGCCTACGATATACTTTCAGCCCGCAC	MOST_tdt
GACGGCCAGTCCATGATGGTGGTCACCTACGCCGACGTCAAGCCTACGATATACTTTCAG	MOST_tdt_temp
GAAAGTATATCGTAGGCTTGACGTCGGCGTAGGTGACCACCATCATGGACTGGCCGTCAC	MOST_tdt_anti
>187806
TTCTCCATTGACTATGTAGCATAATATTGTGGTTTGTGGCCTCGGCTGCACCATGAGTGT	MOST_tdt
GGTGGCACAGGTTGCTGGCCATGCAAGGAGAGGTCTAGTGGACGAATCAATGG	freiburg_on_jgi3.1.uniq.oligo.annotation.csv
CTGTTTCATGTGCGGTGTCGTTCTCAAGCACATGTGTTGAGGTTGTAGTGGCTTTCTGCG	chlamydomonas.15-55-60.nuprobes.Length60.trans
>195415
AGCAGCGGTGGTGCATTCAGGAACATGTGTGACGCCAGGTCTGTAACAAAGGACTACAGC	MOST_tdt
CTTAGTATAGCGCTTAGTGCATAAGCGAAGCAGCGGTGGTGCATTCAGGAACATGTGTGA	MOST_tdt_temp
GCTGGACTGCGAGGCGCCCGACGAGTTCATCAACAACCTCATCCTGTCGGTGCGCTCGCT	chlamydomonas.15-55-60.nuprobes.Length60.trans
>187805
TCGATTGGCGGTGAGTGACGTGACTAGTTTGTTAGCTGCGGGTTAGCACGGACTGTGCAC	MOST_tdt
GTGTCGATTGGCGGTGAGTGACGTGACTAGTTTGTTAGCTGCGGGTTAGCACGGACTGTG	MOST_tdt_temp
TCACGTTGGTGGCAGAAACGTCGCGGTTCCAGGTCGTCAAGCAGTCGTTGCAGACTTTGA	MOST_tdt_anti
>195412
CATCGATGACACGGGACAGATTTAGGCCAGAGACGTGCTAGTGTAACGATGTATGTAGCC	MOST_tdt
CATGGTGCTGTTCGTCATGTTCATTGCTTAGCCGGAGGTTGTGGCGTAGTGGC	freiburg_on_jgi3.1.uniq.oligo.annotation.csv
ATACCACTCAGATTATTACGTGGGTCCTGGTTACCCTGTTGACTTTAGGGACTCAGGGGC	chlamydomonas.15-55-60.nuprobes.Length60.trans
>102099
TGTGCATTTCCATGGAAGGCCAGGACCTGGACCGCCTCAAGCTGCCGCTGATGATTAACA	MOST_tdt
GATCTCATCATGAACGCGGACAAGGTCACCACGGAGACCATGGCATTCTTCGTCGAGTAC	MOST_tdt_temp
TAATTGACGACGAGGATCGGGAGAATGAGGGCGATCTCATCATGAACGCGGACAAGGTCA	chlamydomonas.15-55-60.nuprobes.Length60.trans
>106450
TTCTTCCGACGGTACAACAAGGCCCTGCTGGACAAGACTGCCATCGACAAGGAGAAGTCC	MOST_tdt
TACAACGTGCTCAAGATCCAATTGGAGGGGATCATTGAGGAGCTGGAAAAGAGCTTTGAG	MOST_tdt_temp
ACTACGGGAGCAGCGATATGCGCACTTGAACGGGATCAAAATCCACAATCAATGGCGGAA	chlamydomonas.15-55-60.nuprobes.Length60.trans
>195411
ACATACTTGTGCTGCTGCTGGTGGCCACTGCCTGCCTGCTGTTCTTCGACTGGTTCAACA	MOST_tdt
AATGAGTCTCTCACAAAGACTGTTGCCATCAATCGCTCCAGCAGTCGCTACATACTTGTG	MOST_tdt_temp
TGGCACGGCAAAGCTGAACGGCGACGGGGGTCCCCGGGGCTACGGACCGGTGGCCAGCGC	chlamydomonas.15-55-60.nuprobes.Length60.trans
>102098
ACGTGATCGACCCGGACTTTGGCGAGGACATTGTGGCGTGCGGCTTCATCAAGGACCTGG	MOST_tdt
AACGTGATCGACCCGGACTTTGGCGAGGACATTGTGGCGTGCGGCTTCATCAAGGACCTG	MOST_tdt_temp
TGATGAAGCCGCACGCCACAATGTCCTCGCCAAAGTCCGGGTCGATCACGTTGCGCAGCT	MOST_tdt_anti
>8323
TCACGGTGTGCATCCCCAAGAAGGAGGTGGAGAAGGTGGAGCCCAAGCGCATCGCCATCA	MOST_tdt
CTCAGCGACCCCTTCACAAACGAGATCGACCGCGCCATGAACCGCATGCTGAGCTCGTTC	MOST_tdt_temp
CATGCGGTTCATGGCGCGGTCGATCTCGTTTGTGAAGGGGTCGCTGAGCATCAGGGCCAT	MOST_tdt_anti
>149597
AAACGTTCACCCCAGTGCCGGCATTCATTCACGTGGCGACCAGCTTTTCCCTGGTGCCGC	MOST_tdt
CATATCAGAGCTACAGGACGCCATCCAGAGCGGACTGCAGCAAACGTTCACCCCAGTGCC	MOST_tdt_temp
TCCCGGAAACGCCCGCGTCGCTGCACCTGTCCTCGCTCACCCGCGCCCTGGCGTTGCCAT	chlamydomonas.15-55-60.nuprobes.Length60.trans
>149596
AAACACTAGTATGACGGTCATTCACAGCCGCCATGATGGCGGCAGCAGCAGCGGTGCTAA	MOST_tdt
CTCGTGTGGCGAGGGCAGTGCAAACACTAGTATGACGGTCATTCACAGCCGCCATGATGG	MOST_tdt_temp
AAACTCAGCACTGGGACAAGAGCTTTGTCATCACCCCGGTGTGCGTCTGCGTTGGGCCCA	chlamydomonas.15-55-60.nuprobes.Length60.trans
>191057
ATGCAGCTTACAGCCGCAAATTGTGGTGTATGGCCATGTGCCAGGCATGCAAGACGCCAG	MOST_tdt
GCTCTCCCGGTTGATTACTTCGCGGGAAAATAGCCCATGGACTCTGCAACTCAGCACCGG	freiburg_on_jgi3.1.uniq.oligo.annotation.csv
ACGAACACGGAACCAACCCGCGGGACGTTACAACAACAGCGGATCAGGACGACGAAAGTG	chlamydomonas.15-55-60.nuprobes.Length60.trans
>149595
GCCGTTGATGCGTGTGGTGTGCGTGAGGTTGCGGGAGATGTTGTTGATGATGGTGCAATG	MOST_tdt
AACAGCCCAACCCCAAACTCAGCACTGGGTCAGGAGCTGTGTCATTACACCG	freiburg_on_jgi3.1.uniq.oligo.annotation.csv
AAACTCAGCACTGGGTCAGGAGCTGTGTCATTACACCGGTGTGCCTCTGCGTTGGGCCCA	chlamydomonas.15-55-60.nuprobes.Length60.trans
>183448
ACAAATATCCGAGCAGGGGATAGTTAGAGCGACCGCCACATGTAACGTAAGGTCTTGCGT	MOST_tdt
GGAATGCCCGGTTTCCTCAGTTGCTCCTGGTTAGTTACACTGCGTGCCTA	freiburg_on_jgi3.1.uniq.oligo.annotation.csv
CGAATGCAAGGGAGTTGGTGAGCCTGATTGGGTTTGAGGACCCGCACGTGTGGATATTAT	chlamydomonas.15-55-60.nuprobes.Length60.trans
>149594
AAGGCCCAGAAATCTTGCAGCTCTAGCCAGGACGCTCTTTCAGAGGAGAGCAGCCAACAC	MOST_tdt
CAAGGCCCAGAAATCTTGCAGCTCTAGCCAGGACGCTCTTTCAGAGGAGAGCAGCCAACA	MOST_tdt_temp
TGTGGGTGGAGTGGTTTAGTTCCAAGAGTTCCATCACGACCCTCAGCCGCGTGCTGCTAC	chlamydomonas.15-55-60.nuprobes.Length60.trans
>175837
TACGAGCTGCTGAAGGCGCACATGAACTACAGCGACATGCTGAGGCGCGTGTGGGGCATG	MOST_tdt
CAGTTCGAAACAGAGGTTCTGAGCCCCGGAACTGGCTGCTACAAGTCCGTGTACGGCTTG	MOST_tdt_temp
AGTGAACGAGGTGGCCCAGGTTCCTGTGCCACTGCTTGCTGAGCGGGCGTACAAGGGCCT	chlamydomonas.15-55-60.nuprobes.Length60.trans
>183446
TTGTTTTGCTTGGATAGCGTTTGGCTATGTAGCGTGTATTCTGCTCATCAATCACGCCAG	MOST_tdt
AGCGTTTGGCTATGTAGCGTGTATTCTGCTCATCAATCACGCCAGGCGTCAGGGAC	freiburg_on_jgi3.1.uniq.oligo.annotation.csv
TCAAGTCGCTGCGGCACACGGTCATCCCGTCCTGGTACCAGCGGCGGGGCTACGTGAGCG	chlamydomonas.15-55-60.nuprobes.Length60.trans
>175836
AAGGACGGTAAACAGGGACAACAACCTCAGCCTCAGTTCCAGCAGGTGGATGCTGACGTG	MOST_tdt
AAGGACGGTAAACAGGGACAACAACCTCAGCCTCAGTTCCAGCAGGTGGATGCTGACGTG	MOST_tdt_temp
CGTGGCGTCAATGATTGTGGATGAAATTTATGAGCTGATGGCATTTCACGAGGGCCGACC	chlamydomonas.15-55-60.nuprobes.Length60.trans
>183445
CGAGAACGTGCGCTCCGAGTAAAGCTTAGGGTACAAACATAATGTAATCGCAAGGTTTCA	MOST_tdt
CGGTATCGTGGAAATTCTTGTGAGTGACCGTGCTTAATCTTGATAATCGGGAACGATTGT	MOST_tdt_temp
AGGTTCATGCGATCATGGGAAAGAACGGTTCAGGCAAGAGCACGCTCAGCAAGGTGCTGG	chlamydomonas.15-55-60.nuprobes.Length60.trans
>120727
ATGATGTACACAGACGATGCCGACTTCACCAACACCTTCAGAGCCCTCAGCTCGGAGGAG	MOST_tdt
GATGAAGATGATGTACACAGACGATGCCGACTTCACCAACACCTTCAGAGCCCTCAGCTC	MOST_tdt_temp
CCCTGGGTGTGCCCACCACCCGGGCCCTGAGCCTGGTGGGAACAGGTGACAAGGTGCTTC	chlamydomonas.15-55-60.nuprobes.Length60.trans
>175835
TTTTCAGCGCTATTGGGAATGCAATTGCAGACATTACTCAGGATGCGGTCAAAGCAGTTG	MOST_tdt
GGGAATGCAATTGCAGACATTACTCAGGATGCGGTCAAAGCAGTTGGACACGTGACC	freiburg_on_jgi3.1.uniq.oligo.annotation.csv
TCAACGCGCCACTCCAACCATGTTCGATGTGTTCAGCGCTATTGGGAATGCAGTTACAGA	chlamydomonas.15-55-60.nuprobes.Length60.trans
>183444
GGTGCCGTAAGCGTAAAGAACTGCAGGCATGCACAACAGGCATGTAAATATTTGCATAAA	MOST_tdt
GGCGCGGTGCCGTAAGCGTAAAGAACTGCAGGCATGCACAACAGGCATGT	freiburg_on_jgi3.1.uniq.oligo.annotation.csv
GCGCGGTGCCGTAAGCGTAAAGAACTGCAGGCATGCACAACAGGCATGTAAATATTTGCA	chlamydomonas.15-55-60.nuprobes.Length60.trans
>191051
AAGTGACATTACAACTTGAGATGGCCCTTACGTGGCTCTTCCACTGATGAGTGCTATGTA	MOST_tdt
AACCGCATGACGCCCAAGATGTTCATGCACACGCTCAAGTCCATGTGCAACGCCACGCC	freiburg_on_jgi3.1.uniq.oligo.annotation.csv
ACTTTGGCCCGGCCACGTCCGGCTTGGTGCTATGTGTTTGCATTATTTTTTGGTGTGCAA	chlamydomonas.15-55-60.nuprobes.Length60.trans
>171477
TTAAGCTCAATAAACGCGAGGTAAAGAAGGTGACCAAGGGCCGGTCCATGCCGACCCTGG	MOST_tdt
GAGGACACGCGACAGGACTCACGTTACTGCATAACAAATGATGCATTGCAGGAGCTTGAG	MOST_tdt_temp
GGCATCGTCCTCCAGCGCGTCGGCCCAGTCTGCTCCATTGGCTCGGCTGCTAATGCTGAG	MOST_tdt_anti
>126023
AACCGCATTCAAAAGATTGCCTCCCACCTGGACCCAGCGAAACCGCGGAAGTTCAAGGTG	MOST_tdt
TACCTGTACAGCGACTCGGTCTTTGCGTGCAACCTGCAAAAACTCTTTGCTGAGTTCTTC	MOST_tdt_temp
GGTGCGGGCCGAGGCATTCATCGGGGAGCTGACCGGCACGGACCCCCGGGACGTGCACGT	chlamydomonas.15-55-60.nuprobes.Length60.trans
>195409
GGGCCAGGGAATAGCTCTAATGGGCCCTCTGGTGAGTGCTAGACTGTAAATGCGTAGGAT	MOST_tdt
CTATGTACGGCGTAGCAGCCAAGGAGGCTGTTGCATACGAGTACAACACAGAGTTCAGTC	MOST_tdt_temp
GGGCCAGGGAATAGCTCTAATGGGCCCTCTGGTGAGTGCTAGACTGTAAATGCGTAGGAT	chlamydomonas.15-55-60.nuprobes.Length60.trans
>195408
ACAGTTGCACAGATAGCAACTTGGCTCGGGAGGATGCAACCAACTTAACATTACATTCTG	MOST_tdt
ACATACGGTATGGGAGTCTGGATCCTCGTTAACTGCTGAAGGTCTGTCAGTGAATTCTTG	MOST_tdt_temp
GGGAGTCTGGATCCTCGTTAACTGCTGAAGGTCTGTCAGTGAATTCTTGGGAAGATGCCA	chlamydomonas.15-55-60.nuprobes.Length60.trans
>151898
ATAGAGAAGCTGGACTGCGGCGATGGGGACGGCATCGATGACTGGGTGTGCATCAACAAT	MOST_tdt
CTGTTTGCCCCCAGCCGGACTACTGGTGCTATGAAGAAGGCGATCATTTAGAGCGTGTGG	MOST_tdt_temp
GCGACGGCGATGGCATCGATGACTGGGTGTGCATCAACAATGCGACGGGGCAGCGAGCCG	chlamydomonas.15-55-60.nuprobes.Length60.trans
>151897
ACAAGACATGCGTGCTGCCGGACTGGTGGTGTAATGACGAGGGCGAGGTGCTGGCGAAGT	MOST_tdt
ATGCTGCCTGCCTCCCCAGACAAGACATGCGTGCTGCCGGACTGGTGGTGTAATGACGAG	MOST_tdt_temp
CTCGTCATTACACCACCAGTCCGGCAGCACGCATGTCTTGTCTGGGGAGGCAGGCAGCAT	MOST_tdt_anti
>195407
AAACAATGTAGCTCAGCTACGAAAGCTGGTGGACATCCTCGGGACGGCCAAGGACACCGT	MOST_tdt
ACAAAAGAGGTCGAGTCTCTGGTCTTCAAGCTCGCAAACAATGTAGCTCAGCTACGAAAG	MOST_tdt_temp
TCGAGTCTCTGGTCTTCAAGCTCGCAAACAATGTAGCTCAGCTACGAAAGCTGGTGGACA	chlamydomonas.15-55-60.nuprobes.Length60.trans
>195406
TGTCAGGCATGTGTAATGTATAAATGTGTTCAGCGCGCGCATTTGCATAGGGAAGTCTTC	MOST_tdt
ATACAGTAGTTGGCTTTGTGTCGTACAGTGGTCAGACGGTGTCACGTGGTTGCCACGGTG	freiburg_on_jgi3.1.uniq.oligo.annotation.csv
GGGCGTGACAATTGAAGCAGTCATGCACAAATGCCAAGTCTTTTATGCCAGGTGGTGCCT	chlamydomonas.15-55-60.nuprobes.Length60.trans
>195405
ATGGATCGAATACATGTATTTCGATGAAGACCGCTGGGTCTTCCAATGTAAGCTCTGACA	MOST_tdt
GCCAAACATGTCGCTAGCTTACAAGGAAATTACAGCAAGCGTAATGTAAACGTCAGACAA	MOST_tdt_temp
ACTCCCAAGCGCCTCCTAGTCCCATAGTATTACCCTAAGCGCTATTTGGTGGCAGTTGCT	chlamydomonas.15-55-60.nuprobes.Length60.trans
>195404
GAGCGTCACCCGAACCTTATGCCTGACAAGTTATTATCTCCGTGTAATAAACACCTTAGG	MOST_tdt
AACCGGTGACGGGATTCCTTTCGCTACAGAGAGCTTTATTCTTGGTTATAAGTAACTTGC	MOST_tdt_temp
ACGTTAGCGGAGTATGCGGCGTTTGCCGGGAATTTCGGCGCGGTAGCCAAGGAGTACCTT	chlamydomonas.15-55-60.nuprobes.Length60.trans
>195403
TAACTGTAGGGATACTACACCAGTGGTTGTGTACGGTATGCAACGTCCTTGCATGATGAT	MOST_tdt
TCCAGGGACCAGATTCTCCCGCTCGAGGCTGATTTATAGCTAACAATGCTTCACCGCT	freiburg_on_jgi3.1.uniq.oligo.annotation.csv
ATCCGCATTTTGCTCAACTAGGGCGCTACTGAATTGAGCATTGATCCCGCCACTTGAGCT	chlamydomonas.15-55-60.nuprobes.Length60.trans
>157199
GCATTATTATTATCAGGAAGCCCTTGCACCTACCTCCTGCCATTTTGAAACCAAAGCGTC	MOST_tdt
ATAGGTACATAAATTGAAATATGCAAAAGTGGGGACCTAGCTCCTGCACTGCAATGCCTG	MOST_tdt_temp
TCAGCATGGCAAGCTGCAAGATGCTTTACGATAGAAAAAGGACCCCACGCCAAATCCACG	chlamydomonas.15-55-60.nuprobes.Length60.trans
>195401
TCATTTGCATCATCGCGCTCATCGTGCTGATTGTGCTCATGCTCATTATTGTCATCATCC	MOST_tdt
GAGTCAAGTGTCCGATCCTTGCGTGTTACCGCACTGTATCTGGGCATCAGTT	freiburg_on_jgi3.1.uniq.oligo.annotation.csv
GGGCGACAAGGCCACGGAGAAGCTTATGAGTGCCGCGTTGGGAAGCTCATCGGATGTGGA	chlamydomonas.15-55-60.nuprobes.Length60.trans
>175829
ATTGCAGACTTTGGTCTAAGCATCAAGATGAATGCCGACCAGAGTCACATCAGCAACATG	MOST_tdt
CAAGATTGCAGACTTTGGTCTAAGCATCAAGATGAATGCCGACCAGAGTCACATCAGCAA	MOST_tdt_temp
TGGAGCTACAACAGGGTTAACTTCACCTGTGACGTTCCGGGCGTACAGCTCGATGGGTCT	chlamydomonas.15-55-60.nuprobes.Length60.trans
>183437
AACTGACCTAGCGAACCAGGCGAATGCGGCCGTTGCGTGAACAGTGCGATTGCACTAAGT	MOST_tdt
GTGGTTCTTGTCCGGGCGCGCCGGTCTGTTTGTGTATTTCGGATGGAGCT	freiburg_on_jgi3.1.uniq.oligo.annotation.csv
AGCTGATGTAAAGAGGTGGCGTACACAAGCTGAGTATGCGGAGACAGAACCTGTGTGGTG	chlamydomonas.15-55-60.nuprobes.Length60.trans
>102084
TGTATTCGTTCTTCAACGGCCTGGCCTCAGATAACATTTTCTTCCACATGGTCTACTGCA	MOST_tdt
CGTGTATTCGTTCTTCAACGGCCTGGCCTCAGATAACATTTTCTTCCACATGGTCTACTG	MOST_tdt_temp
GAGACGAGGTGTGGCAGGGCGTGCGCAACAAATACTGGACCTTTGAAACCTACTTCCTGC	chlamydomonas.15-55-60.nuprobes.Length60.trans
>54676
TTCGCCACCTGCGCAGCCGCATGTCCATCATCCCGCAGGATCCCTTCATGTTCAACGGCA	MOST_tdt
CAACCCTGCCCGCGTCGCTCATCCAGTTCGTTGGCGCCGTCATGACGTACAT	freiburg_on_jgi3.1.uniq.oligo.annotation.csv
CTCACTATCATCTACTTCTTCATTCAGCGCTACTACATTCCCTCGGCGCGTGAGCTTCAG	chlamydomonas.15-55-60.nuprobes.Length60.trans
>191043
GATGCTTAAGACTAACAATGCCAACTCGAGGTCTATTTCATATTGTAACTGCTGCCCGCG	MOST_tdt
GCTCTGTCGGCACCGTTATGTGCGGGTTAACTGCACTATGACGCTCCGTTGT	freiburg_on_jgi3.1.uniq.oligo.annotation.csv
ATTGACTGTCAGTGCACAAGCGAAAGACCAATTGCATGGGTTGCTTCCGTGGTGGGAAGA	chlamydomonas.15-55-60.nuprobes.Length60.trans
>175823
CACGTGATGTGGGAGGATGTTATGGGCACGTGTACCTGCCGCACACCGCGCCCTTGTTAG	MOST_tdt
ATTCTATGGCACTACCCGTCTTCACACGGCGCCTGGCTAAATCTGGCTTCTGCCCTCTTC	MOST_tdt_temp
CGTCCTCGCGGACATCGCTGGCCACGCCGACACCGTCGACCCCGATTCGGGAGCCGCCGC	chlamydomonas.15-55-60.nuprobes.Length60.trans
>120712
ATCATTGACTCAGCGTTTACGGTGCACTTCAACCCCAAATACGACCCGCTGGTTGCGGCG	MOST_tdt
AAGTACATGAAGACCATCATCAAGCCGGGCATCAAGCTCTTTGACATGTGCGAGGAGCTG	MOST_tdt_temp
AGAGCTTGATGCCCGGCTTGATGATGGTCTTCATGTACTTGCGAACCTCGCGGTGCACCT	MOST_tdt_anti
>118405
TACACAACAAACAGCCGCATGATCAACATCCAGTCCACACTCACGGAGCGAGCGCTGGAG	MOST_tdt
CTACAACGAGGACGAGGCGCGCAAATACACAACAAACAGCCGCATGATCAACATCCAGTC	MOST_tdt_temp
CGTTCCAGCGTGGAGCCCAGGTTTTCCAAGTAGTCACACGAGACGGGGTGGGCACGTCCA	chlamydomonas.15-55-60.nuprobes.Length60.trans
>169159
TGTGCCACCGCTACTGCGAATGCTGATGTTAATGCTGGTGGCATTGCCACTGGCCTAACG	MOST_tdt
GTGTGCCACCGCTACTGCGAATGCTGATGTTAATGCTGGTGGCATTGCCACTGGCCTAAC	MOST_tdt_temp
TGCTCCGCAATCGCCTGGGTTTGTTAACGGGCACAAAGCAGGAGTTTGTGTTGCTGGAGG	chlamydomonas.15-55-60.nuprobes.Length60.trans
>118402
AGTCCTGGTACGACGACGACTCCGACACCGAGCTGCTCAAGCTGCTGCCTTTCCTGGAGT	MOST_tdt
GTTTGGATTTCAGGTGGACAACGGCATCCCCATCGAGTCCTGGTACGACGACGACTCCGA	MOST_tdt_temp
GCAACTACCTCAAGGATCTATCGGTGCTGGGACGCGACCTGGCGCACACGGTCATCGTTG	chlamydomonas.15-55-60.nuprobes.Length60.trans
>169157
CACCTCACACTGGCCTGCTCGCCAGCCGGATTCGCGGTCCATTACCGTATGTCTCACTGA	MOST_tdt
CACCTCACACTGGCCTGCTCGCCAGCCGGATTCGCGGTCCATTACCGTATGTCTCACTGA	MOST_tdt_temp
CCCTGGCGCAGATGACAAACCTCAGGGAGTTGCGGCTGGATCAGTTCCGCACCCTGGCCG	chlamydomonas.15-55-60.nuprobes.Length60.trans
>169155
AATTGATGCTCATATGTTGGAAGCCCGGCCAGACTAGCCGCGTGCACAACCATGCCGACT	MOST_tdt
TACCTGCGGCACTTGCTGCACGAGTGCGACGATTTTGAATTGATGCTCATATGTTGGAAG	MOST_tdt_temp
GTCGCGTCAAGGCTTACGAGGCGGGTGGTCACGTGACGGAGTGCACGCCGGGCTTCTACT	chlamydomonas.15-55-60.nuprobes.Length60.trans
>106436
TCTGTGAATACAGCGAGGAGAGCAGTGCCGATCTGCTGATCAAGAACCTGCACATGCGGC	MOST_tdt
CTTCTGTGAATACAGCGAGGAGAGCAGTGCCGATCTGCTGATCAAGAACCTGCACATGCG	MOST_tdt_temp
AAGGGCTACGCCTTCTGTGAATACAGCGAGGAGAGCAGTGCCGATCTGCTGATCAAGAAC	chlamydomonas.15-55-60.nuprobes.Length60.trans
>157189
ATGATTTACATCGAGATGCTGATGACACCCGCCAGTCTCCAAACCCTGTAACCCCCGTTC	MOST_tdt
CATTGCTGGATTGTCTTGCGGTTAGGCGATAGGGTGGTTAAGTGAATTGATGCTGGTGAG	MOST_tdt_temp
GGATTGTCTTGCGGTTAGGCGATAGGGTGGTTAAGTGAATTGATGCTGGTGAGTTTGCGG	chlamydomonas.15-55-60.nuprobes.Length60.trans
>151881
ACAGCGATCGTGTGAAACTGGAGCAGGCGTATTTCGGGAACCTGGTGGAAAGCTACTCGC	MOST_tdt
GACAGCGATCGTGTGAAACTGGAGCAGGCGTATTTCGGGAACCTGGTGGAAAGCTACTCG	MOST_tdt_temp
CAGCCAGTGACTTTAGCTCGTTCTTGCATCGGCAAAACCTCGCTGTGCCTGGCTCCTACC	chlamydomonas.15-55-60.nuprobes.Length60.trans
>149576
ATATTTCAATGTACAGAGGAGAGATCACTAGGTCAGGAGGAGTACAGCAAGCAAGGAAGG	MOST_tdt
GCCTGGGTTTCTGGACTTAACTTTGGACGCTTGGTCTGAAACAGGCATGTAGTGCGGTCC	freiburg_on_jgi3.1.uniq.oligo.annotation.csv
AATCAACCGTTCGATGTTGTTCGCCAGGGGTTTACTACAATAGTGCAGGAGCATGTCGCC	chlamydomonas.15-55-60.nuprobes.Length60.trans
>191037
GTGTCCAGGTGGCTGGAGCACATTCAGCGGCGAGACATCAAAGCCAACAAGGCGGCCTAG	MOST_tdt
CCTCCAGCCCTGCAGCATCCACATCAGATTCTCAAAATCTTAAGCACAGTCATCCGACGC	MOST_tdt_temp
TGACGGCTGTGTTCAGTCACCTGGCGCAGACGTGTGTGGACTTCGCACTGGTGTCCAGGT	chlamydomonas.15-55-60.nuprobes.Length60.trans
>102075
TTTTAAAGATGTCGCAGGCGTGTTAGTAGAAAAATGCGTGAATCCAAACACCAACCGGCC	MOST_tdt
GTGGTGCGGCTAAAGAAGAATGGAGAGCGGTTCGAGATTGCGTGTTATAAAAATAAAGTG	MOST_tdt_temp
AGCATTCGGCACCACGGACCAGCACGCCATCTGCCTGGAAATCCTGGCAAAGGGAGAGCT	chlamydomonas.15-55-60.nuprobes.Length60.trans
>191035
ATGCCTGTTACCGCAAATACTCAGCCACTGGCTTCACATACCACGACGACCAATACGCGG	MOST_tdt
CCGATGCCTGTTACCGCAAATACTCAGCCACTGGCTTCACATACCACGACGACCAATACG	MOST_tdt_temp
CATCAGCGGAAGCTGGCAAATATCCAGAAAGATATCCGTCGGCTAAGAGCCCAGGTTGCG	chlamydomonas.15-55-60.nuprobes.Length60.trans
>120709
TGCTTCTCGCTCTTTGACAAGCTGATGATGATGGCCAGCGGCCGTACAGTGTACTTCGGG	MOST_tdt
ATTCTGCTTCTCGCTCTTTGACAAGCTGATGATGATGGCCAGCGGCCGTACAGTGTACTT	MOST_tdt_temp
GGCGACCATCCACAGCCCCACCGCATTCTGCTTCTCGCTCTTTGACAAGCTGATGATGAT	chlamydomonas.15-55-60.nuprobes.Length60.trans
>175817
ATCAGCCGCACCGAGGACAAGCTGCCCATCATCCAAAACACGCTAGGCTTCGCGGTGGGA	MOST_tdt
AGAGTTCTCACAGCGCACCGGGTGGAACCTGCGCATCTACACCGCCTACG	freiburg_on_jgi3.1.uniq.oligo.annotation.csv
TGACAGCTCCGAGTTGAGCTTGTCACGCTTGTCGGCACTCAGCAGCCGCCCCGAGTCAAA	MOST_tdt_anti
>191034
AAGTTCTTCTACGACTACAGCCTCTATGATAGCTACTTCAAGCAGTACATCAAGAGCCGG	MOST_tdt
AAGTTCTTCTACGACTACAGCCTCTATGATAGCTACTTCAAGCAGTACATCAAGAGCCGG	MOST_tdt_temp
TGTTGTCCACTGGGTTTCGCCGGCATGTGTGCAGAGGGCAGGTAGTGCGTGTACATGTGT	chlamydomonas.15-55-60.nuprobes.Length60.trans
>175816
TATATGGTGAGCCCCTCACAGGCTGACGTAGTGGCTGAGACTCCCGCTCAGGTCGAGGTC	MOST_tdt
AAATATATGGTGAGCCCCTCACAGGCTGACGTAGTGGCTGAGACTCCCGCTCAGGTCGAG	MOST_tdt_temp
TCGGGCAGGTGGTTGGTGGTTAGCTGTGCTGCGGGCAGTGTACTGCGGGGGCGGCCGGGT	chlamydomonas.15-55-60.nuprobes.Length60.trans
>120707
CGATGCCCCAGCTGCAGCCTCTACATCACGGTCATCTATGACCCGGAAGATTATGAGAAC	MOST_tdt
CTATGATGAGGTGGAGATTGAGGACATGACGTGGAACGAAAAGCTGCAAGCGTACACGTA	MOST_tdt_temp
AATTGCCCGATGCCCCAGCTGCAGCCTCTACATCACGGTCATCTATGACCCGGAAGATTA	chlamydomonas.15-55-60.nuprobes.Length60.trans
>80907
CCTTGCCCGCAAAGTGATAGAGTACGGCGGGCAGCCATGTAACGGATGTATGGGCGTAAA	MOST_tdt
GCTGAGGACTCTATGACTATCGGCGCTTTGAAAGACAAAGTCCAGGAGACGCAGCCT	freiburg_on_jgi3.1.uniq.oligo.annotation.csv
ATGAAGCTCGTGTACAAGGGCAAGGTTCTGGACGATGCCACCACGGTTGGGGACAACCAA	chlamydomonas.15-55-60.nuprobes.Length60.trans
>183421
AGAATACACCACAGCGAATGAGCAGGCGCTACTCTTGTCGGGTTTGCCAGTTGTGCAGCG	MOST_tdt
GAAATATGCTGGTCACCGTACAGTTTTGAAGCCGCTAGCACAGCCGGTTTACATGAAATC	MOST_tdt_temp
GTATGCTGGGAAATATGCTGGTCACCGTACAGTTTTGAAGCCGCTAGCACAGCCGGTTTA	chlamydomonas.15-55-60.nuprobes.Length60.trans
>129990
GTACGTGTGTAACACACTACCGCACCTTAATATAGCGTCACCCTGTAAGAGGAGAAAATC	MOST_tdt
GCAGGCGCAGTGCTTTGGCATTATCACCACCTTTCTTCGAGAATCAAGTAGCGTTGACCT	freiburg_on_jgi3.1.uniq.oligo.annotation.csv
TTTCTTCGAGAATCAAGTAGCGTTGACCTGACAACGCTGTAGGGGATCCCTGAGGATTCC	chlamydomonas.15-55-60.nuprobes.Length60.trans
>169146
TACCAATGAGGCCAAAAGATGTCTGGGTGTGGTTGGGATTGCATTGGACGGCCTGGGGAG	MOST_tdt
GATGAAGTAGCCTTTCAACCGACTGAACAGGGCGAGTCTGTCTCAAGTCTCCACGTGACC	MOST_tdt_temp
TGCCCGCTTCAGCATCAGAGCTGAGGAGACCTCCAATGCCTTGCCTTGCGAGGACGAGGA	chlamydomonas.15-55-60.nuprobes.Length60.trans
>169145
TTCAGTCGGATTGGATATAAATTAGATGTGCAGCTGTGGCGCGTCGCGCCCCTGCTGCAG	MOST_tdt
GACCCGTGGATTCCAGCTGGATTCAGTCGGATTGGATATAAATTAGATGTGCAGCTGTGG	MOST_tdt_temp
CCCTGCTGCAGGGCCTGACGGCCCTGGAGGTTGACAAGTCGTTGTCGGTTGGCGAGTGGG	chlamydomonas.15-55-60.nuprobes.Length60.trans
>151878
TCACAAAAGAGATGAAGGAGAAGATGCGCCAGGATGCTGTGGCCAAGTATGGGCTGACGC	MOST_tdt
TCATCAATGACGGACCCAACCTCACAAAAGAGATGAAGGAGAAGATGCGCCAGGATGCTG	MOST_tdt_temp
CGCCAAGAGGGCGTCTCGTCCCAAGCGCGGCTCCTCCAAGCACGATCCGTACGTGGACGA	chlamydomonas.15-55-60.nuprobes.Length60.trans
>151877
TGTGTGGCGGTTTGTTTGGATCCATCCCCTGCCCCACCTTCACCACGGACCGCATGATCG	MOST_tdt
CTGCCTGCGGAACCTAATTGAGATTGACTTCTCCAACAACCGGCTCTCGGGTGAGCCTGG	MOST_tdt_temp
GTGGTGCGGAACGTTTCCGGGATCTGGCAGGTTGACAGCCTGCCATCAACAGTTCAGGCG	chlamydomonas.15-55-60.nuprobes.Length60.trans
>169142
CAGGAGGTGATGGAAGACCTGGAGGGCGACGACGACATGGACGACTTGGATGACCTCTGA	MOST_tdt
CAGGAGGTGATGGAAGACCTGGAGGGCGACGACGACATGGACGACTTGGATGACCTCTGA	MOST_tdt_temp
GTGCACGGGCGTCACACCCGGCGAGGCGGAGTTTGTGGCTTGGTGCCAGGAGGAGAAGGT	chlamydomonas.15-55-60.nuprobes.Length60.trans
>151875
ACCACGTATCTGACACAATTCTAGCTAAGTACGTGGAGCTTGATTCTTGGTGTTAGCTGC	MOST_tdt
GCTAGAGAGAGGATGGACACTCGGAGGAAGGGAAGTGTCGTACCATAGCCAGC	freiburg_on_jgi3.1.uniq.oligo.annotation.csv
CGCCACCCGCTTGGCACTAGTTTGATTCTGCTTAGAGGACCACGTATCTGACACAATTCT	chlamydomonas.15-55-60.nuprobes.Length60.trans
>169140
CCAGCAAGTCCCGCCGCGCACCGTGGCTTCTTCAGGCAGGTCCCACCGTCAACCCTGTGA	MOST_tdt
CTCCAGCGACTGTCGTGCACTCCAGCAAGTCCCGCCGCGCACCGTGGCTTCTTCAGGCAG	MOST_tdt_temp
GCTCGAAACTCGGGGAAATTCGATGCACGCCGCCGCCGTGCGCATGGCCCTCGGAGTTGT	MOST_tdt_anti
>151874
AGGGCTTTGGCGCTGTTTGAGAATATCACGGAGCTCGACATGGACACCAACCAGCTGACG	MOST_tdt
CAGGGCTTTGGCGCTGTTTGAGAATATCACGGAGCTCGACATGGACACCAACCAGCTGAC	MOST_tdt_temp
TGGATTGGGAGGGTCAGTGGCCCCACATCTCCTGTCGCTACCAGTGGGACTGGGACCGCA	chlamydomonas.15-55-60.nuprobes.Length60.trans
>151870
AAGCATAAACTTACTAGTAATGCATGGCTGGGCTAAGCGAAAGTGGTTGCATGCATTCGC	MOST_tdt
ATGAAGCATAAACTTACTAGTAATGCATGGCTGGGCTAAGCGAAAGTGGTTGCATGCATT	MOST_tdt_temp
TACCGCAAAAGCAATCCCGACCTGACCACTGGCGAACGCGACTACGCCGTACAGTCGCAC	chlamydomonas.15-55-60.nuprobes.Length60.trans
>183419
GGACTGCGGAGTGTGGCCTTCAGATGCCAAGTACATAATTGATGTAACTAATAACACAGC	MOST_tdt
CCCGCTGGACCTCTATCGCATCCCACCGAGACAAACTAATACTCTGCCTGCGAT	freiburg_on_jgi3.1.uniq.oligo.annotation.csv
TTGATGTAAGGAGCCATTTGATGGACGTGAGTGTCCCTGAGCGTCATTTGCTGCCGCAAT	chlamydomonas.15-55-60.nuprobes.Length60.trans
>183418
TCAGCAGGGTATACAGCACTGAGCATGAATGGCAGGACGTTGGCAGGTCTGCCGTAGTCA	MOST_tdt
ATTGGGTGCCATCAGCAGGGTATACAGCACTGAGCATGAATGGCAGGACGTTGGCAG	freiburg_on_jgi3.1.uniq.oligo.annotation.csv
TGAGGACTCTGTTGACAGCCTCAGCATTTCGGGGCTGCTTTAGGCTGCTTTAGGATGAAG	chlamydomonas.15-55-60.nuprobes.Length60.trans
>191027
TTTTCTGCTACATGGAGGCTTGCTACCTAGCGCGGTTTTGAGTCACTCTTTTGTTTTCGT	MOST_tdt
CATGAGGACTCTAATGATGATAGTTCAGAATATGAGGGCCATGAGGATGAGGGATCGGAG	MOST_tdt_temp
GTTGGGGCCTGGTGAGGAGCTCCCTTTGAGCAGCACGTATGTGTTCAGGGCGGCAGCACA	chlamydomonas.15-55-60.nuprobes.Length60.trans
>175809
ATCATTGCCAAGGAGAAGGCCAAGATGCGTCAGAAGCTGTTGTCGGCACGTGACACCGGT	MOST_tdt
CATCATTGCCAAGGAGAAGGCCAAGATGCGTCAGAAGCTGTTGTCGGCACGTGACACCGG	MOST_tdt_temp
CTGCTGGCGGTCGGCCTGTTTCTGAGGGTGCTCAGAAGGCTGGCTCGCCCGTTCATCGAG	chlamydomonas.15-55-60.nuprobes.Length60.trans
>157173
TATTGCAAGCCATCGGCGTTGGTATCAGCAAAATCAGCAATAATGCTCGCCAACATCTTC	MOST_tdt
GGGCCAGATGCGCGATGTGACCACGGACGAGCTCTGTAAAGGCAAGAAGGTTGTGCTGT	freiburg_on_jgi3.1.uniq.oligo.annotation.csv
CAGTCAAGACTTCATTTTAGATTACGCACAGGCAGCCCTATTGCAAGCCATCGGCGTTGG	chlamydomonas.15-55-60.nuprobes.Length60.trans
>191024
TGACGCACACAGACAAGACGGCATTGCAGTGCCCTGTGCATCGTGGCCGTGTCGCCTAGA	MOST_tdt
TACTACCAGGCGCTGGTCAGCCAGCTGGCCAACCTCAAGTACTACGAGGGCATCGTGACG	MOST_tdt_temp
GTCCGAGCCAAAACCTCGCCCTGCGACTTATTTACAAACTTGCGCAGGAATAGCCCATTT	chlamydomonas.15-55-60.nuprobes.Length60.trans
>191022
GACCTACGACAATGACACCATGCTGTACTCAGGCTGCTCGTTCACCGTGTACTCCATCTC	MOST_tdt
GACCTACGACAATGACACCATGCTGTACTCAGGCTGCTCGTTCACCGTGTACTCCATCTC	MOST_tdt_temp
TAACCTGCTGCCGAAGAACAAGCAGCCCTGGACTGCTACGTCGAACAAGGCGCTGACCAT	chlamydomonas.15-55-60.nuprobes.Length60.trans
>175803
TCTTCTCCAACGTGTGGGGCAGCCACACCGACATGATCGTGCACCCCACGCAGCTGTTCA	MOST_tdt
GAGCAGCCTTCCTGCGCATTTGCTTGAGGTTGTGTTCGCCAACCTTCGGGACTCCTCTAC	MOST_tdt_temp
TTTTACTCGGGTTTACGGGGGCAAGTCTGCCCGGAGTCGGAGTTGTCTAGCCCTGAAGCT	chlamydomonas.15-55-60.nuprobes.Length60.trans
>183412
AGGCATGCATGAAGATTGAATAGGCAGTATATCATAGGCTACGTAGAAACGCGCACACCT	MOST_tdt
GCGGAGAGCATTTAGCGGTGAGTTGTGGTTGACTGCAAAGCATACAATGTGGCCACACGT	freiburg_on_jgi3.1.uniq.oligo.annotation.csv
CTTTAGCACGAGGTGCTAATAGCATACGTGGTCGTACGCCGGTTCGGGTAGAAGCGATGT	chlamydomonas.15-55-60.nuprobes.Length60.trans
>129982
ATTGAACAACGTTATAGACGACGTATCTTGAAGCATGCGCTTTTGGACTTCGCCCACCTT	MOST_tdt
TGCGCAATGCGTCAAGCGTGGCATGGAGCGTGGAGCCTTATGGCTCGATGGAGAA	freiburg_on_jgi3.1.uniq.oligo.annotation.csv
ATTGACGAGAACGTGTCGAGCACCTTTGCGAGCGAGGTCTGCGCGGTGGGCCACCGCATC	chlamydomonas.15-55-60.nuprobes.Length60.trans
>171444
CTGGTGCGGCAGATGCACGAAACCATGATGTCTCATGCGGTGCCCTCGCTGCTCAAATAA	MOST_tdt
GAGATGGGAGACCTCCACCGCTACAAGCTGCTGCTCACACATTTAAAGCTCATGCGTGAG	MOST_tdt_temp
TGCGTGCTTGCTTGACAGGCTGGACAGCAACATCCTGGTGTCTATCCTCAGCTTTTTAAC	chlamydomonas.15-55-60.nuprobes.Length60.trans
>171443
ACCATCACCACAACCGTGAGAATGGATGTGGAGTCGTCGAGACTTAGGGGGAGTTGTGCC	MOST_tdt
CACCATCACCACAACCGTGAGAATGGATGTGGAGTCGTCGAGACTTAGGGGGAGTTGTGC	MOST_tdt_temp
ACCATCACCACAACCGTGAGAATGGATGTGGAGTCGTCGAGACTTAGGGGGAGTTGTGCC	chlamydomonas.15-55-60.nuprobes.Length60.trans
>97790
TAAAAGAGCTCAAGTTCGGCATGGGCGACGGCCAGCTGCACTACTACCTCTACAACTGGC	MOST_tdt
GACGTGTTCAACGCGCTGGACCTGATGCAGAACGAGTCCTTTCTAAAAGAGCTCAAGTTC	MOST_tdt_temp
GTTTTGGGAGACGCAACCAGTTGCTCAATTCACGGAGGGCAGTGAACCGCAGGCGGAAGA	chlamydomonas.15-55-60.nuprobes.Length60.trans
>171442
AAACGAGCCCTACAACGACAAGGTGGACGTGTACAGCCTGGCCATCCTCATGTACGAGCT	MOST_tdt
CTACAAAAACGAGCCCTACAACGACAAGGTGGACGTGTACAGCCTGGCCATCCTCATGTA	MOST_tdt_temp
GGTCATTTCAAAGCGGCCTGGTTTCACCTCGGCTTGTTTGGAGACTTTGAAGCTGAGTTC	chlamydomonas.15-55-60.nuprobes.Length60.trans
>169138
TTGCAAGCAGTACGGTGAGCACCAGATTGGCACCTACGCAGCAACAGTTACCTTCGGCGA	MOST_tdt
CTTCTGTTTGAGCCGCTGCAGCATGCCTTTGATGACTCACAAGTATGCTTCTTGTATGTG	MOST_tdt_temp
TGCCTTTGATGACTCACAAGTATGCTTCTTGTATGTGGAGGATGCCGGCGAGCCCAAGTT	chlamydomonas.15-55-60.nuprobes.Length60.trans
>106419
GTGTCGTTCATCACCTCAATGACTCAGCACTTCTGCCACGACTGCAACCGACTGCGACTG	MOST_tdt
GTGTCGTTCATCACCTCAATGACTCAGCACTTCTGCCACGACTGCAACCGACTGCGACTG	MOST_tdt_temp
TCTTGCTGTCGCTCCACACGTTGCCGTCAAAGGGCATGTACTCGATGAAGCGCACGTTGA	MOST_tdt_anti
>151867
TTCCTGCTGCAGGGTCGCTTCACGGGCTCTGGCATCACTTGTGAAGTGCTGCGACTGAGC	MOST_tdt
GATCAGCCGTACACCTTCCTGCTGCAGGGTCGCTTCACGGGCTCTGGCATCACTTGTGAA	MOST_tdt_temp
ACACCTTCCTGCTGCAGGGTCGCTTCACGGGCTCTGGCATCACTTGTGAAGTGCTGCGAC	chlamydomonas.15-55-60.nuprobes.Length60.trans
>114023
TGAACCTGCAAAGCAACAGCATCACAGGCACGCTGCCTGCATCATGGTCGAACATGGTGG	MOST_tdt
GAAGCTAGGCGAGCATTTTCCTGGAGAAAGCATGCTCGTGTGGGCTTCAATGCTGTTCTC	MOST_tdt_temp
TTGCCATCGGGCTAACGAAGCTGGTCGTGGAGGGGACGGGCGTTTGCGGCGCCATCCCCT	chlamydomonas.15-55-60.nuprobes.Length60.trans
>11505
ACTCCATTCACAACGAGGCCCTTGCGTACAGCCCAAGCAACCTGCGGCCCTTCATGGTGG	MOST_tdt
CTGAACTCCATTCACAACGAGGCCCTTGCGTACAGCCCAAGCAACCTGCGGCCCTTCATG	MOST_tdt_temp
GGGCACAGACCGCGTCTTCCGGTCTCTGGAGCAGGTGGAAAACAACGCGCGGCGCACGTT	chlamydomonas.15-55-60.nuprobes.Length60.trans
>74221
ACCAGACCATCGACCAGACCAAGATCTTCGGCGGCTTCACGCGCTGGTTCTTCGACCTGC	MOST_tdt
CAACCAGACCATCGACCAGACCAAGATCTTCGGCGGCTTCACGCGCTGGTTCTTCGACCT	MOST_tdt_temp
GCGCGCGCCTCAACGTGTGCATTGACGAGCGCTCACTGGGCTTCTGGGCGCTGGGCTACG	chlamydomonas.15-55-60.nuprobes.Length60.trans
>149558
TGGCATGCGCGTGGCCTCGGGATCTGGTGAGTACCCTGGCTGGCGTCGGGTGATGGGGTG	MOST_tdt
GAAGGAGGAGAGGAGGATGTCGAGGACTCCGAGGAGGAGGAGCAGGAGGTGCAGCTGCTG	MOST_tdt_temp
GTTTCGTGGCATGCGCGTGGCCTCGGGATCTGGTGAGTACCCTGGCTGGCGTCGGGTGAT	chlamydomonas.15-55-60.nuprobes.Length60.trans
>149557
ACCCAAAATAACAAGGCCATCATACTTATTCGCGATAAGCCTGTCACCCCACGGGCGACC	MOST_tdt
CACTACAGCTCAAAGAACTTCACTCCGGAGCAAAAGAACGTGGCGTGGACTCACTTTTCG	MOST_tdt_temp
GAGGCTGGCTCTGGATGAGGCGAGCACCCTGATTACGGACATTCGCAGACGCAACTTGAT	chlamydomonas.15-55-60.nuprobes.Length60.trans
>149556
TTGCTGATGATGCAAACCCTCGCAAACGGCTACACAGCTAAGCACGTGTTCCCGTGCGCA	MOST_tdt
GACGATGGGTTGCTGATGATGCAAACCCTCGCAAACGGCTACACAGCTAAGCACGTGTTC	MOST_tdt_temp
CGACGGCAAAGATGAGGCTGCAGTGCTCAGGGCAGCTGGGGAAATCATCATGGGCAATTA	chlamydomonas.15-55-60.nuprobes.Length60.trans
>183401
TACATTGATACAATCGGGAGTTGCCAGCAGTTGGTAATCTTGTTAAAGGCCTGAAGGCAG	MOST_tdt
GCTACTGTCTAAACCTAAGAGTGCGCGATGCGTCCACAGCGGATCCAAGTTGCACGTCT	freiburg_on_jgi3.1.uniq.oligo.annotation.csv
GAGACTGGGAACACGACAGGATGGGCGCCTGTGATGTGTATACGGTACATTGATACAATC	chlamydomonas.15-55-60.nuprobes.Length60.trans
>191010
TACGTCATCAGCCAGGTGCTGTTCCCACAGGAGATTTATAACAGCGCCATTGCCGGCAGC	MOST_tdt
CATGATCTACGTCATCAGCCAGGTGCTGTTCCCACAGGAGATTTATAACAGCGCCATTGC	MOST_tdt_temp
CAACAACACGGCTGCCAACCTGTACACATACGCTTTCAACGCGAGCTACAAGATCCAGAT	chlamydomonas.15-55-60.nuprobes.Length60.trans
>145194
ACCAGTCTGTCCACTGACGACAGCAACGACAGCGGCTCCAACAGCGACGATTACCAGTAG	MOST_tdt
ACCAGTCTGTCCACTGACGACAGCAACGACAGCGGCTCCAACAGCGACGATTACCAGTAG	MOST_tdt_temp
ATCCAAAACGTGGATTTCGGATCCGATGATGACGATTTCGGCGCGGATCTGGATCTTGAG	chlamydomonas.15-55-60.nuprobes.Length60.trans
>171437
TTACAGGTTCGGCGGCTACAACTTCTGCTAGTGGTGGCAGCTTTCGGCGCCTTAGCAACA	MOST_tdt
CGATGGCAACGGGTCTTACAGGTTCGGCGGCTACAACTTCTGCTAGTGGTGGCAGCTTTC	MOST_tdt_temp
CTTTTTCAGCTTCATCAGTAACGGGCTGGACGGTTGGACTCATAAGGGCCATGCCAATGG	chlamydomonas.15-55-60.nuprobes.Length60.trans
>171435
TTCAGAGGTCACCTCCACCAGCGTGCCAAGGCCGAGCTTCATGTTGAATCATCTTGCTCC	MOST_tdt
GTCATTCAGAGGTCACCTCCACCAGCGTGCCAAGGCCGAGCTTCATGTTGAATCATCTTG	MOST_tdt_temp
ATGGTCTGGGAGGCTGTTTTGAAGTGCGCCCCTGTCGCATCATGCTTTGCTGGACTTTCC	chlamydomonas.15-55-60.nuprobes.Length60.trans
>97782
ATGCTGGAGCTTCAAAGCAAGTTGTCGCTGGAGGAGTTGTCAGTCTTCGAGGCGGGGAGA	MOST_tdt
ACCTTACTTCTACGACGTGGGCAATAAGTGCAACGAGTTTATGCAGGACTTGACGCTCTC	MOST_tdt_temp
TTACTTCTACGACGTGGGCAATAAGTGCAACGAGTTTATGCAGGACTTGACGCTCTCGGC	chlamydomonas.15-55-60.nuprobes.Length60.trans
>129972
TTGATATTGTAAGCGTACTGGCGTATCATCGGTTGCCCACGACCCGTGTCGCCGGTGACA	MOST_tdt
GGAGCGCGCGAGCTGCTACCCTACGAACGTGAAACGATGACATTGGGCATGGACA	freiburg_on_jgi3.1.uniq.oligo.annotation.csv
GCACGTTACTTATTCGTTCACAGGTCTACGCTGTCAAATCGCCCGCGTCCCAAGAGCCTT	chlamydomonas.15-55-60.nuprobes.Length60.trans
>171434
TGACTGTTGAATAACGTGCCGCTGTATGTATTTATACTGATGTGCTGAGGCTGAGAGGCT	MOST_tdt
GTGTGTGTTCTAGCTGATCCCTAGCTGAACAGGTTTCCGCGTGAGGTTCCG	freiburg_on_jgi3.1.uniq.oligo.annotation.csv
TGGCGTGGCAAGACAGGGCAAGCCGTGGGCTGAGGTAGTGGATCGCAATGCTTTCTCAAA	chlamydomonas.15-55-60.nuprobes.Length60.trans
>171432
TCACGTCGTACCTGGCGGTCTATGAGCAGCTGTCCAACGCGGGCACAATCTTCTCCACGC	MOST_tdt
CTCACGTCGTACCTGGCGGTCTATGAGCAGCTGTCCAACGCGGGCACAATCTTCTCCACG	MOST_tdt_temp
CACGAATTCTGGAGGGATTCAAGTGGACCTACGATAAGGGAGATTTCAACCATTGGGTGG	chlamydomonas.15-55-60.nuprobes.Length60.trans
>171431
AGGGCGTCATCGTCAACAAGCTCAGCAAGTGCAGGTGTGCCGCCGACGTGGATGTGTTGG	MOST_tdt
CTTAAGGGCGTCATCGTCAACAAGCTCAGCAAGTGCAGGTGTGCCGCCGACGTGGATGTG	MOST_tdt_temp
CCAATCTGTCTTGCAATACTTCTGGGACCTCGCTTCTTATGATGAGGAGGTGCGGTTGAC	chlamydomonas.15-55-60.nuprobes.Length60.trans
>169121
TATTGCCTGGAGTGGCGTTGGACGTGGTGCAGGCTCCTGACAACCGAACAAACAATGACG	MOST_tdt
TCTGAGATCAAGTACACCATGTCCAGCCACGGCATGTCCATCGACGACCGACACATCATG	MOST_tdt_temp
CATGTCCATCGACGACCGACACATCATGCTGCTGGCAGACTGCATGAGCTACAAGGGCGA	chlamydomonas.15-55-60.nuprobes.Length60.trans
>114013
AATTAGTCACGTGATGAACAGCACTAGCCACGCGCACATCATGAACGACGAGGCCACGCG	MOST_tdt
CGCGAGAAAATTAGTCACGTGATGAACAGCACTAGCCACGCGCACATCATGAACGACGAG	MOST_tdt_temp
CATCTCGGGTGCGTGCATCAACTCCACCTACGCTTTCGAGCAGACCAAGCGCAACCTTGT	chlamydomonas.15-55-60.nuprobes.Length60.trans
>151855
ACCAAGATCACCATCAACAAGCCCGTCAAGTCTGTGTTGGACTTTAAGAAGAAAATGGGC	MOST_tdt
CAACAGCATCCTTCGGGTGGTACCCGGTAGCAATAAGCGCTGCCCGACTT	freiburg_on_jgi3.1.uniq.oligo.annotation.csv
ATATCAATGGTCCCATGGACGCCGTCGCGATCGGTGACACGGGCACGTTCCTGTTTGGCG	chlamydomonas.15-55-60.nuprobes.Length60.trans
>169120
TCTGAAGCGGTATGAGAAGCAGATCAAGGGCATCTGCAAGGACTTTGCGGGGCGCAACGT	MOST_tdt
CAAAGAAAAGAACATCGACTACGTCCTCACCTCGCCCTTCCTGCGCTGCCTTCAAACTAG	MOST_tdt_temp
GCTGGCTTTTCCTCTTCTGCCTGCTCACAGGGACCCACCGCTCTCAACGAAAGGGAGACA	chlamydomonas.15-55-60.nuprobes.Length60.trans
>106402
TAGCGGTAGCACCCGCATGACTGAGGCTGAGAAGTACGGCATTCGCTCCTTCGTGTACTT	MOST_tdt
TAGCGGTAGCACCCGCATGACTGAGGCTGAGAAGTACGGCATTCGCTCCTTCGTGTACTT	MOST_tdt_temp
ACTGCGCAGCAGTCCGCGGGCGGTAGCGGTAGCACCCGCATGACTGAGGCTGAGAAGTAC	chlamydomonas.15-55-60.nuprobes.Length60.trans
>157159
AGTTGCTGTTGGTCTTTGATGGCTGGCTGCATCGTGTAGGAGACACACTGTCATTATTTA	MOST_tdt
GTCCTGGCCACGTCATCGGGCAGTAATCCATTCTTTTTCCTTCCTAGTTGGCTGCT	freiburg_on_jgi3.1.uniq.oligo.annotation.csv
AGTAATCCATTCTTTTTCCTTCCTAGTTGGCTGCTGAGAACCCGAGGCGGCCCGAGTTTT	chlamydomonas.15-55-60.nuprobes.Length60.trans
>149548
AATGCAAAAAGAGCATATAAACACTCCAGTCAGCAATGTGCAGCAGCCCTAGCAAACAGC	MOST_tdt
CCCAGTGCGCCTACCAAAACGTACGGCAAATAGCCTCTCGCGACCTACCTTCAGTCA	freiburg_on_jgi3.1.uniq.oligo.annotation.csv
AGAGCTACACGTGCGTTGCCCTTGGATGAGTTGGATCGTATGCCTTACATGAGGGAGTAA	chlamydomonas.15-55-60.nuprobes.Length60.trans
>194998
TAAGGCGTATGCCACAAAACAATTTTCAAAACACCTGCGACATCAGCAGGCAAACACTGA	MOST_tdt
CATCTAAGGCGTATGCCACAAAACAATTTTCAAAACACCTGCGACATCAGCAGGCAAACA	MOST_tdt_temp
AGTGTGCATGCAGCGTCCAACCTCCACTTTCCCCACCAGGCGAGGGCTACGGTCCAGCTC	chlamydomonas.15-55-60.nuprobes.Length60.trans
>191008
TTTTGGCAAGGTGTACTACAAAGGAGATAACTATGGATTTGTTGGTGCTGTGCGTGTGGG	MOST_tdt
GCTTCTCTCTCGCTACATGCTATCGAGGTGACGCTCTTGCGGTCACAACT	freiburg_on_jgi3.1.uniq.oligo.annotation.csv
ATTTACAGTCTGCTCCCTTTGGCCGGGGTAGGATACATAGGGGGCCACACGGTGCACAAT	chlamydomonas.15-55-60.nuprobes.Length60.trans
>149545
TTTCCTCGAGCAGGCCTCCAAGAAGAAGCAGGAAATGGAGGCGCTCGTTGCGGATGTCAT	MOST_tdt
CAGAACTATAATGACATCGCCGTGCCTGGTCTGCAGAAGTCCCAAAAGGACTATTTCCTC	MOST_tdt_temp
CGCCCCTTTAGCTGTGGGCAACAGTGAGAGCAGCAAGCGCTCGTATGAGGCCTTTGAGGA	chlamydomonas.15-55-60.nuprobes.Length60.trans
>194996
AACCAGAAGCGTCAATTTGCTACTGGTCTTCTATCGTCCTCTGTTGCCGATCTTAGTGTA	MOST_tdt
TCTTCTATCGTCCTCTGTTGCCGATCTTAGTGTACCCCAGCTTGTAGAGATACATTCCTG	MOST_tdt_temp
GACCGCGTGGACTTGACAGACCCAGGCAACCATCCAAATGGCGACGGGAGCGGGAAGTCG	chlamydomonas.15-55-60.nuprobes.Length60.trans
>191006
TTTGTCTACCCATTGCATACAATGCCGCGCCAACTGCTGCCTGTGACGGCAAACGCAACC	MOST_tdt
CTTCACTGCGGGAACCACGCGCAAACACATCCTACTTTGTCTACCCATTGCATACAATGC	MOST_tdt_temp
TGTGACGGCAAACGCAACCGCTGACCATGAACCCAACCAACAGTGGCACTGCGCGGAGGC	chlamydomonas.15-55-60.nuprobes.Length60.trans
>149543
TACGGTTAATGTCGGCACGGTGCCCAACGGCTCGTCCATTGACTGTATGGTCCGATTTGC	MOST_tdt
AAACGTGTGGAGATGGCCATGAAGAACAAGAGAAACGGGCGCCGTACAACGTGAACCAAG	MOST_tdt_temp
TACAACGTGAACCAAGCAACCAAGCAACAGGCAGGCCCCCTCCAAGCAACCAAGCAGGCC	chlamydomonas.15-55-60.nuprobes.Length60.trans
>157152
AAGGAAATCGTGTGTGGTACCCAATGGGTAAAACTTGTTCATTGTTAAGAGGGGTCATCC	MOST_tdt
GACGTCAAAGGAAATCGTGTGTGGTACCCAATGGGTAAAACTTGTTCATTGTTAAGAGGG	MOST_tdt_temp
AGCCGTCAGCATGTGGGGCTTCGAGCAAGGCCACTGGCTGGGTCCTGTGCTATTTATTCA	chlamydomonas.15-55-60.nuprobes.Length60.trans
>194994
AATCTGCTTTGCTTCCAAATAGCGTATAGCAATCCATGTATGCCCGATTGCGTAGGGTAG	MOST_tdt
TGCGAGTTTGCATACTAATCTGCTTTGCTTCCAAATAGCGTATAGCAATCCATGTATGCC	MOST_tdt_temp
GGCGCCGGCCAAGCCAGCAGCCTCCAAGGAGCCCTACGCTCTCTACACGCCCGGACCCGG	chlamydomonas.15-55-60.nuprobes.Length60.trans
>191002
TCAAAGAGGGCATCAACCTAACCAAGATCTCGTTGCCGGTGTGCCTGTTCGAGCCTCGCT	MOST_tdt
ATAACACTAGTGTCTAGTGGCAGTGAAGGCTCGGACATAGCTCTCGGTTCCGT	freiburg_on_jgi3.1.uniq.oligo.annotation.csv
GACCCGGAGCCGGATGCCCATGGTCAAGGAGGCTATCGGTTTGACACGCCAGAGCACCAG	chlamydomonas.15-55-60.nuprobes.Length60.trans
>191001
AGAGGTGTACAACGCCCTGCTCACACTCATCAACGACACCAAGGTGCTGAAGCAGTACGC	MOST_tdt
CAGAGGTGTACAACGCCCTGCTCACACTCATCAACGACACCAAGGTGCTGAAGCAGTACG	MOST_tdt_temp
TCTCCGAGAGGACCAAGCAAACGCTTGGCCTCAAGGGCAATGAAGCCAACTGGAAGCCCA	chlamydomonas.15-55-60.nuprobes.Length60.trans
>137578
ATGCGAGTTGCTAATACCTGTGCTAGCCGCCGCCAAAATTCCGTAAACGTGGAAAGCCCA	MOST_tdt
GCAGGCGTGGAGGTTGATAGGGATAGAAATGTCACGCGGAGCCACAACGTGGC	freiburg_on_jgi3.1.uniq.oligo.annotation.csv
ACATCCGCGACCTGTTCGGGCACAAGGTGAGCCTGTCCATGGTGCGCCGGAACCCCATCT	chlamydomonas.15-55-60.nuprobes.Length60.trans
>129968
TTGCTTCTAAGCTTGTTGCGAGGACTTTGAAGTGCTATTCGTGAGACTTGGATCTGTGTG	MOST_tdt
ATTTGGTGATACTTAGGTCCCGGTCTAGCCATACCTTCAGTCCCACACTCCTA	freiburg_on_jgi3.1.uniq.oligo.annotation.csv
TCCTCTCTCGCACTCACTTACCCAAGAACTCAACGTTACGTCACCGTTCGATATCGCGAT	chlamydomonas.15-55-60.nuprobes.Length60.trans
>145184
ACCTGTGCTGCATAACTCCTGTTCGCAGGAAGCCGCAGGGGAGAGGATTTGGCTTGCTAA	MOST_tdt
CGGGCCTTTTCTCATCGCACCTGTGCTGCATAACTCCTGTTCGCAGGAAGCCG	freiburg_on_jgi3.1.uniq.oligo.annotation.csv
TCTGCAGCTCCTCCTACTCAGCAAATGACGGACTTTGTGGAGGTCGCTCTGACGCCCGAG	chlamydomonas.15-55-60.nuprobes.Length60.trans
>145183
AGTGCCAGCACCTCATTAGCAATGTGGTGTGGAAAGGCTCGCTCTTCAAGGCTGCCGTGT	MOST_tdt
CAACGCAACACAAGAACCAGCAGCAGTGCCAGCACCTCATTAGCAATGTGGTGTGGAAAG	MOST_tdt_temp
AGTGCCAGCACCTCATTAGCAATGTGGTGTGGAAAGGCTCGCTCTTCAAGGCTGCCGTGT	chlamydomonas.15-55-60.nuprobes.Length60.trans
>163818
TAAAATGTTCGATGTCTAGTGCTGATGTGTTTCACGTCAATAATGTGTTACATGGTTTCC	MOST_tdt
GAGGATGGATCAAGCAGAAGATTTCGACGGCATTCTTGGAAGAATTTCAAGCAGAAGATG	MOST_tdt_temp
AGATGAAGAACATGTATGGGTGATTGGCGTGACACCGGAACGTATATGGCGGCTTGCTGA	chlamydomonas.15-55-60.nuprobes.Length60.trans
>117999
TTTTTGCAGTTCCTGCTGTTTGCGGTGTTTGAGATGCGGCAGACGCTGTTGGTGTGGCGC	MOST_tdt
CTTTTTGCAGTTCCTGCTGTTTGCGGTGTTTGAGATGCGGCAGACGCTGTTGGTGTGGCG	MOST_tdt_temp
CGCCACTGACTACTGGAGTGTGCGCCGTGACATGAGTGCGGTGTACACGCGCTTCTACGG	chlamydomonas.15-55-60.nuprobes.Length60.trans
>171420
ACTTGGAAGTGCTGGACAACACCATTGTCATTTACATGTCCGACAATGGTTACCACATGG	MOST_tdt
CTTGGAAGTGCTGGACAACACCATTGTCATTTACATGTCCGACAATGGTTACCACATGGG	MOST_tdt_temp
TCCAGCACCAACCTGGTGACTTGGCACCCGCCCACCCCCGCATCCCGGCACAAGGACCTG	chlamydomonas.15-55-60.nuprobes.Length60.trans
>169116
TTACAGCGTATCCTCGTCGAGGCGGGCTCGGATGGATTTGGAGGTTATTCTGCCTGTTCG	MOST_tdt
ATTTTACAGCGTATCCTCGTCGAGGCGGGCTCGGATGGATTTGGAGGTTATTCTGCCTGT	MOST_tdt_temp
AGCGGCAATGCGCATTCCTTACTTCGTGGCCCGCTACCTGCTTGCCCGGTACGGCCCCAA	chlamydomonas.15-55-60.nuprobes.Length60.trans
>117996
TATAGAATTCGCGAGCGCATTGCCAAGTTTGGTGATCGGCTGGTTGTGAGCTGCTCGGCG	MOST_tdt
CTTTATAGAATTCGCGAGCGCATTGCCAAGTTTGGTGATCGGCTGGTTGTGAGCTGCTCG	MOST_tdt_temp
ATTCTATAAAGCCACGGCCACCGGTCCTCGTCAGTGAGCGGAATGCCACTACGCATCTTG	MOST_tdt_anti
>151849
ACCCCTTTGACGACACGGCACTGGACGGCATCAGCTTGTATGAGATGCTAGACCAAGTCG	MOST_tdt
GACCCCTTTGACGACACGGCACTGGACGGCATCAGCTTGTATGAGATGCTAGACCAAGTC	MOST_tdt_temp
ACGACCTGCAGCGGCGGATTGTCGCCTTCATGGACGACCTACGGCAATATCTGCAGCACC	chlamydomonas.15-55-60.nuprobes.Length60.trans
>114005
TTGTGATCAACGCCGAGGGAACCATCATGATGGTCAGCCAGGCCGTGCAAAAGGTGTTCG	MOST_tdt
ATTGTGATCAACGCCGAGGGAACCATCATGATGGTCAGCCAGGCCGTGCAAAAGGTGTTC	MOST_tdt_temp
ACCTTTTGCACGGCCTGGCTGACCATCATGATGGTTCCCTCGGCGTTGATCACAATCACG	MOST_tdt_anti
>169112
TCCCATGAGTTCAGGGTGTCGATGGAGAAGTTCGGCTGCAAGTTCAGCGAGCTCAAGGAC	MOST_tdt
CATCTGTCCCATGAGTTCAGGGTGTCGATGGAGAAGTTCGGCTGCAAGTTCAGCGAGCTC	MOST_tdt_temp
GGTCCTTGAGCTCGCTGAACTTGCAGCCGTACTTCTCCATGGCGACTTTGTCCTTGTCCT	MOST_tdt_anti
>151844
TTTTGACTTGCTGCACCTGGTCCTGAACGTGAGCACTGACCTGCAATGCGCCGTACTGCA	MOST_tdt
CATTTTGACTTGCTGCACCTGGTCCTGAACGTGAGCACTGACCTGCAATGCGCCGTACTG	MOST_tdt_temp
TGCCCATGGTGCTAGCCCCCTTCCTGCTGGCCGGCCTAACACAGCTCATCATGCCCAACG	chlamydomonas.15-55-60.nuprobes.Length60.trans
>74202
TTGCAGGTCCCGGTTGTGGCTGTTCGTGTCGTACATCGTGTCGTTTGCCTCCATTGTTGC	MOST_tdt
TGGTTCTGGGTGGATGCCGTGTGCATCAACCAACACAAGATTCCCTTTGACCAGTACCTG	MOST_tdt_temp
TGGGTGGATGCCGTGTGCATCAACCAACACAAGATTCCCTTTGACCAGTACCTGCCCGGC	chlamydomonas.15-55-60.nuprobes.Length60.trans
>74200
GAGGGTGGCTGTCTGGCTGAGGAGTGCGCGGACGTGATGCGAGCCTTCTTCCGACGCCGA	MOST_tdt
CTTCCACGACAGCATTGTGGTGGAGGGTGGCTGTCTGGCTGAGGAGTGCGCGGACGTGAT	MOST_tdt_temp
CGGCCGCCAGGACTGTGGCGCCGTCGGCGGCGACAAGAACGGCGCCCACAGGGACCTCGT	MOST_tdt_anti
>194989
TCCACACTGAAGCAGTGGGACGGCAAGAACCGCGGCAAGACGGTGGAGATGGTTCGTGAG	MOST_tdt
CACTGCAAGGCAGCCACCAGCACCGACATCGCGGTTCCCATCTTCCACATGTACACGCTG	MOST_tdt_temp
CAGCGCTGGCGGTAGGAGTAGTAGCGCTGGCGGTAAGGACTCGCTGGTTGCCAGCCACTG	chlamydomonas.15-55-60.nuprobes.Length60.trans
>194988
TAAATTCTCTCAACTCTAGTTGTCATGAAGTGTGGCTGCCGAGCAGTTGGTGGCATTTCA	MOST_tdt
GTCCTCACGCTGACGGTTCCTGTTGTGGGCGCAACATAGGAACATATTGGTCCTCGT	freiburg_on_jgi3.1.uniq.oligo.annotation.csv
ACCACAAGAGGTGCAGGAATGGGACATTGAACCCTTTGTCACCCAGATGGGTGAGGCTCT	chlamydomonas.15-55-60.nuprobes.Length60.trans
>157144
ACTTCGATATGACATATCGTGCACACAGCTGCCAGACTCCTCTGGTATGAACAACCTTTA	MOST_tdt
GTGTGATCAACGCCACAGCATTAGCGGGCTTAAGACGTGACTGCGGGAGATCGTGAGT	freiburg_on_jgi3.1.uniq.oligo.annotation.csv
CTGAGTAAATGTTTGAGGCAGGATGCTTGTGGGTTTTGCTGCGCGTGGCCAGAACACATA	chlamydomonas.15-55-60.nuprobes.Length60.trans
>149530
GCGTTATCACACAAGGCGCAAACCTACGAGCCAACAACATGCTGGTTCTCCACGCTAGCC	MOST_tdt
GTCCTTAGTCGCGTTATCACACAAGGCGCAAACCTACGAGCCAACAACATGCTGGTTCTC	MOST_tdt_temp
CCACCAACTCGTCCTTAGTCGCGTTATCACACAAGGCGCAAACCTACGAGCCAACAACAT	chlamydomonas.15-55-60.nuprobes.Length60.trans
>194981
AATGGTCTGGTTTGAATATCGCAGGTATAAGGACACAGTCACCTCAATCCTGCAATGTGC	MOST_tdt
TTGGAAACAATGGTCTGGTTTGAATATCGCAGGTATAAGGACACAGTCACCTCAATCCTG	MOST_tdt_temp
AAGAAAAAGTTGTGGTGGTATTTCGTGCGACTGGTGGCGCTCCGATTCTGCAGCAAAGCA	chlamydomonas.15-55-60.nuprobes.Length60.trans
>145176
CGACAGCCCGGCCAGCCTGGAGCGGGGCCTGCAGCAGGAGGGTGTACGGGATGGGTCGGG	MOST_tdt
GAGAAAACCGAGCGGTTGGGATCCACTGGTACGGCAGCGGCGGTTGGAAGGCGTCTGTAC	MOST_tdt_temp
AGATCTCATTCAACCCCTACAAGAACCAGCGGATGAACCGCTTGGAGAGGTTATCGCTGT	chlamydomonas.15-55-60.nuprobes.Length60.trans
>145172
GCAACGGCATCAGGGGAGAAGGCAACTAAGCTGGATACAGAAGCGCATCGTGTCCTTCTG	MOST_tdt
AAGATCAGCAACGTGGGGCAACGGCATCAGGGGAGAAGGCAACTAAGCTGGATACAGAAG	MOST_tdt_temp
AAGATCAGCAACGTGGGGCAACGGCATCAGGGGAGAAGGCAACTAAGCTGGATACAGAAG	chlamydomonas.15-55-60.nuprobes.Length60.trans
>171414
TGATCATCTACCGGCGGCGGCGCACACAGCAACATAAACAGCAACAGCGCGAGAAGGATT	MOST_tdt
ATGCACCTTCTCAACGCCACATTCTGGTGTGATATCCTGATGACCGACGAATGCGTCACC	MOST_tdt_temp
TATGCCATGCACCTTCTCAACGCCACATTCTGGTGTGATATCCTGATGACCGACGAATGC	chlamydomonas.15-55-60.nuprobes.Length60.trans
>151836
TGTTTTCCAACTACTTTCACGAGATGTCCCACAACCTGGGGCTGCTGCATGCCGGCACTG	MOST_tdt
CTAAGTGGCGAGCGCTACCCCATGTTTTCCAACTACTTTCACGAGATGTCCCACAACCTG	MOST_tdt_temp
CTAAGTGGCGAGCGCTACCCCATGTTTTCCAACTACTTTCACGAGATGTCCCACAACCTG	chlamydomonas.15-55-60.nuprobes.Length60.trans
>194979
TAATAGGATGGAGTACTAGGCTATGCTTGAATGGACGTGGGATGAATTCAGCCCGCTTTT	MOST_tdt
GTTTCATAATAGGATGGAGTACTAGGCTATGCTTGAATGGACGTGGGATGAATTCAGCCC	MOST_tdt_temp
GGCAGTGGCGCGTTTCATAATAGGATGGAGTACTAGGCTATGCTTGAATGGACGTGGGAT	chlamydomonas.15-55-60.nuprobes.Length60.trans
>194978
TAGTAGCAAAAAGCGCATACATGGTGATGAGTCAGATTCAACGTTGGTGCGGAATGGGTA	MOST_tdt
CTTCAACTAAATGACTGGATTGATAATCGAGCATGCGCGGCAAACAGGATAGTTGAGTCC	MOST_tdt_temp
CGCTTTGGATCAGTTCGTGACACACAGACAGTTATCTCTGTACCGCTGAGCTCGGTTTAG	chlamydomonas.15-55-60.nuprobes.Length60.trans
>149525
TTACTTGCTTCTATATAGCAGCTAATGGCATGGACACGCGACGAGTTTACTGCTCATAGC	MOST_tdt
ACGCATGAACTTAACGCATGAAGAAGCTGTCAGTCTGCTGTTACTTGCTTCTATATAGCA	MOST_tdt_temp
AGTGGCACTGAGCGAAGTGGGGCGGAAGCTAGAGGCTGCACCGTACGAAGTAGGAGGGAG	chlamydomonas.15-55-60.nuprobes.Length60.trans
>149524
TACAAGACCTCCAAGACCTGCTACAACTGCGGGTGTCAGGAGATGGCCATCAAGCGGCTT	MOST_tdt
TTCATCATCGATGAATACAAGACCTCCAAGACCTGCTACAACTGCGGGTGTCAGGAGATG	MOST_tdt_temp
CCATCAGCGACGGCCAGATCGGCTCCATCGCGTACATGGAATTCCATTTGCACTGCGACA	chlamydomonas.15-55-60.nuprobes.Length60.trans
>194972
TACGATATGATGGCAACTTCAGCCAACGCATGCGATAAGGCTGGCTCTGTAAATACAGAT	MOST_tdt
ATTATACTCAATCGTGTGTGGACCTTCTTCACACCAGCAACATATACCCACCTACCTACT	MOST_tdt_temp
TGCATGTCAACAACACCGTTCTACGATGGGTGCTTGTTAAGCGGCCGATGAGCGACAAGT	chlamydomonas.15-55-60.nuprobes.Length60.trans
>137559
TATGTACATAACAGATGCAGATGATGGAGAGGAGAAGGTGGCTTGCAGACAAATGCAAGG	MOST_tdt
TCCTCACAGCTCCGAGAGACCAACCTGAATCTCGAGAATGGTCGACATTGCCGC	freiburg_on_jgi3.1.uniq.oligo.annotation.csv
TATGATTGCGCCAGAGTTTGAGAGGTCGCATGAATACTATCTGGTCGTGGTGCAAGACCC	chlamydomonas.15-55-60.nuprobes.Length60.trans
>145168
ACTTTGATTCTGTTTTGTGGCAGCTGGATGAGAACGAGCTGGACGCAATCTTGTTTAAGT	MOST_tdt
TAAACTTTGATTCTGTTTTGTGGCAGCTGGATGAGAACGAGCTGGACGCAATCTTGTTTA	MOST_tdt_temp
CTGCTGCTGCATTGCGTGCATGCGGCAAAGCTGACGTAGGCTTTGCCTCGCCAGTTGCGG	chlamydomonas.15-55-60.nuprobes.Length60.trans
>129948
ATTGGAATGTGCTTCTTCGGGAAGCAGCGCTATATCGCCGCCATCGCCTGCCTGAAGAAG	MOST_tdt
AACTGATGGACTATGCGAATACGCCATCTATATCAAGGCGCTCATTATGCGCCATAGAGG	MOST_tdt_temp
AGCGCAGCAGCGTGATAAACGAAACTACCAACTGCATCTCCTCTATACGAGACAGGAGTT	chlamydomonas.15-55-60.nuprobes.Length60.trans
>145164
AACGCGGAGGTCAAGATTAAGGACCTGATCGACTTCACCAACATTGACGTGCCGCTGGCG	MOST_tdt
CTGGGCCTGAACGCGGAGGTCAAGATTAAGGACCTGATCGACTTCACCAACATTGACGTG	MOST_tdt_temp
TGGCTCCAGTGTACAGTACCGGCTGGGGGCACGTGAGATGCTGGGGCTAAGGACAACCTT	chlamydomonas.15-55-60.nuprobes.Length60.trans
>133199
GACCGCGAGTATCTGGCACGAGACGCCAACGATGCAAACGTGTACAACTATCTCGCCTGA	MOST_tdt
ATCAAGATCAACTCCATCCAGATGAAGGAGACGGAGGAGGAGAACAAGAAGACCAACGAG	MOST_tdt_temp
AATGGTTGCTGTTCAATAAAACTTGCGAGGAGCGGGGATGTCAGCAGTAAGAGGCAAGGG	chlamydomonas.15-55-60.nuprobes.Length60.trans
>171402
ATACCCAAACCCAAGATGAAGAAGTTGATGACGGCCATCCTGCGCAACGCCGTGCCCAAC	MOST_tdt
CTTTGTCGGTCTCGCAGTGTTTAGCATCGTCGCTAACTGGTGGGTGTTTGACTCCCTGAC	MOST_tdt_temp
AGTGTTTAGCATCGTCGCTAACTGGTGGGTGTTTGACTCCCTGACGGAGCAGCAGAAGAG	chlamydomonas.15-55-60.nuprobes.Length60.trans
>117978
AAGCAAAAGGTCACGACGCGGGAAGATATGGCGAACCCCAACTTTAGGTACCGACGATGA	MOST_tdt
CTCCTACAGCACCCTAGAGGCCTTGCTACAGAGTGAGCCACTCCAGAAGTTTATTCGTTG	MOST_tdt_temp
ACGCCAAGTACAAGCGCAAGGCTCTGACCGCCGAGGAATTGAACCGCGGCGTGGACGTGT	chlamydomonas.15-55-60.nuprobes.Length60.trans
>171400
TAGAATCGCGCGTGAACGAGCTCGCATACAGCAACCGCAAGCTGGCGGGGGAGCTAGATG	MOST_tdt
GAGGATGCCAAGAAGGAGCTAGAATCGCGCGTGAACGAGCTCGCATACAGCAACCGCAAG	MOST_tdt_temp
ATGCGAGCTCGTTCACGCGCGATTCTAGCTCCTTCTTGGCATCCTCGGCCTCGCGAGACT	MOST_tdt_anti
>93396
AATTGCTCTGCGGAAAGCTGTTGCCCAGGCGGCCTACAAGGGCAGCAACGTTTTTGTCGT	MOST_tdt
GCGCTGGGCTCGACGATGGCTGTTGGCACAATTGCTCTGCGGAAAGCTGT	freiburg_on_jgi3.1.uniq.oligo.annotation.csv
CAGGCCGTTCCCGTCAGGGCAAATGCTATTCGCTCGGTTAGGATGATCGGGGGTGCCCGT	chlamydomonas.15-55-60.nuprobes.Length60.trans
>93395
ACTTCAAGAATTTGGAAGCGCAAGCCGCGAAGGTCGCCCAAGCCGCAAAGGACATGTCCA	MOST_tdt
CGCGAAGGTCGCCCAAGCCGCAAAGGACATGTCCAGCAAGCTAACCGCTGG	freiburg_on_jgi3.1.uniq.oligo.annotation.csv
AGCCAAGCCCGCGCAGGATGCTTTGGCAAGCTCGCACGACGCTGAGGGAGAAGCTGCTGC	chlamydomonas.15-55-60.nuprobes.Length60.trans
>133193
TTCAACCTGAAGAACTTTGACATGGCCATCGTGTTCAAGGACTTCACACGAGATGTTCTC	MOST_tdt
GGCCGACGTAGCGATTGACGTTGGCAACTGCTGCAAGAGGCTTAAAAAGCTGT	freiburg_on_jgi3.1.uniq.oligo.annotation.csv
ATATGTGGCTGTTTGGCTATGAGCTGCCAGAGACGGTCATGCTGTTTACGAATAACCGCG	chlamydomonas.15-55-60.nuprobes.Length60.trans
>151826
CGCTGCTGCTACACCTCGTCGACGTCATCCTCATCGCACCGCTGCGCGCGCTGATGCTCA	MOST_tdt
CTGGGTGCTGCTGACGCTGCTGCTACACCTCGTCGACGTCATCCTCATCGCACCGCTGCG	MOST_tdt_temp
TGCGCCCCGGCGCTGCAGCTGCACGATCACCTCCACCTCACCCACGCAACAATGACGCAT	MOST_tdt_anti
>194967
GCGGCGGCGGAGCAAAAGAACACGCACAGAACACGCCTTGCACCAGCCTCCATCATATGA	MOST_tdt
GTCTCTCATAAGTCGTTTAAAAATCATGGCGAGCACTAGTAGCGGAGCAGCGGC	freiburg_on_jgi3.1.uniq.oligo.annotation.csv
TCAAGGGCCTGACCACGGCCCAGCTGGTTGAGCTGGACTGCCACGTCATCCTGGGCAACA	chlamydomonas.15-55-60.nuprobes.Length60.trans
>54608
TGGACTGGTATAGGCGCCTCGGTGTAACAAACACGTGAACCTTGTAGAGAGCGATCAGAG	MOST_tdt
GGTGCGGAACGTTGCCTCGAGTGCATGGATTCGGGATGTGCCTTTGTTCGGAACCCA	freiburg_on_jgi3.1.uniq.oligo.annotation.csv
AGCGCATGGGCGACACCCTCTACAAGCTGACCTCGCAGAAGTTCGAGGACCCGGCCGAGG	chlamydomonas.15-55-60.nuprobes.Length60.trans
>194965
ATGACAGTACGACTTCTTTAAGCACGCAGATTTGCAGAATGGTGACCGCGGGTTAGTATT	MOST_tdt
CCTGTGGTGCTAGGCCATGCGTTTTCACTTTCGATTAACGCTGAGGAGCAAGGCACCGT	freiburg_on_jgi3.1.uniq.oligo.annotation.csv
TGCGGTCTCTTGCGGGGCCGCCATCGGGGACTGCGATTATGGTCTCTACATGCGGCTGCT	chlamydomonas.15-55-60.nuprobes.Length60.trans
>182999
TAAAACCTCCGCTAAGAAAATTATGATGCTCACTCAGCAGCCCATTTCTAGCCGTGTTTC	MOST_tdt
GGTGCCTACGCAGCCAACAGTGCTCGCGTGGACGAACGGCGTCAACTGAAG	freiburg_on_jgi3.1.uniq.oligo.annotation.csv
GAGCTCAGGCGACCCCCAACCACACCTCTAAAACCTCCGCTAAGAAAATTATGATGCTCA	chlamydomonas.15-55-60.nuprobes.Length60.trans
>145156
AGCAACAGGTATCAAGGCCTTCGCCGGCGACTTCCTCAGGGCCTCATGTAAACAGGAATG	MOST_tdt
GACGACTCGTGGACACCAAATGACGCGTACGGGTACTACGACCAGGCGGGC	freiburg_on_jgi3.1.uniq.oligo.annotation.csv
TTGCCAGGCACGAGCTCTCTGCCCCCAGGATTTTCAGTAGGAGACAGACTAGATGCACTA	chlamydomonas.15-55-60.nuprobes.Length60.trans
>182997
TGTTCAAACTTCAAAGGTGTAGTGTCCGAGATACTGAGAGTGTTTGCATTTGCACCGGTG	MOST_tdt
ACTTCAAAGGTGTAGTGTCCGAGATACTGAGAGTGTTTGCATTTGCACCGG	freiburg_on_jgi3.1.uniq.oligo.annotation.csv
TGGTTTCGTGGTCATGTTGTGGTCTGTCCGACTGCATGCATAGTTCATGTGGGTCAGTAC	chlamydomonas.15-55-60.nuprobes.Length60.trans
>145154
TTAACGACCATCATGCGTTTTGGTGAAGTAAATGCTCGGGGCTAATGGTGATCTGCACAA	MOST_tdt
ACTCTTCCGCGCTGACCCCTGCAAGAACGGTGCGTATCTCGGACACGTTTTGGTCGGTCA	freiburg_on_jgi3.1.uniq.oligo.annotation.csv
TCTCGGGCCTGACAAAGGTTCAATCAGTCATCCTTATGGGCACCTCGGTCTTCCTTTTCT	chlamydomonas.15-55-60.nuprobes.Length60.trans
>182996
TGGTCCGAGGTGTTCGGATGCGAGCCTGTCGCAACACCGCTGTAAATGAACATCGTCATA	MOST_tdt
GGGTCTAATTTAGGGTGTAGCTTGAGAGACTTGGTGTGAGCCGCGGATGTGGGTCGCGTG	freiburg_on_jgi3.1.uniq.oligo.annotation.csv
CTAGGAACCTCGACCTCGACCACATCCCCAATTTCCGTCGTTCTAGGTCACTAGATCACT	chlamydomonas.15-55-60.nuprobes.Length60.trans
>145152
TTTTACTGGCTCACTAAGCCATGTGTATTATCTTTCTTCTAGCACGGAGCAAGCTCAGGC	MOST_tdt
GCGGTTCGGTGTTTCCGTTTGTCTATGGCTGCACTTTGGTTTGGTTGCACCTCAAGGGA	freiburg_on_jgi3.1.uniq.oligo.annotation.csv
AAGCGGGGTGTATTGGTATCTGTAGCATTACGCGGTAGACTGCCGCGAAGTTAGTTGCAT	chlamydomonas.15-55-60.nuprobes.Length60.trans
>188299
TGGGGTGATTAGCTGGGCTGTGGCTCCACGACTGGGTGACGATGGGGTTTCTCCATATTA	MOST_tdt
GGTTCTCTACAGCTCTCTTTTCACAGTCTCTTCAGTAACGAGTCACTGCAATACACCCAG	MOST_tdt_temp
ACCCGCGCGTCATGGTGGTCAGCATGCACCGCTTCGACAGCGAGACCTTCCCCGGCACCG	chlamydomonas.15-55-60.nuprobes.Length60.trans
>97742
TGCTGAAGACCTTCCTGGAGAACGTCATCCGCGACTCGGTCACCTACACCGAGCACGCTC	MOST_tdt
ATCTACGAGGAGACCCGCACGGTGCTGAAGACCTTCCTGGAGAACGTCATCCGCGACTCG	MOST_tdt_temp
ATAGCGGGCTTGGTGATGCCCTGGATGTTGTCGCGAAGCACCTTGCGATGGCGCTTGGCA	MOST_tdt_anti
>188296
TGTCCTGTCCCATGCTTAATGCCCAACAAACAAAGAAGGGCTTCATTACTTACTGATGCT	MOST_tdt
GACCCTGTAAACCAGGACAACCGGCAGCTTTTCTTCGCCAAAGTCCTGCGCTC	freiburg_on_jgi3.1.uniq.oligo.annotation.csv
TGCAGTTCTAGATGACCCTGTAAACCAGGACAACCGGCAGCTTTTCTTCGCCAAAGTCCT	chlamydomonas.15-55-60.nuprobes.Length60.trans
>188293
TATGGCAAAACCGGCAAGCACATCCTGTACAAGCCATTCCTGGACCAACTGGAGTCCGCG	MOST_tdt
GCAGCCTGGGACAAAATGTTGAATTGCTGACATTAAGTTGTCCGCGCATTGCGCTGGTC	freiburg_on_jgi3.1.uniq.oligo.annotation.csv
TGCTGGAGCTGTGGCGTCTGTGCAAGAGCACTGACAGGATCAACTCGGGCTGCGTGTCGC	chlamydomonas.15-55-60.nuprobes.Length60.trans
>188292
AATTGAAGGGTTCAGTGCATGCATAGTGCAGCCAAGGAGAACGGGCTCTGGGAGTCCAGG	MOST_tdt
GCAGAGACTCATCTACAGCCGCTAATATGGCACGGGTATTGCGATGGCAGT	freiburg_on_jgi3.1.uniq.oligo.annotation.csv
GCTCTCGGTGTTGACTTGACGTGGATAGCGCTAATTGAAGGGTTCAGTGCATGCATAGTG	chlamydomonas.15-55-60.nuprobes.Length60.trans
>133184
TTCTTTCCTTTCTTGTGCTGAACGTGAGCAACATGCCGGCCGACCTGACCGAGGTCTCGA	MOST_tdt
CTCGCTTTTGGATTCGGTCAACCCTTTCTTTCCTTTCTTGTGCTGAACGTGAGCAACATG	MOST_tdt_temp
TTTGGATTCGGTCAACCCTTTCTTTCCTTTCTTGTGCTGAACGTGAGCAACATGCCGGCC	chlamydomonas.15-55-60.nuprobes.Length60.trans
>188291
TTGTTCCGGTCAAGGAGTCATGGAGCTATAGCCGCTATAAAATTGAAGGGATGCGTTTGT	MOST_tdt
GTGGATATTGTTCCGGTCAAGGAGTCATGGAGCTATAGCCGCTATAAAATTGAAGGGATG	MOST_tdt_temp
TACAACATGCTCAAGATAGCTCGGCAGCTGTTCATGTGGACCGGCGACGTGTACTACGCC	chlamydomonas.15-55-60.nuprobes.Length60.trans
>117962
TAAAAACTTTGAGTTCCGGGGACCTGGCGATAAGCTGCTGGTGTACCTGATTATCTTCAT	MOST_tdt
AGTCTAGCTTTGATCCAGTAGAAGAAGCAATTGAGCTGTTCAGGCCAAATTCCCTGTTTA	MOST_tdt_temp
TACACCCAACAAGCACTGGATGGCGTTTGCCAACCGGCGCTTTTTGGACCGCACCATGTG	chlamydomonas.15-55-60.nuprobes.Length60.trans
>194958
TTATTAGTCAGCAGAGTCTGTGTTCTATCCATCAGCATTTCAGCATCCCTGGCGTGTCTT	MOST_tdt
CCCAGTCCAAGAGTTGCTTATTAGTCAGCAGAGTCTGTGTTCTATCCATCAGCATTTCAG	MOST_tdt_temp
TAGTCAGCAGAGTCTGTGTTCTATCCATCAGCATTTCAGCATCCCTGGCGTGTCTTGACC	chlamydomonas.15-55-60.nuprobes.Length60.trans
>194957
AGAAAAGTCAAGGATCGCCAAGAAGGCACTGCAAAGTAGAGAGCGAGTCTACAATTTGCT	MOST_tdt
ATGGCTAGCGGAGAAGATGCTCTCGATGTGTCCGTACAAGGTATTAGCGGGAGGGCGG	freiburg_on_jgi3.1.uniq.oligo.annotation.csv
TGAGTGTGTTGGCCCATTGCAGAATCCGTCCGTGTTGGGGACAACCTGTCGACCTGTCGT	chlamydomonas.15-55-60.nuprobes.Length60.trans
>194954
ATTGTGATTGTGACCGTGATGGCAGGCTGGGTGTTCAACAAGCAGGGCATGCTGGGCAAC	MOST_tdt
GCACAGAGCAAGGCGTTACCTACTGCGATGCACTGAGAACGGGACTCACA	freiburg_on_jgi3.1.uniq.oligo.annotation.csv
TTGAAGAAGACATTGCACAGAGCAAGGCGTTACCTACTGCGATGCACTGAGAACGGGACT	chlamydomonas.15-55-60.nuprobes.Length60.trans
>149502
GAAAACGGCAGCGGTAGTGGATGCCCTGTGGGATGCCCAGGTGAACGGCTTCAGGTCAAC	MOST_tdt
GAAAACGGCAGCGGTAGTGGATGCCCTGTGGGATGCCCAGGTGAACGGCTTCAGGTCAAC	MOST_tdt_temp
TGATGCCAACGGACGCGGTGCCGACGGGGTCTGTGGTTGTGCCGGGAGGCAACACGCCCA	chlamydomonas.15-55-60.nuprobes.Length60.trans
>105992
AACTTTTATAAGGAGGGCGACGAGGTGCACTTGTTGAATGTCATCTCGCGACTGTCATTT	MOST_tdt
ACTGGATGATTCATAACTTTTATAAGGAGGGCGACGAGGTGCACTTGTTGAATGTCATCT	MOST_tdt_temp
CGTAGATTTCACTCCACAAATCAACCGGGAAGCTTACGAGGCGGTCGTCCGCAAGGCGGA	chlamydomonas.15-55-60.nuprobes.Length60.trans
>194952
CCACGCTCCAGGATTGAACGGCAAGGCGCGCGCTACAAACCAAATTAACGTTGGCAACCT	MOST_tdt
AAACGATACCATTCCACAAAACACGCACGCTCACTTCTACCTACGAATCACGTTTCAGTC	MOST_tdt_temp
AGCCCTTCCGCAGCCCCGGGCGACACACCATACGCAACAGGGAGCATCCAGGCGCCTCAT	chlamydomonas.15-55-60.nuprobes.Length60.trans
>190599
AAGAATGTCATCAGTGTCATCGAGACCAAGTCGCGGCCGCTGGATGACGTGAACGTGCAC	MOST_tdt
AATGACGCTCAAGTACTTGCAGGAGATCAAGAAGAGGAGCTTACGAGACGTGGCGCAGAT	MOST_tdt_temp
CCAACAGATGACGTTTCGCAACTTCGGCGCGCCTAAGAACGACATCATGAAGAGCAAGAA	chlamydomonas.15-55-60.nuprobes.Length60.trans
>190598
TCGCTGACGAGATGGGCGTCTACAAAGTCGAAACCATCGGCGATTGCTACATGGCCGCAA	MOST_tdt
CTCTTCTGCAAGTATGACGCCATCGCTGACGAGATGGGCGTCTACAAAGTCGAAACCATC	MOST_tdt_temp
TGACCGCGCCGGTGGTATATGCACGATGGGGCGACGCCATGAACACCTTCAACTGGGCGC	chlamydomonas.15-55-60.nuprobes.Length60.trans
>129929
AATACGGTTCCATGCGACGCAGGATCACAAGTTAACACGGATCTTGACACGTTTTGTATG	MOST_tdt
GGGACTAGACACGGACTAGTTAGATAGGGCAACTCAGGCAATAGGAATCGTTCGGACCT	freiburg_on_jgi3.1.uniq.oligo.annotation.csv
AGACCATGATCGCCGTGCACTGGGCGTACCTGGAGCCTATGCTCAAGCTGCGCAACTTCA	chlamydomonas.15-55-60.nuprobes.Length60.trans
>190597
TAATGAGTAATGACTAGGCTGTGGCTTAGCAGCCACTTATGTCAATGCTCGTGATCCTTA	MOST_tdt
TGGCTTAGCAGCCACTTATGTCAATGCTCGTGATCCTTATAGCCACGCGCCCGTAC	freiburg_on_jgi3.1.uniq.oligo.annotation.csv
AGATCCTACGCCAAGCACGACAGGCCGCAAACCCCTGCGGAATGACGACTTCGTTTACGT	chlamydomonas.15-55-60.nuprobes.Length60.trans
>145146
TGGAATCTAGCCACGTGACATTGAAAGGTCTTTGTGGTGAATTGTGTGACATAGGCTGAC	MOST_tdt
GTCGTCTGGAATCTAGCCACGTGACATTGAAAGGTCTTTGTGGTGAATTGTGTGACATAG	MOST_tdt_temp
TGGAAGACAACGGAATGCAGGAGGCATGGATTCGTGACCTTCGGCCTATATTCTTGGGAC	chlamydomonas.15-55-60.nuprobes.Length60.trans
>190596
AATGCTGGAGGCCCAGCAGCAACAGTCGCAGCAACAACTCCCGCAGGCACCGCCAACAAT	MOST_tdt
GTACCTGCAGATGCAACGGCACTCCATGCAGGAAATGCTGGAGGCCCAGCAGCAACAGTC	MOST_tdt_temp
GGGTAGCGGCCAGTACGGGACGGAGGACTATGCGACCGGCACGGACAGCACGTGGCAGCA	chlamydomonas.15-55-60.nuprobes.Length60.trans
>97737
AGAAGAACCGCATTGTGCCTCGCCACATCCAGCTGGCCATCCGCAACGATGAGGAGCTGG	MOST_tdt
CCGCGACAACAAGAAGAACCGCATTGTGCCTCGCCACATCCAGCTGGCCATCCGCAA	freiburg_on_jgi3.1.uniq.oligo.annotation.csv
TCGTTGCGGATGGCCAGCTGGATGTGGCGAGGCACAATGCGGTTCTTCTTGTTGTCGCGG	MOST_tdt_anti
>16382
CACGTGTACCTCGTGGGGCCGGTGCTGCGCTGGATCTTTGGACGTGGACGCCGGCGGACT	MOST_tdt
CTAGGGCTCCAGGGACATCAGACAGTCCTGGAGCGCAAGCTTCGACCGCCCATTGACCGC	MOST_tdt_temp
CCTGGAGGACCCGCGTATGCTTCTCACCATGCTAGGCCTCGCACGGGTGCTGTGGGAGGA	chlamydomonas.15-55-60.nuprobes.Length60.trans
>182984
ATCTGCTTGTAAACCTGAGTGTAAACTGCGCTTGAAGGATGTCCTTCTTCTTCAGTCGGA	MOST_tdt
GGATGTCCTTCTTCTTCAGTCGGAGTCGGAAGACTCGAAAGCCCGTGCAACCGGT	freiburg_on_jgi3.1.uniq.oligo.annotation.csv
CGGTCGCGACCATCTGCTTGTAAACCTGAGTGTAAACTGCGCTTGAAGGATGTCCTTCTT	chlamydomonas.15-55-60.nuprobes.Length60.trans
>190592
ATGGAGATCCTGATGAGCCGCCGCCAGGTGGATCTGTACAAGCAGGACGCCGACATGACC	MOST_tdt
GTGCCTTAGGCTTTTAGGGCAATCATAGGACTTTTCATTGAGTCGGCCGCGAGATCTGCA	freiburg_on_jgi3.1.uniq.oligo.annotation.csv
TAGGGCAATCATAGGACTTTTCATTGAGTCGGCCGCGAGATCTGCAAGGCATCCACACAA	chlamydomonas.15-55-60.nuprobes.Length60.trans
>188289
ATGGCGTTACTACATATGACCTGGAGCAGAGACAAGTTGGCAGCATCCCGCTCGGAAGCC	MOST_tdt
TTGTGTCGGCACGCCAGCGAGAAGGTCGTAGGCGCGACTTTTGACCAGGCAGC	freiburg_on_jgi3.1.uniq.oligo.annotation.csv
ACGCACTGCTGGGGTACTGCGCCAAGTGGGCTACCCACGCTACTACCCGGCTGTGCCCAC	chlamydomonas.15-55-60.nuprobes.Length60.trans
>188287
ATGGATAGAATGACACTAATGATATGACCGACCGGGAATGGAGATGTGCTTGGTGTGTCA	MOST_tdt
GCTTGAGTACAAGAGAAGAGCGTCTGACAAAGAGTTTTATATAGTCCGGAGCGAGACTGT	MOST_tdt_temp
TGCTGCCGCTGCAGATTGCAGCCGATGGTGTGTGTTTGTGTATTAGGGGTTTTCTGGGGG	chlamydomonas.15-55-60.nuprobes.Length60.trans
>182980
TTAACAACTTGACAGCAGGAAGGGATTGTAGCATATGGATTAGGTGTGATGCGTGTGTCC	MOST_tdt
GTCTAGGATGTAGCGAGTCTCAACGCTCCGAGTCACACTCGAGAGTGGGTTTTCTGCA	freiburg_on_jgi3.1.uniq.oligo.annotation.csv
GACGGATTATATTATTAAGACGGTGCCGAAATTTGTGAAGATGGCGGTCACCGGCCCAGC	chlamydomonas.15-55-60.nuprobes.Length60.trans
>188284
TGTACCGGTATACCATGTCTGCCAGTGTAGTAGGATAGTCGGCAAAAGACACATCTAGAT	MOST_tdt
CTGGCGCGAGCGGATCATGGCGGTGCGTTGGACTTCTGTATGACTGGCCG	freiburg_on_jgi3.1.uniq.oligo.annotation.csv
TGATGCGCTGGTTGCCCTCCTAACAACAGCTCAGCCCTCTCAAGCGCAAAATGCGCCAGA	chlamydomonas.15-55-60.nuprobes.Length60.trans
>151809
AGTACCGCGAGACCATCTCGGATCTCAATGCGGACCTGGCGGAGCTCAACCAGCGGTACA	MOST_tdt
GTTGTCAAGTACCGCGAGACCATCTCGGATCTCAATGCGGACCTGGCGGAGCTCAACCAG	MOST_tdt_temp
TCGCTGCAGAGTGAGCTGGACTCGTTGCGGCGGGACGGCAGCGAACGCCAAAGCGCCCTG	chlamydomonas.15-55-60.nuprobes.Length60.trans
>188281
AGGTGAAACATGAGGGCAGAGAAGCACGCACACAATTCATGAGAACATTTCTTTCTTGCG	MOST_tdt
CCAGGTGAAACATGAGGGCAGAGAAGCACGCACACAATTCATGAGAACATTTCTTTCTTG	MOST_tdt_temp
GCTGGGTGCTGCTCTCCAACCTGGCGCTTTTCCTGGTGTTCTCAAGCTTCCTGCACAGGT	chlamydomonas.15-55-60.nuprobes.Length60.trans
>188280
AAAGTGTTTGTGCCCCAGTACTGTTTCTGCCTTCTAGATCGCGTTGTGTTGCCCCGGCGC	MOST_tdt
CTGAGAGTGTGTACCTTGCGTGCGTGCTGCTGAAAGTGTTTGTGCCCCAGTACTGTTTCT	MOST_tdt_temp
ACGATGCTGGAAGAAGAGAACGCGCGGCTACGCGAGCGCAACAAGGTGCTCGAGACCCTG	chlamydomonas.15-55-60.nuprobes.Length60.trans
>133171
ATGCAGTAAGCCCGCGAGTGTGCATTCCAGGTGTTGTAGAAAGCATGAGGGAAGGGAGCG	MOST_tdt
GAGCCCGCAGTAACAACGGGCGGAGACGGTAGTAACGGTAACGATAACGACACAGTGCC	freiburg_on_jgi3.1.uniq.oligo.annotation.csv
TGTATACGGTAGGCGTGCTGTGTGCTTCAGGAGTCAGGTTGGGGAGTCGAGTCAGGTGGA	chlamydomonas.15-55-60.nuprobes.Length60.trans
>151805
CTGATGGACGCCGTGCTGAGTCAGCCGGACGGGGGAGACCGGAAGCGGCAGCGCGCGTAG	MOST_tdt
CTGCTGATGGTGGAGCTGATGGACGCCGTGCTGAGTCAGCCGGACGGGGGAGACCGGAAG	MOST_tdt_temp
TCCTTCAGCCGCGCCAGCAGGCCGCCAAAGCCGCCGCCGCCGCCACGCGCCTCGCAGCAG	MOST_tdt_anti
>151803
TGGATGCGACTAGCATAAGGGAACCAATGGTACTGCGCTTTTAATGACTCGTAGCATGTT	MOST_tdt
TGTGGGCTCGAGAGTTCGCTTAATTATGGGCACGCAGGCACGATCCAGAG	freiburg_on_jgi3.1.uniq.oligo.annotation.csv
TGTCTACACGAGGCAAGAATTGTGGATGCGACTAGCATAAGGGAACCAATGGTACTGCGC	chlamydomonas.15-55-60.nuprobes.Length60.trans
>151801
ATGAAGAAGTGGCTGCCCATCAACCTGACCAAGAACAACCTGGTCGGGGCTCAGGTGAGA	MOST_tdt
CGAAGGTCGCTGACATGAAGAAGTGGCTGCCCATCAACCTGACCAAGAACAACCTGGTCG	MOST_tdt_temp
TCAACCTGACCAAGAACAACCTGGTCGGGGCTCAGGTGAGAGCGAAGGCGCGAAAGGATT	chlamydomonas.15-55-60.nuprobes.Length60.trans
>194947
TGTATTCTTTTGATTGTCGCCGACGAGTGTGAGCAAACGGTATCGTTGGGGACTAAAACA	MOST_tdt
GCCACGGATGAACAGGCGCGAGTAGGTTTAGATGCAACGTTACTGCGAGTGGCGGAGA	freiburg_on_jgi3.1.uniq.oligo.annotation.csv
GAGACGCGGTGCAGCACTGTCACAAATGTGGACATTAACGCTGCAAATACCCCGGCCAGT	chlamydomonas.15-55-60.nuprobes.Length60.trans
>113594
GAGGCGCACAACACCAGCCACATGAACGGCTTCTGCCAGGCGATCCGTGAGGCCATTGCG	MOST_tdt
CTGGAGGCGCACAACACCAGCCACATGAACGGCTTCTGCCAGGCGATCCGTGAGGCCATT	MOST_tdt_temp
CTTGTCCAGCCTGATGGCGGGCGGCGGCCAGGAGGGCGGCAGGGGCCGGCAAGGGCGCAT	MOST_tdt_anti
>194946
TTATAGGGCGGCTGTCCGGGCTTATAGAGGCAGAGACGGCGGTGCTGTCCTTCCTGTGGT	MOST_tdt
CTTATAGGGCGGCTGTCCGGGCTTATAGAGGCAGAGACGGCGGTGCTGTCCTTCCTGTGG	MOST_tdt_temp
TTACAATGTTGCTTACGATAGCTACACTGGTAACACCCGTTGAGTCGCAAGCTTGGGCGC	chlamydomonas.15-55-60.nuprobes.Length60.trans
>113591
AAGGACGAGAAGAAAGCCTACACGCTGCTGCAGCAGCTCAATGCCATCCGCAACGAGAAG	MOST_tdt
CAAATTCAACAAGGAGGAACGCAAGAAACGCTATCGGGAGGAGGGCCAGGCTGAGAAACG	MOST_tdt_temp
CAGGAAGAGTGGCGCGCCAAATTCAACAAGGAGGAACGCAAGAAACGCTATCGGGAGGAG	chlamydomonas.15-55-60.nuprobes.Length60.trans
>194943
TTGGCAATGCGATTATTAATCTCCTGGTCTGGGTGACGTTTAATGCATTTGGCGTGGATG	MOST_tdt
GACGTGTCGGCCGCACCAGAAACGTTGCGACTCGTCGATGCCAAGTAAATCT	freiburg_on_jgi3.1.uniq.oligo.annotation.csv
AGTGTGCGTTCCCGGAGGCCATGGCCATGCCAGCTTCCGTGTATGTAGTGTTATCGCTTG	chlamydomonas.15-55-60.nuprobes.Length60.trans
>194940
ATGCCGTGGATCATGCTGCTACAACTGAACGCTCTGGTTGCCAGCATGAACAACGGCTCG	MOST_tdt
CGCATCTACCGTTTCCTCGACTACGCCGACCTCGAATGCGGTCTGCTGGTG	freiburg_on_jgi3.1.uniq.oligo.annotation.csv
CTCATGGGCATAACCCTGGAGGTGGATGAAGCTCATAATGACAGTAGCAGCATGGCAGGT	chlamydomonas.15-55-60.nuprobes.Length60.trans
>137528
TTTCACTGGCGAGAAGGTGGCCATCAAAAAGATTACCAACGTGTTTGAACACGTCTCTGA	MOST_tdt
TTTCACTGGCGAGAAGGTGGCCATCAAAAAGATTACCAACGTGTTTGAACACGTCTCTGA	MOST_tdt_temp
ACGCATTAGGCGCTGCAAAGGCTTGTGTGTATGCATGCATACGCTGAAACACGTGTTCCA	chlamydomonas.15-55-60.nuprobes.Length60.trans
>145137
ACTGCAGCACCACCTGTACGAAAGCGGAATGTACGACGCCGACTTGGTGCTGCAGACGGC	MOST_tdt
CGTACTGCAGCACCACCTGTACGAAAGCGGAATGTACGACGCCGACTTGGTGCTGCAGAC	MOST_tdt_temp
GCGGCCGCTGGGGGCCAAGGTGTTTTACCGCTTCCCCACGGGCGTGGTCATGTGCGCCAG	chlamydomonas.15-55-60.nuprobes.Length60.trans
>190587
TGTACGCTCACCAGCGGCAATAGCAGCAGCAGGATTTTAACCCATACCGTGCATTAACTG	MOST_tdt
CTTAGATTTGATGGAAAGTACCGTGTCATGTACGCTCACCAGCGGCAATAGCAGCAGCAG	MOST_tdt_temp
ATTGACGAGGCGGCTATCAACATGCGGATTGACCTGCGCTCCGAGCACACGATGATTACA	chlamydomonas.15-55-60.nuprobes.Length60.trans
>182977
CTAACCAGATACAGTATCTATCGGATGGGGCATACACCCAAAATGTAAGCTTACAGTGCG	MOST_tdt
TGCAAGCTAATATACTACGAGAGCACATAGGACCATGAGGTAGCATTTGCCCATTGATTC	MOST_tdt_temp
GAGTACCGTACATTCCGCACACTAACCAGATACAGTATCTATCGGATGGGGCATACACCC	chlamydomonas.15-55-60.nuprobes.Length60.trans
>190586
TGTCATTAATAGTGCTATCACAGATTCACAGACGAGAGCCACACCACCATCTGACCATCA	MOST_tdt
ATTGCACGTGCACTTTACGGTGGCAGAGTCTTGTAGTCCTACCTAAGAATTAAAACTGTT	MOST_tdt_temp
GCTCATGTGCCGGCACGCTGCATTCAACGGTATGCATGGATGCACTAACCAGTATTCATT	chlamydomonas.15-55-60.nuprobes.Length60.trans
>145135
TTCGAGTGACAAGAAGCAAAAGAAGCAGAAAAAGCACGAGCTTGAGCAGCAGTATGTGGT	MOST_tdt
CATTCGAGTGACAAGAAGCAAAAGAAGCAGAAAAAGCACGAGCTTGAGCAGCAGTATGTG	MOST_tdt_temp
TGCGGGCGACGTACGAGTTCCGGTTCGGACTGAGGCGCTTCCGGCTGCAGGACCACTACG	chlamydomonas.15-55-60.nuprobes.Length60.trans
>182976
AATCTTTTACTCAATTGTGTTCTACGGCGCCTCCAACATCACGTACGTGTTCAAGGACCA	MOST_tdt
TAATCTCAATCTTTTACTCAATTGTGTTCTACGGCGCCTCCAACATCACGTACGTGTTCA	MOST_tdt_temp
TATTCGACAGCCTGCTGTTCCGGATCCTGGGATCCGTCACCGCCATCATGGCCGTAATCT	chlamydomonas.15-55-60.nuprobes.Length60.trans
>145134
ATACGTACTACAACTTCCCCGCCAATCCGTACATTACCGTGCGTACGGCGTACAGCCTGG	MOST_tdt
GGTGGTGCTCTTCAACGACAAGGGTGTCACGCTCAAGACGTTTGCGGCGGACTCTGTCA	freiburg_on_jgi3.1.uniq.oligo.annotation.csv
AGCAACCTGATGTACATCATTGCGGGACACAGTGACGTTATCCAGGCCTACCAGTACAAC	chlamydomonas.15-55-60.nuprobes.Length60.trans
>190584
TATGTCTACCGTATGTCGCTTCTGGTATTCATTAGTTGACCATTCTGCCTCAACAGGGCA	MOST_tdt
GCTTATGTCTACCGTATGTCGCTTCTGGTATTCATTAGTTGACCATTCTGCCTCAACAGG	MOST_tdt_temp
CTGCATCACCGTAGGTACCATTGGCCTGTGTGAATAGCTTCTGGGTGCCAGTTGGAAGCA	chlamydomonas.15-55-60.nuprobes.Length60.trans
>182974
ACTCCCAAAACCGTATCACGCTCCTGCTTATATGCTACCTTTTTGTACCACACATTCTCT	MOST_tdt
GGCTGACAGTAGCCATGAGTTGAGTTGTGCCGTGACAGGACGATCCCCAAT	freiburg_on_jgi3.1.uniq.oligo.annotation.csv
AGGACTACAATGGCGGCCGCGACTCGGGGTCCATTGTGGCCTGGGGCAACTCCAAGTTCG	chlamydomonas.15-55-60.nuprobes.Length60.trans
>190583
TCGTGAACAACAAGCTCAAGCCTGAGCAGTACCAGGCCGAGCGCCTGAAGATGAACTTCC	MOST_tdt
CTTTCATCCCACAATTACGAACTCCCTTGTTGGCTCATTCCTGTCTACACGCAAGTTGTC	MOST_tdt_temp
AATTACGAACTCCCTTGTTGGCTCATTCCTGTCTACACGCAAGTTGTCCCGACCCAGTTC	chlamydomonas.15-55-60.nuprobes.Length60.trans
>137523
AACTGGGCGGTAGTATCAACAGTATCTTGCAAAGAGTTGCTTGAGTTGGGGATCATGCAT	MOST_tdt
GAGACAACATTACGCTCATTCAGACAACTGGGCGGTAGTATCAACAGTATCTTGCAAAGA	MOST_tdt_temp
TGTGCGCGTGTGCGGGAGGCGGAAGGGGTGAGTCGCTGCTCGGAACAGTGCCAGGTGAGG	chlamydomonas.15-55-60.nuprobes.Length60.trans
>145132
AAGCCTTGTTGGTGATGATGCTGGTGTGTGCATGATCGCTACAGTATGCGGTGGCCATGC	MOST_tdt
CTATGTGTGGTCGTGTGGCCTAGGGCTGTTCTGTCCTTTGTATCTTCCGG	freiburg_on_jgi3.1.uniq.oligo.annotation.csv
GACAGGCTGTGACGTTTGAGTTGTGACCTACGGCCAAATGTCGATTAGTGCATCTCCCTA	chlamydomonas.15-55-60.nuprobes.Length60.trans
>190581
TATCCCACTTCAGTCACGCAATTCAGTGACAATGTATCATTGCACTGCAATTCTGCCCGA	MOST_tdt
CAATAGTTGCTATCCCACTTCAGTCACGCAATTCAGTGACAATGTATCATTGCACTGCAA	MOST_tdt_temp
GATACCGTCGCCCTGTGAGCGCAGCTGATTTCCGTGCCATGTGGTTCAACAATGCCACAT	chlamydomonas.15-55-60.nuprobes.Length60.trans
>182971
AAGGGTAAAGCATCTGTGTGTGTACGAGTATGGACACTGTGTGGCACGTATGTTGTTGAA	MOST_tdt
GTACAGTTACTGCATGTGAGGCAGCGCAATGGGAACCTGTACCATACAGAGCCGGG	freiburg_on_jgi3.1.uniq.oligo.annotation.csv
GTGTGGGCCGTGTGTGTGTGACATGAATCACATGTTGGTTGGTTAGAATGGGCTCGGACG	chlamydomonas.15-55-60.nuprobes.Length60.trans
>190580
TTGGACGTGGACGAGTTCGAGAGCGAGTACGATGCGCCCTACGCGGACTCAACAGTGGAC	MOST_tdt
TTGGCTGCGCTGCAGACTTTCCCTTACTACTTCGCCTTCCTGACATCCGAGTCCGTCTTC	MOST_tdt_temp
GATCCGTATGCCGCTGTAAAGTTCCGTACCGGTACCTGTCAGCCAAATTTGAATCGTAGC	chlamydomonas.15-55-60.nuprobes.Length60.trans
>188275
TTTGAACAAGGCGCAGAACATGCAGAACAACACGGCTTCGAGTGTGGCCGCCATCCTGGA	MOST_tdt
CTTGAGGAGTTCAAGCAGGAGACCCTGGGCATTTTGAACAAGGCGCAGAACATGCAGAAC	MOST_tdt_temp
GTTCTGCGCCTTGTTCAAAATGCCCAGGGTCTCCTGCTTGAACTCCTCAAGCACCACCTG	MOST_tdt_anti
>188274
TTGATCCGTAAAATTGCACGCGTGGAGGGCATGCAGGGTGTTCGTGTGCTGCACTGCTGT	MOST_tdt
CTTGTTCGGCTTGTTTGTATTTAGCAGCGTGACCACGGTTATCATAGGCATCATCGCGTC	MOST_tdt_temp
CCGCGGCGGGGGGTCCTGCAGCCTGTCCAGCATGCTGTGTCATGTGCGGAGCGGCGGGGC	chlamydomonas.15-55-60.nuprobes.Length60.trans
>117946
TGTGGAGCTTCGGGATGGTGTGCTGGGAGATATTCTCCAACGGAGCTGAGCCATACGCAT	MOST_tdt
GATGTGTGGAGCTTCGGGATGGTGTGCTGGGAGATATTCTCCAACGGAGCTGAGCCATAC	MOST_tdt_temp
ATGCGTATGGCTCAGCTCCGTTGGAGAATATCTCCCAGCACACCATCCCGAAGCTCCACA	MOST_tdt_anti
>117942
AGAACGCGCACAGCCACCTGTTGAGCATGGTGCTGGGCAACACACTCGCCATACCCGTCA	MOST_tdt
CACTGTGAACGTGTTGTCACGCCACACCACCACCGCCGTCACAATCAACGAGAACGAGAC	MOST_tdt_temp
AACACGTTCACAGTGCCCTCAACCAGACCCGACTGCGACACAAGTTCCCGGATCTGCGGC	MOST_tdt_anti
>93361
TCAGTCTAAGCTCCAAAGCAAGACTGAGCAAGAGATTTTAAAGCTGATGGAGGAGGCAAG	MOST_tdt
TTACGCCCAACGTGGCAGCCAGCCCACTTGATGCCTTTCAGTCTAAGCTC	freiburg_on_jgi3.1.uniq.oligo.annotation.csv
CACCCGCTACACGTCGCAAGTAGCTTTACTAGAGCCTCAGAGGGCGGCCTCTGCCCAGAG	chlamydomonas.15-55-60.nuprobes.Length60.trans
>168698
TACAAGGTCAGCCTTTTCCCGTTGTCGGTCATGTTCGGCGTGTGTGTGGGCATGCTCATG	MOST_tdt
AACTTGTTCGTGTGCGTGGTGCTGTACAAGGTCAGCCTTTTCCCGTTGTCGGTCATGTTC	MOST_tdt_temp
GGGCGACATCGGCCACTTCTTCATCATGGGGTTTGGCAGCTCCATGGTGTTTGGCACGGT	chlamydomonas.15-55-60.nuprobes.Length60.trans
>168694
TGCACGGCAGCAGCGAGCTGCTGGGGATACAGATTGATGCGGCGATCAACAGCGGCAACA	MOST_tdt
CATCGAGGTCACCTCCTACATGCACGGCAGCAGCGAGCTGCTGGGGATACAGATTGATGC	MOST_tdt_temp
GGTTGTGAAGGTGTTCTGCATGCACGTGGAGCCCAACTTCTCTCTCCCCTGGCAGCGCAA	chlamydomonas.15-55-60.nuprobes.Length60.trans
>168690
TAATGCGGGGCCTCAGCTCAGGAGGCGGTTTTTCGGTGTTTCCGTATGATGACTTCACGC	MOST_tdt
TATCTAATGCGGGGCCTCAGCTCAGGAGGCGGTTTTTCGGTGTTTCCGTATGATGACTTC	MOST_tdt_temp
GCTCCTGTCCCGCGCCGTGCCGGGGACCTACCCGGATGACTCGCGGCGTCTGCGGGCTCG	chlamydomonas.15-55-60.nuprobes.Length60.trans
>121190
AAGCCAGACCTCAGCGAGTGGACGGACCGCACGCTATTGTACCAAATGCTGGTGCACTTA	MOST_tdt
GAGAGCTTCAAGAAGCAGGTGAAGCAGATCTCGAAGCTGGAGTACTTCAGCATCATCATT	MOST_tdt_temp
ACGCATGGGAACCCTCTGGTGACCATCACTGTCACCCTGCTCGAATCCTACGAGCTCCTG	chlamydomonas.15-55-60.nuprobes.Length60.trans
>190579
AATCAAGGCCATGATGCACCAATGCGTCGAGCGGGTATGTGCCTATTGAGCATAGGCGCG	MOST_tdt
ATTTCATACAGGGTAGGGTTGGTGGCGCTGTACTGTGCATGATAGAATACGAGGTCAATC	MOST_tdt_temp
AAGACACGGTCGACTCGTGGGTCGACTGTGGACTCGCGACACGGTACGTACTGGCAGGTC	chlamydomonas.15-55-60.nuprobes.Length60.trans
>190578
CGCGTGGTGGATCACGATGCTTACACATTCCACTTTACAGCGCCTCCGGATGGTGTGTAG	MOST_tdt
CTAACACCAGCTACCGCATGCTGCGATACACAGCGGCACTGGACGAGGCG	freiburg_on_jgi3.1.uniq.oligo.annotation.csv
AGGATGCAGGGTCTGAAGAGCCCAATGTCCATGATCGGGCTCCTCAGGACGGTGCGGCTT	chlamydomonas.15-55-60.nuprobes.Length60.trans
>182967
ACCTCATTCCAATCAGTACCATAACTAAAATACCAATCGCATAGGTTGGTAGTTGAAGAC	MOST_tdt
TGTATGATGACTTCAAGTCAGGCAGAGACTCCTGACTCCATGTATCCTTGAGAACTCAAC	MOST_tdt_temp
AAGCAAATGCCAAGCGATTCAACGGCATAGCTGAGCAGCGAGCGTAGACCGTGTATGCAC	chlamydomonas.15-55-60.nuprobes.Length60.trans
>190576
TATTAGACAATGCGATTCTGACATATGCTGATGTACGGTACGGTACTCAGTAAGCCCGGT	MOST_tdt
AGCCTTTACTTCTGGCTCTTGTGTTGAACATGGCGGTCCGGTCAGGCGCT	freiburg_on_jgi3.1.uniq.oligo.annotation.csv
GCATAGTAAAGTCAGGTGTTCTGAATGAACGAGGAAGACTCGCCATCTGCAAGCACGTGG	chlamydomonas.15-55-60.nuprobes.Length60.trans
>145123
ACAGACTATGACTTTATGACCTGCATGACCTTGACACTTTGATACTACTGACACGGCACG	MOST_tdt
CACAGACTATGACTTTATGACCTGCATGACCTTGACACTTTGATACTACTGACACGGCAC	MOST_tdt_temp
TCGACCTTTGCTGATCGTGACCTCCTGCAATCTCCCGCTGACAACCGCTTCCCGCCCTAC	chlamydomonas.15-55-60.nuprobes.Length60.trans
>190570
GAGCGTGTGGCGGACTGGAACAAAAAGATGGGGAAGCTGGTGCTGGCCGCGAAGCGCTAA	MOST_tdt
CAATGGACGGACAAGACAACGGTTCCGGAGATGGTGTTGTTCCTGCGGCTCAACCTGCTC	MOST_tdt_temp
AGCCGCCCTCGCCGTTCTACGGCCCGCCGAACTTTGGCGTGGCATACTCGGAGGGCGGGA	chlamydomonas.15-55-60.nuprobes.Length60.trans
>182960
GGGCAAGTGCGCGGGTGTGAATGCAAGGAGGTCTGGCATTGTAAACGTTCTCGGTTCTCA	MOST_tdt
CTAGGCCTTGACCTGGATGTATGGCATATGTGTCAGTGACATGGAAAAGGAAGCAAGTGG	MOST_tdt_temp
CTACCCCGAGAAGCTCGAGTCCTACCAGCACCGCTTCAGCCTGCCCGGATCTGGCGTCAC	chlamydomonas.15-55-60.nuprobes.Length60.trans
>188264
CTTGTTTGCAATACTGCGATACACCAAACGCCAATCTTGAACTGTAACACCGCTGCATAC	MOST_tdt
AGCTGGCCTGTACCTTGTTTGCAATACTGCGATACACCAAACGCCAATCT	freiburg_on_jgi3.1.uniq.oligo.annotation.csv
TGCCTGCTGCCCATCAACGACCCGGCGGTGATCCTGCGGCTGCACATGTGGCACCTGATG	chlamydomonas.15-55-60.nuprobes.Length60.trans
>30639
ATCTAACACCGTCCTGAGTGGTCGTCTGTCCTAGGCGCAAACTCAACACACTGCTTCGGC	MOST_tdt
AAGGCTAGTCGTAGGCTCTTATTTTGTCGGACAATTTTAAAGGCCTGGGGGACGCCAGTG	MOST_tdt_temp
AAGGCTAGTCGTAGGCTCTTATTTTGTCGGACAATTTTAAAGGCCTGGGGGACGCCAGTG	chlamydomonas.15-55-60.nuprobes.Length60.trans
>188263
GAAAATAAGCCTCAATTGTTTTGTCTTGGCTGTGCTGCAGCAAGTCTGTCTGGGTGGATA	MOST_tdt
ATCGTGGTCAATGCTTGCATGTGTAGTGGCTGTGAAAATAAGCCTCAATTGTTTTGTCTT	MOST_tdt_temp
TCGTCCACTTCGTGTGCGCCGTTTTTGTGTTACGGAGGGGTGACCGAGAGGCAGAGCTTG	chlamydomonas.15-55-60.nuprobes.Length60.trans
>93356
CGGATGAGTATGAGGACATCAACCTGAACGAAGTGATCGAGTCGCAGCAAATAGCAGTCA	MOST_tdt
GGGACCGACCACTGCGGCAAGTGTACCGCTTGCTGAAACACAAGGATATTCGCA	freiburg_on_jgi3.1.uniq.oligo.annotation.csv
CCGAGCCCACAGCCTACCTACATTATCCGGACACGGATGAGTATGAGGACATCAACCTGA	chlamydomonas.15-55-60.nuprobes.Length60.trans
>170997
TCCTCCGGGGGGCCAGAGCGGTTGTGGGCAGTCAAGGTCTTCAAACAAAATGATCAAGTG	MOST_tdt
GACACCTTCTACGAGTACAAGAAATCCCTAGGAGAGGGCACCTATGGCGGAGTAATACTG	MOST_tdt_temp
AAGAAGGGCGGGGGCCGCCCGGACCGTCGACGTTGGTGTCACAATTACCTCGTGTCCGCC	chlamydomonas.15-55-60.nuprobes.Length60.trans
>188262
AAGTATCAGCCTAACGTCTTATAAAGTCTACAGAAAACGCAACCATGGATGGTCCGCAGC	MOST_tdt
CGAAGCCCGTCGAGTTCTATAGCTCTCTGCTCACGCTCTTTGGGTGATAGACGTGTCTGA	freiburg_on_jgi3.1.uniq.oligo.annotation.csv
TCAGTGAAGCGCCCTCTCCCAGCGGTGGTCACCACCCGAACCCCCGAAGTGGCTACGCCA	chlamydomonas.15-55-60.nuprobes.Length60.trans
>188260
ATGCAAGCTCCTGCACGCTTGCACACAGCCGTGCAGCACGCAGCAGCGCTTGGTAGCTTT	MOST_tdt
CCTGCATTACCTAGACTGCTGCGCAACCTACGCCTGGTATCGAAAGCCTGCTG	freiburg_on_jgi3.1.uniq.oligo.annotation.csv
ATTACCTAGACTGCTGCGCAACCTACGCCTGGTATCGAAAGCCTGCTGCGAAGTGTCTGA	chlamydomonas.15-55-60.nuprobes.Length60.trans
>168688
AGCTGATTGAGTTCATGTTAAACACGGACGCCGAGGACATGGAGTTCGAGGTGGCCCGCT	MOST_tdt
GACGTGAACGAGCTGATTGAGTTCATGTTAAACACGGACGCCGAGGACATGGAGTTCGAG	MOST_tdt_temp
TGCCGTGAATTATGACCCGGAGAAGCTCTTCAGCACTCCGCCTCAGGAGGGCATTATTAA	chlamydomonas.15-55-60.nuprobes.Length60.trans
>176296
TCACAGGTGACAGTGGATCGCTCCACCATTGAGCGCCACTTCCTCACCAGCCAGACCGAC	MOST_tdt
CCGAAAAGGACGCCGCAGCAGACCAGGCACACCAGCGCACAAACCTGGCA	freiburg_on_jgi3.1.uniq.oligo.annotation.csv
TTCCTGCACCGTCTCTTCAACTGCGCCAACTGGGCCACAAGCGACTTTGCAGCTACAGTG	chlamydomonas.15-55-60.nuprobes.Length60.trans
>194929
AAGAAGTCCATTGACGAGCTTATTGCATCCAACAAAGTGGTGGTTTTCATGAAGGGCACC	MOST_tdt
GGGCACTTGCTGCATGGAGCTTGACTTGGTATGCATTTCGGACAAGGAAGGTCA	freiburg_on_jgi3.1.uniq.oligo.annotation.csv
TGGAGATTGCCCTCAACTCCTAGAAGGGGAGAAGGGGAGGAAGAATGTGAGGGAGGAGAT	chlamydomonas.15-55-60.nuprobes.Length60.trans
>113576
GACATAACCAGCGCCCAATGCTTGACTCAACACAGCGCAATGCCCAACTGCGTGTGTCTC	MOST_tdt
GTGTGTTCTGTGTGTGTGTGCGCTGTGGGAAACTGTCGCCCAATGCTTGACTCAACACAG	MOST_tdt_temp
TCGGACATAACCAGCGCCCAATGCTTGACTCAACACAGCGCAATGCCCAACTGCGTGTGT	chlamydomonas.15-55-60.nuprobes.Length60.trans
>121185
TCAAGGGCAGCTACGCCTCCAACGACAATGTCATGTACCACGAGCTGCAGCACAACTTCG	MOST_tdt
CTTCATCAAGGGCAGCTACGCCTCCAACGACAATGTCATGTACCACGAGCTGCAGCACAA	MOST_tdt_temp
CTGTACAAACACGCGTGCCATTTGGGTCCACGCACGCGCGGACATCAATTGTCTTCATCG	chlamydomonas.15-55-60.nuprobes.Length60.trans
>194928
TAAGAAGACCGGCAGCACCACCAAGTTCAAGGTCCGCTGCTCCAAGTACCTGTACACGCT	MOST_tdt
GTGACCGAGCTGTAAGCGGGAAGCGGATGGATGGAATAGCAAAACCCAGGGAGT	freiburg_on_jgi3.1.uniq.oligo.annotation.csv
AGCTGTAAGCGGGAAGCGGATGGATGGAATAGCAAAACCCAGGGAGTGAATGTAACGCAG	chlamydomonas.15-55-60.nuprobes.Length60.trans
>194927
TAAGCGCGGCAAGAACTAACGGCGATAACACTGCGGACTGCTTTTCGTGCGTAGCGAGTC	MOST_tdt
AACAGCATGATGGTTAAGCGCGGCAAGAACTAACGGCGATAACACTGCGGACTGCTTTTC	MOST_tdt_temp
TGCTGCAGTGGCAGAGGCCCAGTTTGCGTCTCCCGGAGTAGCCAAAACCAATACCCTCAT	chlamydomonas.15-55-60.nuprobes.Length60.trans
>105965
GCGAGCCACCAGGGGCAGGGCTGGCACCAGGCGAAGGAGCGGGCGAGCCACCGGGGGCCG	MOST_tdt
TGGGCTCAGGGCTGGGTGCGGGCGAGCCACCAGGGGCAGGGCTGGCACCAGGCGAAGGAG	MOST_tdt_temp
GCGTCTCCCCGGCCCCCGGTGGCTCGCCCGCTCCTTCGCCTGGTGCCAGCCCTGCCCCTG	MOST_tdt_anti
>113573
AAAGCTGAGCTGCTGCAGCAGTTAGATGGGATGTGCAGCGGCCGTGGCGTGATGCTGCTC	MOST_tdt
CAACCCTGTTTGAGCTGGCGAGGGCGAACGCGCCCGCCGTAATTTTCATGGACGAGATAG	MOST_tdt_temp
TGGCGTGATGCTGCTCGCCGCCACCAATTGCCCCTGGGACCTGGACCCAGCACTGCGGAG	chlamydomonas.15-55-60.nuprobes.Length60.trans
>194924
TACCATGGCCTGGACTTGTCCTTGCGTGTTTTTCCAGTCTAACATACCTTGATTTCGTGA	MOST_tdt
GTACCATGGCCTGGACTTGTCCTTGCGTGTTTTTCCAGTCTAACATACCTTGATTTCGTG	MOST_tdt_temp
TCACGAAATCAAGGTATGTTAGACTGGAAAAACACGCAAGGACAAGTCCAGGCCATGGTA	MOST_tdt_anti
>121180
TTGCGGTGCCGATGCGCAAGTACGGCACATGCGACTTCTCATTCGCGGGGCTCAAGACCA	MOST_tdt
CTACCTTCTCCTTGCAACGCGACTGCTTCCTTACGGGATTGGCGAGGCGTACGACAAGGT	MOST_tdt_temp
CAAGTACGGCACATGCGACTTCTCATTCGCGGGGCTCAAGACCAGTGCGCGGCTGGCCAT	chlamydomonas.15-55-60.nuprobes.Length60.trans
>194921
GAGTTTTGTAAATCCGGTGGATAGGTACTGCATCAGGGATTCCCCGTACTGCATATTTTC	MOST_tdt
GTTAACGATGATGAAGGGTTAGGCAGAGCTTGCTTGGTATTGGCAGAGTTTTGTAAATCC	MOST_tdt_temp
TCGCTTACAAAGGAGCTTGCCATTGATGCCAAGTATGACCAGTTGTTCGAGACGACGCTG	chlamydomonas.15-55-60.nuprobes.Length60.trans
>182959
AGTGTGTATCATACAGAGCAGAAAATCAATTTAGGGGAGCCGGTAATGCCTGATGTGAGC	MOST_tdt
GCCGTGGACACCATGGGTTGGGCAAGGAATAGGGTGTAGAGTGTGTATCAT	freiburg_on_jgi3.1.uniq.oligo.annotation.csv
GAGTTCTGGTGAACATGGTCGGATTTTGCAGTTAGCGGCGATCGTGTGGACCTGCTTTTA	chlamydomonas.15-55-60.nuprobes.Length60.trans
>182956
AAGCACTTCTTTATTCATGTGCAAGCACACACAGCCCAACTTGACAGCTCTGCCGTGCAT	MOST_tdt
GACCTTCCAAGCACTTCTTTATTCATGTGCAAGCACACACAGCCCAACTTGACAGCTCTG	MOST_tdt_temp
AGTGACCAGTCCCATGAGGATGGGGAGCAGGACTTGACTCATCCAGTTGCCGGTCCACAG	chlamydomonas.15-55-60.nuprobes.Length60.trans
>182955
TCGATGGCTGTACACTGCAGGTATGGAAATGATGCAAATAAAGGATTTTAGGACAGCATA	MOST_tdt
CGCGTAACCTCGATGGCTGTACACTGCAGGTATGGAAATGATGCAAATAAAGGATTTTAG	MOST_tdt_temp
TGGTGAGTTGGTGCGCGTAACCTCGATGGCTGTACACTGCAGGTATGGAAATGATGCAAA	chlamydomonas.15-55-60.nuprobes.Length60.trans
>188259
TGCTGCTGCTTCTTGTGATGCTGGTGCGCGAGAGCGCCAACTTCAAGATCCGCACGCACG	MOST_tdt
CAGCTGCTGCTGCTTCTTGTGATGCTGGTGCGCGAGAGCGCCAACTTCAAGATCCGCACG	MOST_tdt_temp
ACACGGACAAGTCCAGCCTGACGACGGGCGGCATGAAGGTGCAGTGGAACGCTTGCTACG	chlamydomonas.15-55-60.nuprobes.Length60.trans
>97703
ACCAACCTGTGCGCCATCCACGCCAAGCGTGTGACGATCATGCCCAAGGACATCCAGCTG	MOST_tdt
GAGGACACCAACCTGTGCGCCATCCACGCCAAGCGTGTGACGATCATGCCCAAGGACATC	MOST_tdt_temp
TTGCGGATCAGCAGCTCAGTCGACTTCTGGTACTTGCGGATCTCGCGCAGCGCCACGGTA	MOST_tdt_anti
>182952
TTATGCCCGGTCTATTGGCGTGGGTGCTTATTCGTGCACCCATGCCTCCGTGTATTCCCT	MOST_tdt
GCTGCTTTCCAGTTCAAGTTGGTTGGCTATGGCTACGGGAGAGTGCGTTGGTCCT	freiburg_on_jgi3.1.uniq.oligo.annotation.csv
ACCATGTGAAGGCCTCCTGGCAGTGGGGTTATGCCCGGTCTATTGGCGTGGGTGCTTATT	chlamydomonas.15-55-60.nuprobes.Length60.trans
>170988
ATGAAGCCGTGAGGCGCCGTGAGAAGCTTAATGGAGATGACTTCAGTCAGCTGTGGCAGG	MOST_tdt
TATGAAGCCGTGAGGCGCCGTGAGAAGCTTAATGGAGATGACTTCAGTCAGCTGTGGCAG	MOST_tdt_temp
ATACAGCGCGTTTGCCAGGTTTTGAGGAGTTGCAGTCTTCAGCAACACCGGATCCGCCAG	MOST_tdt_anti
>188251
ATGTCAGATTGTCGGCTAATGGTGCAGGAACCCAGTCACAAGCTCACATCCAAATAAAGA	MOST_tdt
CAAACAAACCGTGACGTCGTGTGTAACACGCATGATACTCTCATGAGTGATGTCAGATTG	MOST_tdt_temp
CTCGTTGTCCTCACTCTTGCAGCCGTTGGGGGCATCCGTACCACAGGCCCCGCCCGTCGC	chlamydomonas.15-55-60.nuprobes.Length60.trans
>117925
TTATCCCATCAAGTCATGTCGCGGTGTGTCCCTCCAGAGCGCTATGCTCACGGAATCAGG	MOST_tdt
TCTTAACATTTATCCCATCAAGTCATGTCGCGGTGTGTCCCTCCAGAGCGCTATGCTCAC	MOST_tdt_temp
CATGGTTCACCACCTACCTGGGACTGCCCTGTCGCCTGGTGCGCTACGTCGGCAGCGGCA	chlamydomonas.15-55-60.nuprobes.Length60.trans
>133143
AGCTACAAGACCAGCCGGGATGTGGAGGAGCTGGAGAGCTTCTTGAATGAGTCTGTGGAG	MOST_tdt
CAGAGGCCATGCGCCCACACACCATCCCGCAGCCGCGACACTACTACACCTG	freiburg_on_jgi3.1.uniq.oligo.annotation.csv
GCGCAGGTGGTGAAGCAGGCCTACAGCGAGTGCCCGTCATACGACGTGCTGGTGCCTGCG	chlamydomonas.15-55-60.nuprobes.Length60.trans
>188250
AGCACTGCTCACAGGCGCTGAAGGCGATCATGCAGCACAAATGGGCTTTCCCCTTCAACA	MOST_tdt
TGCTTCTGACGGGTCCGCCCTGGCACCCAGCACAGTCATAGTAAATGTGTTTGAGATTCC	freiburg_on_jgi3.1.uniq.oligo.annotation.csv
TGTGTTTGAGATTCCTATAGCAACGCAGTACTGTGTTACGCCCTATGCGGCAGGCAATGC	chlamydomonas.15-55-60.nuprobes.Length60.trans
>168679
TGGAAGCTGATGGCGCAGCGCTCCTTTTGTTCCTCACCTCAGATCATCGCCAAGAACCAG	MOST_tdt
TACCCACTTTTCTGGAAGCTGATGGCGCAGCGCTCCTTTTGTTCCTCACCTCAGATCATC	MOST_tdt_temp
TGTGGGTCTGTTGTACGAGGGCTCCGCACATCGCGTAATGGCGGAGACCCTGGTCGTCTT	chlamydomonas.15-55-60.nuprobes.Length60.trans
>170982
ATTCATCGTGGTCAGCAAGAACTTCCCCCACATGCTGTATTGCGCTCTGACGGGGCAGCT	MOST_tdt
CTCAGCAAGTACGAGCCATTCATCGTGGTCAGCAAGAACTTCCCCCACATGCTGTATTGC	MOST_tdt_temp
GAAGCACATGGCACGGGTGCAGACAGGTGCCTCGGGCAAGGGGGGTCCTGCGGGCAAGAA	chlamydomonas.15-55-60.nuprobes.Length60.trans
>176288
TCTTGAGTACCCCAGTAGAGGAGATTACGCGGGACGTGTTCTCGTACCAGTTCTCGCAGC	MOST_tdt
TGACGAAATTTCGGGCAATTTACTCGGGCGACAAGTCGCTCGCCTTCTTCCTAGAGAATC	MOST_tdt_temp
AGAAGGCGAGCGACTTGTCGCCCGAGTAAATTGCCCGAAATTTCGTCACGACCCAGTCAC	MOST_tdt_anti
>93340
TCGATGTTGATTGCACCATTACCGTGAATGACTCGCTGGACCTGCTGGCCGAGTTCATGG	MOST_tdt
TGGACGCCCAAAACCACTGCCAGCGACTCAGTTCTCGCAGTGTGGAGGAAGG	freiburg_on_jgi3.1.uniq.oligo.annotation.csv
AAGGCGGACGCAGTTTGCTTCGATGTTGATTGCACCATTACCGTGAATGACTCGCTGGAC	chlamydomonas.15-55-60.nuprobes.Length60.trans
>121178
AAGAACTGGTGCCACGTGATTTGCGGCATGTGGCAGGAGGGCACATCGGTGGTGCAGGTG	MOST_tdt
AAGAACTGGTGCCACGTGATTTGCGGCATGTGGCAGGAGGGCACATCGGTGGTGCAGGTG	MOST_tdt_temp
GCGCTCGCAGAACACGATGATGTTGGGCTCCAGGCTCAGGCCGTCCGCGCACACACAGCA	MOST_tdt_anti
>168676
GAGGGCCGCTCGCGCAGGCTGCTGCTGGAGGCCTTCAGGTGGCCTAGTTTGGGCTCGTAA	MOST_tdt
CACCTGGAGGACGACGGCTGTACGACGGCATCCTGTGGTCGGTACGGCTGGACCTCACAA	MOST_tdt_temp
AGGACGACGGCTGTACGACGGCATCCTGTGGTCGGTACGGCTGGACCTCACAACCGCCTC	chlamydomonas.15-55-60.nuprobes.Length60.trans
>121177
TCTGCCCCGGTACTACTCAATCTGCTATTCTGTTGGCACCTTCGTGGTACCTACCTGCAC	MOST_tdt
TACTACTCAATCTGCCCCGGTACTACTCAATCTGCCCCGGTACTACTCAATCTGCTATTC	MOST_tdt_temp
TCAATCTGCCCCGGTACTACTCAATCTGCCCCGGTACTACTCAATCTGCTATTCTGTTGG	chlamydomonas.15-55-60.nuprobes.Length60.trans
>176285
CGCTACATGCGCGTGTTCTGGGAGTTGGTGCCAGATCCACACGTTCAACTCAAGCAGTGA	MOST_tdt
GTGATTACGTTCGGCATCCACGATTTCTCAACCACATTTAACTTCGATTGGGGCAAGTCC	MOST_tdt_temp
ATTTGCAGCCACGACTTCAAATCTGGCGGCACAAACATTGGATCCGGCTGGTCCAACTAC	chlamydomonas.15-55-60.nuprobes.Length60.trans
>168675
ATTCTTAGATGTGAAGCTGCATAAAGCATTGCCCTTAGCTCGTCAGAAATGTCGTTGGCG	MOST_tdt
CTGCAAAACCTATTCTTAGATGTGAAGCTGCATAAAGCATTGCCCTTAGCTCGTCAGAAA	MOST_tdt_temp
GAGAACACGGACATGGTCACGGACGTGGGCGCGGAAGGAGGCGCCACGGATTACAGCGTG	chlamydomonas.15-55-60.nuprobes.Length60.trans
>121176
TGACACGCTGCTGGACATCTACGGCGTGTACAAGGTGGAGACCATTGGCGACTGCTACAT	MOST_tdt
CAAAGAGGTCCCTGCGAAGACCGTTATGAAGTTCTTGAACCAGCTCTACAGTCGTTTTGA	MOST_tdt_temp
CAATTCTGTTCAGCGACATCGTGGGTTTTACGAGCATGTGCAAAGAGGTCCCTGCGAAGA	chlamydomonas.15-55-60.nuprobes.Length60.trans
>113566
TTACCTCGCATCATACGTCTCCACAGGCCAGTCAAAGGTTGTGGAGACCGTGCGTGAGGT	MOST_tdt
GGGATCATCCAGATGACCAACAAGCCACTGCAGAAGATGTTCAGCTACAAAGCATCCGAG	MOST_tdt_temp
ACCGCCACAATGGTTACCTCGCATCATACGTCTCCACAGGCCAGTCAAAGGTTGTGGAGA	chlamydomonas.15-55-60.nuprobes.Length60.trans
>168671
TTGCGTACGTGCAACTCCGTTACAAGGCTCAAGGTGTGGGGTTTGGCTCTCACAACAGGG	MOST_tdt
GTCTTTGCGTACGTGCAACTCCGTTACAAGGCTCAAGGTGTGGGGTTTGGCTCTCACAAC	MOST_tdt_temp
TGCCTGGCCTCGATACCTGCTGAGGAGTACCGCGCCTTCATTCTTCCAATAGCCGATGAC	chlamydomonas.15-55-60.nuprobes.Length60.trans
>194915
ATGTAATGTGTATAGCATCGTTATAGCAGGGATTGTGGCGGGGTGTGACCGGATCAATAA	MOST_tdt
GTAGGCAGCGCATGCACGGTGCATTCTGCCGAGGTGTTTGGAGAAGGTGA	freiburg_on_jgi3.1.uniq.oligo.annotation.csv
TATACTTGGCCCGTGCCTGTATCCCCTCGCATCATTTGCAAGGTTGTGCGTCAATCAATC	chlamydomonas.15-55-60.nuprobes.Length60.trans
>113560
AGGTCTGCTACATGCCCTCGCAAGCCGACACCTACGTCATTGCCTTCCAGCGCTGGCTGT	MOST_tdt
TACGACTGGAGCACACTGATGGAGAACGTGCTGGACTCCAGTCACGTGCCCTTCACGCAC	MOST_tdt_temp
CCTTCTCCGGCGACGGCAAGTGTGAGGTCATCCCGCAGGTGAGCCAAGGCAAGTGCGACA	chlamydomonas.15-55-60.nuprobes.Length60.trans
>145108
TGGGAGACCCTCCTGTCCTTCTTCTTCCTGGCGGTGATGTATTCGTCCGTGTTTGTGGCT	MOST_tdt
GAGACCCTCCTGTCCTTCTTCTTCCTGGCGGTGATGTATTCGTCCGTGTTTGTGGCTCCC	MOST_tdt_temp
GCGGCACCGGTGCCCGCGGCACAGGCGGAATGGAACCCGCCAGTGCGGGAGGCTACGTGT	chlamydomonas.15-55-60.nuprobes.Length60.trans
>182948
TGCTCTGTTCTTCGAGGCTTTGGGGCTGACCTGAAGCAACTAGACGATAGCGCTGTGGAC	MOST_tdt
GTTGCAAGTCGCAAGGGAATGAATTGATATTAAATCGTCGTGCTCAGCATCTCTCCTGGC	MOST_tdt_temp
GATGCAGCGGGTAGCTGCATCCAGCAAGTTCACGGGGCGAGTTCCGTACGACAAGGTGGA	chlamydomonas.15-55-60.nuprobes.Length60.trans
>101596
ACGACTTCACGGTGGAGCTGCTCAAGGAGTTTGACCGCATCGTGTACATCAGCTGCAACC	MOST_tdt
TACGATGGCCAGCTGGATAGGAAACTGACAAAATTGAAACAGCTGTTCCAGGAATTCGAC	MOST_tdt_temp
GCTGGATAGGAAACTGACAAAATTGAAACAGCTGTTCCAGGAATTCGACCCGCCCCAGCT	chlamydomonas.15-55-60.nuprobes.Length60.trans
>182946
CGCGTTCTCTGTCAACTTGAATGACGAGCACAGGCTAGGGCTGTAATCTACATAAATTTA	MOST_tdt
GCACCGCCAAGGTTAGCGCGTTCTCTGTCAACTTGAATGACGAGCACAGGCTAGGGCT	freiburg_on_jgi3.1.uniq.oligo.annotation.csv
TGCCACGTTGGTGCTTGCAAATGAACGTGTTGGCACGCACGGGGTCGGTCATCGGTTCGT	chlamydomonas.15-55-60.nuprobes.Length60.trans
>101593
ACGCTCCCGTCAAGGCCATCGACTTTGGCCTGGCGGTGTTTTTCGACCCCAAGAAGCTGC	MOST_tdt
AACTTCATGCTGCTTCATGACGCCGACAACGCTCCCGTCAAGGCCATCGACTTTGGCCTG	MOST_tdt_temp
AACTTCATGCTGCTTCATGACGCCGACAACGCTCCCGTCAAGGCCATCGACTTTGGCCTG	chlamydomonas.15-55-60.nuprobes.Length60.trans
>101592
TTTACGCTGCTTTACTACGGTCATGACCTGCTGGTGGACGCGGACCTGGAGCTCAACTTC	MOST_tdt
CAAAGTCGCGATGTGCACATCTCCAGCTTTACGCTGCTTTACTACGGTCATGACCTGCTG	MOST_tdt_temp
TGACCGTAGTAAAGCAGCGTAAAGCTGGAGATGTGCACATCGCGACTTTGCGGGTGGCAC	MOST_tdt_anti
>188248
ACTAGCAGCGTGTTCACCTGCCCCTCCCAGCGCAGCAGCATTGATATGCCCCAGGAGACT	MOST_tdt
GTGTACAGCACTAGCAGCGTGTTCACCTGCCCCTCCCAGCGCAGCAGCATTGATATGCCC	MOST_tdt_temp
GCGGGAGTACGCGTTGCGGCAGGCAAAGGTGATCACGTGCCTCATCACGCCCTTCCCCTC	chlamydomonas.15-55-60.nuprobes.Length60.trans
>188246
TCGTCCATGCTCAAAAACAGCCTGCAGAGCTTCCAGTTCCAGCACGGAGAGGATGACTGA	MOST_tdt
GAGTGAGATCGTGCTGGCAAAGATATATGGCATCTTCAAGGTGCTGGGCTTCGACGCCTG	MOST_tdt_temp
ACGCGCTGCCGAGTGAGATCGTGCTGGCAAAGATATATGGCATCTTCAAGGTGCTGGGCT	chlamydomonas.15-55-60.nuprobes.Length60.trans
>93337
TTCGCCTACGTGTACACCAAGCTGTACATCTTCAAAATGACTGAGTACAAGAAGAGTTGA	MOST_tdt
CTTCAATCTTTACTAGCAGTGCTTTTGATATCATTTGGATTTGCGACTGCGACTCCCACG	MOST_tdt_temp
TAGCAGTGCTTTTGATATCATTTGGATTTGCGACTGCGACTCCCACGGTCAAATCGGCGC	chlamydomonas.15-55-60.nuprobes.Length60.trans
>117918
ATGATAAGCACCATCACGGACCTATCAAAGCTGCCACAGCTCAAAACTCTAAACGTGTCT	MOST_tdt
GACAACATGATAAGCACCATCACGGACCTATCAAAGCTGCCACAGCTCAAAACTCTAAAC	MOST_tdt_temp
GCGTACACAGGACTGAAGACGCTGTATCTGGAGCAGAATGCGATTGCAGACATTGAGAAC	chlamydomonas.15-55-60.nuprobes.Length60.trans
>93335
ATTGTGAAGGTGCTCACCAAGATTGAGAAGCACGTGCGTGACGAGCTGAAGCAGCAGCGG	MOST_tdt
TCACAAGCGAGCCCATCCCCTACGGCAAACTGACAGTGCCGCAGATCCT	freiburg_on_jgi3.1.uniq.oligo.annotation.csv
AGCAGAGCCGGCTTACGTGGGCACTCTGGCAAGCACGCCGGCCCAAACTGCGGCAGCGGC	chlamydomonas.15-55-60.nuprobes.Length60.trans
>170976
AAGCACAAGCTGAAGGTCTTTGGCTGCTGCTGCAAGGGCGGCGTGTGTGCATTATGGAAG	MOST_tdt
ATTGTAATCGTGGTGATCAATGTGGCCCTCGTTGCGGGCTTTGTGATGGTAATGCTCAAG	MOST_tdt_temp
CTGGTAGTTGTGGACCGGAGCGTACTGCGCAACAACTCCGCCGATGACAATGGAACCAAG	chlamydomonas.15-55-60.nuprobes.Length60.trans
>117914
TTCAAGCACAACAATTTCTCCAGCTTTGTGCGCCAGCTCAACACCTATGGATTTCGCAAA	MOST_tdt
ATTCCTTATCAAGACGTATGACCTCGTTGACGACCCCTCCACCGACAACATCGTCTCATG	MOST_tdt_temp
CAACAATTTCTCCAGCTTTGTGCGCCAGCTCAACACCTATGGATTTCGCAAAGTGGACCC	chlamydomonas.15-55-60.nuprobes.Length60.trans
>170973
GCCGGGGGAGCAGCGGCCGCTGCCGGAGGCCTGAACGCTTCACTGCCTGCCATCAGCAGG	MOST_tdt
CTACTGCCGGCGGCGCAGCCTCAGGGCTACTACTCCCCCTACGTGCAGTACACAGTGTCT	MOST_tdt_temp
ACCCGCTGCGTCACAGTGTGGACATCGGGGCTCTGAATGCGGCCATCCGTGCCGGGGCAG	chlamydomonas.15-55-60.nuprobes.Length60.trans
>168669
TTTTCATCGGCGGCATGCTCCTGGTCGGGCTGTACCAGTTTTGGCGGGTGCCGTTACAGC	MOST_tdt
CTTTTCATCGGCGGCATGCTCCTGGTCGGGCTGTACCAGTTTTGGCGGGTGCCGTTACAG	MOST_tdt_temp
GCTCCTGGTCGGGCTGTACCAGTTTTGGCGGGTGCCGTTACAGCCGCGGAGTGCGCTGCG	chlamydomonas.15-55-60.nuprobes.Length60.trans
>117912
AAGATTTGCGAGGCTTTGGAGACCGACGACTGCTCTATCTCGGATGTGTATGGCGACGGC	MOST_tdt
GATGGAATCGATGAAGGCGAAGATTTGCGAGGCTTTGGAGACCGACGACTGCTCTATCTC	MOST_tdt_temp
ATGAAGGCGAAGATTTGCGAGGCTTTGGAGACCGACGACTGCTCTATCTCGGATGTGTAT	chlamydomonas.15-55-60.nuprobes.Length60.trans
>170972
AGAAGCAGTACCTATTGCTGCAGCGGCAGTACGATGCCGGACTGACATCCAACGACAAGG	MOST_tdt
GAGAAGCAGTACCTATTGCTGCAGCGGCAGTACGATGCCGGACTGACATCCAACGACAAG	MOST_tdt_temp
TGCTGTCGCTGTCAAGGCAACGGGACCAGGTGGCAGCCGAGCTAAGCGAGCTGGGCATCA	chlamydomonas.15-55-60.nuprobes.Length60.trans
>170971
GAGGTCATGCAGGCCAGGATTGCAGAGTATGACCGTGACATTGGCTTTATTACGCGCTAG	MOST_tdt
GAGGTCATGCAGGCCAGGATTGCAGAGTATGACCGTGACATTGGCTTTATTACGCGCTAG	MOST_tdt_temp
TCCCACCAACGCTAGCACGCAGCTGTCAGCCATGAGCCTCTACTCCTTCAACCCCGACAG	chlamydomonas.15-55-60.nuprobes.Length60.trans
>168667
AGCTGGGAGGCGCAAGCTATTTCGACATGGACCGTGCCGACCTTGACGCCAAGTACCTGC	MOST_tdt
CGAACAGAACTTCGACAGCCCCATCGGCCGCAACCTCTTGCAAACCTCTACTTCTTCGTC	MOST_tdt_temp
AACCTCTTGCAAACCTCTACTTCTTCGTCCCATCTGTTCCGTCACACACCAGGCGGCGGC	chlamydomonas.15-55-60.nuprobes.Length60.trans
>170970
ACAGCCAGTACCGGCAGGTGCGCAGCGGCTCCTACCACGATATGATATTCAAATCCACAG	MOST_tdt
CACGTGTACGACTCTGACACGATGGGTATGATTGAGGACGCGGCGTTTAACACAGACGAC	MOST_tdt_temp
AAGCACGTGTACGACTCTGACACGATGGGTATGATTGAGGACGCGGCGTTTAACACAGAC	chlamydomonas.15-55-60.nuprobes.Length60.trans
>168666
AGCCCCACCAAGGAAATGCTGCTGCGCTTCATTGGCCAGAACTTCCCGGTCACCAAGTGA	MOST_tdt
CGAGTTCCAGGAGGGGGTGCTGTTCATGACCTACTCCACCCTCATCTCCCAGGTCAAGGG	MOST_tdt_temp
CGGCTGCAGCAGCTTTCATGTGCGCGCTCGCACTTCGCAGCCAAGAACTTCGTGCCCGGC	chlamydomonas.15-55-60.nuprobes.Length60.trans
>121167
TTCGAGTACGAGATCAAGTGGGTGGGCCTGTCCTCCATCGAGTTCAACAGGTGGACCATG	MOST_tdt
AAGAAGAAGAAGTCGTTCGAGTACGAGATCAAGTGGGTGGGCCTGTCCTCCATCGAGTTC	MOST_tdt_temp
CTGCATCGTGTCGCACGACTCGGGCTTCCTAGACAACGTGTGCACGGACATCATCCACTA	chlamydomonas.15-55-60.nuprobes.Length60.trans
>194907
ATCGACTAACGCATGAGCGGTACGTGAGCTTTGAGCTGCTCGCAAGGCTGTACGAAAGGC	MOST_tdt
CTATCGACTAACGCATGAGCGGTACGTGAGCTTTGAGCTGCTCGCAAGGCTGTACGAAAG	MOST_tdt_temp
CCCGTCCAGCCGCCCCCACCTGACCTACCGCCCCAAACGAACCCTACAACCGCCTACCTG	chlamydomonas.15-55-60.nuprobes.Length60.trans
>168661
TTGCTGGCGCTGCTGCGCCTGCCCGACTCCCACCTGGACGAGGCCACAGTGCGGGCCTGA	MOST_tdt
TCAGACACGGGCGACCTGCTCTTTAGCGAGCAGGCCATCCTGCACGTGAGCCTGGGCCAG	MOST_tdt_temp
TGCTGTATCTGCAGCAGTTTAAGGAGGGGTTCTTGAAGCTGCTCGACTTCAAGGGCCCCT	chlamydomonas.15-55-60.nuprobes.Length60.trans
>105941
GCTGCGGGCCGCGAGCACGCGGTGGTGTCCACCAGCGAGGGCAAGGTGTTCACGTGGGGC	MOST_tdt
CTCACCTTCCTGCCATCCGCGCCCGACCACTCTGTCATTTACGCCGCTGCGCCCTGTCTT	MOST_tdt_temp
CTCACCTTCCTGCCATCCGCGCCCGACCACTCTGTCATTTACGCCGCTGCGCCCTGTCTT	chlamydomonas.15-55-60.nuprobes.Length60.trans
>194901
ACAACTATATAAGGCATACATGCACCTGTGCATAGACACTTTGCAGCATTCGTGTGTGCC	MOST_tdt
ATGATGAAGTGCAGCGCCCCGAGGACAGGTTGGTGCAGGACGCCGAGAAG	freiburg_on_jgi3.1.uniq.oligo.annotation.csv
TGTGAACCAGGGTAAAAAGGAGGGGGCCCTGAAGAGAGAGGGCCAAAGAGGAGTTCCGGA	chlamydomonas.15-55-60.nuprobes.Length60.trans
>101588
TGTTGCCGGAAGTGTTACACCGTGCACACCGAGACCCGGTGCCTGAAGTTCACTGTGTAA	MOST_tdt
CAACGTGTCTGGGTACACATGCGCACGCTGTGGGTCAAAGTACTGTTGCCGGAAGTGTTA	MOST_tdt_temp
CAACGTGTCTGGGTACACATGCGCACGCTGTGGGTCAAAGTACTGTTGCCGGAAGTGTTA	chlamydomonas.15-55-60.nuprobes.Length60.trans
>190549
TCATACAGGCTTTTATAATGTTTTACGCCGTGTTCTTGAGCTTCTTGTTGTACGGCTTGG	MOST_tdt
TACGAACACTTTATGTACAGGCCGCATCAGCAAGTAAAGAATTCCTGATCATACAGGCTT	MOST_tdt_temp
GCAGACTAGGAGTACACGTGACATGTCTTAGGCCCCAGAGCACACAAAACTCTGACTTTG	chlamydomonas.15-55-60.nuprobes.Length60.trans
>194900
TGTTTGAGATCGGCTGGAACTTCAACTACACCAAGTCCTTCCTGCGCCTGGTGCGCAACC	MOST_tdt
CGCCTGCTCACGAGCGAGGAACTGCTGTACCTGCGCTCCCAGCGGCTGCTG	freiburg_on_jgi3.1.uniq.oligo.annotation.csv
TGGCACGCCGAGCGCACCGGCCTTCAAGGCGTCTACCAGCGTCAGAATCGCGAGCATTGT	chlamydomonas.15-55-60.nuprobes.Length60.trans
>182939
AAGAACGAAGTGCACTACATTGCGAAGGACATCGCATTAGATGTTTGTTGCTGAGAGGGA	MOST_tdt
TTACACGTTGTTGAAGAACGAAGTGCACTACATTGCGAAGGACATCGCATTAGATGTTTG	MOST_tdt_temp
GGTGACAAACGAGATAAATGATGTCGACGCGCAAGTGAGCAAGGTAGAAGCCAAGGTGGA	chlamydomonas.15-55-60.nuprobes.Length60.trans
>156695
AGTTGCTTTGACGGTAATGCTGGTCACGGATACCTGGGGTGTTCGCCAGTGTGTACACGG	MOST_tdt
CATGTACATGTGATGACACATAAGTGCGACGTACGTTACCTGTGCTGCTTGCGTACCTAT	MOST_tdt_temp
ACGGTGGTGGCGACCCTTGAGTGGCTTGAACATGACTTCCGCACTCGTGCGCGACTTCGT	chlamydomonas.15-55-60.nuprobes.Length60.trans
>101586
AATCATCAACAAGCTTATCATCACGGGGCGAGACTGCGTGCAGCGCACCATGGAGGCCTT	MOST_tdt
GAGGAGTTTGAGGCGGCACGCTTTGAGCCAGACCCGGAAATCATCAACAAGCTTATCATC	MOST_tdt_temp
GAGTTTGAGGCGGCACGCTTTGAGCCAGACCCGGAAATCATCAACAAGCTTATCATCACG	chlamydomonas.15-55-60.nuprobes.Length60.trans
>190547
TAACATAAACAGTTGGGTAAGGGTGCTTTCAACTTGCGTAATGGAAGCATGGCCTTCTGC	MOST_tdt
CCGGCAACTATGCTGCCAACACCGTCATCCAGCGCTCCGGCTGCACCTTC	freiburg_on_jgi3.1.uniq.oligo.annotation.csv
TCGCAGGTTGATCGCTTGTGAGTGCCGTAGACTTTGACATTACTCAAGCCTAGAAGCGCT	chlamydomonas.15-55-60.nuprobes.Length60.trans
>156694
TTGTGCACCAGAAAAACAAGCACTTCAAATGCCCAGAATGCAACCGCAAAATGAACACCG	MOST_tdt
CACTGAGATGATGACTAGTCGACCCAAGTAGCCGCGCTTGATCCATCCCTGT	freiburg_on_jgi3.1.uniq.oligo.annotation.csv
GCAGTGCTTTTGCTATTATTGCGACCGCATTTTCGATGATGAGTCGGCGTTGATTGTGCA	chlamydomonas.15-55-60.nuprobes.Length60.trans
>156693
AACAATGCGAAACCGAGAAAGCAAGTACTTAGTGTACCCCATCGACATCAGACGCTTCTA	MOST_tdt
ACAATGCTTTTGAAGACAACAATGCGAAACCGAGAAAGCAAGTACTTAGTGTACCCCATC	MOST_tdt_temp
GCACGGCACAGCGCTAAGGAGCGTCATCATGCGTACTATCGACAATGCTTTTGAAGACAA	chlamydomonas.15-55-60.nuprobes.Length60.trans
>190545
ATGACCTCGGCATTCTCCTCGAGGTCAAAATTGGTGCACCAGGATTTTGCGGCCGTCACC	MOST_tdt
GTCGTTGATGACCTCGGCATTCTCCTCGAGGTCAAAATTGGTGCACCAGGATTTTGCGGC	MOST_tdt_temp
AGGATGCCGAGCAAACCGCCGCACAAACCGGCCCCTCCCCCACGCCTCACTCTGGCAATC	chlamydomonas.15-55-60.nuprobes.Length60.trans
>182934
TGATGATATGGAACTCCCCATCATCACTCCCCATCATCACTGGTGAGCTCCGGCAACGAC	MOST_tdt
ATGATATGGAACTCCCCATCATCACTCCCCATCATCACTGGTGAGCTCCGGCAACG	freiburg_on_jgi3.1.uniq.oligo.annotation.csv
TTGATGATATGGAACTCCCCATCATCACTCCCCATCATCACTGGTGAGCTCCGGCAACGA	chlamydomonas.15-55-60.nuprobes.Length60.trans
>190543
TATGTGTGTCAAAGACTCATCAAGAGGGCCGAATGCCGCAAACTGCATGTAATGTGAAGA	MOST_tdt
GGGCGGCCGTCACACAGAGCTTATCGCGGTTTGTTTCTGACATTAGGGACA	freiburg_on_jgi3.1.uniq.oligo.annotation.csv
GCAGTGCCATACAGTTGAGCGGGTGAGGCATGCTGCCGTCAAGCGGGCTGGAGCGCTTGA	chlamydomonas.15-55-60.nuprobes.Length60.trans
>188239
AGAAAACGTGTTGCGCTATCGGCTGTTGTGTGCATGTACCAAATGTACATGAGTGGCTAT	MOST_tdt
TTGGATTACAGCTCACCCCGTGCTTGGAGTGAGAGTGTGGTCTGTCATGGTAGATA	freiburg_on_jgi3.1.uniq.oligo.annotation.csv
TGCCGGGGCGAGAGATACCCCTCGCGGGATCCACCCAACGACGGAGTTTGCAGCAGGCGA	chlamydomonas.15-55-60.nuprobes.Length60.trans
>182933
ATACGTAAGGGATTGTGACCGAAGCAAGGTCTGAAGTTGCGATGTAAGGATTACGGTGTT	MOST_tdt
CGCCGCTCAGGTCTGGAACCACACTTTCTTCTGGGAGAGCATGAAGCCCA	freiburg_on_jgi3.1.uniq.oligo.annotation.csv
TGCTCTGGAGCTGAAGTCTCCCCCCTACGCTCTGGATGCTCTGGAGCCCCACATGAGCAA	chlamydomonas.15-55-60.nuprobes.Length60.trans
>188238
TTTCTCCCAGTCAACACCACCGTCACTGTCATCGGCGAGCTATGTCGAGACACACTGGCT	MOST_tdt
CTCGACTACATAAGCATAGGTGGGGTCGCGAGTCTTGGCGCTTCCTTCATATTCTTCCAG	MOST_tdt_temp
GGCGGGTCTGCCGAGCGTCATGGAAGTGAAGCAGGTGTTCCGACCCGTGGACCTGCTGCA	chlamydomonas.15-55-60.nuprobes.Length60.trans
>182932
ATGCTATCATTACATCGACGTGCGTTATCATACGGTGACAGCACAAACATGCTGGTGTGA	MOST_tdt
GTTTTACCATCTCGTCCTTTCTCTGGACACGCGCATTCTGGCGATTCGCA	freiburg_on_jgi3.1.uniq.oligo.annotation.csv
TTTTGGACGGTTTGACGTTTTACCATCTCGTCCTTTCTCTGGACACGCGCATTCTGGCGA	chlamydomonas.15-55-60.nuprobes.Length60.trans
>188236
TATACATATTACTCCAATGTAGAGGTTTGGCAGACTGGGGAGGATATGCTGTCAAAGCGG	MOST_tdt
GTATACATATTACTCCAATGTAGAGGTTTGGCAGACTGGGGAGGATATGCTGTCAAAGCG	MOST_tdt_temp
TCAGGCATAACGTCGTAGTTGGGTGGAAGGAACAGCTGAAGAATGCGTTGGACGGTGTCA	chlamydomonas.15-55-60.nuprobes.Length60.trans
>170967
GCGGTGGTGAACGGTGAAATGCTGTGCGCGATGCCGCAAGCTATGGAGCTGGAGGCTTGA	MOST_tdt
CTCTGGCTCTGAGACCCTCAAAGTCCCCCTAGCGAAGCTGTCCGTCCGCATGGCCACATC	MOST_tdt_temp
TCTCCTTGAACGCCGGCGTGGTGTTCAAGATCGATTCCATGTGCATGTCCTTGTCCAGGC	MOST_tdt_anti
>188231
AGGAGACAAGCAACTTGGATGTTCTATCTCGGTGCAAGAAGCTCAACGAGCTTTTAAGCA	MOST_tdt
CAAGGAGACAAGCAACTTGGATGTTCTATCTCGGTGCAAGAAGCTCAACGAGCTTTTAAG	MOST_tdt_temp
GCAGTGGAAAGTGCAGGAAGAGGCAGAGCGCCAGCGAAAAGCACTGGAGGACGAGGCTAA	chlamydomonas.15-55-60.nuprobes.Length60.trans
>93324
TATAGCCAAATTGAAGGATGCTGGCGTCTCCTTTGAGTCATTTGAGCATCCTCCAGTGAT	MOST_tdt
CAAAGATGAACTTATAGCCAAATTGAAGGATGCTGGCGTCTCCTTTGAGTCATTTGAGCA	MOST_tdt_temp
AGACGGTTCTGAAGAACCTGTTCGTCAAGGACAAAAAGCACCGCTGCTACATCATCACGG	chlamydomonas.15-55-60.nuprobes.Length60.trans
>176269
TACATGGTGGGTGTCAACAATGAACTGGCCACGCGCCACATCCCGGAAATTGAGCCTCGT	MOST_tdt
GTTGCACCCTCGTTTGCGAAGAATGAAAAGACGGGTGACCACTATGCTGCTTACAACAAG	MOST_tdt_temp
TGCGAAGAATGAAAAGACGGGTGACCACTATGCTGCTTACAACAAGCCTGGGGCTGTGTA	chlamydomonas.15-55-60.nuprobes.Length60.trans
>168658
TACTCATCTCCACGTACGCAAACATGGTCCTGATGATCTACAGCGTGGGCAACCTGCTGG	MOST_tdt
GACTTGCTGTTCGTCTTGTCCAAACTATCGGAGGAGCAGCTCGACTTCTTTCCGATAGGT	MOST_tdt_temp
ACAACGACCCCGCGAACGTACTCATCTCCACGTACGCAAACATGGTCCTGATGATCTACA	chlamydomonas.15-55-60.nuprobes.Length60.trans
>121159
TGAGATCCAGCTCAGCTGGACCACCTACGAGCTGATCAAGGAGCAGTATGCGTGCAAGGT	MOST_tdt
AACAACATGTACACCGTGTTCGACGAGATCGTGGAGAAGTACGGGCTGTACAAGGTTGAG	MOST_tdt_temp
GAGAGCACGGGCATTGCGGGTGAGATCCAGCTCAGCTGGACCACCTACGAGCTGATCAAG	chlamydomonas.15-55-60.nuprobes.Length60.trans
>168657
ATCTCAAAATGCCACGATTTGCGTCTACAGAATCGCCTGGACAGCGATGCCGCGGCTGTG	MOST_tdt
CGAGCTCAACAAGTGCTCGCTCGCCATCTCAAAATGCCACGATTTGCGTCTACAGAATCG	MOST_tdt_temp
TGCCGCTCATTCGGTGTGTCCTGGCTTTCACGCGACAGCGTGAGACGGTCGTATTTGATC	chlamydomonas.15-55-60.nuprobes.Length60.trans
>168655
ACGCCAAGGACCCCACAGAGTCCGTGTTCGTGGTGGGCAGGTACATCAGCGAGGACTTTG	MOST_tdt
GACGTGTGCAAGGTGCTGCACTCTGGAGTTCCACCCCACCCACGACTCGGTTGTGGTTAG	MOST_tdt_temp
GTGCTGCACTCTGGAGTTCCACCCCACCCACGACTCGGTTGTGGTTAGCGGCGACAAGAA	chlamydomonas.15-55-60.nuprobes.Length60.trans
>121156
GCGCTGTCCATGATGGCCGGATTCTTCGTGCTGGGCTTCTATTTCCTTTACACCAAGTAA	MOST_tdt
GCGCTGTCCATGATGGCCGGATTCTTCGTGCTGGGCTTCTATTTCCTTTACACCAAGTAA	MOST_tdt_temp
TTGACGCTCCTGTGATTGTCGGGGGGCCTTACAAGGAGCCCATCCTGTTCCGCGGTGTTG	chlamydomonas.15-55-60.nuprobes.Length60.trans
>168651
ATCATCCCCAGTGTGGTTTTGAGTTGCGTGGTGGGAGTTGTGGTCATTGGCGCGGTGATG	MOST_tdt
ATCCCAGATGACACCTGGTTTGATATCTGTGTGGTTTGGTACACGACCGAGTCGCTGTAC	MOST_tdt_temp
ACCACCGTCTACGGCAGGGAGTACGGTGTGGGAGTCTACGTGAATCGGCGGCATGGCGTT	chlamydomonas.15-55-60.nuprobes.Length60.trans
>190539
AAGAACTGAATGCTGATGTCTCAAGACTAAAACTGTTAGTGCTGGTGTGGAAGGCTGGAG	MOST_tdt
TGAGGGAAAGAACTGAATGCTGATGTCTCAAGACTAAAACTGTTAGTGCTGGTGTGGAAG	MOST_tdt_temp
GAGTGCTGTATGAGTCTATAAACCAGTCAGGAGCTTGCCTCTTTCTTAGGGCCGAACGAG	chlamydomonas.15-55-60.nuprobes.Length60.trans
>79042
ATGCAAGCGAGCCATGTCTTACGACATCAACGCTACCGCTTTTAAACGTGTATCTTGGAA	MOST_tdt
GAAGTAGCTATGAGACACCGTGTGTTATGCTGCTACTGCGTGCAAGGGGTTTATAGACAC	MOST_tdt_temp
TCTAAGTTGTTTCTCGCTCTGAGCTTTTACCTTAGTACTCTAGGGGCGCCTGCCGACTTG	chlamydomonas.15-55-60.nuprobes.Length60.trans
>190532
TGGTGACGATAGCGGTGGCCCTGTCCAAGTCTTTTTCCCAAACCTCCGGACATGCCTTTG	MOST_tdt
ATTACATCAGCGAACGTGGAAAAGTACGGGCTCGTCTTCGGAGACATAGCAAGTGGAAAA	MOST_tdt_temp
CACGTGCTGCACACTGTGAAGGATCCCGTGACCCAAATGGACGCTATCGACCCCAAGACT	chlamydomonas.15-55-60.nuprobes.Length60.trans
>182922
ATAATCAACGAATGGCAGTGCATTAAAGTGCTCCAGGTCCCATACATCAGCATCCAGCAA	MOST_tdt
TCAGTTTCTCACGAGTATCTTGTACCAACCTGAACTCATCCTTAACACGCACCTCCTCTC	MOST_tdt_temp
TGTACCAACCTGAACTCATCCTTAACACGCACCTCCTCTCACTGGTGTCTGGTACCACTA	chlamydomonas.15-55-60.nuprobes.Length60.trans
>188226
AGCACTTCAACAAGCTGGTGTTTATGCAGCGGCACACGCCCTGCTCGTCGCTGCTGCGGA	MOST_tdt
CAGGCGAAGCACTTCAACAAGCTGGTGTTTATGCAGCGGCACACGCCCTGCTCGTCGCTG	MOST_tdt_temp
TTGGCCTCGGGCACGCCCCGCCCCGGCCTCACAGTAAACACCAGCTTTGGCGGCAGTGGC	chlamydomonas.15-55-60.nuprobes.Length60.trans
>182920
TGTCAACTGCCTTGAGCTTGAGAGAGAATTTGATGTGGTGGAGAGATATCATCGGACCAA	MOST_tdt
GTGGTGGAGAGATATCATCGGACCAACGCGGGCATGGTGTACAACTGAGCTGCACACT	freiburg_on_jgi3.1.uniq.oligo.annotation.csv
AGGAGACCAAGTAGAGGACAAGTCGGGCCTGGAAATGGCAGGGGCGAATGGACTAAAATA	chlamydomonas.15-55-60.nuprobes.Length60.trans
>188223
TCGTACATAGACACTGTGGTGGCTTTTGCGGACCAGGTACAAGCGCTAGCGAGCTCATCC	MOST_tdt
CATATTGAGGGCCTCAAAATGTCCAAGTCGCTCAAAAACTTCGTCACAATCCGGGAGGCG	MOST_tdt_temp
AGGGGGAGGAGCTGGGGGAGGTCGCGCCAGGCTTTGCGCGTGAGTTCCTGGAGGACATGG	chlamydomonas.15-55-60.nuprobes.Length60.trans
>188222
CCCGTGACTGCACTAAGGGCTGCAACTCGAGTGTCACCGTTGTAATGCAAAATGCGCTGA	MOST_tdt
CAATGCACAGTTATTTGGTAGACTGGGGCTGCGGGATATGGTACCTGATCATAGCAATAC	MOST_tdt_temp
AGGCGGCCCAGGGCAAGCTTAACGAGCTGCTAACACTGGTGCCTAAGGACCAGTTGCAGC	chlamydomonas.15-55-60.nuprobes.Length60.trans
>170956
ACGCTCATCACTCAGCAGGCGCTGCTCTCGATGCACGAGATTCAGCAGTTCATCCACAAC	MOST_tdt
CAGCAACGTTTCAACAAGTTGGCGACAGTGCACGCGTTATGCTGGATACTAGCACTGAGG	MOST_tdt_temp
GTGGCCAGGGGCGCCGATGTCGGTCGCGCCATCAGGGACCTGACGCAGGTTGGCCGGATT	chlamydomonas.15-55-60.nuprobes.Length60.trans
>170954
TAATTATGGTTGATGGTGCGGTGCACCTGAGCTGGTCGGCCGAGGGTTATAGCAGCATGG	MOST_tdt
GACTTTCCTTCCCGCTTTGCATTTGACTGGTATGTAATTATGGTTGATGGTGCGGTGCAC	MOST_tdt_temp
AAGTTCGGTGGGCCCGCGACTTTCCTTCCCGCTTTGCATTTGACTGGTATGTAATTATGG	chlamydomonas.15-55-60.nuprobes.Length60.trans
>93310
AACTGAGGGCGACTCGTTCATCATCGCCTTTCCTTCTCCCGCCAGTGCACTGGCCTTCGC	MOST_tdt
CGACAGCCGCCCTCAGAGCTGGCAGCCTCTCAGCGCTGTCATCTCGCTGTG	freiburg_on_jgi3.1.uniq.oligo.annotation.csv
AGCGGCAGGCTGTCGGCTCAAGCAGGGGCCTTGCAGCCGGGGACAGCGAGCTCCGGCTTA	chlamydomonas.15-55-60.nuprobes.Length60.trans
>176257
TCTACGTCCAGAAATGTGCCCGCAATTGCCCCCTGTACGGGCAAACTGCCAGGTATCAAG	MOST_tdt
GCAGAGTTTCACCGTCCGCCCGAGCTAGTAAACGCCTTGGTGCAGAAGCACT	freiburg_on_jgi3.1.uniq.oligo.annotation.csv
GTGCCGCCCGCAAGGCCACCCGCTCCCAAGGGGCTGTGTGTGCCGGACCAGCTGATGCTG	chlamydomonas.15-55-60.nuprobes.Length60.trans
>121148
ATGCTGAACGAGCTGTACACGATATTTGACGAGATTTGTGAGCGCAATGGCTGTTACAAG	MOST_tdt
CTGTACACGATATTTGACGAGATTTGTGAGCGCAATGGCTGTTACAAGGTGGAGACGATC	MOST_tdt_temp
TGTAACAGCCATTGCGCTCACAAATCTCGTCAAATATCGTGTACAGCTCGTTCAGCATCT	MOST_tdt_anti
>170950
TGTCTTCGATGCTGATGGCAACTACGTCTACAAGAAGAAGGAAGGCGAGGAGGGCGAGGA	MOST_tdt
GTAGATAAACGTGACCGCGATGAGCCCACCGATACATTGATCAAGTCATTGCTTGATGAG	MOST_tdt_temp
GAAAAGGAGGGCCTTGAAGTGGAGGAAGAGGATGGTATCCAGTTTGAGCCGTTCAACTTG	chlamydomonas.15-55-60.nuprobes.Length60.trans
>121145
ATTTTTCGCCATACTACTACCCAATTTACCTGCAAGGCTATGCCGCTGCTGCGCCCGGCA	MOST_tdt
GGAAAGATCCCCGCCACAATTTTTCGCCATACTACTACCCAATTTACCTGCAAGGCTATG	MOST_tdt_temp
ATTCGCCGCTGCTAGCGTACTTGGTGCTGCCCAACATCTGGCTGCACCCGGTTTTTGGCA	chlamydomonas.15-55-60.nuprobes.Length60.trans
>81345
GCGTGTGTGGGACGCGGCCAGCAGCGCGTGTAATGCAACATTCAAGGGCCACTCGGGCGA	MOST_tdt
CGTGCGTGTGTGGGACGCGGCCAGCAGCGCGTGTAATGCAACATTCAAGG	freiburg_on_jgi3.1.uniq.oligo.annotation.csv
AGGCGCTGCAGGCGCCAGAACTGCCGAGGCGTGCTGCCTCCACCTCCACCTGTATCGGCG	MOST_tdt_anti
>190524
AGCAGCAACACCGCATTCAACTTTGGCGCTGCATCGATTGCAGCGGGAGCTGGCGGTAGC	MOST_tdt
TGTTTGTATGTTGTTTAGGCCCGCACACCCTACCGAGCTCGCCTGATGAGGGCA	freiburg_on_jgi3.1.uniq.oligo.annotation.csv
GGGCGCCCTTCCCCGGTGCCAATGAGCTGGAAGTGATGACACGGGTGATGGTGGCCACCA	chlamydomonas.15-55-60.nuprobes.Length60.trans
>156670
ATGGTGGTTACGACATCAGTAACCAATGCACTGCATAAACCAATGCACTCAGTCGTTCAG	MOST_tdt
GAAAAGCTTGCAAAGAATTGGGTTTGCCCATCACAGCTCTATCTTGCTAGATCATATGGT	MOST_tdt_temp
CAATTCTTTGCAAGCTTTTCGCATGTACTACATGAATGAACACAGCAGTCTGAACGCCGC	MOST_tdt_anti
>190523
AACCAAACTCGTAGCGAACACTTGAAGTAGTCAGAAAGGGAGAAATGGCTTCAGAGATGG	MOST_tdt
GAAACCAAACTCGTAGCGAACACTTGAAGTAGTCAGAAAGGGAGAAATGGCTTCAGAGAT	MOST_tdt_temp
AGAACCCCTACAACAGCCTGGACCCTCTGGGCCTGAGCAACACCGTCAATGCGCACAACA	chlamydomonas.15-55-60.nuprobes.Length60.trans
>188218
AGCGGCGCACGAGTCACTGCGGGTATTCACTAGAAGCCTCGTAAGAGGCATAAGTTAGGG	MOST_tdt
ATGAGCGGCGCACGAGTCACTGCGGGTATTCACTAGAAGCCTCGTAAGAGGCATAAGTTA	MOST_tdt_temp
GCGTGCTGGTGCAGAGTGACTCGTGGGGCAACAAGCAGACGTTTTGGTACAACGGCCTGT	chlamydomonas.15-55-60.nuprobes.Length60.trans
>190521
TATTTTGCTACTCACATTTTGCCTGGACTTGGCCTAAATGAACTGCATGCTGCGAGGCTT	MOST_tdt
TAGATTGCTATTTTGCTACTCACATTTTGCCTGGACTTGGCCTAAATGAACTGCATGCTG	MOST_tdt_temp
ACCGCATGAGCCTGAAAAGCATGTGGGGCTGTTGGCTGGTTGCGTGCACCTGGGCTGTGT	chlamydomonas.15-55-60.nuprobes.Length60.trans
>190520
AGATGGTCCACTTCTACCTGCATGCCCAGGAATGTAAGGCCGGCATCGGCATCTTCCACA	MOST_tdt
GTCCACTTCTACCTGCATGCCCAGGAATGTAAGGCCGGCATCGGCATCTTCCACACCTAC	MOST_tdt_temp
ACTGTGGGTCCATATGGCACTGCCAAATTTCAATCGCAGTTCAGGCTGGGCTTGGCAGTG	chlamydomonas.15-55-60.nuprobes.Length60.trans
>170949
CATTCTTGCATTACCGCCGTGCATGCACTCATCACAGGCTCGATACCATGGGTACAGTAA	MOST_tdt
AACTTACATTCTTGCATTACCGCCGTGCATGCACTCATCACAGGCTCGATACCATGGGTA	MOST_tdt_temp
TTCGGCATCGTGCAAAGCGAACTGGCTCCGAACTTACATTCTTGCATTACCGCCGTGCAT	chlamydomonas.15-55-60.nuprobes.Length60.trans
>93305
TACCTACACAGTCTGGACATCATACACGGTGCGGCAGCCACAAACGTTGCCATGAGCACC	MOST_tdt
TTACCTACACAGTCTGGACATCATACACGGTGCGGCAGCCACAAACGTTGCCATGAGCAC	MOST_tdt_temp
AACGTTTGTGGCTGCCGCACCGTGTATGATGTCCAGACTGTGTAGGTAACGCATGCCCTG	MOST_tdt_anti
>170946
AAGATATAAGAGCCTGTTTCCGGACATGGACCAATACCTGGACTCCTATGTTCAAGAGCT	MOST_tdt
GGAAAGATATAAGAGCCTGTTTCCGGACATGGACCAATACCTGGACTCCTATGTTCAAGA	MOST_tdt_temp
TGCTGTGCCTGCCTGCTTTTGTGCTGGCTATATCAGTCGGTCAGGGCATGGTTGCTGCAT	chlamydomonas.15-55-60.nuprobes.Length60.trans
>188210
AACGGATATGATGACGATTGTGATGGCCTGGTTGATGACATGGATCCCGACTGCCAGTAA	MOST_tdt
TCGAGACGTGCTTCAACGGATATGATGACGATTGTGATGGCCTGGTTGATGACATGGATC	MOST_tdt_temp
CCACGCCGTGCCTCACAAGCGGGGGCTTCCACCGCCGTTACTGCGAACCCGGCTGCCGCC	chlamydomonas.15-55-60.nuprobes.Length60.trans
>59450
ATGGAGCTGTGCACGGGCGGTGACCTGTTTGAGAAGATCGAGAAGATGTCCACTGTCACG	MOST_tdt
TGGAGAAGGACCCCGAGCAGCGCATCCAACTGGACCAGGTGTTGACACAC	freiburg_on_jgi3.1.uniq.oligo.annotation.csv
TTGACAACTAGCATATAATGGGTTGCTCGTCTTCAAAGGATGAGGTGGAGCTCGCCCAGC	chlamydomonas.15-55-60.nuprobes.Length60.trans
>55098
ATACATCACTATCACTGAACTGACCTAATTAAAATGGCCGCTCGCCGTCTTATTCCGCTG	MOST_tdt
TGTGACATTTTCCCCATACATCACTATCACTGAACTGACCTAATTAAAATGGCCGCTCGC	MOST_tdt_temp
AGGTACAGATGTTAGGGCCAGTGTGCAACAGGGGAGGGTATGCGTCCGTGATGGAACATG	chlamydomonas.15-55-60.nuprobes.Length60.trans
>176249
ACGTGGGACACACGCACCAACAAGTACTATGACGGCGGGCATGAGTACACAGCGAGGTGA	MOST_tdt
CTGGACGTGGGACACACGCACCAACAAGTACTATGACGGCGGGCATGAGTACACAGCGAG	MOST_tdt_temp
AGGTGGACCTGCTGCGAATCATACAGGAGGAGGACTTCTACGTCTCCCGCCGCGGCCTCA	chlamydomonas.15-55-60.nuprobes.Length60.trans
>168639
ATCGACGACTCAAAGTTCCCGGATCCCAACCTGACCTTCATTGAGGAGATCACGGACGGC	MOST_tdt
CATCGACGACTCAAAGTTCCCGGATCCCAACCTGACCTTCATTGAGGAGATCACGGACGG	MOST_tdt_temp
ATCACGCCCTTCTGGCACCGCTGCTACATGATCCAAGTGTTGACCGAGGACAGCAGCAAC	chlamydomonas.15-55-60.nuprobes.Length60.trans
>168638
GGAATATGGGTCTGAACCAGCAACACCACGCCCCCGACACCTCCTCACACATGACGCACG	MOST_tdt
CTACAGCTACCTTGGCATCATGTATAGCGGCTGCTGCAGCTGCTACTGCCGTGGACGACG	MOST_tdt_temp
TACTGCCGTGGACGACGCGGCCCTCTACGCTGACTTCTACTGCAACTCGCCACCGGCCGT	chlamydomonas.15-55-60.nuprobes.Length60.trans
>176247
AGGCACAGGGCCATCAAGTAACCAACCCTTCGTCGTTCACTCCCATCCCACGCTCGGGCA	MOST_tdt
TACAGCACACAGCTGCTCGACCTGCTGCCCAAGCACACGCTGATCGAGAACAGTGAGAAG	MOST_tdt_temp
AAGGCACAGGGCCATCAAGTAACCAACCCTTCGTCGTTCACTCCCATCCCACGCTCGGGC	chlamydomonas.15-55-60.nuprobes.Length60.trans
>55095
AAGGAAACAACGCTGCATAAGTATGGGCGAAAGTACTGATTACACACATGTACCGCAAGG	MOST_tdt
CAATGAAGGAAACAACGCTGCATAAGTATGGGCGAAAGTACTGATTACACACATGTACCG	MOST_tdt_temp
ATCGATGAGGCTGTGGAGTACCTCCGAGACCCGGAAGACCCGCTCACGGTGACCGATGAG	chlamydomonas.15-55-60.nuprobes.Length60.trans
>168636
TGTGATTGCCTGCAACAAGGCACAGGGCAAGGTACACGGCAAGCCACTGGGCAGCTGTGC	MOST_tdt
CAAGCAGACTGTGATTGCCTGCAACAAGGCACAGGGCAAGGTACACGGCAAGCCACTGGG	MOST_tdt_temp
CCGCAAGCAGACTGTGATTGCCTGCAACAAGGCACAGGGCAAGGTACACGGCAAGCCACT	chlamydomonas.15-55-60.nuprobes.Length60.trans
>168635
GGCTTGCTGTGCACCGCTGCGTGCTACGAAGTCGGTGTGTGCCGTGTACCATATGTGTAG	MOST_tdt
GTTCCAGAAGGTGCTGAACTCGGAGTGGAACGAACTCGACCTCAAGGCCCACCTGAACAA	MOST_tdt_temp
GGGGGCGGACACCAGAAAGCAGCTGCTGCATACCGGCCTGCAAACGTTCCTGCAGCCGCA	chlamydomonas.15-55-60.nuprobes.Length60.trans
>105918
TGGACGACAACGCGATCGTGAAGATTGCGGATTTCGGTGTGGCGCGTGTGATTGAGACGA	MOST_tdt
AAACCCAACCTGTGCATCGTGTTTGAGTACATGTCTGGAGGCAGCGTGTACGACTACATC	MOST_tdt_temp
GTTCTATGAAATCACTATAGCGTCGGTCGACCAGCCAAAGCTGCTCAGCCGACTTTCGGA	chlamydomonas.15-55-60.nuprobes.Length60.trans
>168632
AGATGAGGAGTCGGAGCCTTATGTCCGCAGCCGCAGCAGCCTCACCATCCGCCCAACTTT	MOST_tdt
AGCCGTACGAGGACATGATGAGCGTGCAGGTCATGTTCAGCACGGTGACCGAGAACAACC	MOST_tdt_temp
CTCACAGAGGGATGCGGATAATTCAAAGGACGACCCCTCCTACTACCTGCGGGAGGAGAT	chlamydomonas.15-55-60.nuprobes.Length60.trans
>113524
TTCGACCGCACCAAGCAGGGCGTCAGCAAGAGCCAGGGTGGGTCCAGGTCCGAATTCTAG	MOST_tdt
TTCGACCGCACCAAGCAGGGCGTCAGCAAGAGCCAGGGTGGGTCCAGGTCCGAATTCTAG	MOST_tdt_temp
GCGGCAGTGCACCGGCAGCTCCTCGCCCAGGTGCCCGATGTCAGCCACCTTGAGCGCGAT	MOST_tdt_anti
>168630
ATTAAGAAGAGTACCAACCGCAAGAACAGGTACCTGGTGGTTATCAATGTGATGCTGGCA	MOST_tdt
TTATTAAGAAGAGTACCAACCGCAAGAACAGGTACCTGGTGGTTATCAATGTGATGCTGG	MOST_tdt_temp
CTGTCCCGAGCTTTGGTTAAGGCCAACGGCAAGGACATTATTAAGAAGAGTACCAACCGC	chlamydomonas.15-55-60.nuprobes.Length60.trans
>164272
AGACACGGCTGTTAGCCCAAGTACAGTGCATGGCAAGGCTTTTCTTGTAACATACATAGT	MOST_tdt
AATACTGAGATTAGGCTGCTGAGGTTTTAGGGATTGTAGGTGCTAGATGC	freiburg_on_jgi3.1.uniq.oligo.annotation.csv
CATATGTACATTGATTATAAGGAGTGCCGCCTCACTAGTGGCTTCTCGTGGCGCACGAAG	chlamydomonas.15-55-60.nuprobes.Length60.trans
>190514
ATATATAAAGATAGCGGAGTAAGACTTTGGGTCTGTGTAGGCAACCGCATTCAGGGCTTG	MOST_tdt
TGCATCATCTGGAGCAGGGAGTCTTGTACGTCTCGGCGGGAACACCATTGT	freiburg_on_jgi3.1.uniq.oligo.annotation.csv
GCTGTGTGTGGACACGTCGGGGTCCATGAGGGGGGCGCGAGAGACCGTGGCCAAGGCGCT	chlamydomonas.15-55-60.nuprobes.Length60.trans
>190513
TTCAATGTGTTCTTCAACCAGTTTCATTGTGCTTTCAGCAGTCCAGGCACCACATTGGAG	MOST_tdt
AAAACAACAGCAAGTAAAACGCAAAGAAGTTTTCATTTTCAAGCGGAACCCCAGAAAGCT	MOST_tdt_temp
TCGGCCATCGCCAGCCCAAGAGCAGCTCTGTGAAGGGCTCCGACTGCGAGCACGGGCAGC	chlamydomonas.15-55-60.nuprobes.Length60.trans
>182903
TTGTTAACAGCGTAGAACCAAATACAGCCTTGGCAAGTGCCACACGCATATCTCCGTATA	MOST_tdt
GCGTCTACTTCGTAAAGTGTGGGCTTGATGACAACAGGACTGGGCGCAGTTGGT	freiburg_on_jgi3.1.uniq.oligo.annotation.csv
CCAAAGGAACCTCCACCTAAAGCCTGTGATTCAAATAGCAGTGACCGACACGTACCTGCA	chlamydomonas.15-55-60.nuprobes.Length60.trans
>59448
ACAAACACATTATACAGTGGATACGCGGCCCAAGTGTACACGGCTACATGCAGATATTCT	MOST_tdt
GGATACGCGGCCCAAGTGTACACGGCTACATGCAGATATTCTGGCATGGAGGTGG	freiburg_on_jgi3.1.uniq.oligo.annotation.csv
GTGGTGCTCAAAGTGTACAACGACGTAAACAAGGCTCCCGACGTTGCGCAACATGAAATG	chlamydomonas.15-55-60.nuprobes.Length60.trans
>190511
ATTGTAATCTAGTCATAAAGAGCATGACGGGAGGCATACGGCGCTTGTTAAGTGCAACTC	MOST_tdt
TCACCTGCGTCTGATAGTTTATGGAGATACTCCTGCGTTAGAAGATGGGCTAGCCAGT	freiburg_on_jgi3.1.uniq.oligo.annotation.csv
ATTAGGTTGACTACAGTACCAAGCTTGCTGGACGCCGGACAACTGACTACCTGCTACGAA	chlamydomonas.15-55-60.nuprobes.Length60.trans
>188207
TAGCAGAATAGACACACATCGAAAGGGCTTCTCACATGAAGCCCATAACTAGATGAAGCG	MOST_tdt
GCTAGCAGAATAGACACACATCGAAAGGGCTTCTCACATGAAGCCCATAACTAGATGAAG	MOST_tdt_temp
GCAGTAAAGGACCCGCCGAAATGGGCCGGTCTGCAGAAATTACTTTTCGTGTGGGTGTGT	chlamydomonas.15-55-60.nuprobes.Length60.trans
>190510
GGCCATCAGGCTGTTGGCTTCGCGAATCACAAGAGTGCTGGACGATTGTGGAAAGTTCCC	MOST_tdt
GTGGTGAAAGAGTCGTTCGTGCTGCGAATTCCGGACAGCCTGCCACTGGACGC	freiburg_on_jgi3.1.uniq.oligo.annotation.csv
TGGTGGACTCGTGCGGCTCCTGTGAGTTTTGCAAGGCGGAGTGCGGCGAGCAGCAGTTCT	chlamydomonas.15-55-60.nuprobes.Length60.trans
>188205
TTGTCGTGATACATTCAAGCAAAGATTATTGAGACTGTGGGTTAGGCAAAGGCGATGGCC	MOST_tdt
GGTGAACCGCTTTGCCTGTGACTAGACAGATAAGACAGATAATTTCGCATTGTCGTGATA	MOST_tdt_temp
TAGGCAAAGGCGATGGCCCTCCACAGAACAAAAGCCTGCGTACTGTAACTATGCGATATC	chlamydomonas.15-55-60.nuprobes.Length60.trans
>188200
CCCCGCCGACCAGGTTGCTCGATTTGTGTTTAAGTGTATGCTTTCTGCACCAATTTTGTG	MOST_tdt
CCCCGCCGACCAGGTTGCTCGATTTGTGTTTAAGTGTATGCTTTCTGCACCA	freiburg_on_jgi3.1.uniq.oligo.annotation.csv
TAGGCAGGCAGCGCGATAGTTCTGGGTACGTGTGTCTGGAAGGCGTCACGGGGCATGCAG	chlamydomonas.15-55-60.nuprobes.Length60.trans
>170932
TATCCCTACTGTGCCACCCTGGCGGTTGAGGAGCTTCACGGTTGTGTCTGAGGTGGCCTC	MOST_tdt
GAACGCAGCTTCCTGGACACCTTCGACTTCCCACTCAATGGCAGCTATCGCCTCAACGTC	MOST_tdt_temp
CTTCCTGGACACCTTCGACTTCCCACTCAATGGCAGCTATCGCCTCAACGTCGCGGACTT	chlamydomonas.15-55-60.nuprobes.Length60.trans
>168627
CGGGAGCCTCGGTCCCTGGCTCAGGAGCACCGGGTCCCCAAGCAGCCGCGAATAGGGCGG	MOST_tdt
CTTTCAGCGGCGCAGCCATGGCAAATCCAGCCGAGCTGGGGCTAGAGGCCTACCTGGAAG	MOST_tdt_temp
TGGTGCAATGCTGTCGAGCCCTGCACAAGCGGGAGCCTCGGTCCCTGGCTCAGGAGCACC	chlamydomonas.15-55-60.nuprobes.Length60.trans
>168625
AACAGCTGCACATGCTTCTAGGGCCACAGAACGCAAGCCTGAAGTGAAGGACCCAATGGG	MOST_tdt
CACATTGCAACAGCTGCACATGCTTCTAGGGCCACAGAACGCAAGCCTGAAGTGAAGGAC	MOST_tdt_temp
TAGCCTCCCGCGACCGTAGCGCCATGCCGTACGAGCAGCGGCCCGATAAGGCCGAGCCCA	chlamydomonas.15-55-60.nuprobes.Length60.trans
>176233
TTGAAGACTGTCTCATAGGCAGAGACATCTGCTCACAGGCAACTTATTATGTCTGCCATG	MOST_tdt
GACATATCGTCTTGAAGACTGTCTCATAGGCAGAGACATCTGCTCACAGGCA	freiburg_on_jgi3.1.uniq.oligo.annotation.csv
ATACTCGAAGGCGAACAAGGAGGCTGCCGTGACCTGGGGCGAGAGCACTCTCTACGAGTA	chlamydomonas.15-55-60.nuprobes.Length60.trans
>168621
AAGGACTACATACATGGCGCCGCGTTGATTCTTATTGGTTCTTCCGCACGCACGCACGCG	MOST_tdt
CACGGGATCCAAGGACTACATACATGGCGCCGCGTTGATTCTTATTGGTTCTTCCGCACG	MOST_tdt_temp
GACATCTACCAGGGCTATGCAAGCACCGTGCACAAGGCTGAGTGCCTGCACTCGGGCGAG	chlamydomonas.15-55-60.nuprobes.Length60.trans
>176230
ACTCGGAGCTGAGCGAGCTGCAGACGCAGTACCAGCGCATTGTGTACGAACACGCCAAGG	MOST_tdt
GTACAAGGACGAGCTGAGGTGGATGCAGAAGCTGGAGGAGATCAAGGAGCTGAGCGGTAC	MOST_tdt_temp
GTCCTTGTACTGCCGTTCCACGTCCGCCTGCTGATCGATAATGGCTACCGGCGTATCCAT	MOST_tdt_anti
>164267
ACGGAAGTGTCAGCACTGCTCAACCCCTTCTTTATTGAAGAAATGCCCTTATTCTTCTCT	MOST_tdt
TGAGAACATGTGAGTAACTACGAAAAAGTGGCGCCTGCTCGACAAAATCTAATTGAGACA	MOST_tdt_temp
CAAGTTTGCGCTGAGTTGTGGCGCGTTGGTGCTTGGTTTGAGAACATGTGAGTAACTACG	chlamydomonas.15-55-60.nuprobes.Length60.trans
>190507
GCTAAGATTGTCCCTGGATCTCTGCATGGGCTGCACCGATCCTGTAATTTACATTTGCGG	MOST_tdt
GCGGTTATGACACTTGTTAGGGTAGGGCGCACGGGTAAGGCGCAAGTGATCGGA	freiburg_on_jgi3.1.uniq.oligo.annotation.csv
GCTAAGATTGTCCCTGGATCTCTGCATGGGCTGCACCGATCCTGTAATTTACATTTGCGG	chlamydomonas.15-55-60.nuprobes.Length60.trans
>101543
AAGAACAACAACCTGCAGATGATTGTGCGCGCGCACGAGTGCGTGATGGACGGCTTTGAG	MOST_tdt
TACATGTGCTTGACTTCACCGATCCGGACCGGCCACGCTGGCACAGAGTG	freiburg_on_jgi3.1.uniq.oligo.annotation.csv
CGCTGGGGGACGCCTACGGGTTCGCACGACACCGTGACGGGCGGTGGGAATGGCACTCGG	chlamydomonas.15-55-60.nuprobes.Length60.trans
>190503
AAGGGCATCACCGCCAGCATTGAGAAGATCCCCATCGACTATGTCAACACCGCGTACGAG	MOST_tdt
CAGTGAGGAGCAGTTCTGCCCTAAGTGCGTATACACGTACAACAGCAAGCACCACGACGG	MOST_tdt_temp
GTGAGGAGCAGTTCTGCCCTAAGTGCGTATACACGTACAACAGCAAGCACCACGACGGCA	chlamydomonas.15-55-60.nuprobes.Length60.trans
>190502
AACTGGATGAAATGCTGCAGCTGATGTTCATCCAGCTCAGGTCAGTCTCGGACGACCGGG	MOST_tdt
ATGAAATGCTGCAGCTGATGTTCATCCAGCTCAGGTCAGTCTCGGACGACCGG	freiburg_on_jgi3.1.uniq.oligo.annotation.csv
TCACAACAACCACGGGGCACGCCAGGAGGTCGGATCATGTTTGTGAATGATACCGCTCCC	chlamydomonas.15-55-60.nuprobes.Length60.trans
>144688
TGACCGTCAAGCAAATGGAGGACATTTCCAAGAAGCTGCGCACACGTAACGCGCAGGCCT	MOST_tdt
GACCGTCAAGCAAATGGAGGACATTTCCAAGAAGCTGCGCACACGTAACGCGCAGGCCTC	MOST_tdt_temp
AGGCCTGCGCGTTACGTGTGCGCAGCTTCTTGGAAATGTCCTCCATTTGCTTGACGGTCA	MOST_tdt_anti
>190500
TTAAAGAAGGGAAGCTCTTATGACGAGTTAAAGGGACTACTAGCGGAATGCAGAAAGCGC	MOST_tdt
GGGAACCCGGAGCTCAACAGCTTTGTGGCGGACGCGCTTTTAAAGAAGGGAAGCTCT	freiburg_on_jgi3.1.uniq.oligo.annotation.csv
CGTTCACTTCTCGCTGCTATCAGTCCTCGGCCGCGTGCTAGGTCTCGTGCCCACGGCGTC	chlamydomonas.15-55-60.nuprobes.Length60.trans
>144686
AAAGCTGAACATGGACCTCAGCCAGGACACGGAGCTCCTAGAGCACCTGCAATCTCACAC	MOST_tdt
CAAAGCTGAACATGGACCTCAGCCAGGACACGGAGCTCCTAGAGCACCTGCAATCTCACA	MOST_tdt_temp
TAGAGCACCTGCAATCTCACACGCAGGTCACGTACGACGGTGTTGACCGCACGCTGCGTT	chlamydomonas.15-55-60.nuprobes.Length60.trans
>170929
TTTCCATCCATTGAACGAGGACATTGTGGTCACGGCTTCGGAGGACACCAGCGTGCGCAT	MOST_tdt
GAATCTTCGATGTATCTTTCCATCCATTGAACGAGGACATTGTGGTCACGGCTTCGGAGG	MOST_tdt_temp
AATTTGCGGCACGGTACCGCAAGCATACCCGCATACGATATGGATTGCGAATCGTATGCA	chlamydomonas.15-55-60.nuprobes.Length60.trans
>144682
GCAGCCAGGCGGCGGGTGTGGTGCTGGGCATTCTGATGACGCAGACGCAGCAAGATATTT	MOST_tdt
CCAAAATGCACAGCATGCGTCAGAACCTACTGGGACTCATCTTCCCGGACGAGGAGCCCG	MOST_tdt_temp
CGCCCGCATTCAAGGCTTCCTTCCAGGGGGAGGGCCACGAGGTTGCCGACTTGCGGCGGC	chlamydomonas.15-55-60.nuprobes.Length60.trans
>144681
TGTCGCAGCAACGGAAGCAGACGTGGATGAACTGGATGACCCAGTCTTACATGTCGGGTG	MOST_tdt
TGTCGCAGCAACGGAAGCAGACGTGGATGAACTGGATGACCCAGTCTTACATGTCGGGTG	MOST_tdt_temp
CGTCCGGCTCTCGCAGCACCTCCATTCCGCCTGTGGAGTACACAGATTCGCCGCGAATGG	chlamydomonas.15-55-60.nuprobes.Length60.trans
>144680
ATCCTCATGACTGCCAGCAAGCAGGTGCCCAACATCGATGGAGCGGCAGAAGTCATCAAG	MOST_tdt
CACCGCAACCTCTCAAAAGCTTCTCGAAACACGCTCTCAGAAACGAAACGCGGGCCGAGA	freiburg_on_jgi3.1.uniq.oligo.annotation.csv
TGACGGCTGGGCACGGGTTAGTATGCCCGTCACGCGCTGCCCGGAGCCCATGCTGCCCTC	chlamydomonas.15-55-60.nuprobes.Length60.trans
>176229
AACTGACATCGCGGCACGTGGCCTGGACATACGCACCATCAAGACGGTTGTGAACTACGA	MOST_tdt
CAACTGACATCGCGGCACGTGGCCTGGACATACGCACCATCAAGACGGTTGTGAACTACG	MOST_tdt_temp
TTCGAGCCGCAGTACACGCGTATGGGGGTCCTGGACCATTTCAAGAACGGCACCACACAC	chlamydomonas.15-55-60.nuprobes.Length60.trans
>170922
ATGGGCATCAACAAGCCCGATGTTCGCTTCGTGATCCACTTCTCTCTGCCCAAGAGCCTG	MOST_tdt
TGTTCAAGAGCTCTTTCAACAGACCCAACCTCAGGTACGAGGTGGTGAAGAAGGGCAAGG	MOST_tdt_temp
GGCATCAACAAGCCCGATGTTCGCTTCGTGATCCACTTCTCTCTGCCCAAGAGCCTGGAG	chlamydomonas.15-55-60.nuprobes.Length60.trans
>168618
AAGGAGTTTCATTTATCGCCACAAACGACAAGGTGCTCGTAGAATACACCACTGTCACGT	MOST_tdt
TCCCCTCTGACTTCACGATAGCTGGCTCCACTGGCTTTTTCAAAAAGTTCAAGATTATAT	MOST_tdt_temp
GGCGAAACGCAACAATCACACCGGAAGGAGTTTCATTTATCGCCACAAACGACAAGGTGC	chlamydomonas.15-55-60.nuprobes.Length60.trans
>121118
TGGGATGTCAAGACGGGTGAGTGTTGTGTTCGCAATTTGTTGTTTGCGCACCGCGGCCAC	MOST_tdt
AAGACCGCGCGCGTGTGGGATGTCAAGACGGGTGAGTGTTGTGTTCGCAATTTGTTGTTT	MOST_tdt_temp
TACGACTCGTCGGTTTCGGTCTGGGATGTCGAAACCGGCCGTACGGTTTCGCAGCTGATA	chlamydomonas.15-55-60.nuprobes.Length60.trans
>121110
TGGGCATCACAGACGTGCAGCTGAGCCTGACCAGCCTGGAGGAGGTGTTCCTCAACATCG	MOST_tdt
GATGACTTCTGGGCCATCAAGGGCTCCTGGTTCTCAATCGAACAGGGCCAGCTGTTCTGC	MOST_tdt_temp
GCTACTGCACCGCACGGGTGGGCGGGGCGTTGTACATACCAATTTTAGATCAAGTCGGGG	chlamydomonas.15-55-60.nuprobes.Length60.trans
>156645
AAGAAGCGCGTGGAGGACGTGTACGCCAAGAACAAAACCATCCTCAAGAACCCCAACCGC	MOST_tdt
GTTGAGGGTCGGCAGCAATGAGGTCAAGACGGATGTGGTGAAGGGTTCGCTTGCTCC	freiburg_on_jgi3.1.uniq.oligo.annotation.csv
TTGTAGCCGGGCTAGTGAAGGCCAGACATGGCGGGAAAACTCTGTGTGTCTGTGATAGAG	chlamydomonas.15-55-60.nuprobes.Length60.trans
>156644
GCTGGTAGTTTGCTGACGCGCAGACATGCAATGCATTACATTGTAACATTGGTCACTCCG	MOST_tdt
CAAGTACATCTTTGACCGGGATGTTATGGAGGCATTCAAGGATCTGAAGGAGCTCATGCG	MOST_tdt_temp
CAATTTGATGATGGAGGGTGCCGGTTTGTGGATGGACCGGATCATGAACGAGGGTTGGTG	chlamydomonas.15-55-60.nuprobes.Length60.trans
>164251
AAGGCATCATGCAAGAGTTTGGGTTGTTGGTCTGGTGAATGATTACTACTGGTCTGGTTG	MOST_tdt
CGTACTGGCACCCTGTAGCAGTGGTTTCGGGCGGTTGCGTTGGTGTAGAA	freiburg_on_jgi3.1.uniq.oligo.annotation.csv
AGCTTTTCGTTTCGTTTAAGAAGGCTGCTTGGATTTCCTCGACCACTCTGCTCGTGCTGC	chlamydomonas.15-55-60.nuprobes.Length60.trans
>144679
ACAGAAGATTTGCATTCAAACATTACTTCTCACTGGTGGCTGGGAAAAGCAGGTAGGGAG	MOST_tdt
GGCTAGATCACAGCCATGTCACGGCGCCACGAATAACCACGTCACACCACT	freiburg_on_jgi3.1.uniq.oligo.annotation.csv
TTTGCATTCAAACATTACTTCTCACTGGTGGCTGGGAAAAGCAGGTAGGGAGCCCGTGTG	chlamydomonas.15-55-60.nuprobes.Length60.trans
>152288
TCATCATGCAGGAGCGATTTGCGCGTGGCAAGCCCAAGGGCTCCACATCCACATTCACTA	MOST_tdt
GATGAAGGAGCGACTCATGGCGCACGAGGTGGTTGCGTTCATTGTGTATGAGAACATCGT	MOST_tdt_temp
ATGTCTTCTTCAACATCACTAGCAACCTCGTCATCGGGCTGGTCGCCTGTGTCAGGAGGT	chlamydomonas.15-55-60.nuprobes.Length60.trans
>144678
TACCCCAAGTGCCGTGCTGGCTTTGTGAAGTTTGGCTGCTGCACGTGCACGCCTCAGTGC	MOST_tdt
GACTGCGAGATGGACGGCCTCATCTGCTACCCCAAGTGCCGTGCTGGCTTTGTGAAGTTT	MOST_tdt_temp
ACTGCGAGATGGACGGCCTCATCTGCTACCCCAAGTGCCGTGCTGGCTTTGTGAAGTTTG	chlamydomonas.15-55-60.nuprobes.Length60.trans
>144677
GATTCTTGTGGTACTCTACACCGTAGTAAATGCTTTAACAGATGTGTAACTTGGAATACC	MOST_tdt
ATGCTGTACGCATATATGCCCATGGAGAGACCAATTATGATCCTATAAAATCTGGAGGGC	MOST_tdt_temp
GGCCGACCGGATCTACTGGTACCAGACCTACGACGACCTGTCCTCCGCCGGGGAGGGCGG	chlamydomonas.15-55-60.nuprobes.Length60.trans
>152285
TCGAAACTCCTGTACGATTGTACGGCGGCATGCTGTACTACACTCTGCGCCGTACAACCG	MOST_tdt
CTTCGAAACTCCTGTACGATTGTACGGCGGCATGCTGTACTACACTCTGCGCCGTACAAC	MOST_tdt_temp
ATCTCGGGGACGCAAGATCAGTATCTTTACGACGTCACGGTGGGTCGCATCGTGCCACCA	chlamydomonas.15-55-60.nuprobes.Length60.trans
>144674
TTGAGATAAGGATAGTTGGGACCGCACTGTCAACCCCTCCTCTCCACGCCGCTTAAACGC	MOST_tdt
CAAGGAGGATGTGGTAAGCATTTCCTCTCTTGAGATAAGGATAGTTGGGACCGCACTGTC	MOST_tdt_temp
ACGATACGAAGCTCTACCACCTCCTCAGCTCGGATACGTACACGCCAAGGGGCAAGATCA	chlamydomonas.15-55-60.nuprobes.Length60.trans
>152280
ATACAAGGCGGGGCGTACGCCCAAGGATGAGGAGTTCTATGTTGACTTCCGGAACCTGCA	MOST_tdt
CATACAAGGCGGGGCGTACGCCCAAGGATGAGGAGTTCTATGTTGACTTCCGGAACCTGC	MOST_tdt_temp
ATACAAGGCGGGGCGTACGCCCAAGGATGAGGAGTTCTATGTTGACTTCCGGAACCTGCA	chlamydomonas.15-55-60.nuprobes.Length60.trans
>170913
ACATGACCTGCTCGGCCATGCGCTCCCACTTCCTCGTGGTGTTGGAGTTCCTCAGCCTGT	MOST_tdt
TACGGCTTCCTGTACAAGCGGTACAGGCCGGAGTGGTGGTATTGGGAGAGCATCCTTCAG	MOST_tdt_temp
TAGGATTCTGTCGCAACGGCTCGGCGCCTGTGTGGGAGGGTGCCACAGCGACGAACAACA	chlamydomonas.15-55-60.nuprobes.Length60.trans
>170911
TTCATTTCACAGCCACTGCTGTTCCCGTCGATAGACTTCCATTGGGCTAATGTAGCATAT	MOST_tdt
GATTCTTCATTTCACAGCCACTGCTGTTCCCGTCGATAGACTTCCATTGGGCTAATGTAG	MOST_tdt_temp
TGCCTGTGCGGTCGCTGGGCACATTCTTCACACACCTAGTGCTGACGTCAGGCGCTGGCA	chlamydomonas.15-55-60.nuprobes.Length60.trans
>176214
GGGCGCGGCAGCGGCGGCGCGCTGTTCCTGTTCCGGCGCGGCGGCGCGGACGACGTCACC	MOST_tdt
GACCCCTACGCGGCACGCAAGCTGGCGGAGTTCAGTCGCGCCACTGAGGAGAAGCGCATC	MOST_tdt_temp
CAAAATTATAAGGATATCCAATCCCGGCCAGCTCGTCAAGCTTTCGCTGGCATGTCGCAG	chlamydomonas.15-55-60.nuprobes.Length60.trans
>168604
GATCGTGAAGGTGCTGCTAGTGCTGCAGGTGCTGCGGATCCTGATTGTGAAGTACACTAG	MOST_tdt
CACCTCAAGACAACGTAAGGGAAAGGTTGGATGAGGAGGAGCGAAAGATTGCAGAGTATG	MOST_tdt_temp
ACTACGAGAAGAACCGCATGGGAGACATCTCCGGGGACGTGATCGCTGCGGTGCAATGGG	chlamydomonas.15-55-60.nuprobes.Length60.trans
>176211
AACGTTCAGGATTATCGAGACTGTGTGCCATACTATGTGAATAAGGACGATGTGTGCCTG	MOST_tdt
TACCTGTTATTGTGGTGGAGAACGTTCAGGATTATCGAGACTGTGTGCCATACTATGTGA	MOST_tdt_temp
TATCGAGACTGTGTGCCATACTATGTGAATAAGGACGATGTGTGCCTGGAGCTTGGGTGC	chlamydomonas.15-55-60.nuprobes.Length60.trans
>101528
AGTCCGTTGACTGGTCAAAGACCCACATTTTCTACGTGGACGAGCGCAACGTGCCGCACA	MOST_tdt
CTCCAAGTCCGTTGACTGGTCAAAGACCCACATTTTCTACGTGGACGAGCGCAACGTGCC	MOST_tdt_temp
ACGTTGCGCTCGTCCACGTAGAAAATGTGGGTCTTTGACCAGTCAACGGACTTGGAGGCG	MOST_tdt_anti
>152275
GGGAAGACGCCCGTGGCGGGGCGGACGCGGCGGAAACGGCAGGGCGTCCGCAAGCCATAG	MOST_tdt
GATGTCCAGGGCGGTGGTGTGGATGTCAACGTGGTGGAGGCACTCCGGGCTCAGGTGCAG	MOST_tdt_temp
CAGCCGCTCACACGCTGTGTTCACGGGCCGCAGTGCCACGCTGTCGCTTGTGGACCTGGC	chlamydomonas.15-55-60.nuprobes.Length60.trans
>59411
ACTTTATCGCATGGTGTGTTGGGTGGGAATCGCCAACGGTGCAATTATGTAATGACATAC	MOST_tdt
GGAGAAGTCCCCGGAGGAATTCAAGGAGTATGCGCAGTGCCTAGACTGGT	freiburg_on_jgi3.1.uniq.oligo.annotation.csv
AAGGAAATTATGGAGAAGTCCCCGGAGGAATTCAAGGAGTATGCGCAGTGCCTAGACTGG	chlamydomonas.15-55-60.nuprobes.Length60.trans
>152270
GCAGTCTTCGTCTCAAGTCGTAACCGCGCGCTGATATGTAAAACAGAGAAGACGCACAGC	MOST_tdt
GAAAGGGGCAGTCTTCGTCTCAAGTCGTAACCGCGCGCTGATATGTAAAACAGAGAAGAC	MOST_tdt_temp
GAAAGGGGCAGTCTTCGTCTCAAGTCGTAACCGCGCGCTGATATGTAAAACAGAGAAGAC	chlamydomonas.15-55-60.nuprobes.Length60.trans
>176208
ACGTTGACATGAAGACACATCAGCAGCTTGACGACCAGCAGCAACAAGAGCCGGGCAGCA	MOST_tdt
GAGGATGTTGACGTTGACATGAAGACACATCAGCAGCTTGACGACCAGCAGCAACAAGAG	MOST_tdt_temp
GTGGGACTCGCGCATTACCAAGCACCCTGTCGGCAAGGCTATTCGGAACGACTTCGAAAA	chlamydomonas.15-55-60.nuprobes.Length60.trans
>55056
ACAGGGTTGGAGAGCTGCTGTATACGGTTTGGCAGTGGGCTGAAGGGACTAGAAGGACTA	MOST_tdt
CCCTCAGGATGGCTATGAGTGAATCGACTTTGGCTTGCGCACAGGGTTGGAGAGCTGCT	freiburg_on_jgi3.1.uniq.oligo.annotation.csv
TTGTGATGCGGGTGGAGAGAGGCTTAGAGGGGAAAACGCCGCGGGAGAGCCCCGCCGTGT	chlamydomonas.15-55-60.nuprobes.Length60.trans
>176206
ACAGCAACGGCTCCATCATCGCCGTGTCCTATGAGGCACGCAAGTTCGGCGTCAAGAGGC	MOST_tdt
GACAGCAACGGCTCCATCATCGCCGTGTCCTATGAGGCACGCAAGTTCGGCGTCAAGAGG	MOST_tdt_temp
GCCTGGGTCCCGGTCCACGCGCTTGGTACCTGCCCTCTGCATCCGCCCACCAGTATGCTC	chlamydomonas.15-55-60.nuprobes.Length60.trans
>101519
ACTACTATATGAGTCAAAACTATACAAAATCCTGCAAGGCGGTGTGGGCATCCCCAACCT	MOST_tdt
CATCCCCAACTACTATATGAGTCAAAACTATACAAAATCCTGCAAGGCGGTGTGGGCATC	MOST_tdt_temp
CGCGCCATCCCCAACTACTATATGAGTCAAAACTATACAAAATCCTGCAAGGCGGTGTGG	chlamydomonas.15-55-60.nuprobes.Length60.trans
>101516
ACCTGGTGTCGCCCGAGGCCATTGACTTTGTGGACAAGCTGCTGCGATACGACCACCAGG	MOST_tdt
GACAACACCCACCTGGTGTCGCCCGAGGCCATTGACTTTGTGGACAAGCTGCTGCGATAC	MOST_tdt_temp
GTATCGCAGCAGCTTGTCCACAAAGTCAATGGCCTCGGGCGACACCAGGTGGGTGTTGTC	MOST_tdt_anti
>144656
ACTGCATCAGCAAAAGTACAAGCAGATTCGCGAGGATTATAACCGGCTCTTAAACAAGCG	MOST_tdt
CACTGCATCAGCAAAAGTACAAGCAGATTCGCGAGGATTATAACCGGCTCTTAAACAAGC	MOST_tdt_temp
CAAAAGTACAAGCAGATTCGCGAGGATTATAACCGGCTCTTAAACAAGCGCGCCAGCACG	chlamydomonas.15-55-60.nuprobes.Length60.trans
>144655
ATGGTGGGTGGTGCGCCTGGTGGCGTGGGTGGCACCTCAGACCTGGCGCGCATTCTCAAT	MOST_tdt
CATCACTGGGCAGGCAGGACCTAATGACCCACTGGCGATGCTGCTGGGCCAGCTCGGTCG	MOST_tdt_temp
AGGATGGCGAGCGCCCCCGGGGCCCTGAGCGCGACCGCGATACCCCGTTCGCCGCAGCGC	chlamydomonas.15-55-60.nuprobes.Length60.trans
>187799
ATTCGCGGCAGCTTGAAGCTGCAATCAAGGAGCTGACAACCAAGATGTCGACCGCATGGG	MOST_tdt
GAGGAGAACTAGGTTTACCAAGCCCCAGAAAGAGGTCGCGTTAGGCCGGCATGTC	freiburg_on_jgi3.1.uniq.oligo.annotation.csv
AGGGTAAATAGCACGCGTATACGAGGAGAACTAGGTTTACCAAGCCCCAGAAAGAGGTCG	chlamydomonas.15-55-60.nuprobes.Length60.trans
>152260
TTGGCTTTTCCATGTCCAGGACGTCCTGCTGCGCAAGTATGGGAGTGACGGCAAGCTCAT	MOST_tdt
ATGCTGACAGTTTGGCTTTTCCATGTCCAGGACGTCCTGCTGCGCAAGTATGGGAGTGAC	MOST_tdt_temp
GTCACTCCCATACTTGCGCAGCAGGACGTCCTGGACATGGAAAAGCCAAACTGTCAGCAT	MOST_tdt_anti
>187798
ATGTAATGGATGTTTTTCGGCTGACGAGAGGCATTGTCAAACCTTCAGCCTCACACTGAT	MOST_tdt
CTGATGCACGTGGTGTGGGCTAAGCTCATTTCTGCCGCAAGAAGGGAGACCT	freiburg_on_jgi3.1.uniq.oligo.annotation.csv
AGGCATTGTCAAACCTTCAGCCTCACACTGATGCACGTGGTGTGGGCTAAGCTCATTTCT	chlamydomonas.15-55-60.nuprobes.Length60.trans
>187796
AATGCCAACAAATTGATAACGTCCTACTTGTTGTTCTCCCCTGGTAAGGCCTGACGCTTT	MOST_tdt
CCGACCTCAGCTTTCTCCGGGAGATGCAATCGGTAGTTTCAGATGTTGGGCCAGA	freiburg_on_jgi3.1.uniq.oligo.annotation.csv
TTCGAGGGGCAAGCCGCAGGCGAGGGTGCGTAGCAGCGTAGCAGAAACTTAACTATCAGC	chlamydomonas.15-55-60.nuprobes.Length60.trans
>98182
AGCATCAAGACATACAAGCAATTCGAGGCTGAGGTGTACGCGCTGACCAAGGAGGAGGGC	MOST_tdt
CATCATCAAGGCGGGCGAGGACATTGAGATTGTGGGTCTGAAGGACACCATCAAGAGCAC	MOST_tdt_temp
AGGGCATCATCAAGGCGGGCGAGGACATTGAGATTGTGGGTCTGAAGGACACCATCAAGA	chlamydomonas.15-55-60.nuprobes.Length60.trans
>98181
TGCTGAAGACCTTCCTGGAGAACGTCATCCGCGACTCGGTCACCTACACCGAGCACGCTC	MOST_tdt
TGCTGAAGACCTTCCTGGAGAACGTCATCCGCGACTCGGTCACCTACACCGAGCACGCTC	MOST_tdt_temp
AGGAAGGTCTTCAGCACCGTGCGGGTCTCCTCGTAGATCAGGCCGCTGATACGCTTCACG	MOST_tdt_anti
>156614
TTACAATGCGCGTGCGTGTTTATACGCATGCCTGGTAATCCTTAATCCTTCAAAGGGAGT	MOST_tdt
TAGGCTCAGTGCGAACAAGTGATCTCAAATGTATTTTACAATGCGCGTGCGTGTTTATAC	MOST_tdt_temp
AGCCAGAGGCAGTACTCGTGTCGCCGCTCACAAGATGCCTACAGACGGCCGTGATCGTCA	chlamydomonas.15-55-60.nuprobes.Length60.trans
>144649
ATTCAGGTTCGCTAATAGTGATTCTTTTGCAAGTACGAAGCATCGAGGGAAGTGGTGTGG	MOST_tdt
GCCTCGGTCGGCAAATTCTGTGAATGTCATTGTCGATTCGCCTTAGTAGCGCTCCA	freiburg_on_jgi3.1.uniq.oligo.annotation.csv
GTGAATGTCATTGTCGATTCGCCTTAGTAGCGCTCCAAGTGCTGACGACGTGATCAGGAT	chlamydomonas.15-55-60.nuprobes.Length60.trans
>144646
TTGACCGCATTGATGCTGGCCTCGTTGTGGGCATGGACATGATTTGGCAGTGCCGTCCAT	MOST_tdt
CTTTTAGCAGGAGATAGAGTGTAACCGTGGCGTATAACACTTTGGACTCGCTGTCTCTCT	MOST_tdt_temp
TTTCAAGGCAGCTGAAAGATGGACGCCCCGGCCAAGCTCGCTATTGTCATGAAGGTCATC	chlamydomonas.15-55-60.nuprobes.Length60.trans
>144644
ATGGAAGTGTTGGACACTCGGGTTACAGCACTTCCGGCTACGGGGTGTCAGGCTACGGCG	MOST_tdt
CTCTTGAGATTCTGCACCATGTTGAGGAGCAGCTGGAGACGCGTCTTGGCATGCCGCTGG	MOST_tdt_temp
GCGTCAGCTCTCGCCTGCGCGGGGGCAAGTCATCGCGCATGTCAGCTCCGGGCCAGGCCG	chlamydomonas.15-55-60.nuprobes.Length60.trans
>144643
ATGATTGTGCGACCGCGTGTGACAGCGATCCGAATTGCGAATCCTGGACCATGGACGCAA	MOST_tdt
CACTAGCATAGGATACAGCGTGGACTCATTCGGCAACACCACCTTCTACACCTACAACTC	MOST_tdt_temp
AGGGCGGACCCTTCCTGCACTAGCATAGGATACAGCGTGGACTCATTCGGCAACACCACC	chlamydomonas.15-55-60.nuprobes.Length60.trans
>195399
AGAACGTAACTTCAGACTCATGCCGATGACACTGCTGAAACCACATTGAAGACTATGCTG	MOST_tdt
TCAAGAACGTAACTTCAGACTCATGCCGATGACACTGCTGAAACCACATTGAAGACTATG	MOST_tdt_temp
GGCCAGCCCACCTTGTCTTTGAAGCTCGCTGGTGCCCCTCTGCAAGCTGCATGTACTATT	chlamydomonas.15-55-60.nuprobes.Length60.trans
>144642
GAGGCGCATCACCGACGTTCCAAACTACAAGGTCGGCTACTTCTTAGGTGAGCACATTTG	MOST_tdt
GAGGCGCATCACCGACGTTCCAAACTACAAGGTCGGCTACTTCTTAGGTGAGCACATTTG	MOST_tdt_temp
CTCTGCAAACGATGGCGACTACATCAACACGTTTGCGCACACCCTGCCTGGCTCGGAAAC	chlamydomonas.15-55-60.nuprobes.Length60.trans
>152251
ACTGACGCCGGCGGTGATGGAGCGCGTCAGCGAGTGCAACCAGCTGCTCCCGACATGGCG	MOST_tdt
CAAAGCCACCTCCTGGGCTGGTCCGCCTACGACGTCTTCCTGTCCAACTACCTCGCCCAC	MOST_tdt_temp
TAGGCGGACCAGCCCAGGAGGTGGCTTTGCGCCCAGCACTGCGCCTCCATCCACTGGCCC	MOST_tdt_anti
>187789
TTTGCGTTGATGTGCAGGTTTGGCACTGGTGTTGCAACGGGGTCGCATGAAAGGGTTGCG	MOST_tdt
CGCATGGTGTCCTTCGTCCAGTTAGCGGAGGCAGCTTCCAACTTCGGAGACAC	freiburg_on_jgi3.1.uniq.oligo.annotation.csv
ATTTGCGTTGATGTGCAGGTTTGGCACTGGTGTTGCAACGGGGTCGCATGAAAGGGTTGC	chlamydomonas.15-55-60.nuprobes.Length60.trans
>144640
TACGACCTGCCATACACGTGGAACAGGAACATGACCGCGCAGTTCACTGTGGTGACCGTT	MOST_tdt
AGGAACTACTACGACCTGCCATACACGTGGAACAGGAACATGACCGCGCAGTTCACTGTG	MOST_tdt_temp
ACGACGTGTGGGTGTCACGAACCACGACCTACATGGACGGCATGCGATGCGCGCGAGGTC	chlamydomonas.15-55-60.nuprobes.Length60.trans
>187786
TAAGCAATGGTACCCCTGGCTGGAACAAGAGCGGCAGCGGACACAGTACGAATGTCACAG	MOST_tdt
AATCTAAGCAATGGTACCCCTGGCTGGAACAAGAGCGGCAGCGGACACAGTACGAATGTC	MOST_tdt_temp
GGAGCGGCTCTTCAAAGTCGTATCCGTCCCTAAGCTACAGTGTCAACCGGCGCGATATCT	chlamydomonas.15-55-60.nuprobes.Length60.trans
>195395
TACTTACCATACTTGGGCATGGTACCACCTTGAAACAAGAGAGTTGCCCGTTCACGATAA	MOST_tdt
CTTGTCTGCTACCATACTTACCATACTTGGGCATGGTACCACCTTGAAACAAGAGAGTTG	MOST_tdt_temp
ATACTTGGGCATGGTACCACCTTGAAACAAGAGAGTTGCCCGTTCACGATAACGCAGCTG	chlamydomonas.15-55-60.nuprobes.Length60.trans
>132678
AGGATCATTTTGGCTGGCAATCTGGCTGGTTTGGTCCGTGTTGAAACTTAATAGTTCTTT	MOST_tdt
TTCGAGGACCTCTACTGCCAGATGACTGACACCCAGGTCGCTACTCTGCG	freiburg_on_jgi3.1.uniq.oligo.annotation.csv
AGTGCTTCGAGGACCTCTACTGCCAGATGACTGACACCCAGGTCGCTACTCTGCGCTCGG	chlamydomonas.15-55-60.nuprobes.Length60.trans
>195393
TTCGTGCGGCTGCTGCAGATGCGGTGAAATTAAAGAGGCGGCGACTACTGCGAGAGAAGA	MOST_tdt
CAGCAAGTAACACCACCTCCAAAATCTCGCGTTTCTACAAAGCAGCTCATGTGGTTCCGG	MOST_tdt_temp
ATGCAGATGGACGCGACTGGCTAATCACCCACGAAGTTGCCATGGTTGCAGATCGTAAAT	MOST_tdt_anti
>164218
TATTTGATGTATGCCGAGTTCCCTGGTCTATGTCGCGCCCCACCAGTTTGTCCTACCCCG	MOST_tdt
ATATCCCACTCTCAACTGCTATTTGATGTATGCCGAGTTCCCTGGTCTATGTCGCGCC	freiburg_on_jgi3.1.uniq.oligo.annotation.csv
TGTCCTACCTGATTTCTGCCCGCATTCCCTTGTCCAACTCCCTTCCGTATGCACCCTCTT	chlamydomonas.15-55-60.nuprobes.Length60.trans
>98174
ATGTTTGACATGGTGCTGATGGACATGGCCATGCCGGTCATGGGCGGCGTGGACGCCACT	MOST_tdt
ATGTTTGACATGGTGCTGATGGACATGGCCATGCCGGTCATGGGCGGCGTGGACGCCACT	MOST_tdt_temp
AGTGGCGTCCACGCCGCCCATGACCGGCATGGCCATGTCCATCAGCACCATGTCAAACAT	MOST_tdt_anti
>118399
TTGTTGCCGACTACTACACAAACAACATCAACGAAAAGGGCCTGGCAGTTGATGATGAGA	MOST_tdt
AGCTCGATCCGGCTGGGTATTATATCATCAAGCTGGACCGTGAGGCGCGTGAGAT	freiburg_on_jgi3.1.uniq.oligo.annotation.csv
TGCCGCGCCGCGTGTTCCGCGGCCGTACCGCCAAGGAGCTATCGGTGCGCATCCTGGAGC	chlamydomonas.15-55-60.nuprobes.Length60.trans
>152247
AAACGACAATAGTAACGACAGTGACATCGAGTATGACGGCAGCTGCACGGTGCGCCGCGA	MOST_tdt
AAAACGACAATAGTAACGACAGTGACATCGAGTATGACGGCAGCTGCACGGTGCGCCGCG	MOST_tdt_temp
CAGGAGAGGGTGGTGGTGCCTTCAATACGTCCTTCCAGCGCTCAGGTATCAACAGCGATG	chlamydomonas.15-55-60.nuprobes.Length60.trans
>118391
TTCAACTCCACGGGGTCGCTGCAGTCGTGCCTGTTCGCCGCAGAAACCCTAGAGCAATGG	MOST_tdt
CTTCCGCAAGTTCATCAAGCTCTACCTGCTCGGCTTCAACTCCACGGGGTCGCTGCAGTC	MOST_tdt_temp
GCTTCAACTCCACGGGGTCGCTGCAGTCGTGCCTGTTCGCCGCAGAAACCCTAGAGCAAT	chlamydomonas.15-55-60.nuprobes.Length60.trans
>144633
TTATCAGGTTGTGCAAGATGGGACTGTTGACGCTGTCACATGTAAGTTCCAACTTCCAAG	MOST_tdt
GCGGCGGTATGTGGAGTCGTTTGACCAGAACACCATGGTTGAGACGGCGCGCA	freiburg_on_jgi3.1.uniq.oligo.annotation.csv
GTTTTGCAAAGCATGGGTGAAAGTGACGGCAAGCAGGACATGCTAGCAAACGTTGACGGA	chlamydomonas.15-55-60.nuprobes.Length60.trans
>152242
AGCAGCCCAAGTTGTACGACGGTGAGTTGGAGATCGAGAAGGTGCCGTTCTGGGAGTTCA	MOST_tdt
ATTATGGAGCCGTTCACTATCCTGCAGAAGGCTGCGGAGATTATGGAATACACGGAGCTG	MOST_tdt_temp
TTTAGCACCTGTCGCGTAGCCTTAGCATCGATACGTTTAATCGGTCGGCGCTAATATGGC	chlamydomonas.15-55-60.nuprobes.Length60.trans
>144631
ATCTTTTCGCGCTGGGAGTGGGGGCTGGACGAGTTGAACCGGGACATGATGGAGGCCTTC	MOST_tdt
CCAACATCTTTTCGCGCTGGGAGTGGGGGCTGGACGAGTTGAACCGGGACATGATGGAGG	MOST_tdt_temp
AGCCTGCTGGGGCAGGGGTACAAACTGGTGGCCACGGGGCACAAGTTCGGCGGCCTGGTG	chlamydomonas.15-55-60.nuprobes.Length60.trans
>195386
TATACGTTATGGGCCATTGTGTCTCAGGGCATGCTGGCTGATGTAACTTGACTTAAGGAT	MOST_tdt
TTGTTGGCCCTTCATAAGACAGCATGCAACTGGGTCACCGCCAGTGTGGCTCAAGA	freiburg_on_jgi3.1.uniq.oligo.annotation.csv
TGCGGCTGAGGGACAACGGACTGCTGGCCAAACCCACACAGAAGAACATCATTCGCTTCG	chlamydomonas.15-55-60.nuprobes.Length60.trans
>187776
TACCTACAAACTAAAGCTGCTATGTCTCGTCACCAAGACAAACAAATCCATCTGCAGCGA	MOST_tdt
TGCTGGTTCCAAACTACCTACAAACTAAAGCTGCTATGTCTCGTCACCAAGACAAACAAA	MOST_tdt_temp
CACCACGGCAACCCGCAGGACCAGCTTCTCCCCCCACTGCCACGACGGGTGGCGTGCACA	chlamydomonas.15-55-60.nuprobes.Length60.trans
>195385
TGAAGCAATGGGCAACAGTAGTATTCCAGGTTGTGGTGTTGCGATAACACATACGTCAGT	MOST_tdt
GAAGCAATGGGCAACAGTAGTATTCCAGGTTGTGGTGTTGCGATAACACATACGTCAGTG	MOST_tdt_temp
CCGGGGCCATCCGGAGTTTGAGGAGCCATGTTCATCTACTTAAGTAAAAAGATCGCCATC	chlamydomonas.15-55-60.nuprobes.Length60.trans
>8296
GGCTGCTCGTTGGCGGTGCTGGAGTGGGGCGGCATGGAGGTGGTGCGGCGCAAGGGGTAG	MOST_tdt
CTGCTCTTTGCCGGCAGGGAGGTGTTGGAAGGCAGGACCATGGCCGACTACAACATCGGC	MOST_tdt_temp
ATGTCCGCACTGCGGAACGTCGGTGCCTCGCGCTCGCCAGTTTGCTCTCAATCGCTCCCT	chlamydomonas.15-55-60.nuprobes.Length60.trans
>187772
AAGGCCTACAAGTTCATCACCCTGCATTGCCTGCAGCGTCAGTTTCAGAACCGGCCGGAT	MOST_tdt
GCCCTCTGAGGGCTCAGATGATGTTAATAACGTGGACATCAAAGTCCCGGACCGCA	freiburg_on_jgi3.1.uniq.oligo.annotation.csv
AAGCCCCAAACGGAGAATTCGCCCTCTGAGGGCTCAGATGATGTTAATAACGTGGACATC	chlamydomonas.15-55-60.nuprobes.Length60.trans
>195381
ACTTCCAATGCGGCTGTCACGCCTGATGCTGGTGGCAGCGTTCCACCTGTAGCTGTGTCC	MOST_tdt
CACTTCCTGATGGATGTCTGCACCCGCAGTCCCGCTTCCTCTGAGCTACGAG	freiburg_on_jgi3.1.uniq.oligo.annotation.csv
GTGGCACCTGTCGGCCCTTGTGCCGACTGATGCTAAAGCTGGTACAGCTAGCGCCGATGT	chlamydomonas.15-55-60.nuprobes.Length60.trans
>187771
ACTGGCTACTTCTGGCAGGCTGGCGTCATGTCATGCCTGAACCGGCACTTCCGCATGAGC	MOST_tdt
GACCGACTTGTGATGGACGGCTCCTTCCACTACTCCATTCTGGACCGGCCCGAGTCCCTG	MOST_tdt_temp
CTGCCGGGACCGACTTGTGATGGACGGCTCCTTCCACTACTCCATTCTGGACCGGCCCGA	chlamydomonas.15-55-60.nuprobes.Length60.trans
>152239
ATATAAGGAGGTCGCACACGTACAGCTTTCACACTTTACATGGCAAGCTAAAGTCCACAC	MOST_tdt
CTTTGTGGAAGTTGGCTCAATCACACCCAAGCCCCAGCCTGGCAACCCGACAC	freiburg_on_jgi3.1.uniq.oligo.annotation.csv
AGGAGGTCGCACACGTACAGCTTTCACACTTTACATGGCAAGCTAAAGTCCACACCTGCA	chlamydomonas.15-55-60.nuprobes.Length60.trans
>23479
GTGGATGTGGCTGTCAGCCAGACCGTGCTGCGTGCCGGCAGTGCCACCGGCCCGGCCTAC	MOST_tdt
GTCTGGTGACACGGTGGATGTGGCTGTCAGCCAGACCGTGCTGCGTGCCGGCAGTGCCAC	MOST_tdt_temp
CACGGTGATGGCGGTGGCGGAGGTCAGGTTGGCGTTGGCGAACAACGCGGGGTTCACCAC	MOST_tdt_anti
>152235
TTTCTCATTCGAAGCAATGGACTTCATGAAGGCGGACAAGTTCTCATACGCGGTCAAGAA	MOST_tdt
CAAGCAGATGCTTTTCTCATTCGAAGCAATGGACTTCATGAAGGCGGACAAGTTCTCATA	MOST_tdt_temp
AGGACGTATACAAGCCCAAGGTGTCGACGTGGGGAATGTTTCCCCGCCCGAAGGACATTA	chlamydomonas.15-55-60.nuprobes.Length60.trans
>31082
ACAAGGGAGCCTTCGTCAAGTTCAACGGCAACGACATGGTGCCGCACTTCACCACCTTCA	MOST_tdt
AGCTCGAGAACTATGGTGCTGCCGTGGCCGATGCGGAGAAGTCAACGGAGATCGACC	freiburg_on_jgi3.1.uniq.oligo.annotation.csv
GCGGGGCCGGATGAGGAGGTAATGTCAACGCTTGAGAAGTTGGATCTGGCCATTTACGAC	chlamydomonas.15-55-60.nuprobes.Length60.trans
>144621
AGGAAGCCCAGCAACTCAGCAAGCCTACTTATGGAACTCAAAGTGTAAGAATGAAGCTTT	MOST_tdt
GCGCAGGAGGATCGCATGGCTATCCAGGATGAGAACGTCGGATTTCAATCA	freiburg_on_jgi3.1.uniq.oligo.annotation.csv
TCCACACCATCCCCACCGTGGCTAAGAAGGCGGAGTGGGCCATGCGCTGGATCAGCTCCT	chlamydomonas.15-55-60.nuprobes.Length60.trans
>55019
CTCGATTGGCTGTGTGAATGGTCTGCTCTTCATGGACCTGTAACAAATCATGTGAAAAAA	MOST_tdt
CCCAGGTCCTGGGAATGATCAAACCTCGATTGGCTGTGTGAATGGTCTGCTCT	freiburg_on_jgi3.1.uniq.oligo.annotation.csv
TGACTGGGGTGTGCCTGCGTGGTGCACCTGCGGGAACCGAAACACAATCTGATGTAGACT	chlamydomonas.15-55-60.nuprobes.Length60.trans
>195377
CTCCAATAACACAGTACTCCCTCGAGCAGACAGTCAGACAGAATGTTATCGATACCATGT	MOST_tdt
TAGTATTAAGAACCGCAGTATATTTTATGGATTGAAGTCAGCGTGCCAGACAGGGCCAAA	MOST_tdt_temp
ACAAGCACCACCTTTAACGCGCCACGCAACACATCGTACCACATACATAGCCAGAGCCAA	chlamydomonas.15-55-60.nuprobes.Length60.trans
>187766
AGTGGGCTCACACACCCGGCAGCCCGTCACGCAATGGCATGTGCATGCACCAAGAACTGA	MOST_tdt
TACACAGAGATGGGCTGGAGCCTGGAGCAAGTGTTGAAGGCCGGTTACAAGTACGAGCGG	MOST_tdt_temp
GTTTGACCTTGAGGCGGGGGTGGTCAAACTCGATGACGCGGCACGCAAAAACCCGCTGTA	chlamydomonas.15-55-60.nuprobes.Length60.trans
>187765
TCTGCAGGGGCAATAGAGACGTGTGTACAACTATGCGTGTAATACTACTAGTTTCCGCTA	MOST_tdt
GGGCTGTCTTCTTCGTGAAGTAGGGTTGAGAGGTACAGATATTCGCGAAACGCCGCTGT	freiburg_on_jgi3.1.uniq.oligo.annotation.csv
AAACGCCGCTGTTACAAGGATCTGCAGGGGCAATAGAGACGTGTGTACAACTATGCGTGT	chlamydomonas.15-55-60.nuprobes.Length60.trans
>187763
ACTGTGTATGGTGCTGGTGGCGGCGGCAAGAACCCTGACGAGCTGTGCATTGCCTGCTTG	MOST_tdt
ACTACGAGTTCGTGCGCTACGCACTGGAGACGATGCGCTCGCATACCCCTACTGTGTATG	MOST_tdt_temp
TGCTTCTGAAACTGGGACCGAGCATGCTCGAGTTGCGCTGCAAGTTGATGGAGAACCAGA	chlamydomonas.15-55-60.nuprobes.Length60.trans
>195372
TGCCTGGCACAGCAGCAGGATTCGTACTACCAGCACAGCACTTCCGACACGGCACAGCAC	MOST_tdt
GATATTAGCGAGGAGGAGGAGTTGGACCAGGACTTTGAGCAGGTCATTGCGCCCACCTGC	MOST_tdt_temp
TGGCACAGCAGCAGGATTCGTACTACCAGCACAGCACTTCCGACACGGCACAGCACGCGG	chlamydomonas.15-55-60.nuprobes.Length60.trans
>187762
ATGACTGGCAAAGTATGTGCACACTACGGGGTTGTGAATGGCAATTATTCTGTAGGCTAC	MOST_tdt
GCGGGAGTCTCTAATCCCTGTGTCTTTGGTTCGCAACGGAGTACTTAGTTGTGGATGAGC	freiburg_on_jgi3.1.uniq.oligo.annotation.csv
GCTGGTTCCAAGGTTACTTCATGGACAAATTCCTGAACAACCCGGAGCAAGGCCTGAAGA	chlamydomonas.15-55-60.nuprobes.Length60.trans
>195371
AAATCAAGGCAGATGCACGGATTCGATAATGGCCAAGGACAGAATGCACTGATGTACATA	MOST_tdt
ACCGATTGACCCAATTCTCCTTTCTATAAGATTCCGTGGCACATATTGAGCCTAATAGCC	MOST_tdt_temp
ATGACTTTAAGGTTACCATATGTGAACGGCCGCACGTTTGTAAAGCGTCAGCGCTGCCAC	chlamydomonas.15-55-60.nuprobes.Length60.trans
>187761
CTTTGCAGGCGCAGGGCGTATACCGTAAGGACGCGTGTAACACGTTCGCCATTCAAAAAA	MOST_tdt
CTTGTGAGGTGAGGGGCACGCATTCCTATGTATCCTGGTTAGGGTGAAATCGTCTACATC	MOST_tdt_temp
CTGATGATTACCGTGCTCTTGAGGCGTTGTGCTACGACGCTGTTGTTATGCGTTACGTTC	chlamydomonas.15-55-60.nuprobes.Length60.trans
>195370
TTCATCTACCGCGGCTACGCTGTCTTCCAGTTGGCTGCGGACAAGCAGATGGCCTTCATT	MOST_tdt
CCTCAACGGATCTTCACCTTTAATAAGGACAGCTTCGGAGGCATTCCCTGCAGCGGTGGC	freiburg_on_jgi3.1.uniq.oligo.annotation.csv
ATCCGCTGCTCTGGCTACTTGAGCAACTGGCCTATGATTCGCCTGGATGGGGATGTGGGC	chlamydomonas.15-55-60.nuprobes.Length60.trans
>98158
TCATGGCCATGTCCACGCAGGCCTACAACGCATTCACGGAGGACCAGAAGCGCGTCATGC	MOST_tdt
CTACGGGTCCGTATACGACATGACGGTGCACGAGCCCGCCAAGAAGTACTTTGAGGGCAC	MOST_tdt_temp
AGTTGTTGGGGAAGCAGGCGTCGGGCGTGCCGTGAGACAGGCTATGCTCAAACAGGTGCA	MOST_tdt_anti
>140260
TTTGGGTTACGTGTAGACACCAGTACGGATTTACAATCCTCCACAACTGCTGAGACTTGA	MOST_tdt
TTCTCGCCCGAGCTGTTTGCCTACCTGCGCTGTCCGCCCAACCAGAAGAAG	freiburg_on_jgi3.1.uniq.oligo.annotation.csv
ACTGCGTGATTAGGCGAAACAGGAAGAAAGACGTACAGGGTCCCACCAGCACGCGTCGTA	chlamydomonas.15-55-60.nuprobes.Length60.trans
>175797
TTGTCTCAACGAACAGCCAGCAACAAGGCCAGCAGTGGACGCTACAGCGAGTCTGCTACA	MOST_tdt
TTCTTCTACTACCCCTCCGTGGTCCAGTCCCTCATGACCATCTACAACTGCATCAGTGTG	MOST_tdt_temp
CTGCGAGCCAACCGCTCGCCCGAGGCTCTGGAGCCCCTCCCGTCCTCCAACTCGCGCATC	chlamydomonas.15-55-60.nuprobes.Length60.trans
>35439
ATTTTTGACGTGGAGTTGATCAAGATCCAGAGCGAGTAACATGTTTGGAGCTAAGGCCGT	MOST_tdt
CCGGCGGCGCCACCCTCATTTTTGACGTGGAGTTGATCAAGATCCAGAGCGAGT	freiburg_on_jgi3.1.uniq.oligo.annotation.csv
GGCGCCACCCTCATTTTTGACGTGGAGTTGATCAAGATCCAGAGCGAGTAACATGTTTGG	chlamydomonas.15-55-60.nuprobes.Length60.trans
>175796
ACGACAAGAAGGTGTCCAACTACGAGTGCTGCCCCATGTTTGTGTTCCCCGTCACTGGTC	MOST_tdt
TTCAAGATGTTCATTGACAACGTGTGCCAGCGCGCCGACATCTTCAACATCACAGTCAAC	MOST_tdt_temp
TGGCTGACGGCAAGTTCTGGACCGACGACAACCAACTGGAGTACCTCCCGGTGGCGGACG	chlamydomonas.15-55-60.nuprobes.Length60.trans
>175793
TGCGGCATGATGTGGATCTACTCGCTGCTGGTGGGCTTCATCACTGTGATCAGCTGCACA	MOST_tdt
CCGCCAACCATCGTTTACCAGCGATTCCGGGACCCGTTTCTGGCAAGGTCGGCCTAC	freiburg_on_jgi3.1.uniq.oligo.annotation.csv
AGCCCCACATCGCGTGACAGCAAAGGTGTGCCGTCGGCGAGAGCGTCGTCGGTGCTGACG	chlamydomonas.15-55-60.nuprobes.Length60.trans
>120683
AAGAAGTACGGGAGCAAGTACATGATTGAGGAGCACCACTCCTCGGTCATGCCCGAGACC	MOST_tdt
CTACACCTACGTCTACAAGAAGTACGGGAGCAAGTACATGATTGAGGAGCACCACTCCTC	MOST_tdt_temp
ATCATGTACTTGCTCCCGTACTTCTTGTAGACGTAGGTGTAGCGGGCGCGGACCTTGCTG	MOST_tdt_anti
>175790
TGTAAAGACCTGGCGTATCCAGTGACCTCCAGCCAGACGGCTTGTGGGGACCTGTGCTGA	MOST_tdt
CAGTTGTAAAGACCTGGCGTATCCAGTGACCTCCAGCCAGACGGCTTGTGGGGACCTGTG	MOST_tdt_temp
ACCGCCACGCTGCACAGCAACCTGGCTCTGGCTCTGAAGGACCACGGGCGGCTGGAGGAG	chlamydomonas.15-55-60.nuprobes.Length60.trans
>31077
ACAATGTGACTTGGGCTCGAAATTGGTTGATCTTATGGGCTTTTAAGATGCACGGCAGCA	MOST_tdt
GGCCGGAAGTCCGGTATAGTTTTGGATCGGTAGTGATTGGTGTCTGTCTGGGTGT	freiburg_on_jgi3.1.uniq.oligo.annotation.csv
GTGGAGGCGCGCAGGTGCGTCTTGCGGTGACGTAACCTTTACTCTGGTTGATTGCGACAC	chlamydomonas.15-55-60.nuprobes.Length60.trans
>152228
ACAGCAACCAGGCCAGCAAGGCTGTAGCTGACGAGACTCGAGTGTCATCGTCAAGGATCA	MOST_tdt
GACAGCAACCAGGCCAGCAAGGCTGTAGCTGACGAGACTCGAGTGTCATCGTCAAGGATC	MOST_tdt_temp
CAGCAAGGCTGTAGCTGACGAGACTCGAGTGTCATCGTCAAGGATCAGGGGTCTGCTGGA	chlamydomonas.15-55-60.nuprobes.Length60.trans
>23466
ATCATCAGCGCAGCTATACCGCCGCTGGCTCCGCTAGCTCTGCACATCCGGCGCGCCATA	MOST_tdt
GTGCCTGAGATCATCAGCGCAGCTATACCGCCGCTGGCTCCGCTAGCTCTGCACATCCGG	MOST_tdt_temp
GGGCCGGACGGCAACCGCGCAGGCAACAGCCATGTAGGCGGTAGCCTGGAGCACGCACGC	MOST_tdt_anti
>144616
AACAACAGGCAGTCGTACGACAGCAAGCCGTATGACAGCAGGTCGTACGAGGCGGCAAAA	MOST_tdt
CAATCATATGCTGACAACAACAGGCAGTCGTACGACAGCAAGCCGTATGACAGCAGGTCG	MOST_tdt_temp
CTGCCGCGCGATGTTGCCTTCAGCAGACTGGATCCGGAGACCTTCCGCAGCATGGTGCGC	chlamydomonas.15-55-60.nuprobes.Length60.trans
>195369
TCAAACACCTATGCGGCAAAGATTCAGTGGACCATGCAGAGAGCGCGCCAGGCTTCAGCA	MOST_tdt
CAGACCTTGTCAAGGACGGGAGGCCCTGGCCCAACTATCAGTCCGACTAC	freiburg_on_jgi3.1.uniq.oligo.annotation.csv
CTGCATACTCGGAGGGATCTGCCTATGCGGTGTATGACGCGCGAGGAGAGCCATCAAGCT	chlamydomonas.15-55-60.nuprobes.Length60.trans
>15852
ATTTGGAAGATAGGGCTGTTGTCAAGCTACTCTTCTTGTAACTTTGCAACCAAGTATGCT	MOST_tdt
GCCGGGCATCCAACAGTTGGTTGCAGTCGAGGCTCATTCACACATAACTACACTGCGGA	freiburg_on_jgi3.1.uniq.oligo.annotation.csv
GCAGGACCGCATTATGACCGTGCGCGAGTACGCCCGGGCGCAGGGCTTCCCGGACTCCTA	chlamydomonas.15-55-60.nuprobes.Length60.trans
>187755
TGCATGCCATGGCTCAGACATTCCCGCTTGTCGCTGGATACGTTTAAGATGTATGCAATG	MOST_tdt
AGTCCCAGTCTGCGCAACTTCGCAACGGGCAAGGAAGCGCTCGGGCTTAGGGTTT	freiburg_on_jgi3.1.uniq.oligo.annotation.csv
GCTTGCATGCCATGGCTCAGACATTCCCGCTTGTCGCTGGATACGTTTAAGATGTATGCA	chlamydomonas.15-55-60.nuprobes.Length60.trans
>187754
ATTTCAAGTTTCATGGTTGCATGCGGGTAGGTTGAGTGCTGAGTATTTAAGGACATGCGC	MOST_tdt
TCTGAGTGCCGTTTACGCAGAGCCTTGGATCACATCAACCACAGATATCTGGCCT	freiburg_on_jgi3.1.uniq.oligo.annotation.csv
AAGTTTCATGGTTGCATGCGGGTAGGTTGAGTGCTGAGTATTTAAGGACATGCGCGTGCG	chlamydomonas.15-55-60.nuprobes.Length60.trans
>132645
TTTACATCTTCGGATGCACCTGCAGTGCTCTCGGACACAGATTCAGGGTTATATGACTAT	MOST_tdt
AGTATCCACAGTACTCAGCCCAGGGCCTCGTGCAGGGTTTAGAAGCTTTCTGTCTTCATT	freiburg_on_jgi3.1.uniq.oligo.annotation.csv
TGGAGGACAAGATTCGTCACCACCTGACGAGCTCGGGCAAGCGGGAAGACCTGAAGGAGC	chlamydomonas.15-55-60.nuprobes.Length60.trans
>187752
AGTTATATGACATATAAGGATGTCAAAGTTTGGCTCCCGTCGCATTTTGTGAGGGTGCCT	MOST_tdt
GGACCACCGACCGATCTATATAGCATGGACTAGTGGAATGGGCTCGAAAGCTAGTCGCCA	freiburg_on_jgi3.1.uniq.oligo.annotation.csv
CACGTGTTTCTCCGCGCTTGCGCAGATTTAGCCTCCCTCTCTCCGGAATTAAGTTATATG	chlamydomonas.15-55-60.nuprobes.Length60.trans
>187751
TATCAATGGAGCAGGAGTTGGAGGAGCTTGAGAAGATGTTGGCCAGGTACCCGCTGGCCT	MOST_tdt
GGTGTATCAATGGAGCAGGAGTTGGAGGAGCTTGAGAAGATGTTGGCCAGGTACCCGCTG	MOST_tdt_temp
TGTTTGCATCGAACACGGTCAGCTTTCCGCGCAAGAATTTCAAAGTCGCGACTAAGTGGG	chlamydomonas.15-55-60.nuprobes.Length60.trans
>140252
TTCTGACAGATGTCTTTCACTGCGAGTGTGAATCATAGGGGTGACTTGACGGTCAATGTA	MOST_tdt
CGACAACACGCCCCGCACCAAGGAGGCGTACTGGTACCGCAGCATCTTCGAG	freiburg_on_jgi3.1.uniq.oligo.annotation.csv
TGAAGCTCTTTAAGAAGACGTTCCGCAGACTCTCTGATCCCAACTGCCATTCTGCCAACC	chlamydomonas.15-55-60.nuprobes.Length60.trans
>187750
AATTCATCCACCCCGTCATTTCTTGATTTTATCTGGGGTTGCAGCAAGTATGATAATTGC	MOST_tdt
TCACCAGCTCAATTGTTGTTCGGAGCCTGTGGTGCCTGCGTTTTCGCGTCGATGAGCA	freiburg_on_jgi3.1.uniq.oligo.annotation.csv
GCCGCTAAACCCACGGACAGCACATAATGTGCTGCTACCCAATGGCAACGTACTGAAAAT	chlamydomonas.15-55-60.nuprobes.Length60.trans
>98148
GCGCGCTACCTGAAGAAGGGCAAGTACGCCGAGCGCATCGGTGCCGGCGCGCCCGTGTAC	MOST_tdt
GTTCCCTGTGGGCCGCATTGCGCGCTACCTGAAGAAGGGCAAGTACGCCGAGCGCATCGG	MOST_tdt_temp
CTTGGCGCTGCGGCTCACGGCCTTCTTGCCAGAGGTCTTGCCCTTGCCGCGACCAGCCAT	MOST_tdt_anti
>183397
TCCTTTTTGTGGCTCCGTTCGTTTCAATGATCAAGGACTGAATACCTGGTCGTGATGTCT	MOST_tdt
CCATTATTACAATAGGGTTCTTGAGTATCGACTTGACCAACTCAGACATGGCTGACACGG	MOST_tdt_temp
TGTGCATGGGGTTATTGTGCGTGACGTGCACCTAATTTAGGGCCGGCAAGCAGCATACCT	chlamydomonas.15-55-60.nuprobes.Length60.trans
>175787
ATTACTGCCGCGTCAACCGAAGATCCCAACGACCCTAATGGCGTCGCCAGCTCCACCAGC	MOST_tdt
GTGCGGAGCGAATGATCTACTTGTTCATCGGCCGGTGCATTACAAGCGAGTGGCGTGTGT	freiburg_on_jgi3.1.uniq.oligo.annotation.csv
GCTCAATTACTGCCGCGTCAACCGAAGATCCCAACGACCCTAATGGCGTCGCCAGCTCCA	chlamydomonas.15-55-60.nuprobes.Length60.trans
>35428
TTCTTCATCGACTACGGCAACAAGGAGCGCGTGCCCAGCGACAAGGTCCGCTCCATCGAC	MOST_tdt
CGTGTCAACCGCTCCGAGCCGCAGTACGACGTCTTCTTCATCGACTACGGCAACAAGGAG	MOST_tdt_temp
TGCGACAGCGAGCCCCTATCCGCCCTGAGCAATGCCAGTACACTCTACGATGACAACAGA	chlamydomonas.15-55-60.nuprobes.Length60.trans
>183391
GATGACTTAGCGCAGGATGAGATAGCAATGTTGCGTACTTTTCAAGCAAGTCAATAACAA	MOST_tdt
TAATGGCTGTTGACGCGCCGTGCGTAGATTTGCTCTCCCTGGTCGCAGGATGA	freiburg_on_jgi3.1.uniq.oligo.annotation.csv
TTGGCGACCGAATGCTGATTAAAGCGGTGTGACTTTGTGTTCCCCATGCCGACGGTCGCA	chlamydomonas.15-55-60.nuprobes.Length60.trans
>183390
CTAATTGCTGCTGATCGCTGATGGGTGTACTTGTTGGGTGTATGTTGGGTATGGGTGGCG	MOST_tdt
CTAATTGCTGCTGATCGCTGATGGGTGTACTTGTTGGGTGTATGTTGGGTATGGGTGGCG	MOST_tdt_temp
TGCTGCTAATTGCTGATGGGTGCCGCTAATTGCTGCTGATCGCTGATGGGTGTACTTGTT	chlamydomonas.15-55-60.nuprobes.Length60.trans
>118369
AACTCGGTTAAGCACAGTAGCGCAACGACGCATCCAGAGCGAGCTGAATGAGTGGATGCG	MOST_tdt
CAACTCGGTTAAGCACAGTAGCGCAACGACGCATCCAGAGCGAGCTGAATGAGTGGATGC	MOST_tdt_temp
CTCCAACACCGACAAGCGCAAACCGCCCGGGGACGCCGAGTACTGCGCGCGGGTGGGCAA	chlamydomonas.15-55-60.nuprobes.Length60.trans
>120672
TACTGAACATGCGTAACTTCCAGTACAAGGTGTCGCGCGATGCGGACATCGTAGTGGCGG	MOST_tdt
CTGCTACTGAACATGCGTAACTTCCAGTACAAGGTGTCGCGCGATGCGGACATCGTAGTG	MOST_tdt_temp
TGCTGCTACTGAACATGCGTAACTTCCAGTACAAGGTGTCGCGCGATGCGGACATCGTAG	chlamydomonas.15-55-60.nuprobes.Length60.trans
>144609
AACATATAAAATTGCACGGGGAAAGCTCGTGTAATCCACATTAAGGTCCAAGCCCTGCGA	MOST_tdt
CGAGTGCTCACACCGTACGGTAGACCTGCCTACCGGTAGTCACGACTAGTT	freiburg_on_jgi3.1.uniq.oligo.annotation.csv
TGTGTATTATTGGAGCTCTGGACTTGAGCAGGGAGCTGTTTAGGCGGAGGGGACCTGGTT	chlamydomonas.15-55-60.nuprobes.Length60.trans
>118364
TCGCCAAGCACCCTCGGCTGCTGGTGCTGAGCGACGAGATCTACGAGTACATCACCTACG	MOST_tdt
TATGAAAAGGGCAAGGCGTGTGGCAAGAGTGGGAGAGCTGCTACAGACATCTGCACTCGG	MOST_tdt_temp
CCACGTCAGCTTCGGAGCGCTGCCCGGCATGTTCGAGCGCACACTCACCGTCAACGGCTT	chlamydomonas.15-55-60.nuprobes.Length60.trans
>144608
TGCACCTGCTGGACAAGGACTGCAAGTACAAATACCTCCAGGGTTTCGGCACGCTGACGT	MOST_tdt
GAGTTCTTCTCCGAGCTCAAGGAGGTCCGGTACGACATAATGACCAACTCCTCCCTCAAC	MOST_tdt_temp
GAGTTGGACCAGCTGTTTGCGGTGTGGAAGCGTGACCCCTGGAATATGGCCGGCTTCTAC	chlamydomonas.15-55-60.nuprobes.Length60.trans
>144607
TAAGAAGCGCCAGGCCGAGCACGGAGTTGTGCCCATCGAGAATTTCCACGTCGTCAACTA	MOST_tdt
ATATACATCGTGCGTAAGAAGCGCCAGGCCGAGCACGGAGTTGTGCCCATCGAGAATTTC	MOST_tdt_temp
AGCACGGAGTTGTGCCCATCGAGAATTTCCACGTCGTCAACTACTCGCCGGCCTTCGAGC	chlamydomonas.15-55-60.nuprobes.Length60.trans
>144604
ATGGTATGACTCCGAGTATCTGGTGTACAAAAGTTGTGGTGCCCATGTAATCGGTGCAAT	MOST_tdt
CAAGTTTTGACGTTGCAGTATTACATCGGGAAGTTGGAAAGCTGAAGGGATTCAGGATGC	MOST_tdt_temp
GTCATGGTATGACTCCGAGTATCTGGTGTACAAAAGTTGTGGTGCCCATGTAATCGGTGC	chlamydomonas.15-55-60.nuprobes.Length60.trans
>152213
AAATGTGGTTGAGCGCATGATCAGCCAGGGGCACAACTTCAGCAGCATGCTGGAGAGCGT	MOST_tdt
CCAACGACAACACCTACAAGCAGCTCGTGGTGGTTTTCACAGCGATGCAGCAGCTGACGG	MOST_tdt_temp
CCAACGACAACACCTACAAGCAGCTCGTGGTGGTTTTCACAGCGATGCAGCAGCTGACGG	chlamydomonas.15-55-60.nuprobes.Length60.trans
>195358
GTGCTGTTAGGAAACTGCTGCCGCGTTTTTGCAAGCAGTTATGTTGTAAATGGGGGTGCG	MOST_tdt
CAAGGGTATGGATGGGTACAGGGCTATAGTTTGTGCGAAGGGCAAGGTTTTGCATAGTTG	MOST_tdt_temp
CGCTCCTACTTCCTGCAGCAGAACTTCCACTACCAGCTGTTCCGGGACGTGCAGCTGTTC	chlamydomonas.15-55-60.nuprobes.Length60.trans
>144600
TATCAGCAAGTGTCGCGTGGGCCGCATCCAGCCCTCCGTGCTGTTCTACCAGACCCACAA	MOST_tdt
CAGCTACGCGCTACACGGCATGTTCTGCTACTACGGCCAGCACTACTTCGCCTTCATCAA	MOST_tdt_temp
CGCGAGACCAACATGCGCGCGAAGAACTTGGCCGAGCGCTACATGACTAGCGCCAACGCT	chlamydomonas.15-55-60.nuprobes.Length60.trans
>195357
GGTACCTGAAGCTGTGGCTTTGTGAAGTTGACACGGTAAGAAGGAGGAAAGCCTCGCTGC	MOST_tdt
GATGTGGATGGAGTGTATGTGTGCATGGGGGTGGGATAGATGTGATAATGCCACAGATAG	MOST_tdt_temp
GCACATGCATTCAGGGAATGCTGAACAGCAGGCGTCGTTAGATGTGGATGGAGTGTATGT	chlamydomonas.15-55-60.nuprobes.Length60.trans
>132639
AACCCCATGTGGAGCGTGGGCACCATATTGACGGGGCTACTCAGCTTCATGTACGACACA	MOST_tdt
GATTGGTATCAGCTCACCTTACTTCACCAAAATCACCTGCACCACCATAGGCGCTTTCTC	MOST_tdt_temp
TGGAAAGCAGTGTATGACGCGGTTGCAAAAGGAGTACAAGAGCTTGTTGAAGGACCCGGT	chlamydomonas.15-55-60.nuprobes.Length60.trans
>195356
AGGCCGCGGCCGCAGCCTCAGCCGCGCGCGCCGCCCTCCGCGCCGCCTCCACTGCAACCG	MOST_tdt
GAGCAGATCAGTCAGGTTCTGAACGCACTGCGTGCCGTGCCGACATCGCTTCGCGAGCTG	MOST_tdt_temp
AGCACCAGGCTGGCGTCGCTGGGCGTGATGTTGATGGAGTCGTGGGACTGCGCCGCCATC	MOST_tdt_anti
>195355
TAGACATTCACTCATTCTCACCAATATGAATCAGAGTTGGCGTTCATGACCTCATCCCAC	MOST_tdt
TAGACATTCACTCATTCTCACCAATATGAATCAGAGTTGGCGTTCATGACCTCATCCCAC	MOST_tdt_temp
GCTGCATGGGGTTTCATGCATGATTCTGGAGGTTCCTGGGGCCCGGGTGGATGGCGGCGA	chlamydomonas.15-55-60.nuprobes.Length60.trans
>195352
GCCGGGCGACTAGTTTACTGGCCTTTGACGAAACTTGACCATTTGAACAGCATTACCGCA	MOST_tdt
CTAATTCCCAGTTGCGACCAGGCCCCGGCCCGATTTCTTTGCATAGACCTATAAGGAGTA	MOST_tdt_temp
AGATGTGGATGGGGCACTGGTGTGGTGACGTGGAGTGGGGAGGCAATCAGAGGTTAGGAA	chlamydomonas.15-55-60.nuprobes.Length60.trans
>187742
AACATCCTGCGACAGTCCACACAGCTTGCAAACAAGGCGGCAGCGTTGGAGGAGCACCGG	MOST_tdt
TTTGAGCTCTAGACACAAGGCTCAGCCCTATACCAGGCATGGCAGACCTTGC	freiburg_on_jgi3.1.uniq.oligo.annotation.csv
ATTCTTGACCATCTCTCTAGTGTCCCAAGAATGCCTCCGCTTACAAGGGAGCCACGCTTT	chlamydomonas.15-55-60.nuprobes.Length60.trans
>132633
AAACTACTTTTCACTTTCCATATTTACGCTTCACTCTGTTGCAGAGTCAGCACCATCCGT	MOST_tdt
AAGCAATGGCTCTAGAGCCCAGACAAGCTACGCATACAAGCCTATCAATAAACTACTTTT	MOST_tdt_temp
TCGTGTGCTGATCCATCGGGCTGCGTAAGCGATTACGTTCACAATGACTTCCCTGCTTCG	chlamydomonas.15-55-60.nuprobes.Length60.trans
>187740
ATCAGTCGCCAATCTTGTTTGCTATTTCAGCTGCTGCTGTACTACTGATACACGGAAAGC	MOST_tdt
TACAAACAATTAGAAACCCTCCTTGATCCTTGAGCTCCATTCATCAGTCGCCAATCTTGT	MOST_tdt_temp
TCGTCGTAACCCAGTTCGGAACCTGCGCCTCTTACCCTGCGTTCCCCCTTGCTCCCCAGT	chlamydomonas.15-55-60.nuprobes.Length60.trans
>120667
TTCGGCTCCAAGGTCAATGCGTGCGAAATAAACGTGCCCAAGAAGAACGTGGTGGTGCCG	MOST_tdt
AAGAAGCACAACGTGACGCACGACTCCAACGGCGTCACCAACGTAAGCGACATGACAATG	MOST_tdt_temp
TGAACGAGCAGTCGTCGCGCAGCCACATGGTGTTCACCATGCGCATCGAGGGCGACAACA	chlamydomonas.15-55-60.nuprobes.Length60.trans
>120664
AAGGCAACGGGGAAAGCTGAGCCGGCGAAGCCCGCTTATGACGAGGCTGCAGTGTTGAAG	MOST_tdt
CATGCACACACCGCCACCAACTACAATAACCTGGGCGTACTGTACCGCTCCAAGGGCGAC	MOST_tdt_temp
AAAGGCAACGGGGAAAGCTGAGCCGGCGAAGCCCGCTTATGACGAGGCTGCAGTGTTGAA	chlamydomonas.15-55-60.nuprobes.Length60.trans
>175772
TTCATTGCGTTCTTTGTGACAGCTGGTCACAAAACCGCCGCCAAGCAGCTGGCTGGTGGT	MOST_tdt
AAGGCCTGCTCGAACGGCACATTCATTGCGTTCTTTGTGACAGCTGGTCACAAAACCGCC	MOST_tdt_temp
CGCCAGTGCACGTGCTCATGCCGCGTGGCTCGCAGACGCCCCGGAGCGCCATCCTACCCG	chlamydomonas.15-55-60.nuprobes.Length60.trans
>183380
ATTTCTGGACGCGCATGTCAATGTAAGAAGACGTATATCGTGTTGTAACGCAACGTAAGT	MOST_tdt
GTGTGGGCTGCTTTCGGCCGCTGAGCAACCTTAGATTCTGATGTTCTTTTGTGTCCTGGC	freiburg_on_jgi3.1.uniq.oligo.annotation.csv
ATGGGGGGTGGACACGATCACACGCGTCACCAGGCCACTACGATATCAGCGGCTTGCTTT	chlamydomonas.15-55-60.nuprobes.Length60.trans
>120661
TTCTTCGTGAACGACGAGAAGCTGTTCCCGGACGACTACCGCCGCTACATGGAGCGCCAG	MOST_tdt
CTCGTTCGTGTTCTTCGTGAACGACGAGAAGCTGTTCCCGGACGACTACCGCCGCTACAT	MOST_tdt_temp
TGCGGCACGTCGCCTGGGCCAGCGTGGTATGCACCAGCGCCATTTACGGCCGGCACGTGG	chlamydomonas.15-55-60.nuprobes.Length60.trans
>152200
GCCCGCAGCCGCCCAGCTGTCACGTGCGGCACACACCACGGCCGTGGCGGCGCTAGGACC	MOST_tdt
CTTCTGGCGGGAGGACTGGGCGGAGGCGGAGCAGCACTTCAAAACGGCGCTGGTCATCTA	MOST_tdt_temp
TTCCGTGCGGCCCGCATGCTCCAGTTTGTGGCCAACCTGCGGGACGCCGAGATGCTCATT	chlamydomonas.15-55-60.nuprobes.Length60.trans
>187738
ATCTGTTGGAAAGCTGTGCCACAATGCTGCCACACTGCTACAGAAGCACAGGGCCGCGAT	MOST_tdt
AGCGCGCAAGCCTTTCGCGTCCATCACGCAGACGTCCTAGCGGGAAACACAGT	freiburg_on_jgi3.1.uniq.oligo.annotation.csv
TTGTAGTTATGTACAGGGGCTTGACAAATGGAAGTCGGGTGCATGCGGGGAGGGAGCCAT	chlamydomonas.15-55-60.nuprobes.Length60.trans
>195347
TTACGAAAGTGTCGAAGTGTTTCGGGCTCCGTGACATTTCGTGGTCCCAAATGGCCCGGC	MOST_tdt
CCCCTGTTGCGAGAGACCTTGCCACTTCGAGCACCTCTTCCATTTCGCGGCTCTGAACT	freiburg_on_jgi3.1.uniq.oligo.annotation.csv
AGTCCCTCCTGTCTCGTCGTGTTCCATGTGCCCCTTGTCCTTTGGTGCGTCCACATAGCC	chlamydomonas.15-55-60.nuprobes.Length60.trans
>195346
TGCAGTATCACGTGATGTGTTGGAGTTTTTGGACAGGGTTACTTCAAAGGCAGACATGAC	MOST_tdt
ATCATATTGTAGGTCTGTCCCCACATCGGGACACGACAATACGCTGTGCGGGCAATGCC	freiburg_on_jgi3.1.uniq.oligo.annotation.csv
AACAGCAACCAGCCTTTGCCGACTGGCATTACGGTTCCCATGCGCTCGCCCCGCGCACCT	chlamydomonas.15-55-60.nuprobes.Length60.trans
>8258
ACGCTGTACCTGACCGTGTTCGTCAGTCACCACGTCAACCTGCACCTGGGCAAGACGGAG	MOST_tdt
ACGCTGTACCTGACCGTGTTCGTCAGTCACCACGTCAACCTGCACCTGGGCAAGACGGAG	MOST_tdt_temp
CTGCTGCCGCAGTGCCCAGCCCTAGCCCGAGCCCGCTGCTCGCTGGGGCCTCCTCCTCGT	chlamydomonas.15-55-60.nuprobes.Length60.trans
>187736
ACTTCTGGGATTATAGGAGAGAATATACTGTATGGCAGTCTGGTGGTCAAGGGATGACGT	MOST_tdt
TTGATAATGCGCGATGAAGGTAAAATTGGCTTAAGATAATGCAAGGTAATGGGAGCTGCA	MOST_tdt_temp
ACATGCCTCCTTGACTCCGTTTGGGGCGAGGGCCAACATCCAAGCTTTCCCAGCGCTGCC	chlamydomonas.15-55-60.nuprobes.Length60.trans
>195344
CAGCAGGAGCACGCTCTGGCTGCATCCACCGCTGAGCGCGAGCGGCTGAAGGCGCTGCTG	MOST_tdt
GATACGACGTCTCAGGCCGAGAGCAGCTCTCAGCAGCTCGCGGAGATGGAGCAGACGGTG	MOST_tdt_temp
AGCTTCCCGCTCCTCTGCAGTCGTTGACGCGTTGGATTCGCAGCTTTCGGCCGCTAACAA	chlamydomonas.15-55-60.nuprobes.Length60.trans
>195343
AATGATGCGCAAGACCATCAGCGTGAACGACCCCTTCCGCTTCAACGGCGTCACCATGTA	MOST_tdt
AACAAGTTCACCATTGACTACCGCCCAGATGGCTCAGTGGCGCAGTTCTACTCGGACTTG	MOST_tdt_temp
TTGACTACCGCCCAGATGGCTCAGTGGCGCAGTTCTACTCGGACTTGTCGCTGCTTGATC	chlamydomonas.15-55-60.nuprobes.Length60.trans
>187732
CTGCAGGAGCTCAAGCAGCAGTACATGCTGGCGTTCGAAGTGAACCTGATGGAGGTGTAG	MOST_tdt
CTGCAGGAGCTCAAGCAGCAGTACATGCTGGCGTTCGAAGTGAACCTGATGGAGGTGTAG	MOST_tdt_temp
CATGCAGCTGGTACGGCACGGCGCGGGGCTGTTCGTGGAGTGCCTGGGTAACGGCGGCGT	chlamydomonas.15-55-60.nuprobes.Length60.trans
>195341
ATTTACGTCGTGTATTCTGACCGCCTGTGCCGTGTGTCACCAGGAGGCCGTGTAGAGACA	MOST_tdt
ATTTACGTCGTGTATTCTGACCGCCTGTGCCGTGTGTCACCAGGAGGCCGTGTAGAGACA	MOST_tdt_temp
CTTGCAGGGCAATGCGCAAGCCGTGGACGCCGAAGGATCCATTTACGTCGTGTATTCTGA	chlamydomonas.15-55-60.nuprobes.Length60.trans
>187731
TTTGGCGAGTTCAGCGACTGGCCCTACTACCCGGACCAGCTCATGACAATATACAGGACG	MOST_tdt
TCGTTTTCTGGCTCCTTCCTCTGTGCTAGCGGGTAATGACTCCAACTCTCGC	freiburg_on_jgi3.1.uniq.oligo.annotation.csv
TGGTGTTTGGCGAGTTCAGCGACTGGCCCTACTACCCGGACCAGCTCATGACAATATACA	chlamydomonas.15-55-60.nuprobes.Length60.trans
>187730
TGAGAGATTAGATGAAAGCAGAAAGTATGGATGTGCGTGCTGCGTGCAGTGTAATCCATG	MOST_tdt
GAGAGATTAGATGAAAGCAGAAAGTATGGATGTGCGTGCTGCGTGCAGTGTAATCCATGC	MOST_tdt_temp
CGTGCTGCGTGCAGTGTAATCCATGCCGGTGAGATTGTGAGACGCAGCGCACGTGTGCGC	chlamydomonas.15-55-60.nuprobes.Length60.trans
>175768
TACTCAACGGCCGGTCGTACGAGGTGACCAAAGAGGACCGCGTGGACTTGTTCCTGGAGC	MOST_tdt
GTACTCAACGGCCGGTCGTACGAGGTGACCAAAGAGGACCGCGTGGACTTGTTCCTGGAG	MOST_tdt_temp
ACGCTGGGCAGCATACACGACCTGCGGCCGCATGCCTACCTGAAAGAGGTGGTGCGCACG	chlamydomonas.15-55-60.nuprobes.Length60.trans
>183374
CAAGAACCTGTGGAACGAGTACCAGGGCCCCAACATGAACGGCGAGATGAAGCAGAAGCT	MOST_tdt
GTGACATGCCGACCCGCGTTGAGCGTCTGTAGCGTTGCGATGACATGTGCG	freiburg_on_jgi3.1.uniq.oligo.annotation.csv
AAATGTCGTCTACAGCCGAGCTTATTAAGCAGTGCAAAGTGAAGACCGCGAGCGTCAAGC	chlamydomonas.15-55-60.nuprobes.Length60.trans
>183372
TGTTTGTAATAGCGAAATGCAGACAGCGTGTGCACAGAGCTGTGTAAATGCATACGAAGG	MOST_tdt
GGAAATCATCTTGTTTGTAATAGCGAAATGCAGACAGCGTGTGCACAGAGCTGTGTAAAT	MOST_tdt_temp
TCGGAACAGCCCCAGTCTACTGTATACATTTTCTACACCACTTCACGTTTCAGCGGCCTG	chlamydomonas.15-55-60.nuprobes.Length60.trans
>175762
GCGACACCGTCAACGGCGGCCGGTATGACCCCGTTGCCCTCCATGTCCGCGGCCATGTAG	MOST_tdt
TCCGAGCTGCAGGATGTGCGTGAGCAGCTGCGAGATAGCAACGACCGCGCTACTCAGGAG	MOST_tdt_temp
AGAAGCTAAGGGCGGAGCGTGACGAACAGACTGCAGAACTGGAGGTGGCGAAAGCCAAAG	chlamydomonas.15-55-60.nuprobes.Length60.trans
>175761
GTGTTAGGAGAGGAGCAACAGGGCAATGCTGCGACCTACATCGTACACTATTGTGTGTAG	MOST_tdt
GTGTTAGGAGAGGAGCAACAGGGCAATGCTGCGACCTACATCGTACACTATTGTGTGTAG	MOST_tdt_temp
ATGAGGCGGCACTTCACGCAGGACGGCAAGTTGTCGCTTAGCTCTGGCATTCTGGAGCTG	chlamydomonas.15-55-60.nuprobes.Length60.trans
>118345
TCTTCTCATGTGTGCGTGCAGCTGCTTTGAGATCCTGGGCTACGACGTGATGCTGGACGA	MOST_tdt
AACTACCGCTCCCCATTACTTACATTTCTTCTCATGTGTGCGTGCAGCTGCTTTGAGATC	MOST_tdt_temp
TGGTGGCGCAGCACTACCTTTATAACCCCATGCTCATCCACGGCTACAAGTTCGACCTGC	chlamydomonas.15-55-60.nuprobes.Length60.trans
>169098
AAGCTGCTATGGGCGTGTGTGTTTTGGATGATGAGTGCTGCTCTGGGCGGCATGAACGTC	MOST_tdt
GAGAAGCTGCTATGGGCGTGTGTGTTTTGGATGATGAGTGCTGCTCTGGGCGGCATGAAC	MOST_tdt_temp
GCCAAGTAGGCACTGAGCAGAGCGTGTGCTGTGTCCTTGCCGCATGTGGTTTGCGGTTTA	chlamydomonas.15-55-60.nuprobes.Length60.trans
>169096
ATGACGGTTATGACGGCTACGATGAGTTTTACGACGGCGACGAGAACGGGTTTGGCACGC	MOST_tdt
GTGACTATGACGGTTATGACGGCTACGATGAGTTTTACGACGGCGACGAGAACGGGTTTG	MOST_tdt_temp
GATGGGTGCTGACACGGACATTTTCACGGGCTCTGGGCCCTCGATAGCGCTGGCGGCTAC	chlamydomonas.15-55-60.nuprobes.Length60.trans
>195339
GCCCAGTCCTGGCGGTGGGCTTGCTGTCGGCGCTAGCGCCCCGCCGTCACCGCCACCCGT	MOST_tdt
CACCTCCGATTCAGTTGAAACTCAGCAGTCCGCTGCCGCGGTGGCGCCGGCAGCTGTCTC	MOST_tdt_temp
AGCTGCCGGCGCCACCGCGGCAGCGGACTGCTGAGTTTCAACTGAATCGGAGGTGGTCAT	MOST_tdt_anti
>187729
ATCTAGGTATGCCTTCGTTCGGTGCATTAGATACAAATTGCGAATGCATACGGGCAGTGT	MOST_tdt
CCCGTCCTCAACCGTCCTTAACCCCTTGCGCTGGGCCATATACAGTTCTCTATAA	freiburg_on_jgi3.1.uniq.oligo.annotation.csv
TGCCAGGCTGGACCATTCCTACAAGCCCGGTGACCAACGCAGCGTACTTCAACCCAGCCG	chlamydomonas.15-55-60.nuprobes.Length60.trans
>195337
TATTGATTGATTGGTGTGGATCATGATTGGCCTCTAGCACATAGAGTTGGCCCTAGAACG	MOST_tdt
TTATTGATTGATTGGTGTGGATCATGATTGGCCTCTAGCACATAGAGTTGGCCCTAGAAC	MOST_tdt_temp
GAGCCTGTCCTATTACCATAAGCTCATACATCTAAGGAGCCAGCCCATATGGCTCGCTCT	chlamydomonas.15-55-60.nuprobes.Length60.trans
>187727
ATTCGCGGATGACCTGGACTTTGACAACTTCATGTCCTCTCTCGACGACCCCGAGCTGCA	MOST_tdt
AACTAGCCCCGTCCTCAGTTTGAAGCAGTTACTGTGATTCAGAAGCTAACAAATGGGCAG	MOST_tdt_temp
TTTCTCCCATCGTCGGTGCCCTCTAATATTGAGCCGCTGGGGCTGGTACCAACCCAAAAG	chlamydomonas.15-55-60.nuprobes.Length60.trans
>195334
AAGTTGTCAGCAGGTCGCACGGCCGCCAAGGCAGTTGAGCTCCCATACAACCTGCGGAAG	MOST_tdt
CTCGGTTCGAGAATGGGCAAGAAAGTGTATGGAGCGAAAGGGAAGAACGGCGGCAAGCAT	MOST_tdt_temp
TCCATACACTTTCTTGCCCATTCTCGAACCGAGCGGCGCCGGCCAGAGCCAATGGGGCAT	MOST_tdt_anti
>58965
TTGGGCAGATGCTGCGCGAGGGCTGCAACCCCAACATCATCACCTACAATAGCCTGATCA	MOST_tdt
CAGGCCAAACGTCGTGACCTTCAACACACTCATCGATGTGTACGGCAAAACCGGGCAGTG	MOST_tdt_temp
CTTCAACACACTCATCGATGTGTACGGCAAAACCGGGCAGTGGGCCGAGGCTTTGAAGGT	chlamydomonas.15-55-60.nuprobes.Length60.trans
>195333
AACGGATGCTGTACAGCTCTGCGCATCCAGCTGCAAAGCTCGAGAGCTCAATTACTGCGC	MOST_tdt
TGTACACGCCTCCTCTCGTGCTCAGCAATATAACATTGAGTCCCAACGGATGCTGTACAG	MOST_tdt_temp
CAGTGAGCTACTGAAGCGGCTGCCAGTGCGTTGGGCTCACAAGGTATCATCGGTGGGTTC	chlamydomonas.15-55-60.nuprobes.Length60.trans
>195332
ATCATTGAGACCAACACCTTCAACGGCACGTGGATCAGCCAGTCCGACTACGAGCTGCAG	MOST_tdt
ATCATTGAGACCAACACCTTCAACGGCACGTGGATCAGCCAGTCCGACTACGAGCTGCAG	MOST_tdt_temp
TGCTGGACCCAAGATCACTCCCCGCCTCAACCCCATCCCGGCGGGCAAGGACCAGCTGGC	chlamydomonas.15-55-60.nuprobes.Length60.trans
>120649
TCAGCCCCGACGGCAGCCACACAGTCGCCACTGTGGCCTACGACCGGACCATCAAGCTGT	MOST_tdt
GATACGACTGCGTGGCCAAGCTGTGGAGCTGCCGCGACCACAAGTTGCTCAAGCTGCTGG	MOST_tdt_temp
CAAGGCAGTGCTGGCCATTGACTTCGCGCCGGACGGATACCACCTGGCCACGGGCAGCGA	chlamydomonas.15-55-60.nuprobes.Length60.trans
>183364
TAACTCCCTGCCTTGTCCGTTCTATTTCTCTCCCGCCAATGATGAAACGAACGTCACAGC	MOST_tdt
GTACGGGTTTAGTTACACACACACGCACACGTAAACAGGGTTATGCCTGCTAAGGTTGAG	MOST_tdt_temp
AACCTTAGCAGGCATAACCCTGTTTACGTGTGCGTGTGTGTGTAACTAAACCCGTACCAA	MOST_tdt_anti
>183363
ACTGACTTCAAATGACTAACATGGCACCTGTGTGGTGTCAAACTATCTTGTACCGAAGCG	MOST_tdt
GCCGACTCGAGAGAAGATCAATCTGACTGACTTCAAATGACTAACATGGCACCTGTGTGG	freiburg_on_jgi3.1.uniq.oligo.annotation.csv
ATCCCCATCGCCTAAGCGCCTCTCTCTTGAGTTGAGTGGAGCGTGCCACGTTGGAGCTGT	chlamydomonas.15-55-60.nuprobes.Length60.trans
>183361
AATCAGTAAGCATACATGAATGCAAGGTCATCGGGGGTATGCACGCTGTATGGTCTAGAT	MOST_tdt
CTGCTCTTTTTTGCTTATCCATTTCTTTTTGTTGATGAAATGCGTATCCCGGGAGTGCAC	MOST_tdt_temp
CTCTCTGGCACGTGTCCGGCACGGTACTTATCATTGGTCTGTCCTTTGCACATGTCAGCA	chlamydomonas.15-55-60.nuprobes.Length60.trans
>175752
ACTTCGTGCCCAAGACGTTCCAGGTGGACACTCGGAAAAACGTGAGCGCCATTTCTGACC	MOST_tdt
CTCTGAAACGAACATTTACGCCGCATTCACGTTTGTCAAACGGGTTAAGTACATCCGGAG	MOST_tdt_temp
ACATCCGGTTTGTCAACTACCGCTGGGTCATGGCGTGTCACGACTCAAAGGCGCTCATCA	chlamydomonas.15-55-60.nuprobes.Length60.trans
>171399
ACGGTGGTGGAGGCGTACAAAACATACGATGAAATCAACATGGTGAAGATCAACGACATC	MOST_tdt
ACGGTGGTGGAGGCGTACAAAACATACGATGAAATCAACATGGTGAAGATCAACGACATC	MOST_tdt_temp
GCTCGCGGACAAGCTACACAGAGTATTGAGAGAGGAGGCCACGGTACACGGGCATGTGGA	chlamydomonas.15-55-60.nuprobes.Length60.trans
>171398
TTACTTATTCCAGCACGAACAAGACGGCATGCTCGGCTTCGACCTGCCGCATGTCGACGA	MOST_tdt
ATGTGCTCGGACGTGGAGATGCAGGATTACTTATTCCAGCACGAACAAGACGGCATGCTC	MOST_tdt_temp
CGAGTCGGGCTCGGCGAGCGATGCGCTGTCCGACGCGGAGTGTTCTCCTGTTGTGGCTGC	chlamydomonas.15-55-60.nuprobes.Length60.trans
>171392
TTTATTCTGTCGCCCGCCGAGATGGAGAGTACGGCAAGGCTGTACGGCGTCACGAAACTT	MOST_tdt
AACCTGCAGTGTTTTGACATTGCAACTCCCTCTTCGCTACACTTCTCTGCACCAATCCTT	MOST_tdt_temp
ATCCTAAAGCACGTGGACTGGGGCTACAGGGCCCAGACGTGGAATGGACAGAGCGTCTTC	chlamydomonas.15-55-60.nuprobes.Length60.trans
>169088
CGCGCTGAGAAGTTTTACAAGGCCAGCAGGGCCGAATATTTTTTGCTTTTTATCACCTGA	MOST_tdt
TACTGGACGCGCTGAGAAGTTTTACAAGGCCAGCAGGGCCGAATATTTTTTGCTTTTTAT	MOST_tdt_temp
TTGACGAGCGCCGGCGTGACTAGCATGACGTATACGGGCTGCACGGAGCTGCTGTGGCCT	chlamydomonas.15-55-60.nuprobes.Length60.trans
>171390
AAGATACTGTACCCCGAGTGCAAGAAGGAGCCCGTGCGTGTGCGTGTGGGACAGCGTCAC	MOST_tdt
CAAGATACTGTACCCCGAGTGCAAGAAGGAGCCCGTGCGTGTGCGTGTGGGACAGCGTCA	MOST_tdt_temp
CACACACACCGGCAAGATACTGTACCCCGAGTGCAAGAAGGAGCCCGTGCGTGTGCGTGT	chlamydomonas.15-55-60.nuprobes.Length60.trans
>169086
ATATATTATTCATGAGCTGTACAAGGTCCAGGTCTCAGACTACATGTGCGGAAGCGTCAC	MOST_tdt
ATATATTATTCATGAGCTGTACAAGGTCCAGGTCTCAGACTACATGTGCGGAAGCGTCAC	MOST_tdt_temp
AAGGACAGTCCTGATAGATGGCCGCAGACTGCCGTTTCTCCTGGCATGGAATAAAAAGGA	chlamydomonas.15-55-60.nuprobes.Length60.trans
>169084
AACCAGGACCCTATACACGCTTTGAGGAATGAGTTTTATGGCCAGAGCGGCGCACCGGAC	MOST_tdt
CAGATACATCAACCAGGACCCTATACACGCTTTGAGGAATGAGTTTTATGGCCAGAGCGG	MOST_tdt_temp
GATACATCAACCAGGACCCTATACACGCTTTGAGGAATGAGTTTTATGGCCAGAGCGGCG	chlamydomonas.15-55-60.nuprobes.Length60.trans
>187718
ACACCACTGACAATCAGCCACATAAATTGTTGCATTGCAGTGAGTGACAAGGCCCATTCT	MOST_tdt
CTTTGTGATCATGTGATGTCGTCAAGTACAGAAGCTCCTTCAATCACAGTCCCCTACTTG	MOST_tdt_temp
CAAGCGCTTGGTATCGCACATGAAGTTCATCATGTGGACCATGTCGGGCGACCGCGGCTA	chlamydomonas.15-55-60.nuprobes.Length60.trans
>106366
TCTCCGTCATTGAGACGGACTGCCAGGTGGATTTTGAGGCGCCAAAGGACTACAAGGAGC	MOST_tdt
CTCACCGTGGGAGACTGCTTCGTGGTACACTACAACAACAAGAACTATGAGATTGAGGTG	MOST_tdt_temp
GATAAGATTATTATGCCTCCATCTGCTCTGGAGCGGCTCGCTTCCCTGCACATCGAGTAC	chlamydomonas.15-55-60.nuprobes.Length60.trans
>187716
TTTGTTTTGCTGTGTGGCCACTTTTGTATCCAAGAGGTTGCAAACATGGATGCCGTGATC	MOST_tdt
GCCGACAGTACCATACTGCTGTTTCGTGCAAGGAGACACCAACCTCCCGGACCGA	freiburg_on_jgi3.1.uniq.oligo.annotation.csv
GCAAACCGTGTGCAGAGTTCTTCCAGCTTCGATTCCTTGCAGTAGTCCAAATGCTGAACC	chlamydomonas.15-55-60.nuprobes.Length60.trans
>195325
ATTGGTGGCATTTTTGCGTTGGCGTGTGTGGTGGTGCAGTGGTACCTGCAGTCGCGTTAG	MOST_tdt
CTTCAGTCAGACGCTGGTCTGGACCGGGGTTGCTGTGTTTGCGGCCTGGTTTATTGGAGA	MOST_tdt_temp
TGTGTTTGCGGCCTGGTTCATTGCTGACAGCGTGGAAGGGGGGCTACAGTCCACCGGCAA	chlamydomonas.15-55-60.nuprobes.Length60.trans
>187713
AGCATGGCGAGCTACTGCAACACGTGCATGGTATGCCACTGCAACACGTGCCTGCATAGT	MOST_tdt
TGACGACGAGCAATGCCGCGTTGATTTGGGAGTGGGATGAGAGTGAGGAT	freiburg_on_jgi3.1.uniq.oligo.annotation.csv
TTGGCCCACCAAGGGAGCCTTGGGTTTGTGGCTCGTTGACGGCGGATTGTTTGGGTTCGA	chlamydomonas.15-55-60.nuprobes.Length60.trans
>187712
TTATGTACAGTGTGCATGCAGTGGGGGAAGATCGGCACGCGCATTTAATTTCGTTTACAA	MOST_tdt
AGCACTTCAGTGGTGTCAAGGAGTGCAGGCAATGCAAATCCTACGGTCCAACTTGCGTCC	freiburg_on_jgi3.1.uniq.oligo.annotation.csv
GCGTGTCAAAGAGCACCAGGCGCAAAAGAAGCTGCTTACATTGAAGCGCAGCGTCTGCAT	chlamydomonas.15-55-60.nuprobes.Length60.trans
>106360
TTGAAGAACAACGGCAAGGTGTTTGACAAGAGCGGCGGACAGCCCTTCAAGTTCCGGCTG	MOST_tdt
CTTGAAGAACAACGGCAAGGTGTTTGACAAGAGCGGCGGACAGCCCTTCAAGTTCCGGCT	MOST_tdt_temp
TTGAAGACGTGGCCATGGGCCCTGCCAACGGCAAGCTCGCCAAGCCCGGGCACAAGGTGT	chlamydomonas.15-55-60.nuprobes.Length60.trans
>195321
TTCATAGCATACATATTCCATGCATAGGAATCTTGGATGGTTTGGGCTTTGGACGGTGCC	MOST_tdt
CCCCAGGCCCCATTTCAGCTTTTATTCATAGCATACATATTCCATGCATAGGAATCTTGG	MOST_tdt_temp
GCGAGCGGACAGGTCACCCCAGGCCCCATTTCAGCTTTTATTCATAGCATACATATTCCA	chlamydomonas.15-55-60.nuprobes.Length60.trans
>187711
ATGCAGAACCTGACGTGCCTTCGAGTCATCGACACAGAGGAAAACGCACGGGGATGTTGC	MOST_tdt
TCACACACGCAAGTAAGAACCCTTGTTATTCAGCGGAGGGACTTCCAACGCGCCTTGCCC	freiburg_on_jgi3.1.uniq.oligo.annotation.csv
ATACTACCAGATCTCGATACCCAAATAGTTGAGCTTGATTACCTAGCTCGAGGCGCCCGC	chlamydomonas.15-55-60.nuprobes.Length60.trans
>195320
ACAAACACATTGTTTGTGATTGATAAGACGCACTTCCGTGGCCATACCGGATGCTGCAAA	MOST_tdt
CTAAATCGGGAGCCAACGTGGATCACAAACACATTGTTTGTGATTGATAAGACGCACTTC	MOST_tdt_temp
GTTCTTCATCAACAAGCGTGCCGTGTTCCAAGACGCCTGGATGAACTACATCGCCCTCCA	chlamydomonas.15-55-60.nuprobes.Length60.trans
>183359
TGGTGGTGATGTGTAGGAGTGATTGGCCAGGCGCTGGCACTAAAACAAGCAAGAGCAGAG	MOST_tdt
AGTCTAGCCGCCAGTAAAGAGCTCTCACATTCACAGCGCAAGTTTCCGGACCATGTCC	freiburg_on_jgi3.1.uniq.oligo.annotation.csv
AGAGCAGAGGGTGGCGAGCAGCGTAGTCCCGAGTATGATGGCTGTAGTCCCCATTTCGCT	chlamydomonas.15-55-60.nuprobes.Length60.trans
>98108
ATGAACCTGACGACCAATGTGGACACGCTGCGGTTCAGCCCCGACTCGCAGATGCTGGCT	MOST_tdt
GAGCTGATGAACCTGACGACCAATGTGGACACGCTGCGGTTCAGCCCCGACTCGCAGATG	MOST_tdt_temp
ACCAGGCGCTCAACCCGCGCACCTCGTGGGCAACCCGGAAGGCGAAACAGCAGGAGCAGA	chlamydomonas.15-55-60.nuprobes.Length60.trans
>183357
TGAATCAACGTTATAGGTCAGGACTGTGCAGGATGAGTTTGGATGAGAGGAGCAGTACAT	MOST_tdt
ACGTTATAGGTCAGGACTGTGCAGGATGAGTTTGGATGAGAGGAGCAGTA	freiburg_on_jgi3.1.uniq.oligo.annotation.csv
ACAGGCCTTGTTACCAGTTCTGTCGAACCGGATCTGCCTACCAGAGCGTGTGCGTTTGTG	chlamydomonas.15-55-60.nuprobes.Length60.trans
>183355
CTCAATCTCTATCCCCGATCTCTATCAGTGATGGTAAGCCACTTGCATGGCGGCCCTTCA	MOST_tdt
CTGTGATGTGCTCAATCTCTATCCCCGATCTCTATCAGTGATGGTAAGCCACTTGCATGG	MOST_tdt_temp
ATTGCGTTGGCGGTGGTTTCAGCAATTCAGCGAGACCCGCCCAGTGCAGAAGCCGACGTT	chlamydomonas.15-55-60.nuprobes.Length60.trans
>175746
TTGTGGCACAGACAGTTGCCCGCAGCACCTTTTGATGCAAACATTGTATCATACTGTTAT	MOST_tdt
TAGATTGATGTCAAGAGGCACGTAAGAGAGCGAGAGTGTGTTAAAGAGCACAAGGAAGAC	MOST_tdt_temp
TCAAGGCATTCACGGGCTACCTGGGTGAGGACAAGGCGGCGTGGAAGGAGTACGACGCCT	chlamydomonas.15-55-60.nuprobes.Length60.trans
>171386
AACAGCTGCTACCTCAACTCCACACTGCAGAACGTGCGCACCATCGTCGAGGACTTGTTC	MOST_tdt
AACAGCTGCTACCTCAACTCCACACTGCAGAACGTGCGCACCATCGTCGAGGACTTGTTC	MOST_tdt_temp
AACAAGTCCTCGACGATGGTGCGCACGTTCTGCAGTGTGGAGTTGAGGTAGCAGCTGTTG	MOST_tdt_anti
>195319
TTCCATATTCATGCATGCACGTACATTTATCGCCAAGCATGCTCGCCATGGCGAAGTATT	MOST_tdt
TTCCATATTCATGCATGCACGTACATTTATCGCCAAGCATGCTCGCCATGGCGAAGTATT	MOST_tdt_temp
CCACGCTAGTTCCATATTCATGCATGCACGTACATTTATCGCCAAGCATGCTCGCCATGG	chlamydomonas.15-55-60.nuprobes.Length60.trans
>187709
AGGATGGATAATGCTACAGGTGCATTCTTGTACAGCAATGATGCAAACTCGGTGCCTTTG	MOST_tdt
CTCGGTGCCTTTGGCGGTCTCCACATACTCTCACGACCGTTTGATTGGCATACCATCCT	freiburg_on_jgi3.1.uniq.oligo.annotation.csv
CCTTCGGGGCTGCAGACATAAGACATGGGAAACACCACATCCCACAAGCACGAGACTCCG	chlamydomonas.15-55-60.nuprobes.Length60.trans
>195318
TGACTGTCAGATGCCAGAGACTGCACTATGCGGTGACAGCAGGATCCGGATCTCTCATGC	MOST_tdt
CAAGATGTTTCTGGGCAGTATCTTTGCTGATACGCCTGCAAACCGGACGTTGAGTCTTTG	MOST_tdt_temp
ATCAGCAAAGATACTGCCCAGAAACATCTTGTGCCCAAAGGTCCGGCCCGAAGCAGCGTC	MOST_tdt_anti
>195315
CTGGATGCAGTCACTGAGGTTGTAAGAGAGGAGTTGTTAATCGAGTGTGGAGGCGCCGGC	MOST_tdt
GGATTACCTGGATGCAGTCACTGAGGTTGTAAGAGAGGAGTTGTTAATCGAGTGTGGAGG	MOST_tdt_temp
GACCGTCACCTGCAAGACGATGACACATGCCATGACTGACAGATCCGGGCTTGACAAAGT	MOST_tdt_anti
>195314
AGTGGCAGACGCACCGCAACCAGTACCGCCTTATGAAGCGCTTGTTCTCCATTCCCCAAT	MOST_tdt
ATGCAGACACGAACCTGAGTTTGAGCCGCAGATATGGGGGTGGTTATGAGGTTGTATATT	MOST_tdt_temp
ATGGGCAGCCAACAAGGACCCTAATGCGCCCATTCAGTCGAACCCGCTGGGCTCCTTCAG	chlamydomonas.15-55-60.nuprobes.Length60.trans
>195313
ACAACAGAGACCTACTGCTTGTGATGCATCGCATTATAATCATCTGGTCCTTAGCTCTCG	MOST_tdt
GACACAACAGAGACCTACTGCTTGTGATGCATCGCATTATAATCATCTGGTCCTTAGCTC	MOST_tdt_temp
TGTCGCCATTCACGCAGTTGGCATACATTGTGGGTCGCTAACTTCAGCCCTAGTCAAGAA	chlamydomonas.15-55-60.nuprobes.Length60.trans
>58944
CCATTGGCAATTGTTAGTCGCTGATGTGTGGTAATGGAAGATGTAAGGTGATTGAAGGTG	MOST_tdt
CATTGGCAATTGTTAGTCGCTGATGTGTGGTAATGGAAGATGTAAGGTGATTGAAGGTGG	MOST_tdt_temp
AACGTGATCCACGGTTCCGACTCGGTCGAGTCCGCCACCCGCGAGATTGGCCTGTGGTTC	chlamydomonas.15-55-60.nuprobes.Length60.trans
>195312
AATTATCAGCTGCAGCAGGCTTACTACGCCTTTGCCATCGCGCTCATTGCCAACCGCACG	MOST_tdt
TACTCATTCCTGGACAACCCCAAGGTGCCGGACAGCCTCAAGAAGTCATTTGTGGAGATC	MOST_tdt_temp
CCGGGCACCAGGCGACATGAGGGTCGGTCTGCTCCTGTTGTGGTCGGGAGGCAAGACGTA	chlamydomonas.15-55-60.nuprobes.Length60.trans
>187701
TCAAAACCTAGGAAAGCAACGCCATATCATGCTTTTGACGCGTTCAAGCGACCTGTTTGT	MOST_tdt
TAATTGGCAATTGAAGGTCAGCATGAACATGGAAGCCCAGCATGCGGGCT	freiburg_on_jgi3.1.uniq.oligo.annotation.csv
ATGTATGCACTTGCGGGATTCGGGCGTGTTTTGCATTTCCATCGCGGATGAAGGCTAGTT	chlamydomonas.15-55-60.nuprobes.Length60.trans
>187700
AAGTCCCGTAGGGTGCAGCTGATTCCCAGACCCCAGCAGATGGCAAACAATTTGCAACGG	MOST_tdt
GATTCCAATCACGCTGTCCGGCCTAGGTTTGTGATGTATGCGATGGGACAGTGTTAAGGC	MOST_tdt_temp
ATGTACATGGGGCGCTGCACAGTGCCAGGGAATACAGGTAGCAGACCGAAGCCGCACCTC	chlamydomonas.15-55-60.nuprobes.Length60.trans
>149495
AATTCACAGCAGTTGGGCGCGGTAAACCAGCACCTCTATAGCGTGCAGACGGTAAGCGGT	MOST_tdt
CTCAATTCACAGCAGTTGGGCGCGGTAAACCAGCACCTCTATAGCGTGCAGACGGTAAGC	MOST_tdt_temp
AGCAGCTCACTGTGTCGCTCAATTCACAGCAGTTGGGCGCGGTAAACCAGCACCTCTATA	chlamydomonas.15-55-60.nuprobes.Length60.trans
>183348
ACCCTTTTGGGAATGTGTTATCAGTGCCCAACGACATCTGCGTCCTCTTAATTATCAAGG	MOST_tdt
GTATATAAAGAATAGACCGCCAGGACGACAAGACAATTCGGTCCAGCTCAGCGTAAATTG	MOST_tdt_temp
GATTTGGCGTCGGCTGGGGCTTTGGAGGAGGGCCCATCGGAGTCGGAGGAATGGGTGCAG	chlamydomonas.15-55-60.nuprobes.Length60.trans
>11440
GTCCGGGACAGAGACTATTGCTGGCAGGTGCTGGCGCAGAGCATTGCGGCGGGCGAGTGA	MOST_tdt
GTCACCGACAAGTCGGGCATGAACGCCCTGCACATGGCCTGCTACTGGTGTCACGCCGAG	MOST_tdt_temp
AAAGGCGCCGCAGGGTTTGACCCTGGCTTCATTTCTGCCTGCTGGATTGAAATCAGAGCC	chlamydomonas.15-55-60.nuprobes.Length60.trans
>183344
TGACAAGTTTTTGTATTGTGTGTGTTTTCTGCATCCGTAGCGTGTGAACGGCTGCAGCAT	MOST_tdt
TCCTCCAAAGGAAAGTGGACTACTGCACACACCATCCGTGGCCGGTTATCCC	freiburg_on_jgi3.1.uniq.oligo.annotation.csv
CAGCGTGTACTTGTCAATCGCGGAGTCGTTGGCCGGGCGCAAACACGCACGGGAGGAGGA	chlamydomonas.15-55-60.nuprobes.Length60.trans
>149491
TGTGCTGAGGGACTGCGACAAGCTGGTGTTCATGTTTGCCAAGTCCATGTTGGCTGTGGC	MOST_tdt
CCTGTGCTGAGGGACTGCGACAAGCTGGTGTTCATGTTTGCCAAGTCCATGTTGGCTGTG	MOST_tdt_temp
TGCTGCCGCACGGCAACGACAACTGGACGGCCACTGGTGGCGTCATGATCAAGGGCAAGG	chlamydomonas.15-55-60.nuprobes.Length60.trans
>183343
TTGTTCACTCCTAATGTACCTAAAAGTCGTTACGTGATATGATGGGTACCTGTGAGGGCG	MOST_tdt
ATGCGGCATTACGCTACGATGATGGTGCTTTCGGGTGTGCGATAGAAGGT	freiburg_on_jgi3.1.uniq.oligo.annotation.csv
TTGCTGAGCTGTGGAGCACTCGGTTCCACTCTCGGTCGCTGAATGCTTCTATTTGGCTGT	chlamydomonas.15-55-60.nuprobes.Length60.trans
>183340
AAGCATAGCAGGGGAGATTACTTGATTAAAAGGTTTGAGGGTTTGAGCAGGTTTGCGCAG	MOST_tdt
TCATATGCACGCAAAGCATAGCAGGGGAGATTACTTGATTAAAAGGTTTGAGGGTTTGAG	MOST_tdt_temp
GGCTACAACTCAAGATTTGCATGTGCCTCTCCCTAAGTCCTCAGCATTCTGCTTCACACC	chlamydomonas.15-55-60.nuprobes.Length60.trans
>175730
TCAACATTTCTCTGGAGGAGCCCCTGTTCCTGGAGCTTTACACCTCGCCGGCCGAGGCTG	MOST_tdt
TTGAACCCGCTCAACATTTCTCTGGAGGAGCCCCTGTTCCTGGAGCTTTACACCTCGCCG	MOST_tdt_temp
TACGAGGAGGAAGCAGAGGGAGAAGAAGACCAACAGCCTCGCATGTACGCGGGGTCGCCT	chlamydomonas.15-55-60.nuprobes.Length60.trans
>171378
TGCTATATCTTTTACGAACTTTGCAGGCACCGGCGGAGCAAGCCCGGTCTACGTCCTGGT	MOST_tdt
CGCAGACGTCGGGCGAAGTCGCGCATAATTACGCTGCTATATCTTTTACGAACTTTGCAG	MOST_tdt_temp
CCCGGCGGCAGGCAAGAAGCGCCAGTGCATGACGCAGGCGTCACCGCTGGGCCAGAGCGT	chlamydomonas.15-55-60.nuprobes.Length60.trans
>171374
ATCCTCAACAGTGACACCATGAAGCGCACCGTCAAGGGCTTCAACCCCAACCGATACTGG	MOST_tdt
ATCCTCAACAGTGACACCATGAAGCGCACCGTCAAGGGCTTCAACCCCAACCGATACTGG	MOST_tdt_temp
TCCACCGCAGCCTCCAGGACGCGGCGTGCAGTCTGAGTCTGGGAACAACCGCCAGAATTA	chlamydomonas.15-55-60.nuprobes.Length60.trans
>171371
TCAAAAACGGCGTACCTGTTCTTCAAGGCTGAGTTCCTGGTCATCAAGATGCTGAATGAT	MOST_tdt
CAAAAACGGCGTACCTGTTCTTCAAGGCTGAGTTCCTGGTCATCAAGATGCTGAATGATG	MOST_tdt_temp
TGCACACATGGCGGGCTCTACACGCCGGCTGAGCTATGAGCCACTGACGAAGGCCAAGCT	chlamydomonas.15-55-60.nuprobes.Length60.trans
>163761
AAGAACGCCCCATGCAAGGCAAAACTCAAACCATGAGCTTCAATTTCTACCATTTGTCCT	MOST_tdt
GGCACGCGAAGAACGCCCCATGCAAGGCAAAACTCAAACCATGAGCTTCA	freiburg_on_jgi3.1.uniq.oligo.annotation.csv
GGAGTGAGGCGTTAAGTACTTGAGAGAGGGGTTCTGTTAACAAGGAAAAGCTGTGGCGAG	chlamydomonas.15-55-60.nuprobes.Length60.trans
>169066
AGAGTTTACCACGCCACGGCCCACTGGCGTGTTGGAGCGTGTCAAGTACCATCTGCGTGG	MOST_tdt
CGATCATGCATGACCTTGCACGGAACTGGGGTGCGGTGGTGAGTGTCAGCGTCAACACTG	MOST_tdt_temp
CGTGTCGCCAATGCGCGAGCGCTGCCCGGAGAACGCCCCGTCCTACATGCCAGCGCCGCA	chlamydomonas.15-55-60.nuprobes.Length60.trans
>195309
TCTGCAACCATGACGATCCGGTGAAGGACTTCCGCATATATGCGGAGCACAGGTTTGGCC	MOST_tdt
GTCAATGAACACATAGTGCGGGACCCGTTGTTTCACCTAGAGCGCATCATCACTAAACCC	MOST_tdt_temp
AGCCTCCCGGTCACTACTCTGAGCATGTTGGAGTCTACGAGTGGGCGATCGTCGACTTCG	chlamydomonas.15-55-60.nuprobes.Length60.trans
>195306
TAAGGCCTTAAAAGCTAGGAACTGGCCCTTTAATGCTTCTGATTGGTCATGGGATAAGCG	MOST_tdt
GTCAGCATGCTCATGCTGCGGTTCCTCAACTAAGGCCTTAAAAGCTAGGAACTGGCCCT	freiburg_on_jgi3.1.uniq.oligo.annotation.csv
GAACTGGCCCTTTAATGCTTCTGATTGGTCATGGGATAAGCGCGCGGACTTTTTGGAGAG	chlamydomonas.15-55-60.nuprobes.Length60.trans
>195305
AAGACCAAATACAGCAGTTGGAGGCGGCCATTGAAGCACTGAAGGGTGCACGTGCAGGTG	MOST_tdt
CTTAACTCCTTTGCTCGTGGCCGAGGTGAAGGCGAAAGCAGTCTTTAGACAGCATATCTG	MOST_tdt_temp
TAGCTTGACACGTCCTTACCTGATTCCCTACCCCCGCCAGTTCTGGGAGATTCTGAAGAA	chlamydomonas.15-55-60.nuprobes.Length60.trans
>54576
TTGCACAGGATGCTGAGTCCTGAGTTTGTTGTTTTACATGAGTGTTCACGGACGGATGAT	MOST_tdt
CCAGGCACGATGCCTCATGCCGCGTTTGCTCAGTAAGTTTGGACATGTGTTCCGT	freiburg_on_jgi3.1.uniq.oligo.annotation.csv
GCCGAGCTCGGTGCGCTCTCGCGGCGCCCTGCAAGTGAAGGCCCTGTTCGGCGGTGGCCA	chlamydomonas.15-55-60.nuprobes.Length60.trans
>149482
TCTTTGTGGTTTTCGACGATGACCAGAGCGGCGAGCTGGATGAAGACGAGTTCGTCAGCG	MOST_tdt
CAACGACAAGCTGCTGGCAGAGATACAGGGGGTCTTTGTGGTTTTCGACGATGACCAGAG	MOST_tdt_temp
TCATGCAAGTGTAAAGGTTTTTGGTGTCGTTGCCGCTTCTTCCGGTGCAGACCCCAAAGT	chlamydomonas.15-55-60.nuprobes.Length60.trans
>157090
TGGTGGTGACGCGTGTTGCATGCGGCGCCCCTGTCGTGGTACCGTATATATATCCGATAT	MOST_tdt
GAACTAGGCACGCTCGGGACCAAGGACTTGGACAGGCGGCACTGTGTGACATACC	freiburg_on_jgi3.1.uniq.oligo.annotation.csv
TGGTGGTGACGCGTGTTGCATGCGGCGCCCCTGTCGTGGTACCGTATATATATCCGATAT	chlamydomonas.15-55-60.nuprobes.Length60.trans
>183333
TTATTTGCAGTAGAGCAAGTACTGGCGTACTGCTCAACTCATGTAACCTCTGTGCAGTAT	MOST_tdt
TGGTTCGCGGTGTGCAGCTAGGTTGGCATAATGGTGACTAGTGACCACGT	freiburg_on_jgi3.1.uniq.oligo.annotation.csv
TGCTGCCGCAGGCCATTGCCACAGGCACTGTATAAGCGAGTGCTTGTGTGTGGCGGCTGC	chlamydomonas.15-55-60.nuprobes.Length60.trans
>205999
TCAGACCACCCCTGACAAAACTAGAAGAAGTACGTGCGAAGCTCTGTAAATTTGAGCATG	MOST_tdt
TTGAGGTCTGTACTGCATGTTTGCATCAGTGCATGGTGCGTATGTATTGCGGTGCGGCT	freiburg_on_jgi3.1.uniq.oligo.annotation.csv
AAAATGCAAGCCCTGCGTGCACAAACGTCGCGTTCTCCACAGACCTACTCAAACACATGT	chlamydomonas.15-55-60.nuprobes.Length60.trans
>205998
AATCGTGATTTTAATTGTTTTGCGGGGCCTGTGTTGGATCAGGTGCGGAAGTGTCATTGT	MOST_tdt
CTGCAGATTTTGGCGCGTGGATTGCAGTTCGTGCGGGTTCGACCTAACACA	freiburg_on_jgi3.1.uniq.oligo.annotation.csv
AAGTTCCAGGCCGTGCTCGACAAGTACGACGAGCCCGTAGTGAACTGGAACGCCGTGAAG	chlamydomonas.15-55-60.nuprobes.Length60.trans
>183330
ATAGTGAATGGAACATGCCAGCATTGCGCATGCTGTGCTGATTGTAAGATGCAAAGCAAG	MOST_tdt
TTCTGAAAAGGCTTATCAGCTTATCGATATAGGCAGCTGTGTGGGGGTGATGTTGACATG	MOST_tdt_temp
GCTATGATTCAGAGACAGCTGCTGACGGATAGTGAATGGAACATGCCAGCATTGCGCATG	chlamydomonas.15-55-60.nuprobes.Length60.trans
>205997
ATACATATGTTTGGCAAAGTGTCCATCAGGATTTACACAGCGCTTGTGTGCTGTCTGTGG	MOST_tdt
ATATCGAGCAGAGGATACATATGTTTGGCAAAGTGTCCATCAGGATTTACACAGCGCTTG	MOST_tdt_temp
GAGAGATAGTGGTCTGCATTTTGATATGACAAGAGTTCAAGGGGGAAAGCCTACACCTAA	MOST_tdt_anti
>171369
TGAAGAGGATTTGGGCGTGTGGCACTGCGAGGATAGCTGCAGACAGCATCTGGCCCCAGG	MOST_tdt
CAAACGCGTGAAGAGGATTTGGGCGTGTGGCACTGCGAGGATAGCTGCAGACAGCATCTG	MOST_tdt_temp
GGCAAGGCCGAGCAGGACCAAGCCAGCGCATCACAACCACGGTATGGTGAGGCGTGTGGG	chlamydomonas.15-55-60.nuprobes.Length60.trans
>205996
ATTTGAAATAGTATACATGACTTGCACTTTTCCCAGCCTTGCGACGCGTTCACCACATGC	MOST_tdt
GTCCGGACGCCGCGTGCTGCATACGGCATTCACAATGGACCTTTCTACCGCAGATGAGTC	freiburg_on_jgi3.1.uniq.oligo.annotation.csv
AGGTGCTTGGCTCCAACGATGACGGCTGGATCCGCGTGCACGTCACTCTTCCGTCCTTGA	chlamydomonas.15-55-60.nuprobes.Length60.trans
>205994
TTTGGGCCATGACGCCGCAAAGGACATTGCCGTACTCAAACTGTCCGTGCCCAAGAGCAA	MOST_tdt
TCTGGTTTAGAATGTTGTCCAGTTCTGCACCCGGTCCACCCAACCTCTGCAACTC	freiburg_on_jgi3.1.uniq.oligo.annotation.csv
CACATGCCCGGTCTCGTCGTTGCGTCAACGCGCGATTCCAGCGCCGAAAGCCTCCCAACA	chlamydomonas.15-55-60.nuprobes.Length60.trans
>205993
AGGAAGAGCACAAAGGAAGGGCCCCGATTTAACGCACTGACGACGTACGGTATGCTGGTG	MOST_tdt
CATCGGTGTGTAGAGCGTGGAAGTGAAATCTGAATCTTAGTGAGAGAGCGCATAGCAAGG	MOST_tdt_temp
AGGAGTGTGCGTAGTCGGAATGCATATAAATGCCCGTCATGCCAGCCTGGCTTAACTAGG	chlamydomonas.15-55-60.nuprobes.Length60.trans
>205992
AATAACGGTGAACTGTACAAATGGTTGGGGGCGTTGTGTCCACCAATATGATGCGTGTTA	MOST_tdt
AATAACGGTGAACTGTACAAATGGTTGGGGGCGTTGTGTCCACCAATATGATGCGTGTTA	MOST_tdt_temp
ATCCTCTGTGTTCTGTTCATGCTCGTTGAGGTGGTCGGAGGCTATGTTGCGCACAGTATT	chlamydomonas.15-55-60.nuprobes.Length60.trans
>205991
TAATAAGCAGGATGCTGTGATAGCGTTTTAACAACCTATGGCTGGCTGCAAGCAAACACG	MOST_tdt
CTAATAAGCAGGATGCTGTGATAGCGTTTTAACAACCTATGGCTGGCTGCAAGCAAACAC	MOST_tdt_temp
AATCGCGTTAGGCAGGGGCTTAGAGCCACGAAGGACCAACTGCCAAAGATTTCATGCTTT	chlamydomonas.15-55-60.nuprobes.Length60.trans
>205990
TCGATTGGCGGCGAGTAACGTGACTAGTTTGTTAGCTGCGGGTTAGCACGGACTGTGCAC	MOST_tdt
GATAGAAGTCTGTGACAAGTATCCACCTGGTAGTTGGAATCTAGGGGTTGTCCCTTGCTG	MOST_tdt_temp
AATTACTGATACTGCGTGCGGCCGAGAAGTGCTTGGCGCCGCCGAGCAAGTATCACTGAA	MOST_tdt_anti
>171361
TCGCATCTGTTCGTGTCCGTGGCCCGCACCGCGACCGTGCACGCCGTTGAAATCAAAATG	MOST_tdt
GAGGTTGTCAGCCTGCAGTTGCGTGGCCAGCAGCCGTACCTATCTATCTGTTGCAGCGAG	MOST_tdt_temp
TGGTACATGGTGATGTTGCCGTCAATCGCGACAGCAGCTGCCAGCTGGCAGGCGCCTTGA	MOST_tdt_anti
>171360
TGCACGCAGCAGGCTTTGTGCACCGCGACATCAAGTGGCAGAATGTGATCAGGCTGCCGG	MOST_tdt
GTGGCTCTGCACGCAGCAGGCTTTGTGCACCGCGACATCAAGTGGCAGAATGTGATCAGG	MOST_tdt_temp
TCACATTCTGCCACTTGATGTCGCGGTGCACAAAGCCTGCTGCGTGCAGAGCCACCACGC	MOST_tdt_anti
>163751
TATTCGTGAGAGAAGACTACCGTATATTTATGTAGCCGTAGCTCACCTGCCGTGGTGTTA	MOST_tdt
AGCTCGCTAGGGCAGCTTGGTATCGGCACCGACCACCTCGGAATCAACTTG	freiburg_on_jgi3.1.uniq.oligo.annotation.csv
CTACGCCGAGGACAAGCAGTTCCAGTTCTGAGGGAGCCCATGGAGAGCTATGGGAGTTAG	chlamydomonas.15-55-60.nuprobes.Length60.trans
>106339
AAGTACAACAAGTTTTATGAGGAGGGCACCTACAAGTGCGCTGGCTGCGGCACTCCCCTC	MOST_tdt
CTGGCAAGTACAACAAGTTTTATGAGGAGGGCACCTACAAGTGCGCTGGCTGCGGCACTC	MOST_tdt_temp
TGGACAAGTCCACGCCCGACTCGGTTTGGAAGACCCTGCTGAACGCGGAGGAGTTCCACA	chlamydomonas.15-55-60.nuprobes.Length60.trans
>151789
TTGGCAGGCATTGTTTTTGCGATGGTGTTATGCACAAAAATGTAATTGCCTCATCACATC	MOST_tdt
GGAGCCCGAAGGTTGTGCCCCAGACGCATAGCACATTCTTGGCAGGCATTG	freiburg_on_jgi3.1.uniq.oligo.annotation.csv
ACTGGATTCATCTGTTCCTGCATTTGGGCTTGGTGCGGTGCGTGGTGGCGCATGTGTCCA	chlamydomonas.15-55-60.nuprobes.Length60.trans
>151780
TTCGGCAATCCAAATGACAAGAACGACACCTGGGCTTTGTACAACAAGGTCCTCAATTAC	MOST_tdt
CTGACATCATCAACTTGTCTCTTGGAGGTTTCGGCAATCCAAATGACAAGAACGACACCT	MOST_tdt_temp
CCGATCAAAGTTTTGGACAACAATGCCGGAGACAACTCGTTTCTTATCCAGGGCCTCCTG	chlamydomonas.15-55-60.nuprobes.Length60.trans
>183329
TTTTGCGAAGTCTTTCATAGCTTGCCATATAGCCGCTCCAAGAATCCGATGCAATGAGCT	MOST_tdt
GGCCGACTTGCCCCATTTTTGCGAAGTCTTTCATAGCTTGCCATATAGCCGCTCCA	freiburg_on_jgi3.1.uniq.oligo.annotation.csv
ACCGGGTGATTCGCGAGCTGTCACGCAACAAGTGGATGGACCCCAAGCAGGCCATCGAGT	chlamydomonas.15-55-60.nuprobes.Length60.trans
>157083
TGTTGATATTGCATATTCAGGACCTGCATCGCCTTTGAGGTGCAACAATTCATCAGTGCC	MOST_tdt
AGGACCTGCATCGCCTTTGAGGTGCAACAATTCATCAGTGCCCGCATCCCGA	freiburg_on_jgi3.1.uniq.oligo.annotation.csv
GTACAAGAAGGTGTTGGTGGTGGCTGACAAGTACGACATGAGTCTGGTGAAGGAGCGAGT	chlamydomonas.15-55-60.nuprobes.Length60.trans
>149472
CAGCATGACGACGCTGGCGGCCATTGCGCGCAGCAGCCCCGGGGTGCTGTCGGAGGCTGA	MOST_tdt
GTGTGGGTCGCGGCCAAGGTCATGGAGACGCGTGAGGAGTTGCCCAGCATGACGACGCTG	MOST_tdt_temp
GTGTGGGTCGCGGCCAAGGTCATGGAGACGCGTGAGGAGTTGCCCAGCATGACGACGCTG	chlamydomonas.15-55-60.nuprobes.Length60.trans
>149470
ATCGAGGGCGAGATACAGAAACTCAACCCGGGCATCCTGTATGTGGACTTGGAGACGGAC	MOST_tdt
CTCAGCCATAGCACTCAACTAATTACGAGCGGCCTAGTCTTTAGAGGCTCACTTGCGGGC	freiburg_on_jgi3.1.uniq.oligo.annotation.csv
CGACCACGTTAAGCGTGTGTCGTCGTGGGATGTATAGCTTACCAAGAGCGCTGGCATGGA	chlamydomonas.15-55-60.nuprobes.Length60.trans
>120606
TACAGCCCTGGCAGAGCAGCACACTACAACCTGGGGGTGGAGACCGATTGCTCCTTTGCC	MOST_tdt
CACGAGTTCCTTGCAGAAGACGACCTCCCGCGGGATTGGGACTGGCGCAACATATCTGAC	MOST_tdt_temp
GGGCGTGCCGCCGGAGACGTGTAGCCCCTACGTGGCAATGGACCACGGCGCGTGCACGCC	chlamydomonas.15-55-60.nuprobes.Length60.trans
>205989
AGCCGGCGCCTGAGTATGAGATTTAGTAAGTGGGGCAAGGGTGTACGTGCGAGCTTGTAA	MOST_tdt
GTGGCACGGAGTGAGGTTATCCGGAAGAAGCCGGCGCCTGAGTATGAGATTTAGTAAGTG	MOST_tdt_temp
CAGTGCTCGCGAGCAACACGGAGCCAGCCAGTTCGAAACCATCAAAAGCATCAAATAACA	chlamydomonas.15-55-60.nuprobes.Length60.trans
>129898
ATTAACTGAACAAACGAACGAAAGTGACCGATGGTATTGCATACAGCGCTCCCTTCGATG	MOST_tdt
CTCACGCACACACTTGACACAAATTAACTGAACAAACGAACGAAAGTGACCGATGGTATT	MOST_tdt_temp
AGTATGGTGGGCAGGGCTATTATCAATGGTGGTCGGCGAGGCTGCAAACTTTGCAGCGTA	chlamydomonas.15-55-60.nuprobes.Length60.trans
>205985
TGACAACGTGCCACTGGTTGCAGCAACCATGGGCATGTACGACATGGCTACCTACCCCAT	MOST_tdt
CAGCGTGTTGGACAACCTCACCACCACCATTGTAATGGTGGCATTGCTGAACAAGCTCTG	MOST_tdt_temp
AAGGTGAGGAGTGCAGGGATGGGGGCTGCGCCACCCCGCAGTAACCTGGTGTTGTCGGTG	chlamydomonas.15-55-60.nuprobes.Length60.trans
>205984
ATCATCATGGGTGTGATCATCCCGCTGATCATGTACCTCCTGTGGGACGGCCTGACTGCT	MOST_tdt
CAAGATCCGCTCCTCCATCATCATGGGTGTGATCATCCCGCTGATCATGTACCTCCTGTG	MOST_tdt_temp
GGCTGCTGGTCGCCGAGGTGGCGCTCAATGTGGTGGCCCGGTACGGCAGCGACAACGTCA	chlamydomonas.15-55-60.nuprobes.Length60.trans
>171355
CAAAAGCGGTGTGAGTAAGACATGAAATACACGGTGTCTTCGTGAAGACATACAGTCTGG	MOST_tdt
CAAAAGCGGTGTGAGTAAGACATGAAATACACGGTGTCTTCGTGAAGACATACAGTCTGG	MOST_tdt_temp
CCACTCACCTGGGCTCATCGCTCCTTGTTGTCACGGTCAGACATGTCGGGATTGTAATAT	chlamydomonas.15-55-60.nuprobes.Length60.trans
>171354
TGCAAACAGGAATTCTGCTGGGGCCGGCACCAAACCGTTTGACAAGACCAGCTGCAGCAT	MOST_tdt
TTTCTTTGAAAGAGATCGTCAACAACACGGGGGGGAAGTCAACCGTGGTGCTAGGCGGAG	MOST_tdt_temp
CGATTGTTTCTTTGAAAGAGATCGTCAACAACACGGGGGGGAAGTCAACCGTGGTGCTAG	chlamydomonas.15-55-60.nuprobes.Length60.trans
>171353
CGGAGTTGTACACAAAGACTTCAAGATGGACAACGTGCTGCTGGACGCTGAGGGCAATGC	MOST_tdt
ATCAGAATGTGAGAAAAGATGTGGATAAGGGGAAGAAGGGCAAGAAGGGAAAGAGGTCAT	MOST_tdt_temp
TTTGAGCTGGCGTCGTGGAGCGATGGCCCCGGTAGCGGTGCCTTCCAGGGACTGGACATA	chlamydomonas.15-55-60.nuprobes.Length60.trans
>169048
ATCATGATCATCATGCCAGTGCCTGAATGGCGACGCAATGCCTCTACACACCGCAGGAGG	MOST_tdt
GTATTGGTCCGAAGTTTTTGCAACGCGGTTGCTCGCTTCCAGGGCATCATGATCATCATG	MOST_tdt_temp
ATAACAGGCTTGCTACAGTTGGGAGGGGCTAGTAGGGGAGGTGCTTGAGTGCAAGGCGTC	chlamydomonas.15-55-60.nuprobes.Length60.trans
>169044
AGAGTTAGATCCAGACTGCCTGTACGAGTTCAGCATGCTGGATCCAGCGATCCAGCCCGA	MOST_tdt
CTTCATGCAAAACATCTGGGAGCGCGAAGAGTTAGATCCAGACTGCCTGTACGAGTTCAG	MOST_tdt_temp
CTTGAACAGCGCAAGCAAGGTGGAGTACATGGTGAAGGAGGTGCAGTGGGGAGAGTTAAA	chlamydomonas.15-55-60.nuprobes.Length60.trans
>106327
AGCTGCGGTACCTGCTCATCGTGTCGCAGGTGGGGCTGCGGCTGTGCCCCTTCCACGACA	MOST_tdt
CTACACCAGTGACGTGGCGATCGGCGGCGCCATCCTGAAGCAGATGGCGGACATGTACCG	MOST_tdt_temp
GGACTACACCAGTGACGTGGCGATCGGCGGCGCCATCCTGAAGCAGATGGCGGACATGTA	chlamydomonas.15-55-60.nuprobes.Length60.trans
>169042
GCGGACTGGATAGAGCAAGAGTCGCGGGACGCAGAGGATCGCTACTTTGACGAGGACTAA	MOST_tdt
GCGGACTGGATAGAGCAAGAGTCGCGGGACGCAGAGGATCGCTACTTTGACGAGGACTAA	MOST_tdt_temp
GACGCACAAGATGGTGCGTTTGTGGACTACCGGGCCATTGATGCTGACGCGTCGCTGGAC	chlamydomonas.15-55-60.nuprobes.Length60.trans
>149468
CTGCGGCTCCACTGAACCACATGTTCGCAGGAGTTCTCCGTCGCTTTGGCCTGTTGCCAT	MOST_tdt
CTGTGACGAGGTGGTGAGTGTGCTGCTGCAGGCGGGCGTGGCATCAGACTATGGAGTATC	MOST_tdt_temp
CTCACGTGCCGGCCAGAGCTCCGCGCCCAGATCCATCTGGACTCTGCGCTGGTCGCGGCC	chlamydomonas.15-55-60.nuprobes.Length60.trans
>151770
TCAAGGCAGCTCTGGGGCTGCTGTTTGGGGGCAGTCTGGTGGTTCTTCTGGAGGCATTCC	MOST_tdt
ATCAAGGCAGCTCTGGGGCTGCTGTTTGGGGGCAGTCTGGTGGTTCTTCTGGAGGCATTC	MOST_tdt_temp
TTACTATTACAGGTCTGTACAACATCATCAGTGGGTGGCAGTTCCGCATCCCCATGTGCG	chlamydomonas.15-55-60.nuprobes.Length60.trans
>157074
ACTCTGCGACAAGCTCATAGGAACTAAACTATCAGCCCCACTTTTAACTGAGAGCAGTAG	MOST_tdt
TCTCCGAGCAGTGTTGGGCGGCTGCTTATTTGCCGCTTCAGACCCAAACACCT	freiburg_on_jgi3.1.uniq.oligo.annotation.csv
CAGACAAGATTCACTCTTCAATTAGGGACATTACGGCCAAACTCAAGCAGGCGAAGGAGC	chlamydomonas.15-55-60.nuprobes.Length60.trans
>183318
TGACTGACTGTACAAGTACAACAATTTCATGTGGCTGATTGTCAATGGGCCAACGGGGTT	MOST_tdt
ACTGTGTACAGGCCATGAAGTAATTGCAAATATTTAAGCAATGGGCCAACAATTTGGCAG	MOST_tdt_temp
TGCATGCGCACGCAGCACAGCTCGATGCTCCTCTACCAGGTTCTGCAAGGCAGCGGCCTC	chlamydomonas.15-55-60.nuprobes.Length60.trans
>183316
AATCAAGTCCTTGCTGGTTGACCGTCGTGTTGTGCCGACGATGCACTTGGGATGCACAGG	MOST_tdt
GTCCTTGCTGGTTGACCGTCGTGTTGTGCCGACGATGCACTTGGGATGCA	freiburg_on_jgi3.1.uniq.oligo.annotation.csv
TTCACTCAGCCATCTTGGAGCTCACGAGTGACGTCTTCCGGCGTATGCTAAGCGAGGAGT	chlamydomonas.15-55-60.nuprobes.Length60.trans
>183315
TGAAACCTCTTTGAGAGGCTTTAACCGGTTTACACTTGAGAATGTGTATACACATCTGCA	MOST_tdt
TGTATGATGTACGATTAATGGCGTTTTGTTCCCAGGGTCCAGGGATTCATTCTTAGGAAA	MOST_tdt_temp
GATTAATGGCGTTTTGTTCCCAGGGTCCAGGGATTCATTCTTAGGAAAGCGCTGGTGGCA	chlamydomonas.15-55-60.nuprobes.Length60.trans
>183312
CTGCGTGCACATGACTGTGCCATGAATGGCAATGCTTGCGATTTTAAATCACATGGAATG	MOST_tdt
GACATGTCACTTGTGACGAACACGAGCGTGTAAGTGTAGATTATGTGTTGCGGCGA	freiburg_on_jgi3.1.uniq.oligo.annotation.csv
CAGACGTAATGCGTCCTGCGTGCACATGACTGTGCCATGAATGGCAATGCTTGCGATTTT	chlamydomonas.15-55-60.nuprobes.Length60.trans
>205979
AGTAGTCGATGTGTTACGTCGAGGCGCAATCCCAGCATACTTTGTAACGTGTAATAATCG	MOST_tdt
GTGTAATAATCGGCGCTTGCGAAAGTCACGGGTTGCCCACCATGAGGACA	freiburg_on_jgi3.1.uniq.oligo.annotation.csv
AAGCGGAAGAGCTAGGAGCCACCCGCCAGGGAGATGCATCAGCGCCGTTGCTTACTCCTA	chlamydomonas.15-55-60.nuprobes.Length60.trans
>183310
AGTTGCAAGTCGCAAGGGAATGAATTGATATTAAATCGTCGTGCTCAGCATCTCTCCTGG	MOST_tdt
AGTTGCAAGTCGCAAGGGAATGAATTGATATTAAATCGTCGTGCTCAGCATCTCTCCTGG	MOST_tdt_temp
AACCGGGAAACAAGGTAGCAGCTATCACGCAAAATGTCTTGGTAAAGATAGCGGTTTGAG	MOST_tdt_anti
>205977
ACAAGATCTCTCACTGCTTCCTGTGGGGCATGGGCTCCTGGGACGTGCTGGGCATCTACC	MOST_tdt
GATGTTTCCGCCATCCTCAAGCGCCGCAACCTGGACCTACACTACAGCGAGTTCGGTCTG	MOST_tdt_temp
GCTTGCCTCGGCCCTAGCGTGGCCTGTGTGGTACGTGGACAAATCGGGGGGCGCAACGTG	chlamydomonas.15-55-60.nuprobes.Length60.trans
>205976
GGAGGACACGCGGCAATCGTTATTCACGTTGTCCACGTGTCTTGTAAATGATGCAAGGGG	MOST_tdt
GTATTGAGGAGGACACGCGGCAATCGTTATTCACGTTGTCCACGTGTCTTGTAAATGATG	MOST_tdt_temp
GTCTGAAGTCCGCCAGGAACGTGTCGGTGTCAGTCACAAGGGGGACTGTGTCGGGACTCA	chlamydomonas.15-55-60.nuprobes.Length60.trans
>171348
ACCAAGTACAAATTGGAGGCCAGAAACATGGAGGTGTCGGTTTTGCACGGCCGGCTGTCG	MOST_tdt
AATCAGGCCATGGTGACCAAGTACAAATTGGAGGCCAGAAACATGGAGGTGTCGGTTTTG	MOST_tdt_temp
TGTCCACTTAGCCATGGCCGGGCGTCCGTCTGCGTCCTGCAAACAACAACGAGCGCTGCT	chlamydomonas.15-55-60.nuprobes.Length60.trans
>205975
CAAAAAACTCAAAATAGACGAACTGAAGACCTACCTGCGCAAGCACCAACTCAAGCTGAC	MOST_tdt
GGACTCAAAAAACTCAAAATAGACGAACTGAAGACCTACCTGCGCAAGCACCAACTCAAG	MOST_tdt_temp
CAAGGAGAAGCTCATTTTTCTAATTGACGCACAAACAGAGATGTTTGAGGAGATTGTGGT	chlamydomonas.15-55-60.nuprobes.Length60.trans
>205974
GAGGAGACGCTGGCTCCTGCTGAGGTGGTGGTGGATGAGGCGTTTGAAGACATGGACTGA	MOST_tdt
GACTTGGAGGAGACGCTGGCTCCTGCTGAGGTGGTGGTGGATGAGGCGTTTGAAGACATG	MOST_tdt_temp
CTAAGGAGCCTTGCATTGATCCTCCGAACTGACACAAAGTAGCGCTTCTTTCACCACAGC	chlamydomonas.15-55-60.nuprobes.Length60.trans
>171346
GGGCCTGCGGCTCCGGATGACGATGACGAAATGTCCGATGACGTGATTATTATTGACTGA	MOST_tdt
GGGCCTGCGGCTCCGGATGACGATGACGAAATGTCCGATGACGTGATTATTATTGACTGA	MOST_tdt_temp
CAAGATCCTGCTGATGCTCAGCATGCTGCATGAGTCGCCCTGGCGCCACTTCCCGCTCAC	chlamydomonas.15-55-60.nuprobes.Length60.trans
>137493
ATGGAAAGATCTTGGATGTTTGTGTTTGACAGGACGCCCGCGCTGGCGCGGGTAGACTGT	MOST_tdt
GCTAGTGTAGCGAAGGAGTTCGGTCGTCGGATGCGTTTGTAGCAGCAAAGATGCAGTGCC	freiburg_on_jgi3.1.uniq.oligo.annotation.csv
ACGTGGAGCCGTGCCCAACCGGCCCATCCTGGAGGTTCCGGACTGGGAGAACCAGTACCG	chlamydomonas.15-55-60.nuprobes.Length60.trans
>205973
TAAGATGGCGTTTGAGACTGCCGGTGCACATTCATGCCACTTATGCTTGACATACATCAT	MOST_tdt
TATAACAAGACAAACACGGTTCAACTTCTTTGGTTTTATTCCGAGTGGCAAGTGCGTTGT	MOST_tdt_temp
AAAGTGTTGAAAGCATTTTCGATAAGAGGATGCGCACCACAGGAGTCGCGGTTTGCGCAC	chlamydomonas.15-55-60.nuprobes.Length60.trans
>171345
TTCGAACGACATGAGCACAGCAGACAAGGAGCAGCAAGGGGTTGCAACGCCGTTGCAACT	MOST_tdt
TCACCACTGCATTCGAACGACATGAGCACAGCAGACAAGGAGCAGCAAGGGGTTGCAACG	MOST_tdt_temp
ACATGAGCACAGCAGACAAGGAGCAGCAAGGGGTTGCAACGCCGTTGCAACTGCGCCGCT	chlamydomonas.15-55-60.nuprobes.Length60.trans
>171344
ACGGGAGAAACGCTTGCAGTCATAAGCGTGGAAGTACCTGTTATATTAACTTCAGCTTCG	MOST_tdt
AAACGAACACGGGAGAAACGCTTGCAGTCATAAGCGTGGAAGTACCTGTTATATTAACTT	MOST_tdt_temp
CGCCCTGTATCTTTGCACGCCCGGGGGCGAAATGCGTGAGTACATCAAACCCGCACAAAC	chlamydomonas.15-55-60.nuprobes.Length60.trans
>205972
TGAGCACTGACGGGCCGTACGACAACGTCATCAAGATAAAGCCGCCACTGGCCTTCGGGC	MOST_tdt
CTGCTGAGCACTGACGGGCCGTACGACAACGTCATCAAGATAAAGCCGCCACTGGCCTTC	MOST_tdt_temp
TGTGGGCGCGTGGGAGAGGGCAATGAGTGTTTTACGCCCGATGATGTCTGTGCTGGGTGA	chlamydomonas.15-55-60.nuprobes.Length60.trans
>205971
TTGAGGCGAGGCACAGTCTATTGCCATGTATGTAAGCATAATTCGGTCAGTCCCCTCTTG	MOST_tdt
GCCATTCAGAAATAGACAGGGCGTTGCGTGCACTAAGCAGCCCTGATGGC	freiburg_on_jgi3.1.uniq.oligo.annotation.csv
TGCAAATTGCTGCTGACCGCTGACGCCAAGCATATGATACGGTAAGTAGGGCAAAGTGGA	chlamydomonas.15-55-60.nuprobes.Length60.trans
>169031
TACGTTCTGGAAGCTACAGCTGGTGCTGCAGCTAGGTAATGCAGCGGCAGATCAGGCTGT	MOST_tdt
CATATACGTTCTGGAAGCTACAGCTGGTGCTGCAGCTAGGTAATGCAGCGGCAGATCAGG	MOST_tdt_temp
GATACAAGACGTGTGCTTGCGCCTTCGGGCATATACGTTCTGGAAGCTACAGCTGGTGCT	chlamydomonas.15-55-60.nuprobes.Length60.trans
>169030
TTGTGCCTGTGCTTACGACGTCACGGCAGGATGGCGATGAGGAGATGACGCCAGCGGACA	MOST_tdt
CTGTGCCTGTGCTTGTGCCTGTGCTTACGACGTCACGGCAGGATGGCGATGAGGAGATGA	MOST_tdt_temp
AAGCCGCTCACGACTGCGCTGGTTGTGGACCTACGGCCAGAGAACGGGGGTGGGTCGGGC	chlamydomonas.15-55-60.nuprobes.Length60.trans
>157069
AAAGATCTTATCACCAGGACATTACAATCTCATCAGGCGTCATGTAAGCACCTGCTCCGT	MOST_tdt
GTGCTTGCAGGACTCGAGTATCAACGGGAGCGATAAGCGGGAAGCAATGGCCGT	freiburg_on_jgi3.1.uniq.oligo.annotation.csv
GCTGTGGGTTTGGATTTCGGGATTCGGATGTGAGAACAGAGAACGTATGTGGGTGTCAAG	chlamydomonas.15-55-60.nuprobes.Length60.trans
>183306
TCATACATGATATGCTAAAGCGCCCTCATACTGCCGTATGGGAAGTGACAAACGACTGAA	MOST_tdt
TAGCTGATCCGTTGCCGCCTCACGCTCGCTCCTCATACATGATATGCTAA	freiburg_on_jgi3.1.uniq.oligo.annotation.csv
GAATTGGAGACCCGCCGAATTCCCTGTTCGGAGTGAAGTAATTAGCTCACGAGAATGACC	chlamydomonas.15-55-60.nuprobes.Length60.trans
>171338
ACAGGTCCTGCACCTGACGCTCAACAAGGACCTCATCCCCACACTCATGCGCAAGGTGGC	MOST_tdt
TACAAGCTGGCACAGGTCCTGCACCTGACGCTCAACAAGGACCTCATCCCCACACTCATG	MOST_tdt_temp
ACAGGTCCTGCACCTGACGCTCAACAAGGACCTCATCCCCACACTCATGCGCAAGGTGGC	chlamydomonas.15-55-60.nuprobes.Length60.trans
>129876
ACTATGACATGAGGGCACATCATTGTGTACCTATCATAGCATTTTTACCGCTGGCGCTCT	MOST_tdt
ACTGCTGTACGAACACAAACTATGACATGAGGGCACATCATTGTGTACCTATCATAGCA	freiburg_on_jgi3.1.uniq.oligo.annotation.csv
GTGGCGTGTGATAGCAATGGCGCAAGCAGGAGCTGTGTTCGTTTTTGTGGATTACTTCAG	chlamydomonas.15-55-60.nuprobes.Length60.trans
>129874
ACATGAATACGTGAAATGCAGCGCCAGAACACCAATTTGAGCATGGTGCAAGAGTGTGAA	MOST_tdt
AAGTACATCACACACAACATGAAGTTTGACCAGATTAACGAGGCGTTTGAGCTGCTGCAC	MOST_tdt_temp
TGAAGCCGGGTGACCACGTCATCCCCTGCTACCAGGCTTACTGCGGCGAGTGCAAGTTCT	chlamydomonas.15-55-60.nuprobes.Length60.trans
>145090
TTTTTTGTACTAATGATGACGTGCTTCGGCATGTGGTACTACTACGAACGGCAGCTGACT	MOST_tdt
AGCTCTGGATCGAGATCATTATCTTTTTTGTACTAATGATGACGTGCTTCGGCATGTGGT	MOST_tdt_temp
CAGCACAGCCCAACCGAGACGCTCATGTTCTGGGTCGCCTACATCTGGACACGCCCTGTT	chlamydomonas.15-55-60.nuprobes.Length60.trans
>137480
TATCTTGCCATACAGCTAAAAGGTTACAGAGCTCAGGGAACTTCTATTTCGCGGGCTCTT	MOST_tdt
GAGCTCAGGGAACTTCTATTTCGCGGGCTCTTCCGGTGCTAGCATTCGCGCGTC	freiburg_on_jgi3.1.uniq.oligo.annotation.csv
AGATCGAGCGGCTCATCAAGGAGAACAATGACTTGAAAAGCCAAATCGCCGGTGGCGGTG	chlamydomonas.15-55-60.nuprobes.Length60.trans
>205960
TACTGTTCTGCCGTGTTTTTGCTTTTATTTACTTCCCACCCACCCTTGGTCTGCCGTTTA	MOST_tdt
CTTACAGTACTGTTCTGCCGTGTTTTTGCTTTTATTTACTTCCCACCCACCCTTGGTCTG	MOST_tdt_temp
GGACGGCGAGATGCTGGTATGGAACAAGGACAGGCGCGCCTGGGAACCGTTCGGCTGCCT	chlamydomonas.15-55-60.nuprobes.Length60.trans
>169029
TCCATGAAGATCCTGGGCGCCGCCCTCTTCAACTGGGTCATGACCTCCTTCTACTACTAG	MOST_tdt
GAACAAGCATGACCATGAGCTAATGAGGAGCTTGCTTGATACGGCCTTCCAGGAACTAGT	MOST_tdt_temp
AAGCTGGCGGCCGACATCGGCAGCACCACCTTCCGCTTCTCCATCGAGTGGGCTCGCATC	chlamydomonas.15-55-60.nuprobes.Length60.trans
>106306
CAGGAGGCGGTCGACATGGTGTCAGAGGTGATTGATAAGGTGAGGCCGCAGCAGCAGTAG	MOST_tdt
CAGGAGGCGGTCGACATGGTGTCAGAGGTGATTGATAAGGTGAGGCCGCAGCAGCAGTAG	MOST_tdt_temp
TGCTGCTGCGGCCTCACCTTATCAATCACCTCTGACACCATGTCGACCGCCTCCTGGTCG	MOST_tdt_anti
>151756
TGCTCCAGCGCCTGGTCCCTGGACGGCAACTGGGTCAAGGCGAGCTACAAGATCGCGGAG	MOST_tdt
TGGTCCCTGGACGGCAACTGGGTCAAGGCGAGCTACAAGATCGCGGAGAACGAGCCCAAG	MOST_tdt_temp
TGTGCGCATCACCGAGCGTGCATGCCGAGGCGGACACCATCAGCAGTTCAACAGCTGCAG	chlamydomonas.15-55-60.nuprobes.Length60.trans
>151754
TTCCCGTAGGCTGCAGCTGATTCCCATACCCCAGCAGATGACAAACAAGAGGGGCTACGT	MOST_tdt
GAGGACGAATTCCCGTAGGCTGCAGCTGATTCCCATACCCCAGCAGATGACAAACAAGAG	MOST_tdt_temp
AGGACGAATTCCCGTAGGCTGCAGCTGATTCCCATACCCCAGCAGATGACAAACAAGAGG	chlamydomonas.15-55-60.nuprobes.Length60.trans
>151753
ACACTTACAAACATGCACGCGTCTACGCGTCATGTCATAGATTTAACGTATTGGAGACAT	MOST_tdt
GGCCTTCCCACATGGTGCAGGCTAGCCTTCTTCTGGAAACAGTTACCCGATATGTAGT	freiburg_on_jgi3.1.uniq.oligo.annotation.csv
TTGCCTCTGCTGTCGTTTGTGTTCAACATGTGGATGGAGAACGGCCTCGCCTACGCCCTG	chlamydomonas.15-55-60.nuprobes.Length60.trans
>151752
GCGACGGCGGTCCGCGCGGCACTGCGGAAAGCACCCCATACTTGCAGGGTTTGGGCTTAG	MOST_tdt
ATGAGCATGTACCGCACAGCTCTGGCGCTGCAGGCCGCCCTCGACTCTCTGGAGCTGCAC	MOST_tdt_temp
GTGCAGCTCCAGAGAGTCGAGGGCGGCCTGCAGCGCCAGAGCTGTGCGGTACATGCTCAT	MOST_tdt_anti
>151751
TCAGGCCATCCTGCTGTTCCTACTGAGCCTGGTGTCCACGGGGGTAGCCTACTCGTTGTC	MOST_tdt
ATGAATGAATGTAACCTCATTGCCCCGCTAACCCCCCTTCAGGCCATCCTGCTGTTCCTA	MOST_tdt_temp
CGCCGTGCAGGGCATCAAGCAGGGCGTGGGATCCATCCGCAACTGGAGCCACGTCCGTGC	chlamydomonas.15-55-60.nuprobes.Length60.trans
>149445
GCACAGGCACGTTTGGGGCGGGGCGGGGCAGGGATGCACCAGCTTGAGAGGGTGCGCTAG	MOST_tdt
TGACTGCTCCAGCTCTCATTACGCCGCCGACTGCTCCATGGGCGGCTGTTTGGACGACTC	MOST_tdt_temp
ATGGTCCCACAAAGAGGAGCGACGTCTGGAGCTTTGGCATGTGCCTGTACTTCATGTGTT	chlamydomonas.15-55-60.nuprobes.Length60.trans
>194894
TTGCATATATACTACAGCAAGCACCGTGAACGTTATCTTCTGCGGTATTCGCTGCGTGAT	MOST_tdt
CATGTATACAAGAGACGTAATGGCAGCGCCACGCATCTAACTAACTGACAGGAACATATT	MOST_tdt_temp
ACACTGCGGCCGCAGTCGGACCCCGACCTCTTCCCCGCCATGGCTCTTGCGCTGCCGCTG	chlamydomonas.15-55-60.nuprobes.Length60.trans
>145089
ATCGCTGTGCCGTACGTGATGCGGGTGGGCGTGTTCAGGAAGCTGCGCAAAGTAGCTTAG	MOST_tdt
ATCGCTGTGCCGTACGTGATGCGGGTGGGCGTGTTCAGGAAGCTGCGCAAAGTAGCTTAG	MOST_tdt_temp
[truncated: 3,442,111 more chars]
