# Supplementary material for: Construction and evaluation of a whole genome microarray of Chlamydomonas reinhardtii
Source: BMC Genomics. 2011 Nov 25;12:579. doi: 10.1186/1471-2164-12-579 (PMC3235179; doi:10.1186/1471-2164-12-579)
Supplement: Additional file 1 — Table S1:Transcript specific sequences for the new Chlamydomonas reinhardtii full genome microarray. Probe identifier, probes sequence and origin for the Chlamydomonas reinhardttii 4*44 K Agilent microarray. [file 1471-2164-12-579-S1.ZIP › ausgabe2.csv]

>144881/1	ACCTGCCCATCGGCGCCGTGTTGAAGCTCAAACACTTTTACGTGGAGGCGTTCGGGGACG	MOST_tdt
>144881/2	CTCGGAGCCTGACGAAATCTCGGTGGTGTGCTACAACCTGCTTGCCGACGTGTATGCCAC	MOST_tdt_temp
>144881/3	GGCGGGCACTGTGCACTGTGACCAAGACCACCATCGCGCACCCCTACGCGCTCCACGAGG	chlamydomonas.15-55-60.nuprobes.Length60.trans
>184037/1	AATAGAGGGTCGTCGACATCTGAGCCGCTGGTTTGCTTGGTGATGGGTGGTGAGGTAACG	MOST_tdt
>184037/2	AGAACGGTAGATGGACCAGGGACGGTCTGTTACATGCTACCTGTTATCCAACTGGCCAAG	MOST_tdt_temp
>184037/3	TAGATGGACCAGGGACGGTCTGTTACATGCTACCTGTTATCCAACTGGCCAAGTGCACGT	chlamydomonas.15-55-60.nuprobes.Length60.trans
>113708/1	AGTTCGGGATAAACTACGCGCACCTGCCGGAGCAATTCAAGAAGGGGTCCGTGGTGATAC	MOST_tdt
>113708/2	CAAACTGCGCAAAAGAACGAGTTGCTGTTCAACGAGTTCGGGATAAACTACGCGCACCTG	MOST_tdt_temp
>113708/3	TACGGCGAGAGCGACGAGTACAGCTTCGTGCTTGGTCGAAGCACGGACATGTACGGGCGG	chlamydomonas.15-55-60.nuprobes.Length60.trans
>176424/1	TTGTGCATGAAGATTCTGACTGCGATGACCGGCTGGTGTCCGATGATGACCGCCCCTCAA	MOST_tdt
>176424/2	TCCAAGTGCCTTGTGCATGAAGATTCTGACTGCGATGACCGGCTGGTGTCCGATGATGAC	MOST_tdt_temp
>176424/3	GCACATCGCCGACCTGGCCAGCTTTTCGCATGTGTCACCTGACAACGAGCGCAAGCCCAA	chlamydomonas.15-55-60.nuprobes.Length60.trans
>184033/1	AAGGGGCAACAGCTACCTGCTACAGCCGACAGGGACCGTCGATAGCTGCACGCTGCTACT	MOST_tdt
>184033/2	CTATAGCAGCGAACGCGAGCCACATCAAAGGGGCAACAGCTACCTGCTACAGCCGACAGG	MOST_tdt_temp
>184033/3	AAGTCAGGCTTTACGCACTCGCCGCGGTTCCGGGAGCCCTCGGACTTTGGTGCGGATGTG	chlamydomonas.15-55-60.nuprobes.Length60.trans
>176422/1	AGATTGAGATTGGCAATGACCTGCGCAAGCAGTTTGCCGCTGCGGGCGGCATGGAGATAT	MOST_tdt
>176422/2	CTTCGCGCTGCCCTGTTTCCTCATCTTCTGCATCTTGATGATTGTGCCCACTGCCCTGAT	MOST_tdt_temp
>176422/3	CACGCGCCGACCATCAGGGCAGTGGGCACAATCATCAAGATGCAGAAGATGAGGAAACAG	MOST_tdt_anti
>55270/1	TTTTGATTGAGAGAACAAAAGAGCTGAGTGTGTGTGCGAGCTCGCGCTGTACAGCTATAT	MOST_tdt
>55270/2	GCCTGATCTGTCTTTCAAACTATATGATGATGATGCACAGTCGCAGCTCAGGGTGTGGC	freiburg_on_jgi3.1.uniq.oligo.annotation.csv
>55270/3	GTTCGCTCCGAGTACACCCTGCCTGAGGGCAACCAGTGGCGCTACTCCGAGTTCGTGAAC	chlamydomonas.15-55-60.nuprobes.Length60.trans
>168810/1	ACGCGATGGGCGGTCTGGTCGGTGGTGGTGGCCGGCAGCCGGGCATGTTCGGCATGCTGG	MOST_tdt
>168810/2	CTGCTGAACGCACCGCAGGGCCTGGCCGCTTCAAGTCCTGCCTTGAATGTGCCTTCTCAC	MOST_tdt_temp
>168810/3	TCGTGCCGCACCTTTTGTCGTTGCTGGCTCCCCAGGTGGTTAGCAACCTGCCGGAGGCCT	chlamydomonas.15-55-60.nuprobes.Length60.trans
>156847/1	TTCGCTACATTGGTTGTAGTTGATTGCATGAAACGTACCCAGTTGCGCATGCATGGTTGT	MOST_tdt
>156847/2	TGCATCAAATAGATACCATGATTGCCATAGACGGTTCGTAGCTACAAAGTTCTTCGGCAT	MOST_tdt_temp
>156847/3	ACAACGTCGCTGGATCACTTCTGGAGCCCTGCAAGGTGCCAAGCATGATGGAGCTACGAC	chlamydomonas.15-55-60.nuprobes.Length60.trans
>172065/1	TCTTGAGATGGTGGAGCAGCAGTGGCTGGTGCAGGAGATTAACGACCAGATTGCGGAGCT	MOST_tdt
>172065/2	CACCTCTTTACGCAAGCACGCATTCACTGTGTCTTCATCGTGTCGTGTCACTCGACATCG	MOST_tdt_temp
>172065/3	GGCGGTGTTTGGGCAGGACGGCAAGAGCGCGGACTTCCTGGATGGACAGAACGAGCGGCT	chlamydomonas.15-55-60.nuprobes.Length60.trans
>119005/1	AACCGCTGGTGGTCCGAAATTCAACACGGCACCTATGTATTTGACCGCCAGGAGGCTGAG	MOST_tdt
>119005/2	CTGGGTGACCTGGCCAACCGCTGGTGGTCCGAAATTCAACACGGCACCTATGTATTTGAC	MOST_tdt_temp
>119005/3	GCGGTGCTGACCCGGCTGTTTGTTAAGCTGGTGTTGGACTACCTGAACGAGGTCGCATAC	chlamydomonas.15-55-60.nuprobes.Length60.trans
>156845/1	ATGTGTGTGGGATGCAGGGGCAATAAGGCATAACACGCTGGGATACTCCCCAGCTGGGAT	MOST_tdt
>156845/2	ATGAAATGTGTGTGGGATGCAGGGGCAATAAGGCATAACACGCTGGGATACTCCCCAGCT	MOST_tdt_temp
>156845/3	ATGAAATGTGTGTGGGATGCAGGGGCAATAAGGCATAACACGCTGGGATACTCCCCAGCT	chlamydomonas.15-55-60.nuprobes.Length60.trans
>172060/1	TACAAGACCTCCAAGACCTGCTACAACTGCGGGTGTCAGGAGATGGCCATCAAGCGGCTT	MOST_tdt
>172060/2	TTCATCATCGATGAATACAAGACCTCCAAGACCTGCTACAACTGCGGGTGTCAGGAGATG	MOST_tdt_temp
>172060/3	CCTGTGGGAAGAGATGGCGTCGCTCAACGTCGACAGGGACCATCTCCTGGAGAAGAAGAA	chlamydomonas.15-55-60.nuprobes.Length60.trans
>144879/1	GAGCTGGCCAAGATTGAGGAGCAGCAGCAGGACATGACGCAGCAGCAGGACGTGTATTAG	MOST_tdt
>144879/2	GAGCTGGCCAAGATTGAGGAGCAGCAGCAGGACATGACGCAGCAGCAGGACGTGTATTAG	MOST_tdt_temp
>144879/3	ATACACGTCCTGCTGCTGCGTCATGTCCTGCTGCTGCTCCTCAATCTTGGCCAGCTCGCC	MOST_tdt_anti
>107035/1	TGTGCTGGATTTGCCTTGATGACACCAAGGACCGTGACGTACTAGTCAGCCCCTGCCGTT	MOST_tdt
>107035/2	GTGCTGGATTTGCCTTGATGACACCAAGGACCGTGACGTACTAGTCAGCCCCTGCCGTTG	MOST_tdt_temp
>107035/3	GCTGACTAGTACGTCACGGTCCTTGGTGTCATCAAGGCAAATCCAGCACATGTCATCAGT	MOST_tdt_anti
>160095/1	ATATTCCAGGAGACCTGCTGACGAGGGTATTTAGTTTCCTGGACGTCAATGACTTGATAC	MOST_tdt
>160095/2	GATATTCCAGGAGACCTGCTGACGAGGGTATTTAGTTTCCTGGACGTCAATGACTTGATA	MOST_tdt_temp
>160095/3	CAACCGCTGGACACGCAATGCTTGGGGTTGAAAATGATGCCCTGAAGAACAATGTGGCTT	chlamydomonas.15-55-60.nuprobes.Length60.trans
>152481/1	TTTGGTGGCTAAGTGATTGACATATGATATATGCGTGCGACATGTTCGGGAGTAGCTCTC	MOST_tdt
>152481/2	AAAGGTGGAAGCTCTTTGGTGGCTAAGTGATTGACATATGATATATGCGTGCGACATGTT	MOST_tdt_temp
>152481/3	GCTGATGGACCAGGCCTTGGCCCTGCACAACAACATCTCCAGCTCTTCCACGCTGCCCTC	chlamydomonas.15-55-60.nuprobes.Length60.trans
>184029/1	ATAAACTCAGAAACATGGAGCACATCATCGAGATAGCGGTTGTACGGCGTGTTGGATTGA	MOST_tdt
>184029/2	CCTAGTTCGCAGCCATGCCGATTCACGGTCTCGAGTTCACTGATAGTCAGC	freiburg_on_jgi3.1.uniq.oligo.annotation.csv
>184029/3	AAGAGCAAGAACTCGTGAGCTGCATCGCACGTCTGCCGCGGTCGCTCATAACCGCGACCA	chlamydomonas.15-55-60.nuprobes.Length60.trans
>55268/1	TGATGGGGGCGGCTGAAGGAGTAGTCAGGATCGGGGCTCGGGCTCTCAGACATTGTGGAT	MOST_tdt
>55268/2	GCCTTCGAGAAGATCCGTGTGAACCCCGGCAACTTCGCTGACGGCCGCAAGACCT	freiburg_on_jgi3.1.uniq.oligo.annotation.csv
>55268/3	AAAATGCAGCTGAACGTCGCGCACCACTATTGCGAGTCCATCAACAAGACTATCCGTCGC	chlamydomonas.15-55-60.nuprobes.Length60.trans
>176419/1	TGATATTACAGTGCACCTCATGTAACGCACTTGGTTGAACAAAGCCGGAACAAGAAGTGC	MOST_tdt
>176419/2	AGGGACCGGGTTCATGTTGGTCTGAGTGAAGAACGAACGGCTGACTGGCA	freiburg_on_jgi3.1.uniq.oligo.annotation.csv
>176419/3	AGCTCGCTTCTCGCCGGATGACAAGTTCTCTCGGGAACGCATCACCTGCAAGAAGCGGTT	chlamydomonas.15-55-60.nuprobes.Length60.trans
>184027/1	AATCGTGTGTGAGGACAAAGTTTTTGGATGTGACATTACAAGACGGCACTTGCTGACCAG	MOST_tdt
>184027/2	GCGGAGGTCTCGATCCAACGGCTTAACTACACAGCAGCTCGTATGCACGTTCGGGTC	freiburg_on_jgi3.1.uniq.oligo.annotation.csv
>184027/3	AGCTGAAGGGGTTCCTCGTGCTCCACAGCGTCAAGGGAGCTGCGCTGGTTGGCTTCGAGC	chlamydomonas.15-55-60.nuprobes.Length60.trans
>176416/1	TTTACATCAAATGAGCATGTGCGTCTGTATCACATCAACAACAACAGTGCCACAGGCACC	MOST_tdt
>176416/2	CGCATTCTTTGCTGGTATTCGTTACGTGTTTACATCAAATGAGCATGTGCGTCTGTATCA	MOST_tdt_temp
>176416/3	GAGTGATCGGGTCATTCGCACCAGCGCACAGCAGCTTGCGTTGATTGGCAGGATATGGGT	chlamydomonas.15-55-60.nuprobes.Length60.trans
>176415/1	AGCTCATGCGTGACCTGGAGATTATCAACAACCTCATCGGCGCTCTGAAGACCACCACGG	MOST_tdt
>176415/2	CTACAAGGACTTGAAAGTTCGCACATACAGAGAAGAATCACGTACACCGAGACGAAGCGC	MOST_tdt_temp
>176415/3	ACTTGAAAGTTCGCACATACAGAGAAGAATCACGTACACCGAGACGAAGCGCAGACGCTG	chlamydomonas.15-55-60.nuprobes.Length60.trans
>184023/1	ATTGAAAAGCGGCGATCACACTACTGGAGACGAAGAAGACGTTGGAAATTAGCGAGCAAT	MOST_tdt
>184023/2	CGTAGCAGTACTTATCATGTGCTTTTTCGTTTCTTCAAGAGGGAAAGTTGCTTGCTCGTG	MOST_tdt_temp
>184023/3	TGGAGCAGTGTTTTACAATTGCCGGGCCGAGTGACGGTCAGTGCACGAGAGGGAACATTC	chlamydomonas.15-55-60.nuprobes.Length60.trans
>176413/1	TTTTCGATTGACAACAAGCTCGGGTCCTTCGGGCGCACTCGGGGACACTCCAGTATGTTG	MOST_tdt
>176413/2	TATGTCAAGCCCATGATGCCTAGTGTCGCTTTCGGTGAGGGCATTGCACACCTGGAAAAA	MOST_tdt_temp
>176413/3	TACCTGGCGGACGGCAACATCCACGGTACCATCACCTTGCTGCCATCCAGTGCACAAGGC	chlamydomonas.15-55-60.nuprobes.Length60.trans
>168803/1	ATCTGCTGTGCGTCAAGGTCAAGAGCTACAAGTCCGTGTACCAGCTCATCGCCAAGGGCT	MOST_tdt
>168803/2	ATACAGATCGTTGTGAGCTACATGGAGATCTACAACGACCGCCTGCACGACCTGTTGCAG	MOST_tdt_temp
>168803/3	AGCTGATGTTTGACTCGGGTGTTGACGTGAAGCAGCCGTACGACATAAAGGTGTACAACG	chlamydomonas.15-55-60.nuprobes.Length60.trans
>184021/1	GGTGATAATAAAGCAAATTCTTGAATCCATTTCCCACCACGGTACCATGTCACCAACCGC	MOST_tdt
>184021/2	CTGGTCCAACAGCAAATACAGCAAGCCAAGTCAATAACAGTCCATGGTGATAATAAAGCA	MOST_tdt_temp
>184021/3	TAAAGCAAATTCTTGAATCCATTTCCCACCACGGTACCATGTCACCAACCGCCCACCCGT	chlamydomonas.15-55-60.nuprobes.Length60.trans
>176410/1	TTATACGAATCATTCTACCGCTATGCCGGTGGCCTCGATGACCCCACGCCCCGGCTGGTC	MOST_tdt
>176410/2	CCTAGGTTATACGAATCATTCTACCGCTATGCCGGTGGCCTCGATGACCCCACGCCCCGG	MOST_tdt_temp
>176410/3	TAGGTTATACGAATCATTCTACCGCTATGCCGGTGGCCTCGATGACCCCACGCCCCGGCT	chlamydomonas.15-55-60.nuprobes.Length60.trans
>164448/1	TGCTTGACTGGCTGTCGGGGGAGAGGCCGGGATGGAGTGATTCGGCTTAAGTTGTGGCGT	MOST_tdt
>164448/2	AGCACGGCTTCAATGGATGGAAAGTTCGCACGGCAGGACAGTGTCGTGGACGGTGGGCA	freiburg_on_jgi3.1.uniq.oligo.annotation.csv
>164448/3	TTGGCAGTGCTTGACTGGCTGTCGGGGGAGAGGCCGGGATGGAGTGATTCGGCTTAAGTT	chlamydomonas.15-55-60.nuprobes.Length60.trans
>172054/1	ATAACGACCTGGTGGCCAAGCTGATTGGCAAGACCGGCATCATCCGCAAGATACCCATGC	MOST_tdt
>172054/2	GACGAGGTGGAGGAATACTTCTTCGCGCACTACGTGCTCCATTTTAGTCAGCCCTACCTC	MOST_tdt_temp
>172054/3	TCCCGGCGGGTTTGATGTCCCGCCAGACGCCTTCCTGCCCCACTACTCGCTCGCCTCGCT	chlamydomonas.15-55-60.nuprobes.Length60.trans
>172051/1	TAAGGGCCCTTGCTTATGACATAGGAGTGTTCGCATGTATGTTGACATTGACAGCCATTG	MOST_tdt
>172051/2	CTGTTCAACATGCGCAACTCTTTCACACATATTACCCAAGCTCCACTATCGACAAAACAA	MOST_tdt_temp
>172051/3	GGAGGCGATGCATGCGGGCACCAGCCTGCGCTGGTCCGTGTCCGCACTGCAGCGTGTGGT	chlamydomonas.15-55-60.nuprobes.Length60.trans
>156833/1	ATTAAATCAAGCGATGAATTGGGTCACGGCTAGCTGCAAATGCAGCAGCTTCATGTAACC	MOST_tdt
>156833/2	TGATTTGACTCCGTAGGTAGATGAATGACTTCCACACAGTACCGGTATTGAACACCTTGA	MOST_tdt_temp
>156833/3	GCGCTCCGTGATTTTTGACGTTTTGACACGCGGCTTGAAGAGTCAAGAGTGGCTGCAGCA	chlamydomonas.15-55-60.nuprobes.Length60.trans
>144867/1	CTGGTTATATAAGATGGGTATGAATAGCGACCTAGACAAGTGGATAGAGAAGGTGAAGAA	MOST_tdt
>144867/2	TCCCAGCTCCATATTCACCGCTCGCCTTTCCTTGTACCTGAAGACCCTGGTTA	freiburg_on_jgi3.1.uniq.oligo.annotation.csv
>144867/3	GGTCACCGTCTGTGGTGACATCCATGGGCAGTTCCATGACTTGCTTCGGTTGTTTGAGAC	chlamydomonas.15-55-60.nuprobes.Length60.trans
>152474/1	GAGGTCGCGTACCGGGACGCCCCTGAGGCGCGCCTGTTCGAAGACGAGAACAAGCTGTAG	MOST_tdt
>152474/2	CAAGCGGAGACCACTCCGCCCGACTTCGTGAACGACAAGTTCAAGGAGGTCGCGTACCGG	MOST_tdt_temp
>152474/3	CCGCTCCCGCTGCAATATGTCCTGCGGGTCGCGGCCCAGGTCCCCGTCATTCTCGTGCAT	MOST_tdt_anti
>144862/1	TGAGATGGCATGGAGTGGTGTCGTAAGGTGTAGAACGCAGCTGCGGCCTGCCGGAGGGAA	MOST_tdt
>144862/2	CCGCTTCGTGAGATGGCATGGAGTGGTGTCGTAAGGTGTAGAACGCAGCT	freiburg_on_jgi3.1.uniq.oligo.annotation.csv
>144862/3	TGTCCGCTGTCACCGCTTCGTGAGATGGCATGGAGTGGTGTCGTAAGGTGTAGAACGCAG	chlamydomonas.15-55-60.nuprobes.Length60.trans
>176409/1	GACGCGCCGTCATGCGTTTTTTCGTGTTTTACAAAGCGCGTGAACTGGCTCATCCTTTCG	MOST_tdt
>176409/2	CTTATAAGGGACACCTGGTGTCCACACACGGCTATTTCTACGACCGTGAGCGCAACAATG	MOST_tdt_temp
>176409/3	CACCGGACCAACTGGTGGTTTGTCGTCTGGTGGCGTGTGGGAGAAGCTCGCAGACGAGGG	chlamydomonas.15-55-60.nuprobes.Length60.trans
>176405/1	AAGACGGACTTCTCAGAATACACGGAGGTGAAGCTCAAGATCATGCAAAACCTCAAGTAG	MOST_tdt
>176405/2	GAAGACGGACTTCTCAGAATACACGGAGGTGAAGCTCAAGATCATGCAAAACCTCAAGTA	MOST_tdt_temp
>176405/3	AGACGCACCACCTGAAGAAGACGGACTTCTCAGAATACACGGAGGTGAAGCTCAAGATCA	chlamydomonas.15-55-60.nuprobes.Length60.trans
>138199/1	GATAGGCCGACAGGATGCGAGAGGATTTGGACCAGCATGTTGTAATCCAACTCTAAAGTG	MOST_tdt
>138199/2	TTGAATCAGTAGCTTCACTTCTGCCTCGGGTCCTATCGGCTGGTCTAGCTCG	freiburg_on_jgi3.1.uniq.oligo.annotation.csv
>138199/3	TGGAGCTGAGCGATGGTATTTTCAGTATGCCCGTATAAACTTGCGGCCGGAGGATCCTGC	chlamydomonas.15-55-60.nuprobes.Length60.trans
>98399/1	TTTCAAGGCGGAGGACGACATCACGCAGGCGTTCAGCCATCTGGCCACCAGGGACGACTT	MOST_tdt
>98399/2	CTGGTCACGAAGGAGGATTTCAAGGCGGAGGACGACATCACGCAGGCGTTCAGCCATCTG	MOST_tdt_temp
>98399/3	AATCCTCCTTCGTGACCAGCTGGCTGAACGCCTGCGTGATGTCGTCCCTGGTGACCACCT	MOST_tdt_anti
>172048/1	ACGCGATACGCTATTATACCCAGCAAGGTGGCCAAGGTGCCATTTCAGCACCGCCAGTGA	MOST_tdt
>172048/2	CATTAGCAGACCGTCCCTGCGTCCTATGCTTGATCACTTCACGACTACCGTATCCCTGAC	MOST_tdt_temp
>172048/3	CTTCCCCTTTGACAACTACCTGACCCGGTCCTTGCTTGGTGAGGCCGTGTTTCGGTTACC	chlamydomonas.15-55-60.nuprobes.Length60.trans
>172047/1	AGATCACCAAGCGCTTTGGCATGGTCTTCATTCTTGATGATATCATCGACCAATGGAGTG	MOST_tdt
>172047/2	GTCAAAGATCACCAAGCGCTTTGGCATGGTCTTCATTCTTGATGATATCATCGACCAATG	MOST_tdt_temp
>172047/3	TCTTCATTCTTGATGATATCATCGACCAATGGAGTGCGAGCCAGCACGTGGGCGAGAAAG	chlamydomonas.15-55-60.nuprobes.Length60.trans
>156829/1	TTTGGACAAATGAAAAGTTGGCAGGGCTAAAAGCATCTACACAGGCTGGAGGTCGTTGAA	MOST_tdt
>156829/2	AAAGTTGGCAGGGCTAAAAGCATCTACACAGGCTGGAGGTCGTTGAAGGG	freiburg_on_jgi3.1.uniq.oligo.annotation.csv
>156829/3	CGGTTGGGGCTTTTGGACAAATGAAAAGTTGGCAGGGCTAAAAGCATCTACACAGGCTGG	chlamydomonas.15-55-60.nuprobes.Length60.trans
>172046/1	AGATCTGTTTCAGCCGCGACGTGGATGCCGCATACACCGGCTGTGGCCATGTCATCTGCG	MOST_tdt
>172046/2	CAAGATCTGTTTCAGCCGCGACGTGGATGCCGCATACACCGGCTGTGGCCATGTCATCTG	MOST_tdt_temp
>172046/3	TTCAACTCCTGCTACCACTTGACGGACGTGCCCAGTTTTGTGTCGGGCCGGCACCTGGTC	chlamydomonas.15-55-60.nuprobes.Length60.trans
>156825/1	AGACGGGCTGAGGCCTTTGCTGTACTGCTGCATATGTTAAATTTAATGACATGTAGCTGT	MOST_tdt
>156825/2	CTGAAGACGGGCTGAGGCCTTTGCTGTACTGCTGCATATGTTAAATTTAATGACATGTAG	MOST_tdt_temp
>156825/3	TGGACGTGGGGGAAGTGCACTGGGTGCCTACGGCAGGCACGGCGCACAGGGCAGGCACGT	chlamydomonas.15-55-60.nuprobes.Length60.trans
>101710/1	TCAACGGCTACATGTTGCACAACCTGGCGCACATCGAGCTGAACGCGATTGACCTGGCAT	MOST_tdt
>101710/2	TTCTCAGCACTGGAGCTGCCAGACCAGTTCTATGAGGACTTCGCGAGGGTTGCTGACGAC	MOST_tdt_temp
>101710/3	CATCGAGCTGAACGCGATTGACCTGGCATGGGACACGGTGGTGCGGTTCTCAGCACTGGA	chlamydomonas.15-55-60.nuprobes.Length60.trans
>107015/1	TGAGGTGAAGCAATCAACACGTATGGGCAGAGTCTTTGAGGCCTACTGCAGCAGGCAGGG	MOST_tdt
>107015/2	CAAAATCATTATCAAAGATCAGAGCGGCTCGGCGGTGCGCTTTGAGGTGAAGCAATCAAC	MOST_tdt_temp
>107015/3	TGCGCTTTGAGGTGAAGCAATCAACACGTATGGGCAGAGTCTTTGAGGCCTACTGCAGCA	chlamydomonas.15-55-60.nuprobes.Length60.trans
>152465/1	TTGCAGGCAGGTCGCATGGCTGCAAGGGGATGCTTGGGGTGTGTGTGTGTGCAAAGATAG	MOST_tdt
>152465/2	AAATACGTGCAGTCTAGCAGCTCGGAGGTGACAGCTGCGCACAATGGGAGT	freiburg_on_jgi3.1.uniq.oligo.annotation.csv
>152465/3	TACTCGAATATAAATACGTGCAGTCTAGCAGCTCGGAGGTGACAGCTGCGCACAATGGGA	chlamydomonas.15-55-60.nuprobes.Length60.trans
>152464/1	ACTGTCCCATGCGTTTCCACAACCTGCACAAAATCACAAAACACACATTCTCATTTCAAC	MOST_tdt
>152464/2	ACCTCATCATGCCGCTACTCAAGTACGGAAAGCAGTAGCACTTCACGGCCCT	freiburg_on_jgi3.1.uniq.oligo.annotation.csv
>152464/3	TAAGCCATGAACGAGCTAATGAACTGGGAAGTTCGCTAAATTTCCCTTCACCAGTGCCAC	chlamydomonas.15-55-60.nuprobes.Length60.trans
>160073/1	TTAGCAACATCATCAAGGAGTCAATTGATGCAGTGCTGCAAAACCAGCAATACAGCGAGG	MOST_tdt
>160073/2	GCCAATGGACGTCGAGCTGTCTAGAACATTGCATAAAGCGCCTCACAGCGT	freiburg_on_jgi3.1.uniq.oligo.annotation.csv
>160073/3	AGGTTAGCCAATGGACGTCGAGCTGTCTAGAACATTGCATAAAGCGCCTCACAGCGTTGA	chlamydomonas.15-55-60.nuprobes.Length60.trans
>144853/1	TGTTCTTGAACGACAAGCTCAACATGTACGCCACCAACCGCCCTTCCATGCTGCGTCTGG	MOST_tdt
>144853/2	CACACTGGAGCTGCACTACTACAAGTACGCGATGTTCTTGAACGACAAGCTCAACATGTA	MOST_tdt_temp
>144853/3	GTTACAACGCCAACGGGGTGGACCTCAACCGCAACTTCTACACCAGCGCCTTCCCCTTTG	chlamydomonas.15-55-60.nuprobes.Length60.trans
>160070/1	TGACTTTAGATGACAATCAACCACATGTGACATGCTGATTCGTAACCGAGGTGGGGGATA	MOST_tdt
>160070/2	GTGCTGATTCGTAACCTAGGTGGGCACTTGAGGCCGGAACTGCGTGACTCT	freiburg_on_jgi3.1.uniq.oligo.annotation.csv
>160070/3	AGCCCGCTGGCACCGTATACCTGTCCGATGGCGAGGGCCATGTCGTTCGCCGCTCCACAA	chlamydomonas.15-55-60.nuprobes.Length60.trans
>187998/1	AGTGGCTGACTGACCCACAACTTGTTTGGCACGGAGTGGCGTGTAATGCAACGGAAGTTG	MOST_tdt
>187998/2	GCCGATGGCGGGAGGAAAAGTAGCGGTGTAAGTGGCCTCTGAAGGCCGTT	freiburg_on_jgi3.1.uniq.oligo.annotation.csv
>187998/3	TGAGGCAGCAATGCAGTGGGATTACCTGACTGAGTGGCTGACTGACCCACAACTTGTTTG	chlamydomonas.15-55-60.nuprobes.Length60.trans
>140499/1	ATCCATGAGACGCGCGTGAAAATGTCGACAGAGTGGTTCAACAACTGCGTGGCATCGCGC	MOST_tdt
>140499/2	CGTGCGTGTAACGGAGAAAAAAGATGGCCGATGCATCTGAAGCCGAGAGGAATATGGTGG	MOST_tdt_temp
>140499/3	TGACATCCATGAGACGCGCGTGAAAATGTCGACAGAGTGGTTCAACAACTGCGTGGCATC	chlamydomonas.15-55-60.nuprobes.Length60.trans
>187997/1	AGGGTCTTGCATCGAGGCGTGGATTGAGGACGCACGAGGATTGTAAAACAAAGGGCGACA	MOST_tdt
>187997/2	AATAAACAAGAAAGGGGCAGGGTCTTGCATCGAGGCGTGGATTGAGGACGCACGAGGATT	MOST_tdt_temp
>187997/3	CGGTCGTTGCCGTGCAACGAGTGACCTGAGTGGCGGTTGGCAATAAACAAGAAAGGGGCA	chlamydomonas.15-55-60.nuprobes.Length60.trans
>184008/1	ACGAACGTATTTGCAGCTTTCTAGCATGTAAGAGCCTTAGGTACCATGAACCGCATGAAC	MOST_tdt
>184008/2	GAGCCTTAGGTACCATGAACCGCATGAACCGCCCTGTAGACGTTGCTCGG	freiburg_on_jgi3.1.uniq.oligo.annotation.csv
>184008/3	GTAACGAACGTATTTGCAGCTTTCTAGCATGTAAGAGCCTTAGGTACCATGAACCGCATG	chlamydomonas.15-55-60.nuprobes.Length60.trans
>140498/1	TACACACGACGAGCTGTTGGAGATGGGCAGTGCGGCGCTGCACGAAATCAATGAGAAGCT	MOST_tdt
>140498/2	TGACGCACTGGCTCGCGAGCGGCGTACACACGACGAGCTGTTGGAGATGGG	freiburg_on_jgi3.1.uniq.oligo.annotation.csv
>140498/3	CTTTAGCGAACCTCTAGTCCCTCAGCTTCGAAGTGACTATGACGCCTTTCAGAAGCAGCA	chlamydomonas.15-55-60.nuprobes.Length60.trans
>132888/1	TTGACCGTTTCTTTGCATGGGGTGTGCACCTGGTGAGGGGAGCGCTGCTCACTCCAAGCG	MOST_tdt
>132888/2	CGAGTGCATGAAGGCAGGAGTGACGTCGCTAATATGCGGCGGGAAGCAGGGATTGGATTC	MOST_tdt_temp
>132888/3	CTGCCGGTGCGGAACATGGGCCACGTGTCGCGTTGGTCGTGGTCGAGCGCTAGGCAAGGA	chlamydomonas.15-55-60.nuprobes.Length60.trans
>187994/1	TATCCTGACCATCTGACTGAGAAGACGCTTCATGTATACTGTGTTCAACCGTGTGTGTCA	MOST_tdt
>187994/2	CTGTCTCCATTCTATCCTGACCATCTGACTGAGAAGACGCTTCATGTATACTGTGT	freiburg_on_jgi3.1.uniq.oligo.annotation.csv
>187994/3	CATCTGACTGAGAAGACGCTTCATGTATACTGTGTTCAACCGTGTGTGTCAGGCTAGGCG	chlamydomonas.15-55-60.nuprobes.Length60.trans
>184005/1	ATTTTGGGTTTGAAGCAAGCACCCTGGGTTCAACAAGTTAGAGAAGTTCGGGTATCTGCA	MOST_tdt
>184005/2	TCTGTCGGCCCGCTATTGGCGTGTGCATGCGACAAAACAAGAATACGCTATCT	freiburg_on_jgi3.1.uniq.oligo.annotation.csv
>184005/3	GTTGCAGAGCTTGCCTGTGCGGATGGTTCTAAGTTGGTTTCACACTCATGCCCGGGTTTT	chlamydomonas.15-55-60.nuprobes.Length60.trans
>187991/1	CCACCAGCAGGTCGAGATCGAGTACGGGAACTATTCGTGTAATGATCATGTCGTTTCTCA	MOST_tdt
>187991/2	TCCAAGTGGTCTCGTTCAAATTTCACGGCTTGAGCTTGTCGCTGGCGACTAGGCCT	freiburg_on_jgi3.1.uniq.oligo.annotation.csv
>187991/3	AGGCTGGCGGTTTTTAGCTCCTCGAATCCAAGTGGTCTCGTTCAAATTTCACGGCTTGAG	chlamydomonas.15-55-60.nuprobes.Length60.trans
>184001/1	CGTGCGCGCGCAAATGTGGTAGGCGCTTGTAGCAAGCGCAACTGTAACTCCAAAGTTTCA	MOST_tdt
>184001/2	GTACGCTATCCGCGCTCGCCGGAAAACTGTGACGGAGAAGGACTTCTTGGAGGCTGT	freiburg_on_jgi3.1.uniq.oligo.annotation.csv
>184001/3	CCCTGAGTTTACGCGGCAGATCTCAACTAGCATTTCTCTTGACCACTGCTTCTTTCCTGG	chlamydomonas.15-55-60.nuprobes.Length60.trans
>132881/1	TCTAATGCATGAGTACTTTCAAGTTATACTGTCGAGTAATTTGCGCGTCCCATGAGGGGC	MOST_tdt
>132881/2	GGGCGGGTGGGTGTACCCAATATTTGCTCCCTTCAATTGCTTTCAACCTCT	freiburg_on_jgi3.1.uniq.oligo.annotation.csv
>132881/3	GGCAGAGTTGGCACCTAGGACCTTGGCTGGGGTATAGGACGGAACCATTTGGTCGTGTGT	chlamydomonas.15-55-60.nuprobes.Length60.trans
>172039/1	TGCATCGGTCTCAGCTGCTGGTGCTGCGACATCAACCAGTGCACGTATCAGCGGCAGAGC	MOST_tdt
>172039/2	CAGCAGCAGAGCTCAAGTGTGTCAGGCAACGCACTGTCAGGCACTTCAGCGAGCAAGACC	MOST_tdt_temp
>172039/3	TCTGATGCCTCCGTTGCGCCAGTGTGCACCTCTCACAGCAGTCAGAGGTTTCTTGCAGCA	chlamydomonas.15-55-60.nuprobes.Length60.trans
>172033/1	TCATTGCCTCATCCACGTCAGCCCGTGGCGCTGGCGGCGTGGTCATTAATTTCACCCACG	MOST_tdt
>172033/2	ATGATGGTCATTGCCTCATCCACGTCAGCCCGTGGCGCTGGCGGCGTGGTCATTAATTTC	MOST_tdt_temp
>172033/3	CGCTGCCAAGCCGGGCTGTGTCGAGCCCACACATGATGGTCATTGCCTCATCCACGTCAG	chlamydomonas.15-55-60.nuprobes.Length60.trans
>138180/1	ATACTGTGCCAGCGTAGGCCTATGTACCTGGCAGCACTGAATGTAAAACCTTCGCCCCGG	MOST_tdt
>138180/2	GCGATCCTATCAGGATGGAGCATGCCGAAACGTGCGACAGGCCAATCATACTGT	freiburg_on_jgi3.1.uniq.oligo.annotation.csv
>138180/3	TTGCCAAATGATTGGGATACTGTGCCAGCGTAGGCCTATGTACCTGGCAGCACTGAATGT	chlamydomonas.15-55-60.nuprobes.Length60.trans
>164424/1	TCAAATTTATTCCCAACTACGACGCTATGGACGAGTACAAGAAGGGTGACCACCTCTAAG	MOST_tdt
>164424/2	CCGCTGGCACTGTGTGGTTAGAGTTACGCATACGAGCCTGGCATTGCTGTA	freiburg_on_jgi3.1.uniq.oligo.annotation.csv
>164424/3	TTAAAACCGCTGGCACTGTGTGGTTAGAGTTACGCATACGAGCCTGGCATTGCTGTAACG	chlamydomonas.15-55-60.nuprobes.Length60.trans
>144849/1	ATCAATGACCTAGAGGAGGGCATGCGGATTCCCCTTGAAGCTGACCCCAACAGCAGCAAG	MOST_tdt
>144849/2	CATTAAACAACCTTCAGTTCTTCTCCTCGGCAGTTCTTTGCACCACCATCGCACTCAGCC	MOST_tdt_temp
>144849/3	ATCTCACAGCAAAGCCGCCTGGATAACAACACAGCGGGAGCATCGGGCGGTGCGGTTTTT	chlamydomonas.15-55-60.nuprobes.Length60.trans
>144848/1	ATACTGGCCAGCCGCAACGTGCATGGAGCTGCAACAACAGACCGGCTACCTGCTGCCCAT	MOST_tdt
>144848/2	TAGTAATACTGGCCAGCCGCAACGTGCATGGAGCTGCAACAACAGACCGGCTACCTGCTG	MOST_tdt_temp
>144848/3	AGGGGCTCAGCGCTCGGGTGCGTGAGGTGCAGGCCAGTGCCACCGCAACTTATTGGCCGG	chlamydomonas.15-55-60.nuprobes.Length60.trans
>144846/1	CCCGGTGCTCAACTGCTACTACGACGGGAACACGGGGCAGTACTACGAGCTGAAGACGTG	MOST_tdt
>144846/2	TACGACCCGGTGCTCAACTGCTACTACGACGGGAACACGGGGCAGTACTACGAGCTGAAG	MOST_tdt_temp
>144846/3	ACCCGGTGCTCAACTGCTACTACGACGGGAACACGGGGCAGTACTACGAGCTGAAGACGT	chlamydomonas.15-55-60.nuprobes.Length60.trans
>195599/1	AAGAACGAGGACCAGCGTGAGTTCGCCAAGCTGGTGGAGAGCTTCAAGAGCCAGTACAAC	MOST_tdt
>195599/2	CCAACGTCGCCGTTTGCTAGTGGCGCGGCTCTCGGAAGTGTAATGGGTTCA	freiburg_on_jgi3.1.uniq.oligo.annotation.csv
>195599/3	GTGCTGTCGATGCGCCTGAAGGTGCCCCCGGTCATCAACCAGTTCGTCACCCGCGCGCTG	chlamydomonas.15-55-60.nuprobes.Length60.trans
>195598/1	AAAGGTCACATAGGGGCCCGGGGCGGATTGGCATGCTTCGAGGGTGTAACATGAAGTAAG	MOST_tdt
>195598/2	GAGGGGTCCTTGGCCACAACTTTGTGTAAAAGGATCTTGGCGTTTCCAAAGGTCACATAG	MOST_tdt_temp
>195598/3	CCTGGCGGCCTCGGCTCTGCCCGCTCTGGTCATGGCTCGCGGCCACAAGATTGAGCAGGT	chlamydomonas.15-55-60.nuprobes.Length60.trans
>144841/1	GGGAGTGGACGTGCAGCAGCTCATCTCGGATCTGAGGGAGGCGGCTGCAGCTGCCAGCTG	MOST_tdt
>144841/2	CTGTTCTGGCTGGCCAGCGAGGGAGTGGACGTGCAGCAGCTCATCTCGGATCTGAGGGAG	MOST_tdt_temp
>144841/3	CCCGAGGTGAGGACTCAGCGCAGCTGGCTTTGCAACTGCATCCCCTCCCCCCGCACCCTG	chlamydomonas.15-55-60.nuprobes.Length60.trans
>187988/1	AAATGGCTGAGAACGCTATTGGCAGTGCTCGTATCTCCCATCTATGCTGTAGTAATTTGC	MOST_tdt
>187988/2	CCGTGAAAGCGTGAAAGCGTGAATGCATACGGTCCTCGAACCTTGCCAACGCT	freiburg_on_jgi3.1.uniq.oligo.annotation.csv
>187988/3	CCCGCGTGCAGATGTAACTAGCAACCTACGCCCAGTGCTCGTATTTATCTTCCATCTACA	chlamydomonas.15-55-60.nuprobes.Length60.trans
>195597/1	TACGAGAAGCGCATCATGGAGCTTCTGAAGGTTGGCAAGGATAAGCGCGCCCTGAAGGTG	MOST_tdt
>195597/2	CTACGAGAAGCGCATCATGGAGCTTCTGAAGGTTGGCAAGGATAAGCGCGCCCTGAAGGT	MOST_tdt_temp
>195597/3	ACCTTCAGGGCGCGCTTATCCTTGCCAACCTTCAGAAGCTCCATGATGCGCTTCTCGTAG	MOST_tdt_anti
>187987/1	TTGCTTCGTGTTTTAAAAGTGATTGTTACAATGTGACCAGCGGAGCTGGCTCCCAAGCAA	MOST_tdt
>187987/2	GAGCAGGGCGCGTGTGATCATTTGCGACCCGTTAACCCGTTGGTTGCTTCGTGT	freiburg_on_jgi3.1.uniq.oligo.annotation.csv
>187987/3	GCGGGCAGCACTAAGAACATGTTTGCAGTGCACAGTTAAGTGGTCGCCTTGACGCGGTGC	chlamydomonas.15-55-60.nuprobes.Length60.trans
>187986/1	AGTCGCTGCAGCTGCAGCAAAATCGCTGGGGTGCCGTAATTGGTTGGAGGCAGTAGCGGC	MOST_tdt
>187986/2	CGAGACTCAAGTGGCTGATAGCCGTAGAGGTCCCAGTCGAGGTGGTGACG	freiburg_on_jgi3.1.uniq.oligo.annotation.csv
>187986/3	GACGAGCTGACCGAACACTGCGTGATGTGTCGGCGCGGGGACGGAGGTGCCGGATACCTG	chlamydomonas.15-55-60.nuprobes.Length60.trans
>140487/1	CGGGTGAGGAAAAGGATTGCGCGTCGGTCGTTAGGCTGTAAACGCGTTAGAATTCCGTAA	MOST_tdt
>140487/2	GCGGATGAGTGAGGCAGGTACCTGCGACTTGGCAGGTTACTAAGAGGAGT	freiburg_on_jgi3.1.uniq.oligo.annotation.csv
>140487/3	ATGGGGGAGTGTGGAGTGTATCATACCCTGCAGGCTCAAAACAGCAGCAGAGTGAATCTG	chlamydomonas.15-55-60.nuprobes.Length60.trans
>195595/1	GGTAGCATGTGCAATCAAGCGCGCGCGAGATGCACACAGTGTTATCTATTGTCAACTGCT	MOST_tdt
>195595/2	GCCTGTCGCACAAGGTCGTGAAGGAGAGGATCATTCGGGCGTTCCTCATTGAGGAGCAG	freiburg_on_jgi3.1.uniq.oligo.annotation.csv
>195595/3	TCGCACAAGGTCGTGAAGGAGAGGATCATTCGGGCGTTCCTCATTGAGGAGCAGAAGATC	chlamydomonas.15-55-60.nuprobes.Length60.trans
>195594/1	AAGAAGTCGTGCGGCCACACCAACCAGCTGCGCCCCAAGAAGAAGCTCAAGTAAACCTTG	MOST_tdt
>195594/2	CGGACTACAACATCCAGAAGGAGTCCACCCTCCACCTGGTGCTGCGTCTG	freiburg_on_jgi3.1.uniq.oligo.annotation.csv
>195594/3	CGGGGTGACCCTCCGCTGTGGGACAGGAGCATCTGCGCTTTGTAACAGAAGCAGGAGTCT	chlamydomonas.15-55-60.nuprobes.Length60.trans
>195593/1	TTTGTGCAGCTGATGAACAGCGGCATGATCAGGGCCAGTTGCTCAGCATGTGACACCCCT	MOST_tdt
>195593/2	ATCTTCGAGGGTAACGCCCTGATGCGCCGCATGAACCGCTACGGCCTGCTGAACGAGAG	freiburg_on_jgi3.1.uniq.oligo.annotation.csv
>195593/3	CGTGCAGATGGTTCTGAGCAAGATTCGCAACGCTGCTCGTGTCCTGCTCACGCTGGACGA	chlamydomonas.15-55-60.nuprobes.Length60.trans
>187983/1	TAGACAAATTCGCCAACGTGGACTTGCAGGTGGTTCACGGCACTGACACGCTGGCCTACA	MOST_tdt
>187983/2	CATGGTTCCGGAGCTAGACAAATTCGCCAACGTGGACTTGCAGGTGGTTCACGGCACTGA	MOST_tdt_temp
>187983/3	AACGACGGCACAATCAGCGGTGGCGAGCATGCGCCGGGGGCCAGGAGCACGGACGATGAG	chlamydomonas.15-55-60.nuprobes.Length60.trans
>195592/1	AGTGCTGGCAGCACCGATCAGAACAGACCTCTTATCGTTTGTGTAACGTGACCGGGGTGC	MOST_tdt
>195592/2	GTGACCATTGCCGACATGTAAAGTGCTGGCAGCACCGATCAGAACAGACCTCT	freiburg_on_jgi3.1.uniq.oligo.annotation.csv
>195592/3	CAAGGCCCCCTCGGGTCAGGGTACCAACACCTTCGACCGCTTCGAGATGCGCATCCACAA	chlamydomonas.15-55-60.nuprobes.Length60.trans
>187982/1	ACTTTGGTGACGATGCCACCCGATGTCCGCCTCTGATTTGTTTTGTCAAAAAAGATGTGT	MOST_tdt
>187982/2	GATTGTGGTTCGATTCAACTGGCCAACTGGGGCAAATATAATGCATCGATTATCCACAAG	MOST_tdt_temp
>187982/3	GTACATACAACCCATCTCCCCTGCATTGCATGCGCGGCTACGCGCACCTACATCCACCAA	chlamydomonas.15-55-60.nuprobes.Length60.trans
>195590/1	TCGGGTGCATAAGAATGACTTGTTGGTGTACGTGTTGGCAAGTGTAACATCCCCGTTGCC	MOST_tdt
>195590/2	GACAAGCACCTGTACCACGACCTGTACATGAAGGTCAAGGGTAACGTGTTCAAGAACAAG	MOST_tdt_temp
>195590/3	TCGGGTGCATAAGAATGACTTGTTGGTGTACGTGTTGGCAAGTGTAACATCCCCGTTGCC	chlamydomonas.15-55-60.nuprobes.Length60.trans
>172026/1	TGCAGTGGCAGCCACACAACGACATCTACTCGTTCGGGTGCCTGCTTTACCTCATGTGCA	MOST_tdt
>172026/2	GAGCTGCAGTGGCAGCCACACAACGACATCTACTCGTTCGGGTGCCTGCTTTACCTCATG	MOST_tdt_temp
>172026/3	GCGGTCGTTGCCCCCGCGGCGGTCCAAACAGCACAGGCAGGGCGGCTGTTCGATCTGCTT	chlamydomonas.15-55-60.nuprobes.Length60.trans
>172025/1	CAAGAAGGCGTAGTCGACTGCCCAAAACCGGTGTTTATCAACACCACCCATCACGCGTAG	MOST_tdt
>172025/2	CAAGAAGGCGTAGTCGACTGCCCAAAACCGGTGTTTATCAACACCACCCATCACGCGTAG	MOST_tdt_temp
>172025/3	AGGCAAGCACAACCCGCGCTACTACGCGACCCTTCGTATTGGCGAGGGCGGGCCCTTTGA	chlamydomonas.15-55-60.nuprobes.Length60.trans
>156801/1	GTAGCAGGATGCACAGCCGCGTGTGTCTGATGAAGTCAGACTGTGACTGGATGGAAATGG	MOST_tdt
>156801/2	GCAGGAGCGAAGGAATCATCTGAGCGACTGGGAGTGTGGTAGTAGCAGGAT	freiburg_on_jgi3.1.uniq.oligo.annotation.csv
>156801/3	CAAACAATCGCAATCGCAAACTCACTCTCGGCGCGTGTCGCTTTCCCATTCGTGGTTATA	chlamydomonas.15-55-60.nuprobes.Length60.trans
>152448/1	TGTTCAGCGGCATGGTGGTCTATATCAAGGCCACACACCTGGTGGGGTACAGGGCGCCCA	MOST_tdt
>152448/2	CTGGTGTTCAGCGGCATGGTGGTCTATATCAAGGCCACACACCTGGTGGGGTACAGGGCG	MOST_tdt_temp
>152448/3	ACGGCTGCCGCGATAGGGCATGTGCTGGGTGAGGGCTTTGGCGCAGCGCTGGGCTCGGCA	chlamydomonas.15-55-60.nuprobes.Length60.trans
>118594/1	TACGGCACACACGGCCAGCATGCGTACGACTTCTACAAGCCCTTGGGCTCACTGCCGTAC	MOST_tdt
>118594/2	CTGGTGTTGGATCCGCTGTGGTACGGCACACACGGCCAGCATGCGTACGACTTCTACAAG	MOST_tdt_temp
>118594/3	TTGATGCTCTTGCTCCGGTCCAATCCTGACTCCGTGGCCACCTGCAGGTGTCCGATCTCC	MOST_tdt_anti
>144837/1	ATGGATCGGCTTTCTTCTTCAAGAAGCCAAGGCTGCAGCAAATGCTCACACACGCCGGCC	MOST_tdt
>144837/2	CAGATTAAGAAGTGGTACGTGCGCTACATGCACACTACCCCATCCTGAAAACCCTGGATG	MOST_tdt_temp
>144837/3	TAGTGGACGCTCTTGACATAGTGGACCATCCAGGGTTTTCAGGATGGGGTAGTGTGCATG	MOST_tdt_anti
>152446/1	ATGGCTGGAAAACCTCAAGATTCGAGAATACAAGATTGTGGACCGTAAAGGTCTGGCTGA	MOST_tdt
>152446/2	TGATATGGCTGGAAAACCTCAAGATTCGAGAATACAAGATTGTGGACCGTAAAGGTCTGG	MOST_tdt_temp
>152446/3	ACATCGCAGCCGGGCAAGAGCTCTAAAGCGGACGAGGGGGCTTTCAGTGACTTGGACGAC	chlamydomonas.15-55-60.nuprobes.Length60.trans
>152445/1	CTGCGTGCGCATTGCCTCGGCGCGACGGGTGGGCATGCGGCCGCTGCGGCCGCAGGACTG	MOST_tdt
>152445/2	ACGACCACCTGACCCGGTTTACGGAGATCTTCAGCCCCACGCTCTCCTCGCCCTACATCG	MOST_tdt_temp
>152445/3	CACCTGGGAAAGCACGTGCCACGGCTGGTGGACTCACCGGCGGTCGGGCTCCAAGGTGCA	chlamydomonas.15-55-60.nuprobes.Length60.trans
>118590/1	TGGACCGACTTGACAAGACCGTATGTTTCAAGTGTTCGCCAGCACCCTGTCGGTCGCGAT	MOST_tdt
>118590/2	AACCTCGACAACCTGCAGGAATTGGACCGACTTGACAAGACCGTATGTTTCAAGTGTTCG	MOST_tdt_temp
>118590/3	TGCAGGAATTGGACCGACTTGACAAGACCGTATGTTTCAAGTGTTCGCCAGCACCCTGTC	chlamydomonas.15-55-60.nuprobes.Length60.trans
>195589/1	TGTAAGCCTGTCAAGCAGCTGCTTCAAGTGCTGGGGTGTCTGCTGTGGCAGGAAGAAGTG	MOST_tdt
>195589/2	GACGGAGAGCAAGTTCAACAAGGTCATCCTCAAGCGCCTGTTCATGTCCAAGACGAACAG	MOST_tdt_temp
>195589/3	TTCAAGGTGTAAGCCTGTCAAGCAGCTGCTTCAAGTGCTGGGGTGTCTGCTGTGGCAGGA	chlamydomonas.15-55-60.nuprobes.Length60.trans
>187979/1	AAGCTGAGCAACAAGCTGTTTGTGGGCAAGAAGTATGTGATCAAGCACATCAAGACCAAG	MOST_tdt
>187979/2	CACCGCATGTTCCAGGAGTACCTGGTGGAGTATTACGGCAGCGCCATCAAG	freiburg_on_jgi3.1.uniq.oligo.annotation.csv
>187979/3	ATCTCGCTGGGTGACCCCATCGAGGCCAAGTGCATGAAGGCGCGGATTGAGGACGAGCTG	chlamydomonas.15-55-60.nuprobes.Length60.trans
>195588/1	TAGAGCAGGCGGAGTACATGTTTGTCAAGTTTCGCCGCCTTCAGCGGCCCTCCAGTGGCG	MOST_tdt
>195588/2	AAGGTGGTGGCGCTCGTAGAGCAGGCGGAGTACATGTTTGTCAAGTTTCGCCGCCTTCAG	MOST_tdt_temp
>195588/3	GAGCGAATCTCGCATGAGGGGCAGGTTCTGCGGGATGCAAGCCGACCAGCCGGCATCAAA	chlamydomonas.15-55-60.nuprobes.Length60.trans
>195587/1	AAGCGGCCACAAGAGGCTGGTGATGACAGATGCCACCCCATCTGTGTAACAAGTCCTGAC	MOST_tdt
>195587/2	CTCCTTCGCCATTCGCCGTAATGAGAAGATTTCGTGCTACGTGACCGTCCGCGGC	freiburg_on_jgi3.1.uniq.oligo.annotation.csv
>195587/3	AGCAGCTGACCTCTCAGGTGCCCGTCTACGGCCGCGCTCGCTTCACCGTGCGCTCCTTCG	chlamydomonas.15-55-60.nuprobes.Length60.trans
>55229/1	AGGTCGACTCGACCGCTTCGCCCAACACAAAAGACGTGGAGATGGTCGCCCACATCCGTC	MOST_tdt
>55229/2	CTCGCATTCCAGCGCAGCTGCAACCCCCACAATGCTGCTTATGCCTCAAAAAGCCCTGAG	MOST_tdt_temp
>55229/3	AACCCCCACAATGCTGCTTATGCCTCAAAAAGCCCTGAGGGGCTCAGCGCGGCTCACCAG	chlamydomonas.15-55-60.nuprobes.Length60.trans
>195586/1	TTTGCGTTAGGTGAAATCATAGGGCGTTTGAGCTTTTGAGTTGTGTAAAGATGGTCTAGG	MOST_tdt
>195586/2	CCTACTCGTTCAGTTCACGAGTTGCGATGGCATCGTAAGAGCGCACCGGCGTATGGCA	freiburg_on_jgi3.1.uniq.oligo.annotation.csv
>195586/3	TGTAGGCCCCTGCATATCTGAGCGTGTTTTGCGTTAGGTGAAATCATAGGGCGTTTGAGC	chlamydomonas.15-55-60.nuprobes.Length60.trans
>195585/1	AAAGGTTACATGACGACAAGCTCCGCACCGAGAATGCTTTCTGATCCTGCGGGCCTCTGG	MOST_tdt
>195585/2	AGACCAAGCCCCGGAAGTTCCAGGAGACCGTGGAGCTGCAGATTGGTCTGAAG	freiburg_on_jgi3.1.uniq.oligo.annotation.csv
>195585/3	TCTGAACAAGGCCGGCAAGTTCCCTGCTCCTATCAACAAGAACCTGGAGGAGATGGTGCT	chlamydomonas.15-55-60.nuprobes.Length60.trans
>187976/1	TTACAAGAGGGACGTTGAGAACGTTTGCCGAGGTGTACCACACCTTCTGATCTTTTCAAA	MOST_tdt
>187976/2	GTGCGTTGTTCGCTGAGTCGGGCGGTGTGACGTCGACAATCTGGACATGGA	freiburg_on_jgi3.1.uniq.oligo.annotation.csv
>187976/3	ATCCTTGCTGGGCCCACAACCCCCAAGGCAACCCAAGGAGCCCGCAGGGCACCGCACATG	chlamydomonas.15-55-60.nuprobes.Length60.trans
>195584/1	ATCATCCGGTCCAACAACTGGGGCTTCACCAACCTGTCCCGCAAGGACTTCAAGATCTTC	MOST_tdt
>195584/2	ATCATCCGGTCCAACAACTGGGGCTTCACCAACCTGTCCCGCAAGGACTTCAAGATCTTC	MOST_tdt_temp
>195584/3	ACCCCAAGATCCGCATTTACGATGCGGGTATGAAGAGGGCCGATGTGGACACCTTCCCCT	chlamydomonas.15-55-60.nuprobes.Length60.trans
>195583/1	AGATTGGTGTGAGTACGCATATGTGTTACTTCGAGTAGTAAGGACTTTGCGAACGGTGAC	MOST_tdt
>195583/2	GTCCATCACTCCGCAGTCCATTCGGTCATAAGCAGATTGGTGTGAGTACGCAT	freiburg_on_jgi3.1.uniq.oligo.annotation.csv
>195583/3	ACGAGATCGTGCTGCTGAACATCGTGCAGGTGATGACTTTTCCGTGGTTCTGGGCCAGGC	chlamydomonas.15-55-60.nuprobes.Length60.trans
>132865/1	CATAGTCAACGCACGGTCAAACTAATGTTGCTATATAGCATTATGTAAGCTTATCTAATC	MOST_tdt
>132865/2	CCCGACGACCATAGTCAACGCACGGTCAAACTAATGTTGCTATATAGCATTATGTAAGCT	MOST_tdt_temp
>132865/3	TTGTTCACTCTTATGCTCCACAGTACCTATCGCCAAGCGCTTAAGCCCACTTGGCTGTCA	chlamydomonas.15-55-60.nuprobes.Length60.trans
>195582/1	TACTAGGCCAAACACGTCGTTACTTTGTGTGGGAACGCTGCGAGTACGAGAGCCTCGGAC	MOST_tdt
>195582/2	GTGTGGGACATATTCCTGGCGGAGGGACAGAAGATGGTGTTCCGTGTGGG	freiburg_on_jgi3.1.uniq.oligo.annotation.csv
>195582/3	TGTGTCCAAGACAGAACTACCGTATGGTGTCCGGAGGAACATATGCACGGTTTGACCAAG	chlamydomonas.15-55-60.nuprobes.Length60.trans
>187972/1	GTGTGGTGAGCGGGGCGACCTTAGCGAGGCAAGACCTCAGATGTAATGGTATTGCATCCA	MOST_tdt
>187972/2	GTTCATGTACGAGCAGTGGAATGACCTGCTGCTTAACATCCTGTGCCCTGTACGTGATGG	MOST_tdt_temp
>187972/3	CCTGACGCTTGCGCTGAGGAAGGACAAGCACCGAAAGGCGCACGTGTACTATTGTTACAT	chlamydomonas.15-55-60.nuprobes.Length60.trans
>195581/1	ATCAGACATGTTTACGAATTGGCGAGTGGACGAGTGGATCTGAGAGATTGAGGATACAGT	MOST_tdt
>195581/2	TTGGCGAGTGGACGAGTGGATCTGAGAGATTGAGGATACAGTGCGAATCC	freiburg_on_jgi3.1.uniq.oligo.annotation.csv
>195581/3	AAGCTGAAGGAGATGATCCGCAAGGGTGTGCCGCCAACTCTGCGCAACTGGGTGTGGATG	chlamydomonas.15-55-60.nuprobes.Length60.trans
>187971/1	GATGGGTCGGTTGGTGCCTTGATAAGGGCTTTAACATTTTTAAATATTTATCGATTGGCA	MOST_tdt
>187971/2	CGAAGCACAAAGCACATTAATGTGTGGTACGCATGATGAGTGTGAATAAGCAGTATGGAG	MOST_tdt_temp
>187971/3	GGGTAACTGGGGCCTGGCTGCGCATACAGACCAAAGCTGAAAGGAAATGCAAACAAAAGA	chlamydomonas.15-55-60.nuprobes.Length60.trans
>195580/1	TTGCTTGTGAGAGAGTAGGTGCCGTCTGGCTGATATAAGAGATAGCGAGCACGCACGCGG	MOST_tdt
>195580/2	CGCTGGCCATCATCGACTTCATCCGCCAGTACACGTGGGACAAGCAGCTG	freiburg_on_jgi3.1.uniq.oligo.annotation.csv
>195580/3	TCATTGGTTGAGGAAGCTGGAGGGAATAGCGGCTACTGGGTGTTTTGACCTGCTTGGACT	chlamydomonas.15-55-60.nuprobes.Length60.trans
>98369/1	ACACGCCCTCCTACTTCTATGACTACATCAACGGCCTCTTTCAAGGCCTGGGACTGGAGG	MOST_tdt
>98369/2	AATCGATGAGATCATTCATCAGTCTCGCGAGATGGGTGAGACCATCACGGACATCGCAAT	MOST_tdt_temp
>98369/3	CAATCGATGAGATCATTCATCAGTCTCGCGAGATGGGTGAGACCATCACGGACATCGCAA	chlamydomonas.15-55-60.nuprobes.Length60.trans
>187970/1	TCCCATTGTAAATGCGACACTATACAATGGAACATCATGGATTAGCGACCGCATCGTCGA	MOST_tdt
>187970/2	CTCCCATTGTAAATGCGACACTATACAATGGAACATCATGGATTAGCGACCGCATCGTCG	MOST_tdt_temp
>187970/3	TTTGGCGGGAGTCCTGCGGATGCCGCCAGGGCTAAGCGAGGACCTTCAGCGCCGGCGTGG	chlamydomonas.15-55-60.nuprobes.Length60.trans
>132861/1	AATACCATGTGTTGGGCTGCAACTTGTGTAACGGTCAGATGTAAGTTCGGTCATTCTTGG	MOST_tdt
>132861/2	TAATACCATGTGTTGGGCTGCAACTTGTGTAACGGTCAGATGTAAGTTCGGTCATTCTTG	MOST_tdt_temp
>132861/3	ATGATTCGCAGCGTGAAGTACACATTTCCTGCGTCATTCCTCAAGTTCAAGACCGTGCGG	chlamydomonas.15-55-60.nuprobes.Length60.trans
>172018/1	TTTTATGTCATGACTTGCGGCAAGACACGATTGAATGGGCAACGGAGCTATTCATCATGG	MOST_tdt
>172018/2	GACAACTTCATGTACGGGAGTCATGCCGAGGATTTTGCGGGCCGGACGCT	freiburg_on_jgi3.1.uniq.oligo.annotation.csv
>172018/3	CTTGAGCTCATACCTCCACACAGCTAGTACAAGCATGCTTCTTCGTGCCCAGCAAACCAA	chlamydomonas.15-55-60.nuprobes.Length60.trans
>138160/1	TTCAGGATCGTGAACAAGGAGTGGGAGTACAGCCACAAGCGCGGCTTCAAGTGCACCTAC	MOST_tdt
>138160/2	AAGGTGGTGCAGGGCTACAAGTTCAACATCATGTACTTCGACCTCATCGACAAAAGCAAG	MOST_tdt_temp
>138160/3	GGCTTCAAGTGCACCTACGACCGCGGCATCCTGCACGTCTACTTCAACTTCCAGCGCACA	chlamydomonas.15-55-60.nuprobes.Length60.trans
>118588/1	ACCAAACGGCCCCGTGTGCCTCCTCGTGTACAAATACGTCTGCGTGTGGGCATCCACAGC	MOST_tdt
>118588/2	CATGCCTACCGCACCAAACGGCCCCGTGTGCCTCCTCGTGTACAAATACGTCTGCGTGTG	MOST_tdt_temp
>118588/3	CTCCACCTTGTACACACCGAACGCGTCCAGCAGCGCATCCAGCCGAGTGAACAGGTCGTT	MOST_tdt_anti
>118587/1	AACCTGCTGCTGGTGAAGAACACAACCATGCACGGCGTGTTCTGGGGCTCCTACATGATG	MOST_tdt
>118587/2	CATCTCTTCCAGCAACCCTCCGCACCAACTGCCTTCACAGGCGTTGATGTTGTGTTTGAC	MOST_tdt_temp
>118587/3	TGGACGTTCCATCTCTTCCAGCAACCCTCCGCACCAACTGCCTTCACAGGCGTTGATGTT	chlamydomonas.15-55-60.nuprobes.Length60.trans
>160049/1	TTGCTGTGAGCAATTCGCAAGTTGTTGCAAAGGAGTGCTTCATTGTAATGAGGTGAATGG	MOST_tdt
>160049/2	GTTGCTGTGAGCAATTCGCAAGTTGTTGCAAAGGAGTGCTTCATTGTAATGAGGTGAATG	MOST_tdt_temp
>160049/3	TGTCGCTAGCTAGTAGCATTCACTTAACAGGGCCGCGTTTGACGCTACCTCGCGCGGTGA	chlamydomonas.15-55-60.nuprobes.Length60.trans
>164400/1	TGGGACCTGGGGACTGTTGTATGAGTGTGGCGTTCAAATCCATGTGCTTCGGGTCGTGGA	MOST_tdt
>164400/2	GCCGGCCTCCTTTATTGGCGGCGCCTAATTAGCGGCGGAATTAGATTTTCGAAGCA	freiburg_on_jgi3.1.uniq.oligo.annotation.csv
>164400/3	TGGGCCCCGTTTCCTGTGCGGGGCCTGGCACAGAGCGTTGTTTGGCAGATGTTCTTCATG	chlamydomonas.15-55-60.nuprobes.Length60.trans
>152438/1	ATAGTATTGTAGCAGAATAACCATAATTTGATGCCCTACGACGCGGAACTCGCAAGGGGT	MOST_tdt
>152438/2	TTTGTCAAGCTTGCCGTTACATAGTTCAGATTGTGCATAAGTGATTGCAGATACTGTGGC	MOST_tdt_temp
>152438/3	CTGCTCTTCACCATTGGCAACGTGCCGTTTGAGGATGTCACTTACACATACGCCACCTTT	chlamydomonas.15-55-60.nuprobes.Length60.trans
>144824/1	AACCAGCCCATGTTCGCCGAGATAGTGCCGCCCGACATGCGCAACCTGGTCTACGCCTTT	MOST_tdt
>144824/2	CATGCTGACCACACCCACCTTCCTCATAATCATCCTGCAGGGCATCGTGGGCAGCACCCC	MOST_tdt_temp
>144824/3	CGGCTGTGGCGCATGCTGACCACACCCACCTTCCTCATAATCATCCTGCAGGGCATCGTG	chlamydomonas.15-55-60.nuprobes.Length60.trans
>144820/1	TGTGACTGAAGCTTTTGGGAGCAAGCGGCCATTGCTATCACCTCATCGGCAGTCAGGAGG	MOST_tdt
>144820/2	GCGGCGCGAACAGCACGTAGGAGCAAAGCAACAGGTGCACTTATGGACGTGGTGC	freiburg_on_jgi3.1.uniq.oligo.annotation.csv
>144820/3	CTCGCTGTGACTGAAGCTTTTGGGAGCAAGCGGCCATTGCTATCACCTCATCGGCAGTCA	chlamydomonas.15-55-60.nuprobes.Length60.trans
>195576/1	TTTCATGAGACAGACAATGACAACTAGGAGAAGAACCTGAAACGCTTTGTACCCATCGGC	MOST_tdt
>195576/2	GGGCAGCTTGACAGACCTGGACCGATTCATCGTCGTGTTGAAGAAGCAGATTCAGTCGGT	freiburg_on_jgi3.1.uniq.oligo.annotation.csv
>195576/3	TGCAGAAACAGAAGCCCAATCGACAGCGCGATGCAAGGAATAGAAGACGAGAAGACGAGA	chlamydomonas.15-55-60.nuprobes.Length60.trans
>195575/1	ATAGCCAAAACGATTGTGTGAACGACTATAGACAGACTGACTTCAAGGGATGAGGATGGG	MOST_tdt
>195575/2	TCTCGTGTAAATAGCGTAGCAGTGCAGGACTGGTGTAAGGACTGATGGACTCGGACCGGC	freiburg_on_jgi3.1.uniq.oligo.annotation.csv
>195575/3	AAGTACGACACGGTCACTTGCCTGGACGTGATGATTCACTACCCCCAGGACAAGGTGGAC	chlamydomonas.15-55-60.nuprobes.Length60.trans
>187965/1	TCAACGTTCTGACTGGTGTCTACAATATGTCATCGGAGAAGTAGCTCGTGGAAACGGTTT	MOST_tdt
>187965/2	GGAGACAGTACTAGGTAGATATCAACAGTGCTAGGCAGACAACAACTTGACTTCCGTCAA	MOST_tdt_temp
>187965/3	GGTGGTACAGGAGCGACAACACCCGTTAACACGGTTGGCTCGTATCTGGGCGGCGCTCAG	chlamydomonas.15-55-60.nuprobes.Length60.trans
>195574/1	ATTTTCAGCGTGGAGGAGCTCACCACCAAGTTCAGCCTGGACCGAATCACCAAGTCCGCA	MOST_tdt
>195574/2	GAGATTTTCAGCGTGGAGGAGCTCACCACCAAGTTCAGCCTGGACCGAATCACCAAGTCC	MOST_tdt_temp
>195574/3	CAAGGCGCAGGGGCTGCCCTACTGCTACCGCTTCCGTGTGCCGTCGAACCAGGAGGTGAA	chlamydomonas.15-55-60.nuprobes.Length60.trans
>187964/1	TTAGAAGCTTGGCTCCTTCTCATTCCGAGCTGAATCAACTTCAACTTCAAGCCCTCTTTG	MOST_tdt
>187964/2	TCGTCTCTCTGCGACTTCGCCCCAGCTGTAGCTTTTGAGACCATCGTAGAGTGCAAC	freiburg_on_jgi3.1.uniq.oligo.annotation.csv
>187964/3	CATAGTGACATTTTAGAAGCTTGGCTCCTTCTCATTCCGAGCTGAATCAACTTCAACTTC	chlamydomonas.15-55-60.nuprobes.Length60.trans
>187963/1	TGACAGGGCTTGTCCTGGTACGTAACGTACCGAATGTAAACGAAGCTTCAGATGAAAAAA	MOST_tdt
>187963/2	TGACAGGGCTTGTCCTGGTACGTAACGTACCGAATGTAAACGAAGCTTCAGATGAAAAAA	MOST_tdt_temp
>187963/3	GGCTGTGTCGGAATGTGTCAGTGCCTCGACCCAGAACAGCGGCGGGCCACTCGCCTCGCA	chlamydomonas.15-55-60.nuprobes.Length60.trans
>140464/1	AAGAACCAGTACGAGGAGTCGCTCTTCAGGTGCGAGGACGACCGCTACGAGTTTGAGATG	MOST_tdt
>140464/2	GAGATCCTCAACATGTATCGCAAGGGTCAGAAGACCATTAACCAGGTCTACGATGAGGTG	MOST_tdt_temp
>140464/3	AGCGAGGACTACTCATTTAAGCTGATGCGGAAGAACCAGTACGAGGAGTCGCTCTTCAGG	chlamydomonas.15-55-60.nuprobes.Length60.trans
>195571/1	TTTGAGAATTTCACTGCTCAACAAGCTACAAGCTACGGCCAGGTTAATTTATGGCCGCAC	MOST_tdt
>195571/2	CAATCTCTGCTATACACGCTTTTTGAGAATTTCACTGCTCAACAAGCTACAAGCTACGGC	MOST_tdt_temp
>195571/3	TGCGTGCAGGACCCCACATGCAAAACCGCCCTGGACTGCCTCAACGGCTGCACGTTCAAC	chlamydomonas.15-55-60.nuprobes.Length60.trans
>195570/1	ACTGGGCGGGCTGACGTCACCCAGTGACATCTATCTGGAACTGGTACGGGCGCTGTACGA	MOST_tdt
>195570/2	TGTACCAGGTCACACTGGGCGGGCTGACGTCACCCAGTGACATCTATCTGGAACTGGTAC	MOST_tdt_temp
>195570/3	TCCAGCACAGCGCGACGGGGGTGCGCGGCATTAGCCCAGCTATTTCTTCGGAGGCATTGG	chlamydomonas.15-55-60.nuprobes.Length60.trans
>138157/1	TTGTCATTGTAGAAAGCAATTACCGAGTGTATGTGTACACTCGCTCGCCAGTCACCATTG	MOST_tdt
>138157/2	ATCACCCCACTCCTAGATCCTAGCCTTCTCCTCGCCCACTATCAAATACAA	freiburg_on_jgi3.1.uniq.oligo.annotation.csv
>138157/3	GTGGTGCCTGAGGTTGTGTCGGACCAGATCCGGCTGTGGGAGGCGTCCATGAATAGGCTG	chlamydomonas.15-55-60.nuprobes.Length60.trans
>138155/1	TGCTGCTTTGTTTTAATCTTTGGCGGGTGGGAGAAGACGTGCATTGTCACATGATGTAGT	MOST_tdt
>138155/2	CTGCTTTGTTTTAATCTTTGGCGGGTGGGAGAAGACGTGCATTGTCACATGATGTAGTGC	MOST_tdt_temp
>138155/3	TAGGCGCTTGCGGCAGACGCGCGATGTGTCGTGGGTGCTTTGGGGGTTAACTCAAAATCA	chlamydomonas.15-55-60.nuprobes.Length60.trans
>98354/1	TACAACCGCATGTCGCCATTCATGGCCGCCGACAAGATCACCAAGCCGCTGCTGCTGGTG	MOST_tdt
>98354/2	CTACCGCGCCTACGAGTCCATCATGCACTGCCTCTACGAGCAGGACCAGTGGATCGAGCG	MOST_tdt_temp
>98354/3	AGGCGCCCGACGTGTACAACCGCATGTCGCCATTCATGGCCGCCGACAAGATCACCAAGC	chlamydomonas.15-55-60.nuprobes.Length60.trans
>175993/1	GCATGCAATGCTGGTGGCGGTGGCCATGTCCCGGAGGTGGTGGATTTGACCGATGAATGA	MOST_tdt
>175993/2	GAGTATGGCTTCATCAGACTCGTTCGGCGAGGGCGTCCTAAGCCTTGCCACGCAGCACGT	MOST_tdt_temp
>175993/3	GTGTGCGGTTCTCGGCGGACTGGGACGCAACGCTGCGCCGCATTACCGTGGGCGTGGCAG	chlamydomonas.15-55-60.nuprobes.Length60.trans
>126189/1	CGCTACTTTGGTGGCAATGGGTTATCAAGAGGAGGACACACTTTTATGACCACTTGCCAC	MOST_tdt
>126189/2	CTCGCTACTTTGGTGGCAATGGGTTATCAAGAGGAGGACACACTTTTATGACCACTTGCC	MOST_tdt_temp
>126189/3	AGAAGCTGGGCTTTGGCGTGAAGAAGGCCCACCTGATGGAGGTCCAGGTGAACGGCGGCA	chlamydomonas.15-55-60.nuprobes.Length60.trans
>120881/1	AACCCTTTTGGCCTGATGCCGCAGTACATCGTGAAGACGGTGATGTGGCACCTGCTCAAC	MOST_tdt
>120881/2	CTGTACGAGATGATTAAATTCCACCGCGACCACAAGGAGAACACACGCGATAACCCTTTT	MOST_tdt_temp
>120881/3	AGATGCGGCATCCCAACATTGTGAAGTCGGCCTACATCAACCGGTCCGAGCCCTCGCTGT	chlamydomonas.15-55-60.nuprobes.Length60.trans
>126186/1	ATGACCAACTGGGACTACTACGAGGCGGTGAAGCGCTTCCAACGCGTGCTGGAGGTGTCG	MOST_tdt
>126186/2	CAACTGGGACTACTACGAGGCGGTGAAGCGCTTCCAACGCGTGCTGGAGGTGTC	freiburg_on_jgi3.1.uniq.oligo.annotation.csv
>126186/3	CAATTTCAGCTTCAAAACCAGCCGCGACCGGGCGCCCACCATTGCGGAGAAGGGCGAGAA	chlamydomonas.15-55-60.nuprobes.Length60.trans
>152423/1	AGTTCGCTGAGGCGTACACCGAGGTGGAGAAGAAGGTCAAGTCGGCGCAGATTTTGTTCT	MOST_tdt
>152423/2	GAGTTCGCTGAGGCGTACACCGAGGTGGAGAAGAAGGTCAAGTCGGCGCAGATTTTGTTC	MOST_tdt_temp
>152423/3	AGAACAAAATCTGCGCCGACTTGACCTTCTTCTCCACCTCGGTGTACGCCTCAGCGAACT	MOST_tdt_anti
>195569/1	GCCTATGAACTTGGCCAAATGCTCACCGCTCTGCTTCTTGAGTAAAACGCGTGCTGCCTG	MOST_tdt
>195569/2	GATGGCTTTGGTGTGTAATGCGTGCCCATTCATGCCTTCTTTGCAAGGTGTGTGGACTAT	MOST_tdt_temp
>195569/3	CAGAGTTGTACTGGGTGGTCGGCTCGGTGGACGTGCGTACTGACGCAAGCAGATAGTGTA	chlamydomonas.15-55-60.nuprobes.Length60.trans
>160030/1	GCATCTCAGCACTCTCATGCTGAGGTTGATACTGTGGTCAACCGTAATCTTGACCGCTTG	MOST_tdt
>160030/2	GAGATTCGTCTGCTCTGCTTGACGGCCAAGGAGATCTTTATGAGCCAGCCCA	freiburg_on_jgi3.1.uniq.oligo.annotation.csv
>160030/3	ATGGAGGCTGCGCAGTAGATTAGACCGGCCCAAGGAGGGACCACTCTGACCTGCCGGGGT	chlamydomonas.15-55-60.nuprobes.Length60.trans
>187959/1	TATTGCGCATGTGAAACATGCTTATTATGTCAGCGGACGCGAGTGCCGAATTTGGTATCT	MOST_tdt
>187959/2	GATGCAAGTTGCCTGCGTTTCCTCATTTGAAACTATTGCGCATGTGAAACATGCTTATTA	MOST_tdt_temp
>187959/3	AACCTGCTCGGGGTAATACCCGCGGAGGGAAGACGAAGGCAATCTAACTTGACCTGCACA	chlamydomonas.15-55-60.nuprobes.Length60.trans
>195568/1	TATTACACAGCTCACTGAAGCTATGTTTGAAATTCGGCTATGAAGTGCGGTCGTGCGTTG	MOST_tdt
>195568/2	GAAATTCGGCTATGAAGTGCGGTCGTGCGTTGGCAGATGCCGGGCAGAGT	freiburg_on_jgi3.1.uniq.oligo.annotation.csv
>195568/3	AGGCCCTCACACGCGAGGGCTTGGCCTGGGTGGATGACGGCGCCCCGGACGGGGTGCGGC	chlamydomonas.15-55-60.nuprobes.Length60.trans
>187957/1	TTCTGTCAATGGCTGACGCGCATGTTGCGGACAAGCACATGGATCAGGACACTGGCCGAT	MOST_tdt
>187957/2	GTGAAGATGTCTGATCCGCAGCTGCAGCACTGGTAGAGCATCAGCGGTAGGACGGTGATG	MOST_tdt_temp
>187957/3	GACGCGCATGTTGCGGACAAGCACATGGATCAGGACACTGGCCGATGCCGTGCACGCTCG	chlamydomonas.15-55-60.nuprobes.Length60.trans
>195566/1	AAACTGATGCATTGTATTGCTAAGAACGCTGAACTGGTGAAATGGAGTTCGTTTGGGGGC	MOST_tdt
>195566/2	GCTTGCGCTATAGTATTCGTTTACATGACGTTTGACAATCGCCTATGCGGCGACA	freiburg_on_jgi3.1.uniq.oligo.annotation.csv
>195566/3	TGCATTGTATTGCTAAGAACGCTGAACTGGTGAAATGGAGTTCGTTTGGGGGCCAGGTCG	chlamydomonas.15-55-60.nuprobes.Length60.trans
>187956/1	ATGGTCAACGCGTTGACCACAAACCTGGACATCGTGTATGTGGACGCGGACACGGTGTTC	MOST_tdt
>187956/2	GGCGCAAGTTGCGCTTGCTGCTAGCTCTTCTGGAAAACCCAAGCCAGAGGTGT	freiburg_on_jgi3.1.uniq.oligo.annotation.csv
>187956/3	GTTGGGTCCGATGGCGGACGTGACGACCTGACCAGGCACACTACGGTGGTAGGCGTCACG	chlamydomonas.15-55-60.nuprobes.Length60.trans
>187951/1	ATTTTGGTGCGAGGATGAGTGTCAAGAGCAGACCGAGCGTTTGTAATGCTTGCAAAGCAA	MOST_tdt
>187951/2	TCAGCGGCGATTCCTAAGCGGCGGCTCTGCTTATGGCGTAGAGGTCTGAGTTTGG	freiburg_on_jgi3.1.uniq.oligo.annotation.csv
>187951/3	ACAAGGGCATTGCTACTGTGGAGGAGGCTCGGTGCCTTTTCTCCAACGGTGGTTATACCT	chlamydomonas.15-55-60.nuprobes.Length60.trans
>140452/1	GGTTGGATGTTAAACCTGCCTCGCCCTACTAAATATCTTCCTTTATCAAAGATGGTGCAA	MOST_tdt
>140452/2	AAGCATCTGCATGGCACGCTGAGCGAAGGTTGTGTAGTGAGGTAGTGAGGT	freiburg_on_jgi3.1.uniq.oligo.annotation.csv
>140452/3	TGTACGACGAGTGCCGCATCGACCACTTCCGTGGCTTCGCAGGCTACTGGAGCGTGGACG	chlamydomonas.15-55-60.nuprobes.Length60.trans
>183594/1	TGAAACTGTGTCGCGACTCCGTGTTTCAATTCTGTGGTTCTACGTGGTTTCCAAGTGTAT	MOST_tdt
>183594/2	CCCCGCCCTCAACGAGTTCTCGTTACCTGTTGTACACTACATATCTAATGAATGGTTTTG	MOST_tdt_temp
>183594/3	TTTAGCTTGCGCTTTTTCTCACTCATGAGGAAGCCGGCGTGTTGCCTAGCCTCACACATT	chlamydomonas.15-55-60.nuprobes.Length60.trans
>175984/1	TCTACAGGACCGGCCGCACGCTCACCATCAGTCCCTGATGCACCTCCTGCATTGTCAGTG	MOST_tdt
>175984/2	AGTCTACAGGACCGGCCGCACGCTCACCATCAGTCCCTGATGCACCTCCTGCATTGTCAG	MOST_tdt_temp
>175984/3	CCGTATATAGACCGTGATGTCAGCATAACCGCCGCCAACTACCTAGAATTGGACTTCGTG	chlamydomonas.15-55-60.nuprobes.Length60.trans
>120875/1	GCCTTCAACATCAACAACCCCAACAACTGCTACAGCCTGTTCCTGGGCTTCGGCCGCTCG	MOST_tdt
>120875/2	CTCGAGTCCCACCCCGCCTTCAACATCAACAACCCCAACAACTGCTACAGCCTGTTCCTG	MOST_tdt_temp
>120875/3	TACTCAAGGTGGACGGCCTCAACCACCAGGTGGCTGCCCGCATGGTGTCGGCCTTCACCA	chlamydomonas.15-55-60.nuprobes.Length60.trans
>126179/1	TGAACGAGTACAGCAGCCGCTCGCACTGCATCATGACCTTTGTGTTTGCCAGCAAGGAGG	MOST_tdt
>126179/2	GTGGAGTTCAACGTCAGTGCCTCCGTGGTGGAGTTGTACAATGAGAGCGTGACGGACCTG	MOST_tdt_temp
>126179/3	GGAGTTCAACGTCAGTGCCTCCGTGGTGGAGTTGTACAATGAGAGCGTGACGGACCTGCT	chlamydomonas.15-55-60.nuprobes.Length60.trans
>160028/1	AGGCAGCAACAGTCACCCCATGCTCACCCAGAGATGAAACGCGTATAATTTAATACACAA	MOST_tdt
>160028/2	GTTGTACTATTAGGATTGCGGTGCGTGAATCCTTGCAGGAGTACATGTAGTTAGGTCAAT	MOST_tdt_temp
>160028/3	TTAGGATTGCGGTGCGTGAATCCTTGCAGGAGTACATGTAGTTAGGTCAATGCGGACGGT	chlamydomonas.15-55-60.nuprobes.Length60.trans
>160025/1	TGTTTAATGATTTTGGATGTTACCAAAGGGGCCAATCTGATGCATGCATGCCACCGAGTG	MOST_tdt
>160025/2	AGGACATTGAACTCGTGTTTAATGATTTTGGATGTTACCAAAGGGGCCAATCTGATGCAT	MOST_tdt_temp
>160025/3	GTCCCCGTGACTGTCGCAGGACCCCTCACCTGCACTTTCATCTCCCCAGAGCCGTACAGC	chlamydomonas.15-55-60.nuprobes.Length60.trans
>144804/1	GAACAACCTCAAGGGCTTCGAGCACACCTTTGACCACTTCCTCAACAACGTGGAGCACCG	MOST_tdt
>144804/2	TACCAGAACAACCTCAAGGGCTTCGAGCACACCTTTGACCACTTCCTCAACAACGTGGAG	MOST_tdt_temp
>144804/3	TTGTTCTGGTAGATGTGGCTCGCAGTGTTGATGGTCCAGTCGATGGTGGAGTCGGCGATG	MOST_tdt_anti
>144801/1	AAAGTTCACAATCAGCGACCTGGTACCATCCGACACCGTGGAGTACTTGAAGGCCCGCGT	MOST_tdt
>144801/2	CAACACAAAGTTCACAATCAGCGACCTGGTACCATCCGACACCGTGGAGTACTTGAAGGC	MOST_tdt_temp
>144801/3	TGCAGGCGGAGGTTGCAGACGATGAGCTGGAGTTTGGCTGCCCGTCGTTCGTGTTCGCCA	chlamydomonas.15-55-60.nuprobes.Length60.trans
>187947/1	TAATCTGCACAGAAAATTTTGTAACATAACGTAATATGGCATTGCGAGCGCCCCCACCGC	MOST_tdt
>187947/2	AAGGTGTATCAGGGACGCCGATGGAAAGCACTGATGACTAGGCAGGGACT	freiburg_on_jgi3.1.uniq.oligo.annotation.csv
>187947/3	GAGCTGTGGGGTGAGGTTGGGACTCGGGATGGGTCGGGAGTTAGGGGAGGAATGGGGAGA	chlamydomonas.15-55-60.nuprobes.Length60.trans
>132836/1	CCTAAAATCTCCTGCGCGCCAGGAGCGCTTGCCCCAGCTACTCCTGTATGTAAATTTTTT	MOST_tdt
>132836/2	TCTAGTGCAAGGGTAGAATGAGATTTGGGTTTGGTGGTCCGAGTTGGCATGTGGAATTAG	MOST_tdt_temp
>132836/3	CCTAACCCAGACAACATTATGCAATGGAACTGCGTTATCTTTGGGCCAGAGGACACACCG	chlamydomonas.15-55-60.nuprobes.Length60.trans
>195553/1	CGCTGTCACGGACTGGATATGCTGTCAAGCAGCGCATGTTTGTAAATACCCGAATTCTTG	MOST_tdt
>195553/2	CTAGTTGCCTCGCTGGCGTTGATGTCTAGAGCCCGGAAGGTCCGTTCCGAATA	freiburg_on_jgi3.1.uniq.oligo.annotation.csv
>195553/3	CAGAGAGGTGTTTTTGCGCTGTCACGGACTGGATATGCTGTCAAGCAGCGCATGTTTGTA	chlamydomonas.15-55-60.nuprobes.Length60.trans
>195552/1	ATATTTATGAAGCGTTTAGTGTACAAACTCTGGGATATGAGTGCGCTTGGCGAGCGAAGG	MOST_tdt
>195552/2	TATGCGAAGACAAGCTAGGAGTTGCAGGCGGGTGTTTCTATCATATTTATGAAGCGTTTA	MOST_tdt_temp
>195552/3	TCAGTCGAAAACGTCGCAGCGTCGACCTGTCAAGATTGCGGTCAAATGTAATTTAACTTG	MOST_tdt_anti
>195551/1	ATATTTATGAAGCGTTTAGTGTACAAACTCTGGGATATGAGTGCGCTTGGCGAGCGAAGG	MOST_tdt
>195551/2	GCGTTCCTTTCATTTGTAGTTGAAGCTCTCCACACAGAACTCTCAGGGTGAGGT	freiburg_on_jgi3.1.uniq.oligo.annotation.csv
>195551/3	CTGTCAAGATTGCGGTCAAATGTAATTTAACTTGCGCCGTGTGTAGCCTTGTGTACGTTG	MOST_tdt_anti
>195550/1	TGACGTGGGGTTGTTTTGCGAAGTTACAGGAGGGGACAGACAAAGCTGCCATGCAGCGGT	MOST_tdt
>195550/2	AGCAGCGAGGTGCATCTTACAGGAGTCACGCTCGGTTCAGACCGGTTTGCATAGCAC	freiburg_on_jgi3.1.uniq.oligo.annotation.csv
>195550/3	TGGGACGCCATCTTCCATGGCCAGGCGGCGGGTCCCACCGCGCTGCATCCACCGCCGGGA	chlamydomonas.15-55-60.nuprobes.Length60.trans
>187941/1	TGGCTTTTATTCGGGGGCCAACACCAGTGCATTTTGCGGCCTGCATTATTTCGGGCCTCC	MOST_tdt
>187941/2	CTGTTTTGGTCTGGCCAGTGTAGTGTGGATGACACATCTCGTGCTCACTAATACTACGTG	MOST_tdt_temp
>187941/3	TCGCCCGGTTGCTTTCTTATGGGCGGGCGTGGCTTTTATTCGGGGGCCAACACCAGTGCA	chlamydomonas.15-55-60.nuprobes.Length60.trans
>98339/1	ACTGTTCAAGCGCACCGTTGAGGTGGCGTATAAGAACATCAAGGAAATCCGCACCGCGCC	MOST_tdt
>98339/2	GATTAGCTTCAAGTTCACCAACAAGCGCCTGGTGATTACCAACACCTCGCCACTGTTCAA	MOST_tdt_temp
>98339/3	GATTACCAACACCTCGCCACTGTTCAAGCGCACCGTTGAGGTGGCGTATAAGAACATCAA	chlamydomonas.15-55-60.nuprobes.Length60.trans
>98336/1	AGGGCAACACCATCAACCTGTCGCTCATGACCCTCAGGAATCTCATCCAAATGCTGGCGG	MOST_tdt
>98336/2	AAGGAGGGCAACACCATCAACCTGTCGCTCATGACCCTCAGGAATCTCATCCAAATGCTG	MOST_tdt_temp
>98336/3	TTTGGATGAGATTCCTGAGGGTCATGAGCGACAGGTTGATGGTGTTGCCCTCCTTGGCCG	MOST_tdt_anti
>183585/1	ACCAAAACATATAAAATCCGCGAGACGCAAGGGCGGCAAATTTTTAAGGCCTTGCGACAA	MOST_tdt
>183585/2	GGAGGATTGCTGCCTGACCATGTTCTCGCTCAAGCAGGTCAACGTGGAGA	freiburg_on_jgi3.1.uniq.oligo.annotation.csv
>183585/3	CCAAACCAAAGGCCCTTGCCAGATGCAACCAAAACATATAAAATCCGCGAGACGCAAGGG	chlamydomonas.15-55-60.nuprobes.Length60.trans
>191193/1	GGGGCGATGCAGGGCTTATCTCGATCTTACCAAAAGATAACATGTTGTAAGAAGTGTTAC	MOST_tdt
>191193/2	GGGGCGATGCAGGGCTTATCTCGATCTTACCAAAAGATAACATGTTGTAAGAAGTGTTAC	MOST_tdt_temp
>191193/3	GGGCTGAGTGGCGCACTGTTAAGTCGTGGCTATAGAGGTGCCGCCCAGGTGTCGGCTGGA	chlamydomonas.15-55-60.nuprobes.Length60.trans
>175974/1	AAGTGCTCGGTTGGCACCCACTGCAGCAGCGGCAACATGCTGCTGACCGTGAAGATCCAG	MOST_tdt
>175974/2	CTCAACTGGATGTTCTACGACGCGCCGAAGGTCATCACCCTGCCCTGCAACTCCACACTG	MOST_tdt_temp
>175974/3	TAACTGGAGGCGCACCTTCAGCCGGAACGGCTCCTACTACTACAAGTGCTCGGTTGGCAC	chlamydomonas.15-55-60.nuprobes.Length60.trans
>191191/1	GGCAAGATCTGGATCAACCTGCCGGAGCAGTGCACCATCATCTTCCAGCACATGCTGTGA	MOST_tdt
>191191/2	GCTGTGTGTTTCACAAAGTCACAATTTATCGTTGGCGCGCGCTTCCGCTGCGTGGACGT	freiburg_on_jgi3.1.uniq.oligo.annotation.csv
>191191/3	CACTACGGCTTCACACACCCCACGCAGTGCATCAAGTACCTCCTGGGCAGCCACGACCAG	chlamydomonas.15-55-60.nuprobes.Length60.trans
>175973/1	AATTGAGCTGGAACTCGAGATTAAGCTGGACCTGGAGAAGAGCAGCGTGCGCGTCAGCAC	MOST_tdt
>175973/2	GGAGGAGATGGTCGCTCAAATTGAGCTGGAACTCGAGATTAAGCTGGACCTGGAGAAGAG	MOST_tdt_temp
>175973/3	CTTGGGCATAACAGACCCTCTCGGGCTTCAAAAGGCTGAGTGGGATGATTATGACTTGGT	chlamydomonas.15-55-60.nuprobes.Length60.trans
>175972/1	AGCAGCCTGCGCGGCGCAATCTATGGACTGGCAGCCATGCTATTCGCAAAACTGATGTGA	MOST_tdt
>175972/2	CACATGCTCGAACTGAAAAATGTACTGGTGTAGAAGCTGACAGCGCTAGGGCAGACGACC	MOST_tdt_temp
>175972/3	AGTTGTTGAGGGATTGCCACCACAGCTACGCCCAGTCTTCATCCCAGCCGATAGCTTCTT	chlamydomonas.15-55-60.nuprobes.Length60.trans
>183580/1	ACAACAAAACACGCGTAGGCCTATATGCTGATGTTGTACGATATGTTAGGATCGAGGGCA	MOST_tdt
>183580/2	GAGCAGGACTCAGGACCTGACTGATTGTTGATATCTGGCCAGGTTGTACA	freiburg_on_jgi3.1.uniq.oligo.annotation.csv
>183580/3	TGTGATCTATCAGTAGTCACCACAACGAAAGCGGTCGCGCGACCTCTGGTAAAGAGAATC	chlamydomonas.15-55-60.nuprobes.Length60.trans
>187/1	AACAAGAAGAACCGCATCGTGCCCCGCCACATCCAGCTGGCCATCCGCAACGATGAGGAG	MOST_tdt
>187/2	GACAACAAGAAGAACCGCATCGTGCCCCGCCACATCCAGCTGGCCATCCGCAACGATGAG	MOST_tdt_temp
>187/3	TCATCGTTGCGGATGGCCAGCTGGATGTGGCGGGGCACGATGCGGTTCTTCTTGTTGTCG	MOST_tdt_anti
>78757/1	AAATTGAGGGTGGTAATGGAGTGGACTAACACGTTTAGAACACTGCGGCGGGAGCGAGCC	MOST_tdt
>78757/2	CAGGTGCTGCGCTCGGGTAGAAGCTGTGTATGCGACGCATCGGGCCACGG	freiburg_on_jgi3.1.uniq.oligo.annotation.csv
>78757/3	CATGATGCTGAAGTCGCCTCTTCCTTGCCCTTCCCCTCGGGGATGTGTGTGGGATTGGCT	chlamydomonas.15-55-60.nuprobes.Length60.trans
>184/1	TGAGATCCGCAAATATCAGAAGTCGACAGAGCTGCTCATCCGCAAGCTGCCGTTCCAGCG	MOST_tdt
>184/2	CGTGAGATCCGCAAATATCAGAAGTCGACAGAGCTGCTCATCCGCAAGCTGCCGTTCCAG	MOST_tdt_temp
>184/3	TTGCGGATGAGCAGCTCTGTCGACTTCTGATATTTGCGGATCTCACGCAGCGCCACGGTA	MOST_tdt_anti
>126163/1	AGCAGCTTGTGTGGAGCGGCTTGGATAAGCGGAGTAATGTAACGGTGGACGCGTGGCTAA	MOST_tdt
>126163/2	AACAAGACGCACACTCTGTGCCGTCGTTGCGGTCGCACCAGCTACCACAACCAGAAGCAC	freiburg_on_jgi3.1.uniq.oligo.annotation.csv
>126163/3	AAGGGCAAGGGTACCGGAAGCTTCGGTAAGCGCCGCAACAAGACGCACACTCTGTGCCGT	chlamydomonas.15-55-60.nuprobes.Length60.trans
>152407/1	AAACGCATTACCTGGTTTGGAGTGTGCGTTCAACATGGTATCTGTCAATGCCAGTAGTGT	MOST_tdt
>152407/2	GCAGTGCGATTAACTAAGTCTGTGTATTGATAATGCAGTGTAGCCGTGTAGTTCGACAGG	MOST_tdt_temp
>152407/3	GGTGGCACCTCCGGGTCCCCATCTGTTGTTGGCACCGGCAGCCAGAGGGCGTCACATGTG	chlamydomonas.15-55-60.nuprobes.Length60.trans
>152405/1	TCTGGAGACCCTGGACAACTCCGCGCGGGTGAGCGGGCGGAAGCGGCGGCAGCAACCGTG	MOST_tdt
>152405/2	GAGACGGCTCGGAAGATTCTGGAGACCCTGGACAACTCCGCGCGGGTGAGCGGGCGGAAG	MOST_tdt_temp
>152405/3	GTGTGCGCGCCGAGAGCCCCGCTAGCACGGAGCGCGGCTGCTGCGCCATGGCCTGCCGCC	MOST_tdt_anti
>114199/1	TACAGCTTTGCCATGATCATCTTCCAGCTGTTTGAGACCACGCAGCCCTTTGCCGGCCAC	MOST_tdt
>114199/2	CCGAGATCGCCATCCTTCGCAAGATCCACCACCCCAATTGCACGCAGTTCC	freiburg_on_jgi3.1.uniq.oligo.annotation.csv
>114199/3	AAAAGGATCGGGCACAACCACGTCCAGGGAGTTGGCAGCTCAAATGGTGGCAGTGCAGTC	chlamydomonas.15-55-60.nuprobes.Length60.trans
>118550/1	AGGAGATCATTGACGACCAGGAGTACCAGGACATCCTGGAGGACATGAAGGACGAGGCCT	MOST_tdt
>118550/2	GAACTTCGCGTTCGTGGAGCTGCGCACAGTGGAGGAGACGTCCAACAGCA	freiburg_on_jgi3.1.uniq.oligo.annotation.csv
>118550/3	ACCGACATCGCGTGTGCGGGGCTCAACGGACTCAAGATGGGAGACCGCACACTCACAGTG	chlamydomonas.15-55-60.nuprobes.Length60.trans
>152403/1	TTCACTTGCCTGCATCAATATATATGTCGCTGCTGCAGAACCTGTGGCAGGTGAATACAA	MOST_tdt
>152403/2	GGGCATTGCGGGAAATACCTCGCATGCATCACGGTATAGCCGCGAACGGCGTCA	freiburg_on_jgi3.1.uniq.oligo.annotation.csv
>152403/3	GTCGGTCGCGCACCCCAATGTTGTGCACACGTACTGCGCTGAGGTCGCACGGGTCGACGA	chlamydomonas.15-55-60.nuprobes.Length60.trans
>195549/1	TTGCTGTCAGGAGCCAGGAGTAGAACATGCTCGCAAAAGGGATAGAGGGAGAGCTGTGCC	MOST_tdt
>195549/2	GACCTTGCTGTCAGGAGCCAGGAGTAGAACATGCTCGCAAAAGGGATAGAGGGAGAGCTG	MOST_tdt_temp
>195549/3	AATGACCCGGCAGAGGCGAGGAGACAGGGGGGAATGCCACTGTATAACACGAATCAGCAA	chlamydomonas.15-55-60.nuprobes.Length60.trans
>195547/1	TATATCTTGCTTCATTTGCCTGTGCACGCATTCATAAGGTTTGCGCATGTCCAGTAGGTG	MOST_tdt
>195547/2	CGTATCGAGTTATGAGTTGCATTAAGTGCACGCATATGTGAGATCCAAGAACAGGAGAGG	MOST_tdt_temp
>195547/3	AGGAATAGCAAGTTGGTTGACCGGGTTATACCTGCTTTTCGTGTGGGGGTCATACAGTCG	chlamydomonas.15-55-60.nuprobes.Length60.trans
>195546/1	TAGTTCCGCAACGCACGTCAATAACGGCTACGTCGCGGCGGAAATGGTAACTTAGTTGTC	MOST_tdt
>195546/2	CATGAGTCCAGCATCTCCATTTCATCACTTCAGACGTCAAGAGTTCGACCTACCTCTGTC	MOST_tdt_temp
>195546/3	GCATCGGACACCTGCACCGGGGAACAACCGCACCATCAGTACCCTGTCCAGCTCGGAGGA	chlamydomonas.15-55-60.nuprobes.Length60.trans
>195545/1	AGATCCCAGGCCCTAGATAACTAGCACCACTGAACAAGCTACAGTACATACAATGTCACT	MOST_tdt
>195545/2	CCTCATTAAGATCCCAGGCCCTAGATAACTAGCACCACTGAACAAGCTACAGTACATACA	MOST_tdt_temp
>195545/3	TTCATGCGTGAAGGCAGTTTTGTCACACGCAGATACGGTATTAGGCTTAGGGGCAGGAGT	chlamydomonas.15-55-60.nuprobes.Length60.trans
>195544/1	CATGTTTTCGTGGTAATAGGTGTAGATATTCTTTGAGACACGGATTGAGTGTTGGGGAGG	MOST_tdt
>195544/2	GTAGGGTGTGTCGGCTCAGAGCACTTGGGTAGGTATAAGCTTGCAGCGACAAG	freiburg_on_jgi3.1.uniq.oligo.annotation.csv
>195544/3	GGGCGTGGTCGGTGAGGGCAACAGCGACCTAGGTATGGTAGGGTGTGTCGGCTCAGAGCA	chlamydomonas.15-55-60.nuprobes.Length60.trans
>195543/1	GTCGGACACATGCAGTCCACTACTCTGGAGTCATGTGCTCCTGAAAGTCAACTGGAGTCT	MOST_tdt
>195543/2	TGCCCGCCGTCTCAGTCGGTGGTAACCGATGCTATCATACATATTACCCCTTCACAT	freiburg_on_jgi3.1.uniq.oligo.annotation.csv
>195543/3	CCGCCGTCTCAGTCGGTGGTAACCGATGCTATCATACATATTACCCCTTCACATGTGTGT	chlamydomonas.15-55-60.nuprobes.Length60.trans
>195541/1	TCAGCGACGTGTCAAAGGTCAAAATGCTGTTCCGCTTCATCGCGCCGCTGGTGGCGGACC	MOST_tdt
>195541/2	TGTGATCAGCGACGTGTCAAAGGTCAAAATGCTGTTCCGCTTCATCGCGCCGCTGGTGGC	MOST_tdt_temp
>195541/3	CTACCCTACACACAAGGAGCTGGCAGTCAAGATCGTGCAGCGGGTGAGGGAGCGGGGCAG	chlamydomonas.15-55-60.nuprobes.Length60.trans
>183579/1	AACATTTGGCGTGTGCGAAGCTCGCGCTAAGAAAGCGAGTGACGCGCCACCTTGCAACAA	MOST_tdt
>183579/2	GTGTACGCTTGCAGGGAGTTTGCGGTAACATTTGGCGTGTGCGAAGCTCGCGCT	freiburg_on_jgi3.1.uniq.oligo.annotation.csv
>183579/3	TATGCGCGTGGACTACGCACCGGAGACCCCCGTTCTTGTGGGGAAACGCAGCATCTCTTT	chlamydomonas.15-55-60.nuprobes.Length60.trans
>183578/1	TAAGTTATGAGAGCCTGCTACTGTGCGGGTGGTAGTAATGAATACTGCAATCGATGCAAC	MOST_tdt
>183578/2	GCGTGGTTATAATAAGTTATGAGAGCCTGCTACTGTGCGGGTGGTAGTAATGAATACTGC	MOST_tdt_temp
>183578/3	ATCCAGGTCAAGCAAGACACCGAAGGCTATGACGCCAAGACCGGTAAAATCTACCGCATA	chlamydomonas.15-55-60.nuprobes.Length60.trans
>191186/1	TGCTTATTTCAATTCGAAGCCGCAAGAAGCTCCAACCATGACTTCTTCCTCTGCTGTTCT	MOST_tdt
>191186/2	TATTCTACAGTAAAACAGCGTGCTTATTTCAATTCGAAGCCGCAAGAAGCTCCAACCATG	MOST_tdt_temp
>191186/3	TTTTACTGTAGAATAGCCTTCAGTTTGCGCAAGAAAGCAACCGTAGAAGCGTTGCCCCAT	MOST_tdt_anti
>183576/1	TAAATAAAGAAAGTGGTGAAATAATATACGATCTCTGGGGCACAGGATCGCTGCGTCGGG	MOST_tdt
>183576/2	TGCTGCGTTGGCAAAATGTTAGCAGGGCTGAACTACGTAAATAAAGAAAGTGGTGAAATA	MOST_tdt_temp
>183576/3	GAGGGCGAGGGCACTGGGGCCAAGGACGGAGAGGAGACGGCAGACGGGCAGGAGCGCGGC	chlamydomonas.15-55-60.nuprobes.Length60.trans
>191184/1	TGTACTGCCCCAACCCCTGCAACACAGCCGTGGACCGGTTCAGCTTTGTCAACATGTCAA	MOST_tdt
>191184/2	TACATGTACTGCCCCAACCCCTGCAACACAGCCGTGGACCGGTTCAGCTTTGTCAACATG	MOST_tdt_temp
>191184/3	ACTGCCCCAACCCCTGCAACACAGCCGTGGACCGGTTCAGCTTTGTCAACATGTCAAGCT	chlamydomonas.15-55-60.nuprobes.Length60.trans
>191183/1	TATCCGTATTACATCATCTGGTTACATGTTCTTATGTTGAGGCGCTGTGTGCATGGCCAG	MOST_tdt
>191183/2	GCCCGCGGCCAGACTCTACTCAGTCCACAGCACGAAACAAATAAAGCGTGCA	freiburg_on_jgi3.1.uniq.oligo.annotation.csv
>191183/3	TCCAGTTACTGAACAACGTGGCATGATTGACCAAGGGGGCATGTTTATGAAGATGGGGGC	chlamydomonas.15-55-60.nuprobes.Length60.trans
>183574/1	ATGTTTACACATGTGGGAGCTGCATTGCAGGTTTATGTCTCACTACTGGCGTTGATGTGA	MOST_tdt
>183574/2	GGGTTCTGGTCGCGACTTTTGTATTTTATTGGCGTTGTGGTGAGGACGTGGTGTGGT	freiburg_on_jgi3.1.uniq.oligo.annotation.csv
>183574/3	TGCCTGTCAGGTGAGGGTTCTGGTCGCGACTTTTGTATTTTATTGGCGTTGTGGTGAGGA	chlamydomonas.15-55-60.nuprobes.Length60.trans
>183570/1	ATTCATCTTGGTTCGCACTCCAGAGCACATCTTACACCGCGCGACTGCGCGAGCGACAAT	MOST_tdt
>183570/2	TGAGAGAGCTTATCTTTTTTTACTAGCGGGTGTTCGTGGACACACTGTGCATAACGCAAG	MOST_tdt_temp
>183570/3	CAATTCCCTTGACGACATAGACGGGCCTGTGCACTACACACTTAAATTCCCCGTTGCTTG	chlamydomonas.15-55-60.nuprobes.Length60.trans
>120852/1	GCCAAGTTTGAGCGCCTTACGGCCTTCGACTCTGGCAACAGGCAAGTAGGGTTGCTTTGA	MOST_tdt
>120852/2	ATACTACCGGTAGTGGTGTTGGATGGTGTGGAGATGCGCTTCTGCCAACAGTGCGCCAAG	MOST_tdt_temp
>120852/3	GCCAAGTTTGAGCGCCTTACGGCCTTCGACTCTGGCAACAGGCAAGTAGGGTTGCTTTGA	chlamydomonas.15-55-60.nuprobes.Length60.trans
>176/1	ACATGAAGATGACCTACCAGAAGGAACAGGACATCATCAAGTTCTACGTAGTGCTCATCC	MOST_tdt
>176/2	ACATGAAGATGACCTACCAGAAGGAACAGGACATCATCAAGTTCTACGTAGTGCTCATCC	MOST_tdt_temp
>176/3	CAAGCCCTCCACCAGCCACTACTACATCTTCAGGGTGTTCTGGGCCTTCTGCGTGTACTT	chlamydomonas.15-55-60.nuprobes.Length60.trans
>126153/1	AGCGACAATGGATAATAGAATGCGGATAACGTGTGTGGTCATGCGGTAAACGACGATACT	MOST_tdt
>126153/2	GTGCAGGCGTCTCAGCGACAATGGATAATAGAATGCGGATAACGTGTGTGGTCATGCGGT	freiburg_on_jgi3.1.uniq.oligo.annotation.csv
>126153/3	TCCAGTTGGATGAGGACAAACGCACGATCCTGCACTTTGTGGAGAGCAAGATGAACAAGG	chlamydomonas.15-55-60.nuprobes.Length60.trans
>126151/1	AATGAACTCACTGTACAACGTGCAGCGCTCCACGCTCGAGGTAATGACGGAGGAGTTCGC	MOST_tdt
>126151/2	TACGAGTTGACACAAACATGGGTGAAGGGTGTTTGCCGGAAGAAGAACCTTAACGTGGAG	MOST_tdt_temp
>126151/3	TTCGTGCCCATGATCGGCATCAAGTACAAGGGCGTGCAAATCGACATCCTGTACGCCTCG	chlamydomonas.15-55-60.nuprobes.Length60.trans
>169295/1	AAGATTGACGACGAGGTCATGGGGCTGGGGCACGCCTTCTTCGACACCGCCTCCATAAGG	MOST_tdt
>169295/2	CAAGTGGCTGTTTAAGATTGACGACGAGGTCATGGGGCTGGGGCACGCCTTCTTCGACAC	MOST_tdt_temp
>169295/3	ACGCGAGACGCCGGAGTTCGAGTCCTACTCGCGCAGCTACGAGGGCGTGTGGGGCGTGGT	chlamydomonas.15-55-60.nuprobes.Length60.trans
>195539/1	CTTAAGAGTGGTAGTCAATGCAGGATGTGGATGTATGTGTTTGTGGATGTGCTCATGTGC	MOST_tdt
>195539/2	GAGCTTAAGAGTGGTAGTCAATGCAGGATGTGGATGTATGTGTTTGTGGATGTGCTCATG	MOST_tdt_temp
>195539/3	TTGTGCACACATGGGAAATGGTTACAGTATGGCGTGTTCTTTGTACGACAGGGAAGCCGC	chlamydomonas.15-55-60.nuprobes.Length60.trans
>195538/1	ATGAATTTGAATTGTGTTTTGGAGAAGGCAACATCACGACGTCGTTTGAGTCGAGCTGGG	MOST_tdt
>195538/2	ATAGATGAATTTGAATTGTGTTTTGGAGAAGGCAACATCACGACGTCGTTTGAGTCGAGC	MOST_tdt_temp
>195538/3	ATTTGGTCGAGGCATTCGGGGCTCGCAACACCGGGCCTGGGTATGGCGCCGAGGTCATAG	chlamydomonas.15-55-60.nuprobes.Length60.trans
>195537/1	CTGAGTTGGTTAGACAGCGGGACGTGTATGGGTTGTGGCAGTACGGTACAATGGCATTGA	MOST_tdt
>195537/2	CTGAGTTGGTTAGACAGCGGGACGTGTATGGGTTGTGGCAGTACGGTACAATGGCATTGA	MOST_tdt_temp
>195537/3	TGCCGCGGAGGAAGAGCGGTGTTTCCGGGACCTCATGTCGCGTCACGCAGTGCATGTGCA	chlamydomonas.15-55-60.nuprobes.Length60.trans
>8449/1	TCATGGACATCTTGCGGGCTGTGTCCGATATCAAGATTCGCCTGAAGCAGTCACGGCTGG	MOST_tdt
>8449/2	GTCATCAACATGATCCGCGAGATTGTGGAATGGATAGACAAGCAGTACCCGTTCTGGAAG	MOST_tdt_temp
>8449/3	CAGCCCAGCGACATTGAGCAACGCCCCTGGCTCTCCTTCCACGTCCGGGAGCCGCCGGCA	chlamydomonas.15-55-60.nuprobes.Length60.trans
>187927/1	TGTGCATGTTCCTTCAAAGAAACAATCTAAACGAAAGCGGCAACATCAAGCTGCGCCTGA	MOST_tdt
>187927/2	CAGCAATGTGGACTGATTGCGTGCATGGTATTGGCCCTACCGGGTGTGCATGTTC	freiburg_on_jgi3.1.uniq.oligo.annotation.csv
>187927/3	GTTGTTGAGGCGGCAGAATCGCTCTGCTGGGCTGACGGCTACTTGTGCCCGAACGGCTGT	chlamydomonas.15-55-60.nuprobes.Length60.trans
>114182/1	ATGGAGATGGTGCTCCTTGAGGACCTGGACTTCAACCTGATTGTGTTCAGCCCCTACCGC	MOST_tdt
>114182/2	CTCCTGGGGCTGACAAGGGAGCACATCCAGCAGCTAAACGTGTTCTTTTGCACAAGTATC	MOST_tdt_temp
>114182/3	CAAGCACCTGGTGGGTCACGCCAAGAGCTACCGCAAGTGGCCCTACGACGTCAAGGACCT	chlamydomonas.15-55-60.nuprobes.Length60.trans
>195534/1	AATTGGAAGGATGTGTGTTTCCAATGTCAGTCCATAGTTCCATAGTCGCCAGTGGTCGAA	MOST_tdt
>195534/2	GAATCTTATGATCATGGCTGTCAAGACAAGTCAAGATATGGCATGTGCGTGTGCAATTGG	MOST_tdt_temp
>195534/3	CCACGCTCTACTCCAAGCCACGGATGACAAGAACACGACTAAAGAGCCGTGCGGTCCCTG	chlamydomonas.15-55-60.nuprobes.Length60.trans
>187924/1	AACAATGTCGGTAGCGACGCTGCGACTATCAACCTCAGTGGGCCCTGCCACAAGCATTTC	MOST_tdt
>187924/2	TCTGGAAGTTGGTGCTGCAAACGCCCTTAGTCGCAGGTCAGTAGCTTAGGTAGGA	freiburg_on_jgi3.1.uniq.oligo.annotation.csv
>187924/3	CAGTAGCTTAGGTAGGATTCGACAAACGTGCAACAATGTCGGTAGCGACGCTGCGACTAT	chlamydomonas.15-55-60.nuprobes.Length60.trans
>195533/1	AACCAAAAGTACTTCACTCTGTGGCAGCACTACTACAAAGACACCACGGCCATCATGTTT	MOST_tdt
>195533/2	CAAAAGTACTTCACTCTGTGGCAGCACTACTACAAAGACACCACGGCCATCATGTTTGTC	MOST_tdt_temp
>195533/3	ACATCGCTTCGTCGAGGCGAACGCAGTGCTGCAAGAGCTATTGAAGGCGGAGCAGCTCAA	chlamydomonas.15-55-60.nuprobes.Length60.trans
>106571/1	TACACCAACGTGCAGCGCAGCAGCTATTACAGGGGCCAGTGGCTGGACGACACCAAGCAC	MOST_tdt
>106571/2	CAAGTTCGTGTTCCCTGACGGCATCAGCTACGAGGGCGAGTTCCAAGACAACCAGCTGAC	MOST_tdt_temp
>106571/3	TGGAACTCGCCCTCGTAGCTGATGCCGTCAGGGAACACGAACTTGCCGTGACCGTGCATG	MOST_tdt_anti
>195532/1	AGAACTGTGGTAGACATACTCATCCGCTGCACTGTATATACTTATCTCAGAGTGTCTCAG	MOST_tdt
>195532/2	ATCTGCACAGCTCTTCGGTCTTCCGCGTCCCAAAGACTTCTGTTCTGAGT	freiburg_on_jgi3.1.uniq.oligo.annotation.csv
>195532/3	TAAAGGGGCGAGTGCGTGGATGGTGGTCATAGATGAGGCAGATTTGATAATGATGGGGAC	chlamydomonas.15-55-60.nuprobes.Length60.trans
>191179/1	ATGTACGGGCAAATGGAGGTCATCACCGCCTCCATGCTCACTAACAACGTGCCACGAGGT	MOST_tdt
>191179/2	CTGGAAGTTCGCCATGTACGGGCAAATGGAGGTCATCACCGCCTCCATGCTCACTAACAA	MOST_tdt_temp
>191179/3	TCCATGCTCACTAACAACGTGCCACGAGGTGACCCCGGGCCACGTGTGATCCAGCTGCAG	chlamydomonas.15-55-60.nuprobes.Length60.trans
>11662/1	ACTGCCGGCGATACAGCTGCAGCCGTTTCATCTTCAGCATCAGTGTCAGTGTCCGCGCCG	MOST_tdt
>11662/2	GTGGCTACTGCCGGCGATACAGCTGCAGCCGTTTCATCTTCAGCATCAGTGTCAGTGTCC	MOST_tdt_temp
>11662/3	ATCCTGCCCAACGGATATCTGGCGCTTTGCGGCGGTGAGATGGTGCAGGTGTTGGATCTA	chlamydomonas.15-55-60.nuprobes.Length60.trans
>195530/1	GGCATTCACAAATAAGTTACACACGTAATTAACGCCACGGCAATTATGTCGAGAACGTAA	MOST_tdt
>195530/2	CGGTAAACCATTAAACGCATGGATTACGGCAGGGCGGACTCGTGTGGTCC	freiburg_on_jgi3.1.uniq.oligo.annotation.csv
>195530/3	TGGAGCATGAGCGGATTCAGGGGCCGGCATGTTGACATTTGACAGGTGAGGCATGTTGGC	chlamydomonas.15-55-60.nuprobes.Length60.trans
>191177/1	AACCACAAGAACACCAAGGAGGAGTGCCACACGGCGCTGCAGCACTACTACGACACCGCC	MOST_tdt
>191177/2	TCATGCTTCTGGTCAAGCCCGGGACCGCCTACCTCAAGAAACTGCGGGAGAAGGA	freiburg_on_jgi3.1.uniq.oligo.annotation.csv
>191177/3	TGGAGGCGGTGACCGGTCCCTGCCACCCCGTCTACAACAACCCATGGGCGAGGGGCGACA	chlamydomonas.15-55-60.nuprobes.Length60.trans
>138117/1	ACACAAATGTGTCATCTTAATGTGTGTGGTGTGGTACTGAGAGAGCAGGTTGTATGCCGT	MOST_tdt
>138117/2	AGCAGCAGTGAAGCGGTGCGGCTTAGATGTGAACATACGCCGGGTGACGG	freiburg_on_jgi3.1.uniq.oligo.annotation.csv
>138117/3	AAGCAGGGGTGCACCGTTAGCGCCTGGACTGAAATTGCAGAGGGCTGGTGGTGTGGAGGT	chlamydomonas.15-55-60.nuprobes.Length60.trans
>183568/1	ATGCTCCTAGACTTTTACGCATCAATAAGGTTACAAGGCCTTGTGGAGTTGTGGGCTTGT	MOST_tdt
>183568/2	ACACCGCAATCCCCATGGTGTGTCTTCAAGTCTCCGCCCTTTTGGCTGGAGTCACGTTTA	freiburg_on_jgi3.1.uniq.oligo.annotation.csv
>183568/3	GTGGTGTGAGGTAGGGATTGCGGGCTGATGGATGAGAGTGAGTGGCGTGCGGAGAGACAA	chlamydomonas.15-55-60.nuprobes.Length60.trans
>183563/1	TAACTAGTGTAACTAGTGTACGGATGTGTATGCCAATGCAAGCCTGCTCGTTTGTTGTGC	MOST_tdt
>183563/2	GGCGGATGAGGGCCAGACCGTCTTCTACGAGTGCAAGAACTGCGGGCATAAGT	freiburg_on_jgi3.1.uniq.oligo.annotation.csv
>183563/3	AACTAGTGTACGGATGTGTATGCCAATGCAAGCCTGCTCGTTTGTTGTGCGAGCTGGAGT	chlamydomonas.15-55-60.nuprobes.Length60.trans
>171599/1	ATTGGATGGCGCGAGCTCAAAAGGGGTATCACTCGTGTCAGGGCCAAGTTCGGTCAGTAC	MOST_tdt
>171599/2	CTGGACTACAAAAGGATGCGGAGTCCATTGGATGGCGCGAGCTCAAAAGGGGTATCACTC	MOST_tdt_temp
>171599/3	TCTGGACTACAAAAGGATGCGGAGTCCATTGGATGGCGCGAGCTCAAAAGGGGTATCACT	chlamydomonas.15-55-60.nuprobes.Length60.trans
>120842/1	AGGTCATGGTGGACGTTGTGCACCATAAGACGATGTTCGAGCTGCACCAAAAGGTGGCGC	MOST_tdt
>120842/2	GTGCTATTTGCTATCTGTGATGCGTATACCCGCCGTAAAGAGCACCAAGACCGTGTGATC	MOST_tdt_temp
>120842/3	GGACCAGGTCATGGTGGACGTTGTGCACCATAAGACGATGTTCGAGCTGCACCAAAAGGT	chlamydomonas.15-55-60.nuprobes.Length60.trans
>175950/1	TGTCAGAGCTGGAGCAGCTGCACAAGGTGGAGATGGCGCACCTGGAGAACTTCCTGGACG	MOST_tdt
>175950/2	AACATCGTGTCAGAGCTGGAGCAGCTGCACAAGGTGGAGATGGCGCACCTGGAGAACTTC	MOST_tdt_temp
>175950/3	GGCGGAGACGGAGCGGCGCACACTGAGGTTCCGGAACATCGTGTCAGAGCTGGAGCAGCT	chlamydomonas.15-55-60.nuprobes.Length60.trans
>163989/1	TTGTGCATTGTGTCGGCGAAAATGTTTAAGGAACAGGTTATCCATGTGCAACAGCTGAGG	MOST_tdt
>163989/2	CTTTCAAACAGGTTGTGCATTGTGTCGGCGAAAATGTTTAAGGAACAGGTTATCCATGTG	MOST_tdt_temp
>163989/3	CACCGTGTTAGCCTTGTTGTCGGACAACACCGGGACTGCATAAATACGCACTCAGCGCAT	chlamydomonas.15-55-60.nuprobes.Length60.trans
>78737/1	TCGAGGACATCGCCAAGCACAAGTACTTCAACACCAACAACCTGTGGGTGTCGCTGGAGG	MOST_tdt
>78737/2	GTCTCACAGCGGAAGCGCAAGAGAAAAGATGGCGGGCGACTTTGCTGCTTTCGAGGC	freiburg_on_jgi3.1.uniq.oligo.annotation.csv
>78737/3	CTTCTTCTTAGCCTTGCTGGCGTCTCACAGCGGAAGCGCAAGAGAAAAGATGGCGGGCGA	chlamydomonas.15-55-60.nuprobes.Length60.trans
>171596/1	TAATGTGCATTATTGTACAGCTGCTGGAGCAAGTGACGGCGGTGTACATGCGAGCGCCGC	MOST_tdt
>171596/2	GTATGTGCTTGTGGGTGGCAACGTAATGTGCATTATTGTACAGCTGCTGGAGCAAGTGAC	MOST_tdt_temp
>171596/3	GAAAATGGGCGACAACGTCATCTTAACGTGCGGCTCGCTGATTCAAGGCATCTCCGGTGT	chlamydomonas.15-55-60.nuprobes.Length60.trans
>171590/1	AACAAGTGCAACAACGATGACGCGGAAGCAAATGCGCTCGAGCGCACGATCCAAGCGACA	MOST_tdt
>171590/2	CAGGACGACCTAGAGGCAAACAAGTGCAACAACGATGACGCGGAAGCAAATGCGCTCGAG	MOST_tdt_temp
>171590/3	GAGGCAAACAAGTGCAACAACGATGACGCGGAAGCAAATGCGCTCGAGCGCACGATCCAA	chlamydomonas.15-55-60.nuprobes.Length60.trans
>195529/1	AGCTTCAGTTTGGTGCACACCAGCAACAAGGTCGTCCCGGTGGCTCCGGATCTGCGAGCA	MOST_tdt
>195529/2	AGTGATGGAGGGCACGGCAACAGCAAGGGCAGCTTCAGTTTGGTGCACACCAGCAACAAG	MOST_tdt_temp
>195529/3	GGGCAAGTACAAGATTGAAGTTTTCGACCTAGGTGGTGGCAAAAACATTCGCGGCGTGTG	chlamydomonas.15-55-60.nuprobes.Length60.trans
>195528/1	TCTACCAACGGACGAAAGGCAACGCGTCCTAGAGCCGCGATACGGGACATGCAATGGAAA	MOST_tdt
>195528/2	CTTATGAGCACGCTGTGGGCGATGTGGTTTGGCAACAAGGAGTACAAGATTGTCATGGTG	MOST_tdt_temp
>195528/3	AAACAGGGAGGAGGTCGTGGGGTGTCACGTGTGGGAGGATGGCATGCGGTTTTCTTGTGT	chlamydomonas.15-55-60.nuprobes.Length60.trans
>195527/1	TTTCGGTGACTGTTGACTGATGCCTGAAAGGACTATTAGTTCAATGGCACATGCTTGCTG	MOST_tdt
>195527/2	CGGAAGGAGGTTCATACAATACGCGTGGCTCAGCGTTGCGGAGACACACA	freiburg_on_jgi3.1.uniq.oligo.annotation.csv
>195527/3	TACACCGTGGACCCAAGCAACCCCCGGGCAGTGGGTCTGGAACCGGAAGATGTGTTCAAG	chlamydomonas.15-55-60.nuprobes.Length60.trans
>187917/1	CGCCTGCGGATGCTGGTGCTGCACGGTGGTGTGACCAGTGCCGCCGGCCTGGAGGCGCTG	MOST_tdt
>187917/2	GAGCTGTTGCTACTTGCGCTGGCGAAGGAGGCGGCTGGCGACGCAGCTTCGTCTTCTCAC	MOST_tdt_temp
>187917/3	GATGCGATTTCCACTCAACAAGTCTCGCCGTATGAACCCAGACACCTCATGCTTGGAGAT	chlamydomonas.15-55-60.nuprobes.Length60.trans
>169281/1	AAGCTGGACTATGAGGACAACGTGGCAGGCATCAAGACGCGTTTCAGGTACAAGCCGGTG	MOST_tdt
>169281/2	TACTACAAGCTGGACTATGAGGACAACGTGGCAGGCATCAAGACGCGTTTCAGGTACAAG	MOST_tdt_temp
>169281/3	TACTACAAGCTGGACTATGAGGACAACGTGGCAGGCATCAAGACGCGTTTCAGGTACAAG	chlamydomonas.15-55-60.nuprobes.Length60.trans
>195524/1	TTTGGTGCGTGATGTTTGGGTTTGCCGTTTTGATTCTTTGTTTCGTGCTGAATGGCTGAG	MOST_tdt
>195524/2	GGAGTGGTCTCTCTGTTTGGTGCGTGATGTTTGGGTTTGCCGTTTTGATTCT	freiburg_on_jgi3.1.uniq.oligo.annotation.csv
>195524/3	TGAGAGCCAAGAGAGGGTAAACGGGTTTGGTATTTTATGGTGCGGGGTGAAAGCAGCCCT	chlamydomonas.15-55-60.nuprobes.Length60.trans
>187914/1	TAATGTCAATTTCGAGAAAGAGAACTTCGTGGAGCCCGAGAAGAAGAGCAGCTGTTCCAA	MOST_tdt
>187914/2	CAATAATGTCAATTTCGAGAAAGAGAACTTCGTGGAGCCCGAGAAGAAGAGCAGCTGTTC	MOST_tdt_temp
>187914/3	TCGTCCAACCGAAAGTGGTCACAACGACTTCAGCGATGTGCTCAAGCCTTTCTACTACGT	chlamydomonas.15-55-60.nuprobes.Length60.trans
>114171/1	ATCTTCAACAAGTCGCTACTGGCCAAGTTCAACTGGGCCATGGACGTGGACCCCACCTTC	MOST_tdt
>114171/2	GACAACAAGGTCAAGTTCGACTTCCTGGGTAAGGACTCCATCCGCTACGAGAACATCGTG	MOST_tdt_temp
>114171/3	AGAAGGAGCCCGGGAGCAGCAAGTCCGGGCAAGTCATGTGGAAGACGCTGAAGCACGCGG	chlamydomonas.15-55-60.nuprobes.Length60.trans
>140415/1	AGTTGACAGGGCGTCAGAATGCGCACGTGAACTGCTGTGTTGGCGAGTTCAGCTGTGGTT	MOST_tdt
>140415/2	GTGGTGCATGCAGCGTTATGATGTTGGCCATGAACGTGAGATACCGGTAGTTGACAGGGC	freiburg_on_jgi3.1.uniq.oligo.annotation.csv
>140415/3	GAATTGCACTGTTAGGGAGCTCTGTCCAGACAAAACATCAGTAAACCCTGCGGAAGACGG	chlamydomonas.15-55-60.nuprobes.Length60.trans
>195523/1	ATGTGTGTACCATTTTGTCCGTCATGTAGTCATACCACGATGAAGCTCAAGGTGTGGCAT	MOST_tdt
>195523/2	CAGCACACCTGCCGACGGGCAGCAGGTGAATGGATTCCCTAAGTGCAATGGA	freiburg_on_jgi3.1.uniq.oligo.annotation.csv
>195523/3	TGCACCCGCTGGCAGGTCTCCGCAGCACCCATCGGAAGGGAGTAGAAAGCGCTCTATGTG	chlamydomonas.15-55-60.nuprobes.Length60.trans
>195522/1	TGTATGACAAGTTCGATAACACGTACCAGGCCACCATCGGTATTGACTTCCTGTCAAAGA	MOST_tdt
>195522/2	ATTCATGTATGACAAGTTCGATAACACGTACCAGGCCACCATCGGTATTGACTTCCTGTC	MOST_tdt_temp
>195522/3	ATCGGTATTGACTTCCTGTCAAAGACCATGTACCTTGAGGACCGCACTGTGCGCCTGCAG	chlamydomonas.15-55-60.nuprobes.Length60.trans
>195521/1	TTAGAGGTCACAGCGGCTCCTGTGAAACTTATCGGAAAGCGAATGTTTACTGTTTCTAAC	MOST_tdt
>195521/2	GGCGTCGGGAAGACGTCGCTGATGAACCAGTATGTTCAGAAGAAGTTCACCA	freiburg_on_jgi3.1.uniq.oligo.annotation.csv
>195521/3	CAGTATGTTCAGAAGAAGTTCACCAAGGAGTACAAGGCCACAATCGGTGCCGACTTCCTC	chlamydomonas.15-55-60.nuprobes.Length60.trans
>195520/1	TGTTCACTTCCTCATTCATTACGACGATAGGCATCGACTTCAAAATCAAGAAGGTGGACG	MOST_tdt
>195520/2	GCGGGTAACCGGCGGCAAAATACACGGCAGTAGCACGGCAGCGGATCGGCG	freiburg_on_jgi3.1.uniq.oligo.annotation.csv
>195520/3	GCTCATAAAGCTCTTGCTAGTTGGAGATAGCGGCGTGGGGAAATCATGCTTGCTACTACG	chlamydomonas.15-55-60.nuprobes.Length60.trans
>191168/1	TTTCATGCACAACATATTTACTTGCATGGCCATTGTGCTGAGAAATGCGCGTTCGTGTGC	MOST_tdt
>191168/2	GCGCTAACGGCATTGGAACAAGACCTGGCGTGGAAGCTGGTATATGTGGGCTCC	freiburg_on_jgi3.1.uniq.oligo.annotation.csv
>191168/3	GCGCAAATTTCATGCAAACAGTTTAGGTCTGTGAGCACGGCTGCGCCTGGACAACTTCCA	chlamydomonas.15-55-60.nuprobes.Length60.trans
>187910/1	TTCTGGTCAAGTAAGCAGATGATCCAAATGCTCATATCCTGGGACAGTTGGCACACAAAG	MOST_tdt
>187910/2	TCCTAATTTTGTGGTTTTACCCAAGTTATGGGATTCTGCTGAGCATTCGGACCTTGTTTG	MOST_tdt_temp
>187910/3	TCCCTGCCGGTATTGCAAGTGTACTCGAACTGACTAAAAGTTCTGGCAGCGCCAGTGTTA	chlamydomonas.15-55-60.nuprobes.Length60.trans
>191167/1	TGGTTTTAACTAGTGATTCGGCATGGAAAGACCGAACACATACTGTAATACAATGTCTTG	MOST_tdt
>191167/2	CCCTCTACCGCTGCGGAGACAAACACCATGTGAAATGAAGCTTGTGCCACGACTAGGAGA	freiburg_on_jgi3.1.uniq.oligo.annotation.csv
>191167/3	GAAATGAAGCTTGTGCCACGACTAGGAGACACGTTGCATATGCAAGAGAACCGCTCAGGA	chlamydomonas.15-55-60.nuprobes.Length60.trans
>132801/1	TTTATATTGCAGTTGCTTATGCGAGGGTGTACAGGCCTCACGAATCACCTGATAGAAGCT	MOST_tdt
>132801/2	CACCGCGCCCACAACCTTACGCTTCTTATCGGGAGTCCAATCAATCAGAGGAGCACT	freiburg_on_jgi3.1.uniq.oligo.annotation.csv
>132801/3	ACTCGGTCCAGAAGCAGTGGGCTGACGAGAAGATTTTCGAGGCCGATGCGCCCAAGGAGG	chlamydomonas.15-55-60.nuprobes.Length60.trans
>183558/1	GATGTGTCAATGCCTGCTTGAGGCATTTCTGGTGCACACTATGTAATGTTTGAGGGAGTA	MOST_tdt
>183558/2	AGTTACGCAATTGTATTTATGGTGATTGAGGATGTGTCAATGCCTGCTTGAGGCATTTCT	MOST_tdt_temp
>183558/3	AGGGTGCAACAGGGTGCGACAGGTTCCTTGGGCCAGTTACGCAATTGTATTTATGGTGAT	chlamydomonas.15-55-60.nuprobes.Length60.trans
>191164/1	ACAAATGGAAGTTCGCACACATGAACAGCGTCGACTTCAAACTGCGCTGCGCCACCGTGC	MOST_tdt
>191164/2	GAGCTGCTGTACAAATGGAAGTTCGCACACATGAACAGCGTCGACTTCAAACTGCGCTGC	MOST_tdt_temp
>191164/3	GCGGCGCACAGAAGCCCTGGAAGGCTACGAGCACCAGTATGTGCCCGGCACCTGCGAGCT	chlamydomonas.15-55-60.nuprobes.Length60.trans
>183555/1	TTTTCGCACGCAAGTGCATGGCATTGTTTAGAATCGTTTGGGTAAATAGGCAGGTGCGAT	MOST_tdt
>183555/2	CCTCGCGCACTTAGTAAAGTCGATACTGAAAGTATGACATGAGTGGTTTTGCGGTATCAT	MOST_tdt_temp
>183555/3	GCACGCAAGTGCATGGCATTGTTTAGAATCGTTTGGGTAAATAGGCAGGTGCGATGAGGG	chlamydomonas.15-55-60.nuprobes.Length60.trans
>183554/1	TCTATAGAGCTCAACGCAAGCGTTCAGCTCTGATGTATATAAGGGCTGTTGTGTTCCTTG	MOST_tdt
>183554/2	GCGGGAAGTGGTCAACTTGTCGTGCAGGTTGGATTGGAGACCGAATGGTACCCAGATGGT	freiburg_on_jgi3.1.uniq.oligo.annotation.csv
>183554/3	GCTGTTCCATATCGGTTGGGTGCGTTTGTCCTATGGTGCTGCTGTACTGCCATATCTATG	chlamydomonas.15-55-60.nuprobes.Length60.trans
>98303/1	ATGACCGGCTTCTTCAAACTGATGGAGCAATTCAACACGCAGGACGAGCCGGCCTTCTGC	MOST_tdt
>98303/2	CTGGACGGCACCATGACCGGCTTCTTCAAACTGATGGAGCAATTCAACACGCAGGACGAG	MOST_tdt_temp
>98303/3	CTGGTGCCGTACGGCTCGGCCGGGCTGAGCCTGGAGCGCTTCCGTCGCGAGGTGGAGGCG	chlamydomonas.15-55-60.nuprobes.Length60.trans
>191162/1	TTTGGAGCCTTCTTCATGTTCTTCCTAGGAATCTGCATCAGCAACAACTACGAGTTCGTG	MOST_tdt
>191162/2	CCACTGCCTGACCACCTCCTGGCCCAGCAATTCCACCGGTCCTGAAAGCTTTACGTTTAC	freiburg_on_jgi3.1.uniq.oligo.annotation.csv
>191162/3	AAGAGTGTGAGAGCGTGAGAGAAGGCATCTGATCCGGGGGCGGCGGTGTTTTGACATATT	chlamydomonas.15-55-60.nuprobes.Length60.trans
>183550/1	TTGTATTTAGTACTCCTCGCTCGCGAATAGGTCCTCGTCTGTGAGCTTCTGCAGCCGCCG	MOST_tdt
>183550/2	GTCTGACCCTGAGTGACATGTGTTGAACAACCATTGTGGCTGCGGAAGCAAGCA	freiburg_on_jgi3.1.uniq.oligo.annotation.csv
>183550/3	TGCTCTCTACTCGTGAGGGCGCTTACGCCAGTGATCAAGCCAACTACGCCCCAACAACCG	chlamydomonas.15-55-60.nuprobes.Length60.trans
>171585/1	AAACAGCTCGGCGACTTTGAGAACTACGTGGCTGTGCTGACGCTCAACGGCTGTCACATG	MOST_tdt
>171585/2	CTCAAACAGCTCGGCGACTTTGAGAACTACGTGGCTGTGCTGACGCTCAACGGCTGTCAC	MOST_tdt_temp
>171585/3	GTGGCGTGCCGCCGAGGGGACACCGGCCCTTTTTACCCTCGGTGCAGATTGAGGCTGAGA	chlamydomonas.15-55-60.nuprobes.Length60.trans
>171584/1	TCCAGCAACTTGGAGTTGCAACAGGGGAGGAGTATGAGGGGCAGTTGGACATGGACATCG	MOST_tdt
>171584/2	CTCCAGCAACTTGGAGTTGCAACAGGGGAGGAGTATGAGGGGCAGTTGGACATGGACATC	MOST_tdt_temp
>171584/3	TCCAGCAACTTGGAGTTGCAACAGGGGAGGAGTATGAGGGGCAGTTGGACATGGACATCG	chlamydomonas.15-55-60.nuprobes.Length60.trans
>171580/1	GACGTGGTGGTGGTGGCGAGGTCGGCCTCCATGCGCTCCAGGCAGATGATGCACTTGTAG	MOST_tdt
>171580/2	ATGAGTATGGGCATGGACATGCACGGCGGCGGCCACCACGCCATCATCAAGCAGGTTGAC	MOST_tdt_temp
>171580/3	TCTGTTACATCGCTGACCGCCCCCCGTCCGCACGCACACACTCTACACGTGTCAATGATG	chlamydomonas.15-55-60.nuprobes.Length60.trans
>169277/1	AGCAAGTTGAGCCAGCACTTTTGTGTTGTTGCCACGCTGATGGATGGCTCTCTGTCGGGG	MOST_tdt
>169277/2	CATAAGCAAGTTGAGCCAGCACTTTTGTGTTGTTGCCACGCTGATGGATGGCTCTCTGTC	MOST_tdt_temp
>169277/3	AAGACGGAGAAGGGCTCGGTCCACATCGAGTCGAGTCCTCTGCAGTGCATGGAGGCGGCT	chlamydomonas.15-55-60.nuprobes.Length60.trans
>195519/1	TTGTACAGATTGAATAGCTGACTGCAGCGCTCTGGGCCTAACTTATGACAACTGCACAAT	MOST_tdt
>195519/2	CGGCAAGTCCAATCTGCTCTCCCGTTTCACGAGGAATGAGTTCAGCCTCGAGTCC	freiburg_on_jgi3.1.uniq.oligo.annotation.csv
>195519/3	TGGCACAGGCTTTCTGCGAGCGCGAGGGGCTGTCGTTCATTGAGACGTCGGCGCTGGAGT	chlamydomonas.15-55-60.nuprobes.Length60.trans
>169274/1	TGAGACCACTTCAGGCGGCACTGGACAAGTACCTGGATGAGCAGCTGGATGCGTGGGCTG	MOST_tdt
>169274/2	CTGAGCGGTCGTGTGAGACCACTTCAGGCGGCACTGGACAAGTACCTGGATGAGCAGCTG	MOST_tdt_temp
>169274/3	AGATGGCCTGTGTGGGCATCTGTGTCGACCAAGGAACTGAGCTTAGCACCATGCATGCAG	chlamydomonas.15-55-60.nuprobes.Length60.trans
>195518/1	AACTTCATGAAGGGGCAGACTGCTTTATTCCATGTTTGAGGCTTGGTGTCGAATCAAGAG	MOST_tdt
>195518/2	TCAGAGCTGTACCATATGACTACGGACAGACAAGAAGTCAAGAATTGGACACTCGGTATG	MOST_tdt_temp
>195518/3	TGGACAAGCTTGTGCCACGAAAATGGAGATGCCATTGTCGCTGGAGACCACCTCCATAAG	chlamydomonas.15-55-60.nuprobes.Length60.trans
>195517/1	TATTCACTGTTAAGAGCCAGTCGGCAACTCTAGGCACATACTTCGGATGATGTGTTAGTG	MOST_tdt
>195517/2	CTTATTCACTGTTAAGAGCCAGTCGGCAACTCTAGGCACATACTTCGGATGATGTGTTAG	MOST_tdt_temp
>195517/3	GCGCTGAGACAGAAGTACCCTTATTCACTGTTAAGAGCCAGTCGGCAACTCTAGGCACAT	chlamydomonas.15-55-60.nuprobes.Length60.trans
>140409/1	ATGCTTGATACTTGACCTGCTGCTGGCAGTAGAACTTGACATAAATTGACAGGATGGACC	MOST_tdt
>140409/2	GGCTTTCGGTACACCGCTGTGAAGTTCTTCACAATGAAGCGTTATGTATGTGGGA	freiburg_on_jgi3.1.uniq.oligo.annotation.csv
>140409/3	GGGCCGCAACTATATGGTCGTCGCCAGCACTGGCTACATACCTTTTGGTGGTGATGCCCG	chlamydomonas.15-55-60.nuprobes.Length60.trans
>106555/1	CGCACAGGCCGCGGCGGCAGGCCCGGACTGGCCACCACCCTGTTCACAACCCGCGACCGG	MOST_tdt
>106555/2	GTCTCAACTTCCCGGATGTGGGCCACGTCATCAACTACGACGTCCCCCTGTCGCTGTCCG	MOST_tdt_temp
>106555/3	CGCCTCGTCACGCTGGTCCTGCGTCAGGTCCCGGTGCATGAGCGCCACGCTGACTCCGCG	MOST_tdt_anti
>187907/1	ACAAACCCGGTGAGGAATTCACCGTGAAGATGAAGAAGTGTCTGGAATCAAACAACTTCC	MOST_tdt
>187907/2	AACAAACCCGGTGAGGAATTCACCGTGAAGATGAAGAAGTGTCTGGAATCAAACAACTTC	MOST_tdt_temp
>187907/3	TTCGGCAACAGGATGAAGGACGCAGAGGCTCGCGTGCTCGACATTGGGGCGGCTCTTATT	chlamydomonas.15-55-60.nuprobes.Length60.trans
>187906/1	TATTTGGTAGTGCTTTGGTGTTAGGTATTGTCTGCGGAGCGGTGTAATAAGGTTACAGGC	MOST_tdt
>187906/2	CCTTTCATTGTCCTTTTCGCTTCTATTTGGTAGTGCTTTGGTGTTAGGTATTGTCTGCGG	MOST_tdt_temp
>187906/3	GCCCTCCGACCAATCAGTACTTGACCGGGCATTCAACCTGCACGGCTTCAGCCAGCTTGG	chlamydomonas.15-55-60.nuprobes.Length60.trans
>114162/1	TATGGGACAAATGCCGCCGCTGCCCGTGACCCCCAACTTCGACCTCGCAAATAAGTTCTT	MOST_tdt
>114162/2	CAAAACTACGGCATCCTGACCCAGTTCAAAGCCAACATGGCGGCTTTCAAAGTCATGGAG	MOST_tdt_temp
>114162/3	TCAAAGCCAACATGGCGGCTTTCAAAGTCATGGAGAACACGGAGCTTCTCATGCGCTATC	chlamydomonas.15-55-60.nuprobes.Length60.trans
>169270/1	TGATGCCGCAGGTGAAGCAGCAGCCACTGGAGCAGCAGTCCTTGCTGAAGGAGCAGGAAG	MOST_tdt
>169270/2	AGGCTGGCTCGGCTCTCGCCGCTTGTTACACACAGAAGCTGAGCCATCGGTTGAAGTTGC	MOST_tdt_temp
>169270/3	CTGCGGTGATGCGGGCGGCACGGAGAACGGCACCCTTAGCCCCCGCTCCAGCAAGCGGCA	chlamydomonas.15-55-60.nuprobes.Length60.trans
>187905/1	AACAGGTTCCTGGTTGCAACCATTTCGGCCACTCGCGCAATTGAGAAGGGCGTGGAGAAG	MOST_tdt
>187905/2	GATGCAGGAGGTCATCCAAAAGACCATTGACTACTACGTCTGGGTTTCAGGCCCTTTCAA	MOST_tdt_temp
>187905/3	ACGAGGCGGAGATGAAGGCAGAGGCCGCCAAGCTCGCGGAACAGCTGTCAACTGTCAAGA	chlamydomonas.15-55-60.nuprobes.Length60.trans
>195514/1	CACCAAGAAGCAGATCTCGGACATCAGCTCGCAGTGTCGGGACCTGTGGAAGCAGCACGA	MOST_tdt
>195514/2	GCACCGATTGCAGTCGTCGTCTCTCGCCTCAGCGCGCTTTGACTTTATTCTGGCT	freiburg_on_jgi3.1.uniq.oligo.annotation.csv
>195514/3	AGGAGCGACCTCACCAAGAAGCAGATCTCGGACATCAGCTCGCAGTGTCGGGACCTGTGG	chlamydomonas.15-55-60.nuprobes.Length60.trans
>195513/1	AGCCATTGAGCGGCATTAGGCGGGGTTCTACCTGTCAATCTGCTGTTACATATTATGATT	MOST_tdt
>195513/2	GGCAGACACGTCGCAGGTTGCCAAGTTGTGTGTTGCCGAGTGCAGAATTACAACCCCGGA	freiburg_on_jgi3.1.uniq.oligo.annotation.csv
>195513/3	GGCGCGGACATTGTGGGGGTATTGGGAACAGCAAGCCTGGGGTTTGCATGTTTGGAAGCA	chlamydomonas.15-55-60.nuprobes.Length60.trans
>106552/1	GCAAGAGTTCTGCAGTATACGGTAGCAGAGTTTGAACTGGGGGCCTGTGACGTACCGTAA	MOST_tdt
>106552/2	GTTATCGAGATGGTGATAGGGACAGACATGAAGCAGCACTTCGCCATTCTTGCCCACTTC	MOST_tdt_temp
>106552/3	TGCACCGGTTGGCGAGCTACAGCCTGCTGAAAGCAAATTGCTTGCAAACATATGTCGACA	chlamydomonas.15-55-60.nuprobes.Length60.trans
>187904/1	ATAAGTGTTACATATGCACTGCAAAACAACATGCGTTACCACGATGGCATTCTCAGCCGG	MOST_tdt
>187904/2	GCACTGCAAAACAACATGCGTTACCACGATGGCATTCTCAGCCGGCGCCT	freiburg_on_jgi3.1.uniq.oligo.annotation.csv
>187904/3	TTACATATGCACTGCAAAACAACATGCGTTACCACGATGGCATTCTCAGCCGGCGCCTGT	chlamydomonas.15-55-60.nuprobes.Length60.trans
>114160/1	TGACGTGGTGGCTCCGGCGAACAGCACCCGCGACCGGTCGCTAGACCAGCAGTGCACGGT	MOST_tdt
>114160/2	TACTTCTGCAATGACGTGGTGGCTCCGGCGAACAGCACCCGCGACCGGTCGCTAGACCAG	MOST_tdt_temp
>114160/3	CTTCTGCAATGACGTGGTGGCTCCGGCGAACAGCACCCGCGACCGGTCGCTAGACCAGCA	chlamydomonas.15-55-60.nuprobes.Length60.trans
>195512/1	TAAGTCGCTTAGCCATTACCGGTAGTACAGACGGACTGGATGTGGTGGGCATGGTGGTGC	MOST_tdt
>195512/2	CTCAGATGACAGGCCACGCTAAGTCGCTTAGCCATTACCGGTAGTACAGACGGACTGGAT	MOST_tdt_temp
>195512/3	TTCGTGCTGGTGCCCAATTTCGGCGGATTTGGTGGTAATGGAGGCAATCGGGGTGGAGGC	chlamydomonas.15-55-60.nuprobes.Length60.trans
>195511/1	GGCCATCATCGCAGACTACCGGCAGCACCCAGACCAGCCTGCGCGAGGGCTGCAACGCCA	MOST_tdt
>195511/2	CGACTCATCATAGACCGACTGGGCGACATCCCGCGGGCCATAGACTTTGTGGTGGGCCAG	MOST_tdt_temp
>195511/3	TTCGACCTGCTGCGCGGTCGAACCGCAGCTCAAGTATGACATTCTAGGTGGCGACACCAG	chlamydomonas.15-55-60.nuprobes.Length60.trans
>149697/1	CTGATGCTGCAAGTGCCCGCCGCCCAGATGCAGGCGGCACACGCGCTGGAACGTAGGCGG	MOST_tdt
>149697/2	GTGCCTGCTGCCGATGGCGGGCCTGCCCTGAGCCGCTTCAGGTGTAGTCTGCGGGAGCTG	MOST_tdt_temp
>149697/3	CTTCCGGCTGGGCCCGCCAGCTCGCTGCTGCACCTGCTGAGACCGCTGGTGACGAAGCAT	MOST_tdt_anti
>191158/1	AACATAGGAAAGGCCGCGCGCATTGTACATGAATATTAGGTAGGCAGGTACGTATACATC	MOST_tdt
>191158/2	GGTGCTTGCAGCAAGCCATTACTAGTCCTGGTATCAAGTCGGATGCTCTG	freiburg_on_jgi3.1.uniq.oligo.annotation.csv
>191158/3	CACAGAAGCCAGCGTTTAGCGTGATTCTGGAAGAAAACGTTGCGCATTGGCGCATGATGA	chlamydomonas.15-55-60.nuprobes.Length60.trans
>183549/1	AATCATGAAATACCGGCCATGTCCAGTCCTGATGTCTCGACATCGTGAAACTGCTGTAAT	MOST_tdt
>183549/2	ACGGCTGAATTGAGGTGTTCTGCTCTCAAGCATACATGGTACATGTGAATGTTTTTGTTT	MOST_tdt_temp
>183549/3	GCTAGAGCGCTTTTGGTGACCTCATAACAGCAGATCTAAGCTACTCGACTTAGCTCGCGA	chlamydomonas.15-55-60.nuprobes.Length60.trans
>149690/1	TTCGCCGGACTCATGATCAAGGACGGCAAGGCCAAGCTGCTGGAGCACAACGTGCGCTTC	MOST_tdt
>149690/2	ACCCTGTTCGCCGGACTCATGATCAAGGACGGCAAGGCCAAGCTGCTGGAGCACAACGTG	MOST_tdt_temp
>149690/3	ACGTTGTGCTCCAGCAGCTTGGCCTTGCCGTCCTTGATCATGAGTCCGGCGAACAGGGTG	MOST_tdt_anti
>183542/1	TACATGTTCTTATGCGTGGAAATCCATACGGCATTTTGTGCTAGACGCTTACAGCGGTTG	MOST_tdt
>183542/2	GGGCGGCTGACGATCGTGTGACGGGTGGGTACACGACTATACTTTAGTAGTACGTCGGCA	freiburg_on_jgi3.1.uniq.oligo.annotation.csv
>183542/3	ATTTTGTGCTAGACGCTTACAGCGGTTGCGCACACGTTTAGCCGGGAATGCATGGAGGTT	chlamydomonas.15-55-60.nuprobes.Length60.trans
>191150/1	AGATCTCAAAGTTGATGCATGCGACTTAAAGGGGGAAGCGGTGACCTGCGGGCACTCAGG	MOST_tdt
>191150/2	GTGGAATGCGCAGTATGTGCAGCGCCAATAGATCTCAAAGTTGATGCATGCGACTTAAAG	MOST_tdt_temp
>191150/3	AGCCCAGTCGATGTTGAAGCGACCGAGGCGAGCCCCCAGGTGGAATGCGCAGTATGTGCA	chlamydomonas.15-55-60.nuprobes.Length60.trans
>175931/1	TACGTCACCTGCTACAAGGACCACATCAAGGTGTATCGTGACATGAGCGGCGAGTCGCTG	MOST_tdt
>175931/2	TTCCTATACCGGCAGTGCCCAGGCGCATCCGCCTCCGTTATCTCCGGCAAC	freiburg_on_jgi3.1.uniq.oligo.annotation.csv
>175931/3	TGCACCGGCGCGGCTACCGGGATGTGATGCACCGCGCGGCGCTGAATGAGGCGGCGGCAG	chlamydomonas.15-55-60.nuprobes.Length60.trans
>183540/1	ATACCTTATAAATGAGCTCGTTTCCAGGTTTTGTCTCCGTCGCGCTAGAACGTTTGGAGA	MOST_tdt
>183540/2	ACACAGCTCTGACATTCTGAGCGCTGCCTAAAGTGCCTGACTCCTCTTCA	freiburg_on_jgi3.1.uniq.oligo.annotation.csv
>183540/3	AACACGCTGCAGCCGACCGTCAGCTTCTCAGCACTGGGCACCAAGCTCCAAGTCGTGCAT	chlamydomonas.15-55-60.nuprobes.Length60.trans
>171578/1	TGGCGCTGCTGCCGTTTGCACTCACATACATGGCCGTCAAGACAGGCTACCACGTGGCAC	MOST_tdt
>171578/2	CGTACCGCGTGCTGCGCTTCCTGACCAAGTCCCACGACACAGGTGTCATGACCGTCACAC	MOST_tdt_temp
>171578/3	CTGCTGCCGTTTGCACTCACATACATGGCCGTCAAGACAGGCTACCACGTGGCACGCGGG	chlamydomonas.15-55-60.nuprobes.Length60.trans
>126121/1	ATCAAGGAGCTCAAATCCTCTTATAAGGAAAACTACAACGAGCTGCAGGTGGTCAAGTCC	MOST_tdt
>126121/2	GAGGCGTTATACGACTTGTTGGACATCACCACGCAGCCGCATGAGATCAGCATCT	freiburg_on_jgi3.1.uniq.oligo.annotation.csv
>126121/3	ACCTGCAACAGGAGCTGGCGATGCACGATGCCATGGCCATGCGTGGCGGCATCTCCTACT	chlamydomonas.15-55-60.nuprobes.Length60.trans
>171570/1	ATGGAGGCGAGGAGAAACCAGGAGGCACGCCAGCTACAAGACCTGCAGGTGACTCTGGAG	MOST_tdt
>171570/2	GACAAGGATACGGAGGTGATGTCGATCACGCGGACCATGGAGGCGAGGAGAAACCAGGAG	MOST_tdt_temp
>171570/3	AGACGCGGGATGCGCAGGCAAAGAAGTACAAGGAGGCCGTGAGGCTCCTCAAGGTAGGCA	chlamydomonas.15-55-60.nuprobes.Length60.trans
>169266/1	ACTGACTACACGAGGGAACCGGCATGCCCGCTGTGCAATGCACCGCTCATCCTTCCTCTC	MOST_tdt
>169266/2	GTTTCCACGTGGAGTGCGTGGACAAGTGGTTCCTCAGTGCCACTGACTACACGAGGGAAC	MOST_tdt_temp
>169266/3	ACACGAGGGAACCGGCATGCCCGCTGTGCAATGCACCGCTCATCCTTCCTCTCCGGCAAT	chlamydomonas.15-55-60.nuprobes.Length60.trans
>106548/1	ATAAAGAGCCCGGTGCTGGTGATGCACGGCACGGAGGACGAGGTGATCCACATCTCCTGC	MOST_tdt
>106548/2	CAAGATAAAGAGCCCGGTGCTGGTGATGCACGGCACGGAGGACGAGGTGATCCACATCTC	MOST_tdt_temp
>106548/3	TAGCCCATCACGTTCACCTTGAGCAGCCGCGACAGCTCCCTGTACACGGGCAGCATGTGT	MOST_tdt_anti
>169265/1	TCTTCCCGACGCTGCACACTGTGTTAAGCTACCAGTGGTCCAAGGTGCCTTCCGTCTACA	MOST_tdt
>169265/2	CACACTGTGTTAAGCTACCAGTGGTCCAAGGTGCCTTCCGTCTACACGGAGGTGTCGGTG	MOST_tdt_temp
>169265/3	TGTAGACGGAAGGCACCTTGGACCACTGGTAGCTTAACACAGTGTGCAGCGTCGGGAAGA	MOST_tdt_anti
>195509/1	TTGATCACCCAGGAGATGTACCTTATTATCTATATCTTCCGCTACCTGGACCTGCTGTAC	MOST_tdt
>195509/2	GTCAGCTTGATCACCCAGGAGATGTACCTTATTATCTATATCTTCCGCTACCTGGACCTG	MOST_tdt_temp
>195509/3	AGGTGTTTGCGCTCATCCCGCAGTTCGTGCTGCTGTATAAGCGGCAGGTGTACGAGCTGT	chlamydomonas.15-55-60.nuprobes.Length60.trans
>151998/1	AGACAGCGCGGGTGGAAGCGGCAGTAGCATTGATGAATTTCGGCTACAGCTGCCGGCGCT	MOST_tdt
>151998/2	GAGGAGGCGGCAGACAGCGCGGGTGGAAGCGGCAGTAGCATTGATGAATTTCGGCTACAG	MOST_tdt_temp
>151998/3	AAGCTCCAAGAGTCGGTTCCCAGGGGATGCGGAAGTTGAGGGCTCAGCAGTGAAAGAGGA	chlamydomonas.15-55-60.nuprobes.Length60.trans
>169264/1	ATGATTGTGTTTATCATCACATCCATTGAGACCGTGGGCGACACTTCAGCAACTATGGAG	MOST_tdt
>169264/2	CTGATGATTGTGTTTATCATCACATCCATTGAGACCGTGGGCGACACTTCAGCAACTATG	MOST_tdt_temp
>169264/3	CCATCGCCATGTGCGGGGTAATCCCCGTAATCCTTTCATTCTTTCCCATTCGTGTCATCA	chlamydomonas.15-55-60.nuprobes.Length60.trans
>114155/1	TGTGACGGCAAAGTGCTACGGTGGCGACGTGAGCCGCAAGCGTAAGCTGCTGGACAAGCA	MOST_tdt
>114155/2	CAAGATCGTGGCTCGTGAGACGCTCAAGGCGCTGCGCAAGAATGTGACGGCAAAGTGCTA	MOST_tdt_temp
>114155/3	AGGCGACTTCTACAGCGCAGTCAAGAGCCGCTCGCAGGGCTACGCCTCGTTCGACTACGA	chlamydomonas.15-55-60.nuprobes.Length60.trans
>114154/1	TACACGGCATGGAACAAGAGGGTGAGCACCGCGCGGCTGAACCGCTTCATGCAGAAGCTG	MOST_tdt
>114154/2	CTTACACGGCATGGAACAAGAGGGTGAGCACCGCGCGGCTGAACCGCTTCATGCAGAAGC	MOST_tdt_temp
>114154/3	AGGAGGCAGGCGCTGGTGTATGACACGCCGGCCAGCCACGTGACGCGTGATTACCAGGAG	chlamydomonas.15-55-60.nuprobes.Length60.trans
>195506/1	TTGCACTAGTGCTAGCGCGTACTAGTGCCTGATACATCATGGCCCGAACACACCATGGGG	MOST_tdt
>195506/2	CATTTTGGTGTCGGCAGGGTTGCACTAGTGCTAGCGCGTACTAGTGCCTGATACATCATG	MOST_tdt_temp
>195506/3	TCAAACCTGGTCAGCCCGATGGGCAGCGTGACCGCCGACGTGCGAGGGTTGTCCATTGGT	chlamydomonas.15-55-60.nuprobes.Length60.trans
>151995/1	ATTGAGGTTGTCACTATCGGTGACGTTGCGGCGCGCGAGAGCAACAGCGGAAATAAGACG	MOST_tdt
>151995/2	CATTGAGGTTGTCACTATCGGTGACGTTGCGGCGCGCGAGAGCAACAGCGGAAATAAGAC	MOST_tdt_temp
>151995/3	ATCTCGCGCTTGGAGACGGCGGAAATGGCGAACCTGGCGGCACCACTTCGGCCCTACGCG	chlamydomonas.15-55-60.nuprobes.Length60.trans
>149689/1	ACTGTGCACGACCCCTTCAACTACTACAAGGCGATGAACCAGCTATTCTACCGTAATTAG	MOST_tdt
>149689/2	ACTGTGCACGACCCCTTCAACTACTACAAGGCGATGAACCAGCTATTCTACCGTAATTAG	MOST_tdt_temp
>149689/3	GCCGCATGCTCGAGGTCAGCAAGAAGCTGGCAACGTCTGAGCGCAGCGAGCAAGAGCAAC	chlamydomonas.15-55-60.nuprobes.Length60.trans
>114150/1	AAGCTCAACTCGCAGTGCAAGTTTCCCTGGCTCATGGCCAATGTGTTGGACAGGGCCACA	MOST_tdt
>114150/2	ATTGTGGACGAGTACATGAAGCTGATGGGCGAGAAGATGGACGAGGTGGTGGTGGAGACA	MOST_tdt_temp
>114150/3	ACCAGCCTCAATGTTGTACACATCGTTAAAGTGCAGAATATTAAGCTTGCGGTCTGTCAT	MOST_tdt_anti
>195502/1	TGTCATGGTTGATGTTACTCAGACTTGCGCTGACAGAGCCCACTGTAAGAATTTTGTGAC	MOST_tdt
>195502/2	TATGTCATGGTTGATGTTACTCAGACTTGCGCTGACAGAGCCCACTGTAAGAATTTTGTG	MOST_tdt_temp
>195502/3	CGACCATGCCTTACATGCGCTTGATCTGCATTGAATTGCGCAATGGAGCTACTCAATGCG	chlamydomonas.15-55-60.nuprobes.Length60.trans
>195501/1	TAAAGCCATCATTCGGGCGAGTTGTAATGTTATACTGTTACGATCCCTGTTCGAGACAGG	MOST_tdt
>195501/2	ACTTATGCCTCTTACGAGGCTTCTAGTGAATACCCGCAGTGACTCGTGCGCCGCTC	freiburg_on_jgi3.1.uniq.oligo.annotation.csv
>195501/3	GGTGGCGGTGTTCGAGTGGCCCTCGCTCAAGCTCAAGTTTGAGATCGGCGGCGAGCGCAA	chlamydomonas.15-55-60.nuprobes.Length60.trans
>149688/1	ACTTCCTCATCGACCGCTTGCTCAAAAAGTGGTTCACGGCTGATGAAGTGTCCGCCGCCT	MOST_tdt
>149688/2	AAAAACGCGCAGACTTCCTCATCGACCGCTTGCTCAAAAAGTGGTTCACGGCTGATGAAG	MOST_tdt_temp
>149688/3	CAAAAAACGCGCAGACTTCCTCATCGACCGCTTGCTCAAAAAGTGGTTCACGGCTGATGA	chlamydomonas.15-55-60.nuprobes.Length60.trans
>195500/1	TGTCATGGTTGATGTTACTCAGACTTGCGCTGACAGAGCCCACTGTAAGAATTTTGTGAC	MOST_tdt
>195500/2	TATGTCATGGTTGATGTTACTCAGACTTGCGCTGACAGAGCCCACTGTAAGAATTTTGTG	MOST_tdt_temp
>195500/3	TGCACCTGCTGATAAGAACGACTCCGGTGTGCTAGGGCGCCGCGAGCTCGGTCTCGCCTT	chlamydomonas.15-55-60.nuprobes.Length60.trans
>191148/1	AAGCGTGCTCTTCTGAAACCTACATTCGATCGATGGCGAATGAAGCAAGACACATACTGT	MOST_tdt
>191148/2	CCCATGAACTAAGTAGATACAAGCAAACGCATTCACAGGTTTTCGTGTGCAGATTACTGG	MOST_tdt_temp
>191148/3	TTCACCTGCTCCGGCAACGTCGTGACCCTCACCCTGAGCAACGGGGGCGCTATCTGCAAG	chlamydomonas.15-55-60.nuprobes.Length60.trans
>183538/1	AAACTTGAATCCAACCCGCACAGGCACTCGAATAAGATGACGTTTCAATGTATGACTGGC	MOST_tdt
>183538/2	AATTGAACAAACTTGAATCCAACCCGCACAGGCACTCGAATAAGATGACGTTTCAATGTA	MOST_tdt_temp
>183538/3	TCACCGTCCGCGCGGTTGCCTACACGTCTGACATCTCAGAGGAGGCGTATGTATGCCTGG	chlamydomonas.15-55-60.nuprobes.Length60.trans
>191146/1	TTCCCTGTCTTCATCATGATTAACGACGATTACAAGTACACGTCCTTCCTCGACAAGGTG	MOST_tdt
>191146/2	CCCTGTCTTCATCATGATTAACGACGATTACAAGTACACGTCCTTCCTCGACAAGGTGGC	freiburg_on_jgi3.1.uniq.oligo.annotation.csv
>191146/3	AGACGCAGCTAGCTCTACGCAGGGGAATGGGTGGCTATGCTAAGCCCAAGGTGGACACCA	chlamydomonas.15-55-60.nuprobes.Length60.trans
>191144/1	ATCTTTGACTACAAACTGGTGGGCGAGTTCTCCACCAAGTCAGGCTTCGCAGCGCTGGTG	MOST_tdt
>191144/2	TGTCGACGTCTATGCCATAGACCCAAAGCTCGTGCTCAATCCTGAAAAGCTCAAGGCTGC	MOST_tdt_temp
>191144/3	GCGCCCCAGCCTGGTATCACCACGAAAGCGGGTGCCCGCTGCGGTCAGAGGCGGGCGCCC	chlamydomonas.15-55-60.nuprobes.Length60.trans
>149680/1	ATCGGCATCCTGTGCAAGGTGCTGACGGTGGTGATCAACGTGTTCATCTGGGACAAGCAC	MOST_tdt
>149680/2	CAACATGAAGGTGCTGCAGTACGCCAATGTGGAGACCTTCATCACCTTCCGCTCCTCTAC	MOST_tdt_temp
>149680/3	ACCTCTGCGCCCCCACTCCCCACCTCACCCCAACAGGCAACTTCATGGCTCTGCCGCCGC	chlamydomonas.15-55-60.nuprobes.Length60.trans
>175924/1	TCCTCAAGTTCTTCGACATGATTGAGGTGGACCTGTACGGCAAGCTGCAGAGCTGCTCCG	MOST_tdt
>175924/2	GTAATCAATTCCACGGTGTCCATTGAGAGCCGCATCCTCAAGTTCTTCGACATGATTGAG	MOST_tdt_temp
>175924/3	TGTGCTTCACTGACACGGAGCAGGCGGAAACAACGAGCATGGACTGCGGTCACGCCTTTT	chlamydomonas.15-55-60.nuprobes.Length60.trans
>118505/1	TTCTTCTTCGGCAACCTGCCCTTCGTGCGCAAGAACTTCACGCTGGTGGTACTGGGCATT	MOST_tdt
>118505/2	GAGCACATCGCCAAGACCGAGAAGTTTTATGACAAGTACGGTGGCAAGACGGTGGTGCTG	MOST_tdt_temp
>118505/3	TTGAAGAGCACAAGGCAGTCGTGTGTGCCTGGCGAGTGCAAATCCTTAACCGCGAAAGCG	MOST_tdt_anti
>171562/1	AATCTGTCCCGCAAGCTGTCTTATGCGGCGGAGGCGGTGGTGAACAGCATCAAGGCGGAG	MOST_tdt
>171562/2	CAAGAAGCTTGCGAAGAATCTGTCCCGCAAGCTGTCTTATGCGGCGGAGGCGGTGGTGAA	MOST_tdt_temp
>171562/3	CTGGAGACCACCGACCCGAGGGTGGTCGGTAACCGCTCCGGCGTGCGCGCCTACGAGTTG	chlamydomonas.15-55-60.nuprobes.Length60.trans
>169259/1	TTCACCTGCCATTATTCCGCTCATGATTGTGTTCATTATCACTTCCATTGAGACCGTGGG	MOST_tdt
>169259/2	TATTCACCTGCCATTATTCCGCTCATGATTGTGTTCATTATCACTTCCATTGAGACCGTG	MOST_tdt_temp
>169259/3	CGGCACCATCGTTATGTGCGCTATCATCCCCGTCATCCTGTCCTTCTTCCCCATCCGCAT	chlamydomonas.15-55-60.nuprobes.Length60.trans
>171560/1	AAATTTTGCGGTGGCTCACCTCAAGGCCAGGAGCGAGAAGGAGTACCTGCAGCGCATGAA	MOST_tdt
>171560/2	GAAAGACGGTTCAACGGATATATTTGTGTGGGATTGCAAGGTACCCGGCATGAAAGGGAC	MOST_tdt_temp
>171560/3	TGACCGCCAAGCCTACAACGGCGAAAGACGGTTCAACGGATATATTTGTGTGGGATTGCA	chlamydomonas.15-55-60.nuprobes.Length60.trans
>151988/1	GAGATCGGCCAGGTCACGTGGAATGGATTTTAAAGCGCGAACTCTAAGTTGTATGATCTT	MOST_tdt
>151988/2	CGTCAAACCGGACAACCTACACAGCGTGCTGCTGGAGTATGGGCACCCCTTGTACTAT	freiburg_on_jgi3.1.uniq.oligo.annotation.csv
>151988/3	CCTGTTCACATACCTGGACCCACTGGACCTCCGGGTGGCAGTCGTGGTTAGCGGGGACCT	chlamydomonas.15-55-60.nuprobes.Length60.trans
>151985/1	ACGCGACCAAGGTCTGCATCCATTTTGCGCACAAGGTGCTCTCGAGCGGCAGCAATGGCG	MOST_tdt
>151985/2	GCTGTGCACGTCCAAGAAGACCTTCGCTATGAAACTGGTTGAGACGACCAACCT	freiburg_on_jgi3.1.uniq.oligo.annotation.csv
>151985/3	TGCTGTGCACGTCCAAGAAGACCTTCGCTATGAAACTGGTTGAGACGACCAACCTTCAAC	chlamydomonas.15-55-60.nuprobes.Length60.trans
>169251/1	TGGACCCCAGAATTCGGCAGCTCTACAAGAGATTGATCTTTCTCGGCCGCGACTATCCGC	MOST_tdt
>169251/2	ATGTCACAAGTGACGAGGTGCTTTCCAACTACAATATCGCCAAGTACAGACGCTGGAAAC	MOST_tdt_temp
>169251/3	AGTACGTGGCGCGCGAGCTTGAGGCCCTGGTCTTTCTCGCCAAGTACCGCGCGCTGTTCA	chlamydomonas.15-55-60.nuprobes.Length60.trans
>151984/1	TGTTTCTCGTGTGTAACTGGCATGAATGTCTGAACTGATTCATCCCTGCTCACAAGTCGT	MOST_tdt
>151984/2	GTCTACCGGGTGGCAAAGGAGATTTCGGAATGCACAGGAGCTTAGGCAAGCTGCA	freiburg_on_jgi3.1.uniq.oligo.annotation.csv
>151984/3	CGGGGGCGGATAGCCGCAATGACTCTGCTGCATGTGCGTCCCATGTCCGGCTCCGCGCTT	chlamydomonas.15-55-60.nuprobes.Length60.trans
>169250/1	CCGGTGGCTGAGAAGGTTGTGGACGGCGTGACCTTCATGGGGTTGCTGGAGGACGCCCAG	MOST_tdt
>169250/2	GATGTGCAGGGCTGGCTCTTCAACGTCTACCTCACGGAGATAGTGCCCGGCGAGTCCGTC	MOST_tdt_temp
>169250/3	ATGTGCAGGGCTGGCTCTTCAACGTCTACCTCACGGAGATAGTGCCCGGCGAGTCCGTCG	chlamydomonas.15-55-60.nuprobes.Length60.trans
>149678/1	TGCGGCGCACCAAGTTCCAGGCCTACGTGACGCACAGCAAGAACATGGACTTCTGGCAGC	MOST_tdt
>149678/2	ATGGAGGAACGCCCAGCAAGACTGGTGCTACAGCAGTTCTGGTGGTCGCAGAAGCATCCG	MOST_tdt_temp
>149678/3	CGGATGCTTCTGCGACCACCAGAACTGCTGTAGCACCAGTCTTGCTGGGCGTTCCTCCAT	MOST_tdt_anti
>149677/1	TAGGCTGCAGTGTAGACATACATCTGAGCCCGACTGCTGGCTGCCGGAGTATGTAGAGTG	MOST_tdt
>149677/2	CTGCAGTGTAGACATACATCTGAGCCCGACTGCTGGCTGCCGGAGTATGTAGAGTGGCAC	MOST_tdt_temp
>149677/3	TTTGCTACCGCGATGATGGTCTAGGGGGGCCAGATGCGCCATCACGGAACGTGTATGCTG	chlamydomonas.15-55-60.nuprobes.Length60.trans
>183528/1	ACTGATATTCGGTGTCAGCCTCCGTAACGTACCACACCATCTTTGAAATGCTTAGAACCT	MOST_tdt
>183528/2	GTATGGGTTTGTCGATGGCTCGATTCTCTTACACACTGTTATCGACAGATGCTGAACATT	MOST_tdt_temp
>183528/3	TGAGTGTTGATTGCGTGCACCACAGGTTAGCTTGACAGCTGACCGGGTAACGCAGGACCA	chlamydomonas.15-55-60.nuprobes.Length60.trans
>157282/1	CTTTTTGAAAGATTGAAAGAGCGTGCGTGTTTGTGGGTGAGGGTGAAGCATTTATGGCAT	MOST_tdt
>157282/2	CCCCATTCATAGATGCTGACAGACTTAAACCTTTTTGAAAGATTGAAAGAGCGTGCGTGT	MOST_tdt_temp
>157282/3	TCATGGCGGGCACTGAGTGGGCGTTTCCTTGCATTGCATTTCGATTCGGCAGCTGGGCAG	chlamydomonas.15-55-60.nuprobes.Length60.trans
>175917/1	AGTGGGAGCAGCTGTTAAACTTCTTTGAGTCCATGGAGCGCCTGTTCCTGGGTGAGGGCT	MOST_tdt
>175917/2	GACAAGTGGGAGCAGCTGTTAAACTTCTTTGAGTCCATGGAGCGCCTGTTCCTGGGTGAG	MOST_tdt_temp
>175917/3	GCGCCGAAGCGCCCCGGCATGACAGTTGCGAATGCTCCTGCGGGTACCAACGCCAGCGCT	chlamydomonas.15-55-60.nuprobes.Length60.trans
>183526/1	CGCAACATGCGAAGGCGTTAAATCAGAGGCTGTGATGACGTGTATGATGTGTATCTATCA	MOST_tdt
>183526/2	GCAGGACACCGTGGATTTTAAGAATTGGTCACCAAACCATGCCATGGGCCTTGCTCATGT	freiburg_on_jgi3.1.uniq.oligo.annotation.csv
>183526/3	CACCGTGGATTTTAAGAATTGGTCACCAAACCATGCCATGGGCCTTGCTCATGTGCACGT	chlamydomonas.15-55-60.nuprobes.Length60.trans
>191135/1	GTATTACTAATTGCTATTCCCTATTGTAGAAAAATAGGCGGCAGGGAAAACTCGGCTGGA	MOST_tdt
>191135/2	TGCGCCCCTCGCGTGACCGGTGTTCCGAACTCTTGTCCTTCGTCCTTTCTTG	freiburg_on_jgi3.1.uniq.oligo.annotation.csv
>191135/3	AAGGACGGCAATGCTGAGGCGCCTCTGGACAACATGGCGCTGTTCTCGGTCATCACGCTG	chlamydomonas.15-55-60.nuprobes.Length60.trans
>191132/1	ATTTCGCAATTCAGGATATTATAGGTACAGCTGTTTGGCCTTGGGAGCAGGAATGAGAGC	MOST_tdt
>191132/2	TCAGGTTCAACGCATCACGGGTATAAAATTGCTAAAGCGCGCCCTGTGCT	freiburg_on_jgi3.1.uniq.oligo.annotation.csv
>191132/3	GGCGGCCATCTGATACCGCCATGCGGTTTGTGTGCACAGTGTTAGTAGTGAATTTGAGTT	chlamydomonas.15-55-60.nuprobes.Length60.trans
>175912/1	ACTGTTCCTGATCACCAACATGCTGACCACCTGCATGTTCCTGCTCATCGGACTGGGCCT	MOST_tdt
>175912/2	ATCATGACCTCTCTGTTCATCATGATCCTGATCATCTACACCGCCATCACCTACCGCCCC	MOST_tdt_temp
>175912/3	AAGGTGCTGGCACTGTTCCTGATCACCAACATGCTGACCACCTGCATGTTCCTGCTCATC	chlamydomonas.15-55-60.nuprobes.Length60.trans
>120803/1	AAACAAGGTGCTAACGATCGAAGCAAACCCAGTGTACCCAGTCCTCAACCTGGCCCAGGC	MOST_tdt
>120803/2	GACCAATGAAGAGGTGGCGCTTGCAAACAAGGTGCTAACGATCGAAGCAAACCCAGTGTA	MOST_tdt_temp
>120803/3	ATGAAGAACTTCGGGCTCCATGACCTTCGAGTGGTGCGGCCGCGGGACGGCTGGCCTAAT	chlamydomonas.15-55-60.nuprobes.Length60.trans
>171555/1	TAAAAGTGTTATCGAGCGAGAGCGAGATGAGCGTGAACATGGTGCAGTGGCTGCGGCCAT	MOST_tdt
>171555/2	CTGAGCTGCAGCGTAAAAGTGTTATCGAGCGAGAGCGAGATGAGCGTGAACATGGTGCAG	MOST_tdt_temp
>171555/3	GGCGCGTATGCGGCCAAGCGCATGGATGCACTCAACGGTAACAGTACGCCGCCTCCACTT	chlamydomonas.15-55-60.nuprobes.Length60.trans
>151979/1	TGCGAAGACTTCAGCCGTGTGGTGGCCTCCGCCACTCACCTGGTCATGGCGCAGCTGTTG	MOST_tdt
>151979/2	CTGACTGGCGGCTGCGAAGACTTCAGCCGTGTGGTGGCCTCCGCCACTCACCTGGTCATG	MOST_tdt_temp
>151979/3	TGGCGGCTGCGAAGACTTCAGCCGTGTGGTGGCCTCCGCCACTCACCTGGTCATGGCGCA	chlamydomonas.15-55-60.nuprobes.Length60.trans
>169241/1	TTGTTGAGGAAGTAGTGTGGTCGGAAGCAGTACATTTGTCGTTAGGATGACTTCAGTGAC	MOST_tdt
>169241/2	CTTGTTGAGGAAGTAGTGTGGTCGGAAGCAGTACATTTGTCGTTAGGATGACTTCAGTGA	MOST_tdt_temp
>169241/3	TAGTGTGGTCGGAAGCAGTACATTTGTCGTTAGGATGACTTCAGTGACCTGGCAAGACCG	chlamydomonas.15-55-60.nuprobes.Length60.trans
>183519/1	ACCTCCTTGTTACCTTAACTTGTTGCACAATGACAGCGTGAGATGCATGCTGGAAATGCA	MOST_tdt
>183519/2	TCGCACCCAGCAGTGACCCTTGACAGATTACGTTCGATGTGCTTTCCTCCGACACCTCCT	freiburg_on_jgi3.1.uniq.oligo.annotation.csv
>183519/3	GCTGGAGTACCCACGAGAGTGCGGGAAGAAATGTTGTCAGTACCCATGGTGTGATTCTAA	chlamydomonas.15-55-60.nuprobes.Length60.trans
>183518/1	GAACAGTAGTCGGAGCTGCACCTGCGGGAAGACGACGTTCGCGTGTGTAACGTCAAAAAA	MOST_tdt
>183518/2	GGGCCGGGCCAAGACCTACAAGCGCAAGGGTCTGTGGGCGATCAAGAAGAA	freiburg_on_jgi3.1.uniq.oligo.annotation.csv
>183518/3	TCACGCCAGGCACCGTGCTGATTCTGCTGGCCGGTCGCTTCAAGGGCAAGCGTGTCATCT	chlamydomonas.15-55-60.nuprobes.Length60.trans
>149664/1	TACGGGGAGATTGGACCGTACGTGCTCCAGGCATTTGGGCAGCTGCAACAGCAAATGTCT	MOST_tdt
>149664/2	CTAGGGCCACAGCAGGCCACTAACCCGTACATGTACGACGTCAGTCCTTACGCAGCATAC	MOST_tdt_temp
>149664/3	AGCTCCTGCGGCCGGGCAAGCGGATAGCAAAGTCAGTGATGATGTAAAGGGCTCCGCAAA	chlamydomonas.15-55-60.nuprobes.Length60.trans
>183517/1	CAAAACAGGCCCGTTAGAATCAGCCCAAAATACACGGCCGCAACCGCAAAATAATTGAAT	MOST_tdt
>183517/2	GAATGCACGGCATTAGCATAACGTAAATCAAAACAGGCCCGTTAGAATCAGCCCAAAATA	MOST_tdt_temp
>183517/3	CAGCCTACCTTACATGAATCACACGGAGGCAGCGTCCCCTCCCCTCATGCTTCCGCCATG	chlamydomonas.15-55-60.nuprobes.Length60.trans
>191125/1	TGATTACAGCTACACATACACAGGCACGCCTTGAAAGCCCCTTCCCGGCGTGTCCGCAAT	MOST_tdt
>191125/2	ACACTAGGTCTAAACAAGCTTCTGCTGCCTATAAGGTGCCGCCCCACGCAG	freiburg_on_jgi3.1.uniq.oligo.annotation.csv
>191125/3	GACACTAGGTCTAAACAAGCTTCTGCTGCCTATAAGGTGCCGCCCCACGCAGCCTAGCTG	chlamydomonas.15-55-60.nuprobes.Length60.trans
>183515/1	ATACGGAAAACACAGGAAACCTCCATGTGCGTGACTGAGTGGAAGAGCTGCCGGAGAGGC	MOST_tdt
>183515/2	GAAGGGAATCGGGACAGGCATGACGCCAACGCTCGTGCGTATGTGTGTAGGCA	freiburg_on_jgi3.1.uniq.oligo.annotation.csv
>183515/3	GCTTCCAGTGGCGCGACAACTCGTGCTTCGGCCGCTTCAAGTCCATGGACGAGTTCGTGG	chlamydomonas.15-55-60.nuprobes.Length60.trans
>149661/1	ACGCGACCCTGGCTGTTTGCCGCCGCAGCTTTGGTGACTTCATTGGTGTGACTGGCCTGT	MOST_tdt
>149661/2	CACGTGATGCATTCAAGATGCTGGCGGCCTTCTACGGCCAGGAGTTCGGGAACAGCAACG	MOST_tdt_temp
>149661/3	TAGAAGGCCGCCAGCATCTTGAATGCATCACGTGTGAGGTCCAGCACGTCGTCCCGGGTC	MOST_tdt_anti
>183513/1	ATAAGTGTTGCGGCTGGATAGATTTAGAGACGCTGGGTGTATGGGCGGGATGCAGTCTGC	MOST_tdt
>183513/2	CTTCATTTTCTAGGTCACTTCTTGTTTCCACCCACATCCAAGAATGCTGGCCCTCTCCTC	MOST_tdt_temp
>183513/3	ATCGCGGAGCAGAATGGCGAGGCACTGGCTGAAGTGCTGGTCCCAAGTGCTGGGGCTGGC	chlamydomonas.15-55-60.nuprobes.Length60.trans
>175903/1	TCAATTCCAACACCAACAACAGCCAGCTCAACTTCCTGGTGCCATCGGGCGTGTGCAACG	MOST_tdt
>175903/2	GACTACTATCTGGAGAACGCCTTCATCAATTCCAACACCAACAACAGCCAGCTCAACTTC	MOST_tdt_temp
>175903/3	TCGACGCCGGGGAACAGCTGACGCCGCGCTTCCGGCGCTATGACGACTGCCAGCCGCTGA	chlamydomonas.15-55-60.nuprobes.Length60.trans
>191121/1	AGTACTGCAGCATAGAGTGCCAAAACGAGCACTGGCATGCAGGCCACTGCCGCCTGTGCC	MOST_tdt
>191121/2	GTCAAGTTCTGCCCGCACTGCCTCACCGCCAAGTACTGCAGCATAGAGTGCCAAAACGAG	MOST_tdt_temp
>191121/3	CCGCACTGCCTCACCGCCAAGTACTGCAGCATAGAGTGCCAAAACGAGCACTGGCATGCA	chlamydomonas.15-55-60.nuprobes.Length60.trans
>183511/1	AGCATACTGCATACCTAGTCGCATATAACGCATAAAGTTAGCATGGAGATCACACGGCGA	MOST_tdt
>183511/2	GCCAGTGTTGGCGACAGTGCCAGTATTACAATTGACCGGTGTATAAGTTACTGCAGTGGG	freiburg_on_jgi3.1.uniq.oligo.annotation.csv
>183511/3	GTGCCGGTGACTCTTATGCCTCCTGGTCCTATTTACTGGCTTTCTAGAAGGGGTGATAGG	chlamydomonas.15-55-60.nuprobes.Length60.trans
>175901/1	TATTTACACCACCACCCACGTGTCAGGTGGCGCTGATGGATGCGGAGCTGCGGCACCTGA	MOST_tdt
>175901/2	GAAGCCTGTATCTGGACATACTGCCGCCCGCGGAGTTGAGGCTGGTATTTACACCACCAC	MOST_tdt_temp
>175901/3	TGGTGCTGCACAGCTACTTCCACCTGCCGGCCTTGACACGCCTCACGCTCCGCGGCTTCT	chlamydomonas.15-55-60.nuprobes.Length60.trans
>175900/1	TTATCGGTGTTTGGAAGAGCTGCGCAATCAGCTCAAGGAGTTGCTTAAGGAGTACAAGAT	MOST_tdt
>175900/2	CTTTATCGGTGTTTGGAAGAGCTGCGCAATCAGCTCAAGGAGTTGCTTAAGGAGTACAAG	MOST_tdt_temp
>175900/3	TGTTGCTCGGCCAGCTCGCATACACCGCGGACTCTATCGCCTCCAACTACGTGTATGCCA	chlamydomonas.15-55-60.nuprobes.Length60.trans
>163935/1	AAGACGACTTGTGTGGACTGTTTGTTGCTTGTACGTGCATTCGGTGTGCTGTGATGTATT	MOST_tdt
>163935/2	TAATGCATTAGCATAATGGCGCAGGGCTCTCGAGGCTGGCCACTGACCAGA	freiburg_on_jgi3.1.uniq.oligo.annotation.csv
>163935/3	ATCCTGCCGTTGGCCTTAGTGAACGGCAAGGGCTTTGAACCGTACATACACAGATAATGG	chlamydomonas.15-55-60.nuprobes.Length60.trans
>169238/1	TACCACTTCATCCACAACGACAACCTGCGCAAGGCCATCGAGGACTGGGTGGCGGACAGA	MOST_tdt
>169238/2	CTTCCTCAGCTCCTACCACTTCATCCACAACGACAACCTGCGCAAGGCCATCGAGGACTG	MOST_tdt_temp
>169238/3	ATGGCCTTGCGCAGGTTGTCGTTGTGGATGAAGTGGTAGGAGCTGAGGAAGCGGCCCGTG	MOST_tdt_anti
>151969/1	TGGATGTGATGCAGCTGATGCCCAAGATCTTCTCGGCGGGGGTGCGGTCCTTCATTGCGG	MOST_tdt
>151969/2	GTGCAGCAGACGCAGAACGCCAGCCTGGATGTGATGCAGCTGATGCCCAAGATCTTCTCG	MOST_tdt_temp
>151969/3	ATACTCCTGCACCAGCACCAAATAGTCGGCGTCCTGGAAGGCGGCGTACAGCGCCAACAC	MOST_tdt_anti
>106517/1	ATCCTGGACAATGACATCGCCAACGGCGTGTGCCCGCGAGACAAGCTGGTGCTCATCGTG	MOST_tdt
>106517/2	AAGACGCTCATCGCGGCGGTGGTCATACTCAACTTCTACAGGTGGTTCCCGGACGGCAAG	MOST_tdt_temp
>106517/3	AGCAGCACCGGGCGTGCCTGGAGAAGACGCACATACCCAAGGGCGAGACGACGGTGCTGA	chlamydomonas.15-55-60.nuprobes.Length60.trans
>169232/1	TGCAATACAAACGTTATCGTTATGGACAAGTCCCGAGACACCGATGGTCAATGTCTCTCA	MOST_tdt
>169232/2	GTGAACCCTTACACCCCACGAAATGGTACATGCAATACAAACGTTATCGTTATGGACAAG	MOST_tdt_temp
>169232/3	ATAACGATAACGTTTGTATTGCATGTACCATTTCGTGGGGTGTAAGGGTTCACCTCTCCG	MOST_tdt_anti
>169230/1	TTGGCAGACTTCCTCAAAACGCTTGTGCGGTTTGTGGACCGCCGCATCATCGTTGCTTCG	MOST_tdt
>169230/2	TTTTGGCAGACTTCCTCAAAACGCTTGTGCGGTTTGTGGACCGCCGCATCATCGTTGCTT	MOST_tdt_temp
>169230/3	AATGGGTCGCGAGCACACCTTTGACCATCGCATTCAGAGTCAGAACCCCAACATTGGCGC	MOST_tdt_anti
>149659/1	AGTACACGTCTTTCTACGATGCCGGCACAGGCCCCATCTGGCTGGCCAACGTGGACTGCT	MOST_tdt
>149659/2	ATTCCTGAGTACACGTCTTTCTACGATGCCGGCACAGGCCCCATCTGGCTGGCCAACGTG	MOST_tdt_temp
>149659/3	TGGTCAGCTCCATGAGTTCTGACGGCTTCACTAACGCCGCGGCCACGCTCGCATGCCGGG	chlamydomonas.15-55-60.nuprobes.Length60.trans
>151962/1	TCACGCGGTACAGCGAAAAGGATGACATGAAGTGGCAGGTTTGGCTGGAGCAGCACACAC	MOST_tdt
>151962/2	AACGTCCAAGCAGGAAGTCACGCGGTACAGCGAAAAGGATGACATGAAGTGGCAGGTTTG	MOST_tdt_temp
>151962/3	AGAAGCGTATGCTGGCGCGGATTCAAAGCGTGGAGTCGGTCCTGGAGGGCAGGGTGTCTG	chlamydomonas.15-55-60.nuprobes.Length60.trans
>149658/1	CAGCTACTACCGTATGTATCATGCTATGGGAGATGCGGTGCAGCCAAGACAGTGCGGCTG	MOST_tdt
>149658/2	CAGACCAGACCGCATCAGGTATCCACAGCTACTACCGTATGTATCATGCTATGGGAGATG	MOST_tdt_temp
>149658/3	CCGCTCAACCCGGCAAACCTGCGGCCGTCATTCTACGTAGCGCCGGACACCACACCAGAC	chlamydomonas.15-55-60.nuprobes.Length60.trans
>149657/1	TTTGGCCCATATGACCACCTCTCGGAGGCATCGCGTGAGGTGCAGAAGCTTCGCAAGAAA	MOST_tdt
>149657/2	CTAAACGCTCTGGTGGTTGAGCTGAACGCTCTAGTGCATGAGCTTGACAACGTTGAGTCG	MOST_tdt_temp
>149657/3	CATGAGCTTGACAACGTTGAGTCGCAGTCGAGTCGCATCTGGGATGACTTCCCTGAGCTT	chlamydomonas.15-55-60.nuprobes.Length60.trans
>151960/1	TCTGAGGGCAGTAGCAGCGCACCAAACGACTATGCGGATTGTCGCAAGGGCGGCCATTCG	MOST_tdt
>151960/2	GAGTAGCAGCTCTGAGGGCAGTAGCAGCGCACCAAACGACTATGCGGATTGTCGCAAGGG	MOST_tdt_temp
>151960/3	AGTGTGCACGTGCGGTACACGTTTGAGGACCGGGTGGTGCCCGGTCCGGTCTGCAGGCCT	chlamydomonas.15-55-60.nuprobes.Length60.trans
>191119/1	TAAGCTGGTATTCGCTGATGATTGCGAAGGATGTCACTTCAGATGCAAGTCGTTGTCTCA	MOST_tdt
>191119/2	TAAGCTGGTATTCGCTGATGATTGCGAAGGATGTCACTTCAGATGCAAGTCGTTGTCTCA	MOST_tdt_temp
>191119/3	GCCATAAAATCCGAGCCTCGTAGTGATTCGGAGATAGGGCTTGCTGTAGCTTTGTCTTCG	chlamydomonas.15-55-60.nuprobes.Length60.trans
>149656/1	AGTTCTTGGAGCAGGTGATGGTGCCCTGGGTCATGGAGACCATCGCCGCCTCATTCGCCA	MOST_tdt
>149656/2	CAAGTTCTTGGAGCAGGTGATGGTGCCCTGGGTCATGGAGACCATCGCCGCCTCATTCGC	MOST_tdt_temp
>149656/3	AACGTGGCGAAGCTGTTCCGGGAGAAGGTGCATATGACGGGCTCGGTGGCGCTGACGTGC	chlamydomonas.15-55-60.nuprobes.Length60.trans
>157262/1	AGTTCTTCCCCACGTGGTACAAGCTTAGCAAGAAGCACACCCAGGTCAAGTACGCGGTGG	MOST_tdt
>157262/2	CATCATGGTGCACGAAATGCGCTGAGTTCTTCCCCACGTGGTACAAGCTTAGCAAGAAGC	MOST_tdt_temp
>157262/3	TAGTTTACCCGTACGCGACCATTACGCGCGTATCACTGTATGCGGGCACCTCGCAATTAG	chlamydomonas.15-55-60.nuprobes.Length60.trans
>149653/1	AGCGCCGCGCTGAGCTACTACACCTATGACACCCTCAAGACGGTGCTGGGAGCCAGATAG	MOST_tdt
>149653/2	TTCGGAGCTGATCGTGTATCCGCTGGAGGTCATTCGGCGCAAGATGCAGCTGCAGTCCAT	MOST_tdt_temp
>149653/3	TGGCGGTGGCGAAGCCCAAGCCAGCAATGTTTGAGAACCCAGTCCGGTACCTGAAGCTGC	chlamydomonas.15-55-60.nuprobes.Length60.trans
>183505/1	ACTATGGTGCAAATTGCTTAATTGCCGCTGCAAATTGTTTGACGTCTGCTTGGGGTATGG	MOST_tdt
>183505/2	TCCGGGAGCCCTGCAAAGGGCTTTCCTTATTCATGCATTGCGTGTCCACTCGAGGT	freiburg_on_jgi3.1.uniq.oligo.annotation.csv
>183505/3	GTAGTTTATTCATCATGCAAGCAAGGGCCAAGGCACATCCTCAGATGCGCAGCCATGCTA	chlamydomonas.15-55-60.nuprobes.Length60.trans
>191113/1	GCCCTGGGTTTGATGCTGAGCCAGGTTGTAGCTGAGGCGTTGTGGGGCGAGGACGCATAA	MOST_tdt
>191113/2	GACAACAGCTGCATTTGCTACTCAGCAGTGCTCGCCGCCACGACCAATGTGGTGGTGGAT	MOST_tdt_temp
>191113/3	TTGGCCGAAGTCGTTCTGTCGAGGACGTCTGGCGCCACGACGACAATGGCAGCAGCTGCA	chlamydomonas.15-55-60.nuprobes.Length60.trans
>145298/1	AGGACGACGGAAATGCGGACAGGGCGGCAGTTACCGGTCGTCATAGTAAGGAGCATGTTT	MOST_tdt
>145298/2	GATATTGCGCATTCTACTCACCAGCGCCATACCATGCATCATCGTCGTGTGGGAGTGGAG	MOST_tdt_temp
>145298/3	CAAACGGCGTGGCTTCGGGCGGTGCTGCCAAGGCGCCGACGGTGGTGATAGGGTCACCTG	chlamydomonas.15-55-60.nuprobes.Length60.trans
>191111/1	TGTGTCGTTCCGCCAATCGCGGCAGTGCAGCAGGGTGATGAGTGGCAGTCAGCTGTGATG	MOST_tdt
>191111/2	TGATGATGAGGATGAGGCTGACGGACTCGACCTGAGCGACCTCTTTGAGCAGACGCCCTG	MOST_tdt_temp
>191111/3	TGTGTTATATGCGAAAGAAGCAGCACTGGGTATTATGGTATGTGAGGCACACCCGCAGCG	chlamydomonas.15-55-60.nuprobes.Length60.trans
>171536/1	TCAGTCAGCTCACACATTGTGGAAGTGAACTATGCCCGAGTGGCCCGCCTGCTGTACATG	MOST_tdt
>171536/2	CTCTTGTACTTTGTAGCCTCAGTCAGCTCACACATTGTGGAAGTGAACTATGCCCGAGTG	MOST_tdt_temp
>171536/3	TTACCTGCATATGCATATATCTGGCATCATCATGTCAGCGGGGTAGCGCAGAGGATCGAC	chlamydomonas.15-55-60.nuprobes.Length60.trans
>145290/1	CGGCTGGGCTGGGCGCCCGCGATGGCGCAAGCGTGCGGGCAGGATGCTTCGGCGATGCCT	MOST_tdt
>145290/2	GAGTGGTGGATTGGGTGATGGGAGAGGGGCGGCGAATGCTGCGGGTGTGGGGCAGTTGTC	MOST_tdt_temp
>145290/3	GGCGGCGTGAGTGGTGGATTGGGTGATGGGAGAGGGGCGGCGAATGCTGCGGGTGTGGGG	chlamydomonas.15-55-60.nuprobes.Length60.trans
>171534/1	TCTGCAGGTCGTGACCTTTGACTCCAGTAGTATCAGCGCACAGCCGCCGGCAAAAGCATT	MOST_tdt
>171534/2	GTGATGCAGTTGTCGGGGCTGCAGGAATTGGACCTATCCTGCAACCAGCTGTCAAACTTC	MOST_tdt_temp
>171534/3	TAATGCCAGTATGCTCTGTAGAAGCTCTGGCGGCAGCGAGCGCAGGTCGGAGCGCCTTCT	MOST_tdt_anti
>97880/1	TTGAAAGACCTGCGATCCGGCTATGTTGACCTCTTCTTGCTGCACTACCCCGAGTGCTGG	MOST_tdt
>97880/2	TTCAACGAGACGTTGAAAGACCTGCGATCCGGCTATGTTGACCTCTTCTTGCTGCACTAC	MOST_tdt_temp
>97880/3	GTTCAACGAGACGTTGAAAGACCTGCGATCCGGCTATGTTGACCTCTTCTTGCTGCACTA	chlamydomonas.15-55-60.nuprobes.Length60.trans
>171532/1	AGGCAGCGAGGCAGATTTGGACGATCTGACGGTTGCGCTTAGGAAGGCCAAGCTTAGATG	MOST_tdt
>171532/2	GACCCTGTCATAGACATTGGAGATGACGAACCCGATGAGGAAACGGCTGGCAATGATGAG	MOST_tdt_temp
>171532/3	ACGGCCAGACAGAAAGGCCTCATGGTCACGGTGTACCAGGGCGCCCTGACTGGCGTGAGC	chlamydomonas.15-55-60.nuprobes.Length60.trans
>169228/1	GCGTTCGATGAGGCGGACCTCATTAAGTGGCTCGCCATGGAAATCAGCAAGAAGCACTGA	MOST_tdt
>169228/2	GTTTTTAATGAGCGCGTCCGGAAACGGCTGCCTCACTTCGAGTCGGAGAAATATAACATC	MOST_tdt_temp
>169228/3	CCAAATTGGGAGGGTCGCCCCAATCGCTATTCCTATAGCAACATCCTTGACAATGCCCAT	MOST_tdt_anti
>114119/1	TTTGGCTGAGTGAGGTGGCGGTGCCCTACTACATCTTCAAGAGCAACGGCTACGACGTCA	MOST_tdt
>114119/2	CTGAGTGAGGTGGCGGTGCCCTACTACATCTTCAAGAGCAACGGCTACGACGTCACCTTC	MOST_tdt_temp
>114119/3	CACGACACCGGCGTTTGGCTGAGTGAGGTGGCGGTGCCCTACTACATCTTCAAGAGCAAC	chlamydomonas.15-55-60.nuprobes.Length60.trans
>169227/1	TACATCTACCAAAAGATCAAGGTCAAGTCCATCATGAACATGGAGGGTCTGTACATCGGC	MOST_tdt
>169227/2	CCCTCTACATCTACCAAAAGATCAAGGTCAAGTCCATCATGAACATGGAGGGTCTGTACA	MOST_tdt_temp
>169227/3	GCCTGTGGCGCCAACCCAGACACAACTCCACATCGTACGTATCGAGCTCCCTATCTCAAC	chlamydomonas.15-55-60.nuprobes.Length60.trans
>169226/1	TTCAGGTTCATGGTCCATGAGCACGAGTACGTCTGCAAGGTGATTCTGCCGCTGTGCTCG	MOST_tdt
>169226/2	GAGGAGCGAATGTTCAGGTTCATGGTCCATGAGCACGAGTACGTCTGCAAGGTGATTCTG	MOST_tdt_temp
>169226/3	AATGTTCAGGTTCATGGTCCATGAGCACGAGTACGTCTGCAAGGTGATTCTGCCGCTGTG	chlamydomonas.15-55-60.nuprobes.Length60.trans
>151957/1	GCGCAGCGTGGCGGCAGTGATGATGCAGCAGGGCATGCGGCGCCTGGGGCAGCCGGCGGG	MOST_tdt
>151957/2	GGCTACCTGGAGGACTTGTACGGGCTGTACGACACAGAGACCGACACGCCGTGGCAGCTG	MOST_tdt_temp
>151957/3	CCACGGCGTGTCGGTCTCTGTGTCGTACAGCCCGTACAAGTCCTCCAGGTAGCCGGCGGC	MOST_tdt_anti
>151956/1	CGCCTTCAGTCGCAAGTACGGCGACGCAGTGGCCGCCCTGGCGCAGCAGGTGCTGGCGGC	MOST_tdt
>151956/2	CTGCGCAACCAGGTGGCCGCGTGTGTGTCCGCCTTCAGTCGCAAGTACGGCGACGCAGTG	MOST_tdt_temp
>151956/3	ATGAGTGCAGCTCAAATTCAGGTTATTCTGTCCAGCCCCCAGAGCTTCGCCGGGCTCATC	chlamydomonas.15-55-60.nuprobes.Length60.trans
>169222/1	AGATTAACGACTGTATCGGGACGGACTTGCGAATTGACCAGGACCTGGCATCCGCGAACG	MOST_tdt
>169222/2	CGACCTTTGAGTATGAGGGCCTGCAGAAGCAGCTCGAGGTAAAGATTAACGACTGTATCG	MOST_tdt_temp
>169222/3	TTTCGGAGGTGAACACCCAGTTGCTGGCTAAGACCACCGAGTTTGAGACCATCGTCAGCA	chlamydomonas.15-55-60.nuprobes.Length60.trans
>106504/1	TTCGACGTTGTGAAAATCCGCTTCCAAGTCCAACTAGAACCCATTGTGGGCGCCCCTGCG	MOST_tdt
>106504/2	TCTTGACGGGGCCGTTCGACGTTGTGAAAATCCGCTTCCAAGTCCAACTAGAACCCATTG	MOST_tdt_temp
>106504/3	TCCAAGTACACTGGGTTCACTCAGGCGCTCACCACCATTGTGCGGGAGGAGGGAATACAG	chlamydomonas.15-55-60.nuprobes.Length60.trans
>151953/1	GCTTCGTCAACGACACGCCCTTCCCGCGCATCAGCGCCTACGAGGCGCTCAAGCACAAGT	MOST_tdt
>151953/2	CAGCTACGGCACCAAGTACAAGTACGACCTGGCGGCCTGGCGCAAGGGCGTCAACCTGTA	MOST_tdt_temp
>151953/3	GGCGTTGAAGGCGCGCAGGGCGCGGTCCGTGCGCATGGACGGCACCGCCATCTGCAGCAT	MOST_tdt_anti
>191109/1	TCAAGAGCTACTATGGCCACATCACGGTCAATCGCAAGTGCACCGGGGCTTGACTTCGAG	MOST_tdt
>191109/2	GCTACGAGCACCTGACGGCAAAGAAGAGCATTTCTAGGGCTGTTCGCGACCTCTCTC	freiburg_on_jgi3.1.uniq.oligo.annotation.csv
>191109/3	CGAGCTAGCAGCTTCTAGCGCGAATCCCTCCCGGGCACCGCGAGGAAAAGTTTCCGTCAA	chlamydomonas.15-55-60.nuprobes.Length60.trans
>191108/1	TGATCTCTAAGCACGGGGAGGGAGGGTGTGCAGAAAGACAGAATGTGGGCATCAGGCATT	MOST_tdt
>191108/2	CTGGTGACCGTAGCTTGATCTCTAAGCACGGGGAGGGAGGGTGTGCAGAAAGACAGAATG	MOST_tdt_temp
>191108/3	TGATCTCTAAGCACGGGGAGGGAGGGTGTGCAGAAAGACAGAATGTGGGCATCAGGCATT	chlamydomonas.15-55-60.nuprobes.Length60.trans
>149645/1	TCATTGGCTCCATGCACCTTGACAACAACATCCACGCGCAGGCGTTCAAGCACATCTTCT	MOST_tdt
>149645/2	GGCGCACGAGATCGACCAGGGCAAGATCATTGGCTCCATGCACCTTGACA	freiburg_on_jgi3.1.uniq.oligo.annotation.csv
>149645/3	TGTGCTGTTTGCCATGGAGATGTCCACCCGCTGGGGCAAGGAGATCATGTGGCGCTGCTT	chlamydomonas.15-55-60.nuprobes.Length60.trans
>149643/1	ATGTCTACTCCCTGGGCATTATCATAAACGAGATGGTCACACGCCAGAGGCCGTGGGAGG	MOST_tdt
>149643/2	GATGTCTACTCCCTGGGCATTATCATAAACGAGATGGTCACACGCCAGAGGCCGTGGGAG	MOST_tdt_temp
>149643/3	AGGCGCCTTCTCGCACGACTACGGACTGGCGGACGTGCTATGCATTGCACGTGACGTGGC	chlamydomonas.15-55-60.nuprobes.Length60.trans
>191105/1	TCAAAGGTGGCTCACCGTGGACGACAGGATTCGCAAAAGCATGGGAGGCAAGTGTGGAAC	MOST_tdt
>191105/2	GTCAGTGTCCAATGTACTGGTGATTATGTACGTACGTATGCATAGGAGCCCACACGCCGC	MOST_tdt_temp
>191105/3	CGCAAAGTGCAGGGTCGTCCCCGTCCAAGGCCAGCTCGTCTACAAGCACCGCCGGTGCTG	chlamydomonas.15-55-60.nuprobes.Length60.trans
>149642/1	TTGTACTAATCCGCAAAGGCGCCTGGACAGAAACTGTTAACAACTCAAACCTGAATGCCT	MOST_tdt
>149642/2	TGATACGTCGGAGGGTGAGGGAACAGCAGCGTCCGATGCTGGATACGGTA	freiburg_on_jgi3.1.uniq.oligo.annotation.csv
>149642/3	TGCCAAAGCTGTATATTTGCTGTCGCACCAAAAATGTCTCTGAAGATGCAGCGCAGCGCG	chlamydomonas.15-55-60.nuprobes.Length60.trans
>191104/1	TTGCGGACCTGATTTCGGCGCCGGACCACGAAGACATTATCGGATACTTCATGTCGGAGG	MOST_tdt
>191104/2	GGAGAACGAGGCCCGGGACCTGTTCGACACAGAAAAGGTGCACAAGCAGCA	freiburg_on_jgi3.1.uniq.oligo.annotation.csv
>191104/3	ATAACCTCGTCGGACGTCCTCCAAATGGGCGCCAACTCGTGGCTAAACTTCTGCAACGAC	chlamydomonas.15-55-60.nuprobes.Length60.trans
>191103/1	TTAAGTAACATGCTGTACCGTATATGGTTTCAACCCTACGCCATGGTGCGGCTCCAAATT	MOST_tdt
>191103/2	GTAATAAAGTTGAGTCATAGCGGACCCTGGTAAATAGAGCAGCTAAGCATCAGGCTTCAC	MOST_tdt_temp
>191103/3	ATAGCGGACCCTGGTAAATAGAGCAGCTAAGCATCAGGCTTCACGTCCCTCTTATCACCA	chlamydomonas.15-55-60.nuprobes.Length60.trans
>191102/1	AACCTGCTGGGTTACGCCTTCTGCTGCAGTGGTGTGGTGGTGTACAACCACATGAAGCTG	MOST_tdt
>191102/2	AAGGTTCTCCGGGAGGTCATCCGCTCCTACACCTATGTCCTTATGTGGATG	freiburg_on_jgi3.1.uniq.oligo.annotation.csv
>191102/3	GGACAGCGAGCGGTCTAAGGAGGACATCCTGTCGGAGATTCGTCGCCTGCAGTCGCAGAT	chlamydomonas.15-55-60.nuprobes.Length60.trans
>191101/1	TGCGATGCACTTTCCGCTTAACCTGGTTGCTGTGTTTGTTAGCCCCGCAGAAACATGTTC	MOST_tdt
>191101/2	CACTTGTGCTCTCCGTTTTGCGATGCACTTTCCGCTTAACCTGGTTGCTGTGTTTGTTAG	MOST_tdt_temp
>191101/3	GGCAGTCTAGGATACCGCGAGACCACGCTGGACTTTTGGATGTCGTCAAGCCAGCATGCT	chlamydomonas.15-55-60.nuprobes.Length60.trans
>137676/1	ATAACTGAACTGCGAAGAAGACAATAAGTTCTACAAACCCGGTACACAAGGGGCTGAGAC	MOST_tdt
>137676/2	GCATGTGGTGGCGTATTTCATAACTGAACTGCGAAGAAGACAATAAGTTCTACAAACCCG	MOST_tdt_temp
>137676/3	AGGAGTACATCCGGTCTGCCGACTTGGAAGGCCGCATGTGTATCGAGGTGGAGACCAGCA	chlamydomonas.15-55-60.nuprobes.Length60.trans
>145283/1	CGCTTCACCACCCTGCTCTACGAGGGCCGCCGGGCAGCTCTCCAGGTGCACAGCCGCAAA	MOST_tdt
>145283/2	CTGACCACGCTGCTGACGGAGATGGATGGCATCGAGCTGGCGGCAGGTGTGTTGGTGCTT	MOST_tdt_temp
>145283/3	CAGGTGCCTGAATCCGGTACTGCTGGCAGCCGAATTGCGGGCAACCCAACAGCGTTGCAG	chlamydomonas.15-55-60.nuprobes.Length60.trans
>137674/1	TTCAGGTTATTCATCATCAAGAACTTTCTGCCGCTAGCGTTCTTAATCGCGCTCACATGG	MOST_tdt
>137674/2	GAACTAGGCGCCGCGAACCCCGCTGGTCAATAACCAGAATCGAGTGAGCGT	freiburg_on_jgi3.1.uniq.oligo.annotation.csv
>137674/3	AACCAGGCTCGCATGGCCAGGCCACAAGGCCAGGGACAGTCTGCCGAGCTTGCGCATGTC	chlamydomonas.15-55-60.nuprobes.Length60.trans
>171527/1	TGATGCAGTTGTCGGGGCTGCAGGAATTGGACCTGTCCTGCAACCAGCTGTCAAACTTCC	MOST_tdt
>171527/2	GTGATGCAGTTGTCGGGGCTGCAGGAATTGGACCTGTCCTGCAACCAGCTGTCAAACTTC	MOST_tdt_temp
>171527/3	TGGATACCTACACAGTGGTCCATGCCGCATTCACCAAGGCCCTGAGTACTGTAAATTGCT	chlamydomonas.15-55-60.nuprobes.Length60.trans
>137673/1	TTGCAACACAACGGTCCGTACACTGCGGATCTATTTATTTATGTTGGAAGAGGCGGTCAT	MOST_tdt
>137673/2	CCCTCAAAGATCAACCTGTTCCTGCGTGTCGTTCGTCGTCGTGAGGATGGGTACCATGA	freiburg_on_jgi3.1.uniq.oligo.annotation.csv
>137673/3	CTATAAGCCTAACGCGGTCCAGCTTTTTTCGCCCTCAAAGATCAACCTGTTCCTGCGTGT	chlamydomonas.15-55-60.nuprobes.Length60.trans
>163916/1	AATGTGTACGTCTATAAAGCGCCCTCTGGGCAACAACACAAAGAGGAATAACAGGATTGC	MOST_tdt
>163916/2	GAATGTGTACGTCTATAAAGCGCCCTCTGGGCAACAACACAAAGAGGAATAACAGGATTG	MOST_tdt_temp
>163916/3	TGCCTATGTGTTAGAAATGAAGCGAATCGCCCGAGAGCTCCCCGGAGCCTGTGGCCCTGT	chlamydomonas.15-55-60.nuprobes.Length60.trans
>171523/1	TCCTGCATACATACACTTGAAAGGCGCTGGAGTATGATCCCGGCTCCGAAAAGGACATAA	MOST_tdt
>171523/2	TCCTGCATACATACACTTGAAAGGCGCTGGAGTATGATCCCGGCTCCGAAAAGGACATAA	MOST_tdt_temp
>171523/3	AGGAGGGGGACGGCGGGCCGTCACCAAAGGAGGGGGATCTGGTGTACATCCAGTACAGCA	chlamydomonas.15-55-60.nuprobes.Length60.trans
>114109/1	GACCCCTCCGCCTGCGCCGCCGAGGTGTCGGTGCGCTGCGCCTGCCCCGCCAAGCGCCGC	MOST_tdt
>114109/2	AGCCAGAAGGAGGTGCTGTGCTTCCAGGAGTTCACGTGCGAGCGGCGCTGCAACGACATG	MOST_tdt_temp
>114109/3	TGTGCGGAGCCAAGCTGGAGTGCGGGCACAGGTGTCCGGACATCTGCCACCCAGACGACT	chlamydomonas.15-55-60.nuprobes.Length60.trans
>114106/1	AAGAATCACTTCATTCAGGTAGGACTATGCCTTGCCCTTGCCTGGCCGGCTGCATTCTAG	MOST_tdt
>114106/2	TAATATTGAGCCACAGGATCGTGAGCCTAAAGGTGGAGCAGCGCGCCTATGCGCCAAGGT	freiburg_on_jgi3.1.uniq.oligo.annotation.csv
>114106/3	CGTGATTCCGTCAACGGTCAAGAATCACTTCATTCAGGTAGGACTATGCCTTGCCCTTGC	chlamydomonas.15-55-60.nuprobes.Length60.trans
>151948/1	GGCCGCTACTGCCGTGTCTTTGCCCCCGCTGCCCCTAGCCAAGATACGGGAAGCGGCATG	MOST_tdt
>151948/2	CAGGCAGCCAGACCAGCCTGGACGTGTCGCGGCTACTGGCGCTATCGGAGGAGAACGAGG	MOST_tdt_temp
>151948/3	CGCCGGGACGACGCGGGCTTGTCGCCCGACCAGGCCTCCAGCCCCCTGACCGCCCGCCGC	chlamydomonas.15-55-60.nuprobes.Length60.trans
>151947/1	TTGATTGAGAGGCGGTTAATGGGTATTCCATTCCTTAACTTACACGTGTGCGTCAATGCG	MOST_tdt
>151947/2	CTGTTGATTGAGAGGCGGTTAATGGGTATTCCATTCCTTAACTTACACGTGTGCGTCAAT	MOST_tdt_temp
>151947/3	AACATGCACTGGGTAAGGACCCGATCGAGGTCGTCAAAGCGGAACTGGCGGACACACCTG	chlamydomonas.15-55-60.nuprobes.Length60.trans
>151943/1	AACTCCGTGGTCACTCGCTTCCATTCCAGCGCCAAGCTGGTGGGTCACGGCGTCAATGAG	MOST_tdt
>151943/2	ATGTTGAGCAGCTACAGCAACTCCGTGGTCACTCGCTTCCATTCCAGCGCCAAGCTGGTG	MOST_tdt_temp
>151943/3	TGTGCGCCAACGGCATCCAGTACCTCACACGGCCGGAATGGGTGTTGGCAGAGGTGGCCC	chlamydomonas.15-55-60.nuprobes.Length60.trans
>151940/1	TTGGTCTACCTCATAGCCTACGGCCCGCTGGTCTTGTGGTTCGAAATGCGCCAGTTTGTG	MOST_tdt
>151940/2	CGGAAGTTCATGCCGGACATCCATGATTGGTTCATGGAGAACTGGCGTGATGAGAAGAAG	MOST_tdt_temp
>151940/3	CCGCTGGTCTTGTGGTTCGAAATGCGCCAGTTTGTGCAGGCGGTTTGGACAATGGACAAT	chlamydomonas.15-55-60.nuprobes.Length60.trans
>157242/1	TTGACAAGCTCCTGTGGAACGGTTTCAGCTCGTGCTTACCATTGTGCCGTAGGCCTGCCT	MOST_tdt
>157242/2	CACATGCTCAGAGCTTGACAAGCTCCTGTGGAACGGTTTCAGCTCGTGCTTACCATTGTG	MOST_tdt_temp
>157242/3	GATCCCATGATCCGGACCATGGGGGCCGAGTTACTGGCGAGCTACATCAAGGCACAGAAT	chlamydomonas.15-55-60.nuprobes.Length60.trans
>145274/1	TCCGACTCGGAATCATCGGACTCGGAATCTTCGGACTCGGATGATGGCGACACGAAGAAG	MOST_tdt
>145274/2	ACTCCTCCTCATCTGATAACGAGAGCAGCGAGGACTCAGACGACAAGAAGAAGAAGAAGG	MOST_tdt_temp
>145274/3	CGATGACTCCTCCTCATCTGATAACGAGAGCAGCGAGGACTCAGACGACAAGAAGAAGAA	chlamydomonas.15-55-60.nuprobes.Length60.trans
>171517/1	CACTGCGAGATGCAGCTCAGCTTCCGGCCTGTGATCGACACGCTGGACTCCCTGCCTTGA	MOST_tdt
>171517/2	CATTGAGCGCTGGCAGCTGCACTGCGAGATGCAGCTCAGCTTCCGGCCTGTGATCGACAC	MOST_tdt_temp
>171517/3	ATTGAGCGCTGGCAGCTGCACTGCGAGATGCAGCTCAGCTTCCGGCCTGTGATCGACACG	chlamydomonas.15-55-60.nuprobes.Length60.trans
>171516/1	AAGAAGTTCTTTGGCGTCCAGGGCTTCGGCTTCACCAAGGAGAACGAGCTGTTTGTGGGC	MOST_tdt
>171516/2	AAGAAGTTCTTTGGCGTCCAGGGCTTCGGCTTCACCAAGGAGAACGAGCTGTTTGTGGGC	MOST_tdt_temp
>171516/3	AAACAGCTCGTTGGTCTTGGTGAAGCCAAGCTTGAGGGGGAACTGCTTGCCGTTGATGGC	MOST_tdt_anti
>145271/1	CCCATACGGTGAATGAGAATTTCAAGTGCCCTGGTGTCTCCCGCCACCGTGACAACGTTC	MOST_tdt
>145271/2	CGATTACTGACTTCAAGGTGGACATCAAGCGCCACGCCGTCAAGAAGGACCTGAAGAAGG	MOST_tdt_temp
>145271/3	GACGCCTGGGCGGTGAACTGTTTAGAGTGGCAACGATGGTCCGTGGTGTGACGGGCTGGA	chlamydomonas.15-55-60.nuprobes.Length60.trans
>171513/1	AAGAACATTGTCAAGTACATTGGGTCCTTCAAGACCCGCACGCACCTGTACATCATTCTT	MOST_tdt
>171513/2	GAAATTGACCTGCTCAAAACCCTGAACCACAAGAACATTGTCAAGTACATTGGGTCCTTC	MOST_tdt_temp
>171513/3	ATAGCATCAGATAGCCTGCAGAGCGTCATGGGGGAAATTGACCTGCTCAAAACCCTGAAC	chlamydomonas.15-55-60.nuprobes.Length60.trans
>169208/1	AAATCTATCGTTTTGATGGCGGGAGATGCACCGCTAGTGGCTGTGGTGCTGCTGCAGGAC	MOST_tdt
>169208/2	ATTGTGAAATCTATCGTTTTGATGGCGGGAGATGCACCGCTAGTGGCTGTGGTGCTGCTG	MOST_tdt_temp
>169208/3	ACACGCGCGTGAAATCCCGACATGGGTGGACCTTGCCGTGACACGCATGACTCGGCTGTA	chlamydomonas.15-55-60.nuprobes.Length60.trans
>169205/1	TTGCTTGCTGTCTGTATGTGGCTTTGCCTTTCCTGTAATGTCGGCATTAAAACAGAGGTG	MOST_tdt
>169205/2	CTTGCTTGCTTGCTGTCTGTATGTGGCTTTGCCTTTCCTGTAATGTCGGCATTAAAACAG	MOST_tdt_temp
>169205/3	GCTGTCTGTATGTGGCTTTGCCTTTCCTGTAATGTCGGCATTAAAACAGAGGTGCTGGGC	chlamydomonas.15-55-60.nuprobes.Length60.trans
>151937/1	GAGGAGGGCCTGATGGACGCCCTGCTGGCGGCCGTGTGCGAGATGCAGCTGCAGCAGTAG	MOST_tdt
>151937/2	GATGCACCTGCTATGGTTGCTGTCTCCAAGCGGCCCTGGACCGGCATGGTGCCTCTGCAG	MOST_tdt_temp
>151937/3	GTCGACTGCCGTCCACCGCGTGTGGTCTCAGGACAATCCCCAGAACGTCGTGTGCCGCAT	chlamydomonas.15-55-60.nuprobes.Length60.trans
>151936/1	ATGCTGTTACAGAGGCCAGATGGGTCCTACATCCTAGGCGACACGCGCGCTCACGAGGAC	MOST_tdt
>151936/2	ATGCTGTTACAGAGGCCAGATGGGTCCTACATCCTAGGCGACACGCGCGCTCACGAGGAC	MOST_tdt_temp
>151936/3	GTGGCGCACCGGCCCTGGCCCAAGGACGGCCACCCGATCATAGGTCCGGCAGCTGCACTG	chlamydomonas.15-55-60.nuprobes.Length60.trans
>149628/1	AATCTGCTCTTTACGCCCGAGTGGCAGCTGAAGCTGTGTGACTTTGGCGTGTCCATCTGC	MOST_tdt
>149628/2	TCTCACACATCCATCGTGCACCTGATTGCGGCGTTTAAGGAGGGCGATATCCTAGTGATG	MOST_tdt_temp
>149628/3	TACAACTTGTCCGGGCTGTCCACCTTCCTGCGGCACCAAGTCCTGCGCGAACTGGACATC	chlamydomonas.15-55-60.nuprobes.Length60.trans
>151930/1	TGTTGATAGCAGAGTTTGTATTTACAATCAGTGAACCGCCATAAGGACGGGATGCCGAAG	MOST_tdt
>151930/2	GGTCCGAGCTCCTGAGCAGACCACCTAGCTTAACTTGAAGAGCGAAGCATTCCCACGGT	freiburg_on_jgi3.1.uniq.oligo.annotation.csv
>151930/3	TATTTCAACGCAAAGCTTTAAAGGACATCAACGGGGGTCTTTCGGGGGGCAATTGCGACC	chlamydomonas.15-55-60.nuprobes.Length60.trans
>157234/1	ATTGTGCACATGTATGTTAACGGTGCAATGCCGTTTGCGCTGGATGCTGTTCGTATTACT	MOST_tdt
>157234/2	CAGTGAATGATTGATCTCCGGGACTGTGATAGACCATTGTGCACATGTATGTTAACGGTG	MOST_tdt_temp
>157234/3	TCTCCGGGACTGTGATAGACCATTGTGCACATGTATGTTAACGGTGCAATGCCGTTTGCG	chlamydomonas.15-55-60.nuprobes.Length60.trans
>157230/1	TCTTGGGTAGAGCAATCGTCATCATGGGTGGCGGACTTAATTTCCTGAACAAGAAGACAT	MOST_tdt
>157230/2	CCCGCCAACCAGAGTCAAGACTCTTGGGTAGAGCAATCGTCATCATGGGTGG	freiburg_on_jgi3.1.uniq.oligo.annotation.csv
>157230/3	CCCCCTCTCATTTCTTACAGTAATCCCGCCAACCAGAGTCAAGACTCTTGGGTAGAGCAA	chlamydomonas.15-55-60.nuprobes.Length60.trans
>145264/1	CGTGGCCGCGTGCCGCGACTGCGCCACCTCGTGCGCCGACATGGCCTGCGCCCGCGCCTG	MOST_tdt
>145264/2	CACATGGACGCCTGCATTGAGGCCTGTCGCAACTGCGAGCGCGTCTGCCTGGATACCATC	MOST_tdt_temp
>145264/3	CAAGCACATGGACGCCTGCATTGAGGCCTGTCGCAACTGCGAGCGCGTCTGCCTGGATAC	chlamydomonas.15-55-60.nuprobes.Length60.trans
>171506/1	ACTATTGCTGACGATGCGGATGCCGCTGCTGATGCTGATGATGATGCAACAGCCAGGGCA	MOST_tdt
>171506/2	CAGCTGCAACTATTGCTGACGATGCGGATGCCGCTGCTGATGCTGATGATGATGCAACAG	MOST_tdt_temp
>171506/3	ATGAGCAAGGATGCCTCAGAGATTGTGGACACGCCGGGATGGCAGGTGTCGCTGCTACTG	chlamydomonas.15-55-60.nuprobes.Length60.trans
>145261/1	AAGTATGACTACCTGGGTCACGACAGTCACGCGACGCTCGGTAAAATGGTGGGTATCGCC	MOST_tdt
>145261/2	CTTCATCGCTGCCGCCCTATGCCCATGCTTCCACTTTTGCCTATAGGTGAGCTCGACTAC	MOST_tdt_temp
>145261/3	AGCTCACCTATAGGCAAAAGTGGAAGCATGGGCATAGGGCGGCAGCGATGAAGTGTCACG	MOST_tdt_anti
>171505/1	AGGACTCCTTCCCCTCCTTGCTGTACCTGGCGTATAAGTACGCAGACTCGTTCGAGAAGG	MOST_tdt
>171505/2	TATCTTCATCGCGGACTCTCTGAGCATGCCGGTTCACTGGTACTACAACCCAGGCGACAT	freiburg_on_jgi3.1.uniq.oligo.annotation.csv
>171505/3	TATCTTCATCGCGGACTCTCTGAGCATGCCGGTTCACTGGTACTACAACCCAGGCGACAT	chlamydomonas.15-55-60.nuprobes.Length60.trans
>145260/1	TTCAAAAAGCTGAAAAAGCTGTACCGCGCCACCGCGAAGCGGCAAGGGCTTGTGCACATC	MOST_tdt
>145260/2	GTGATGGCCACCATCAAATTCTACCAGCTTCTGCTGTTCCGCACTGACGTGCTGGAGGTC	MOST_tdt_temp
>145260/3	TACCAGCTTCTGCTGTTCCGCACTGACGTGCTGGAGGTCCGGAAGGTCGTTTCGCCATGG	chlamydomonas.15-55-60.nuprobes.Length60.trans
>171504/1	AAAGAGGTGTTCACACACGATGTTGACGCCACCCTGTCCCTGTACGGCAACTGCACCACA	MOST_tdt
>171504/2	GAAAGAAGCTGGAGCGCCTCAATGTGGACTGGGAGAAAGAGGTGTTCACACACGATGTTG	MOST_tdt_temp
>171504/3	GCTGTGCTTCGAAAAGACCGGAGCCAACCCCGTGCGCCCTCATATGCTCGTCTTCAACAA	chlamydomonas.15-55-60.nuprobes.Length60.trans
>151921/1	ACAAGGGTCTGAAGGTGCTGGAGCCGGTGTTCATTCACGAGGAGGTGGTGACCAAGAACA	MOST_tdt
>151921/2	AGAGTGAGCTGCACCAGTATGAGAACAAGGGTCTGAAGGTGCTGGAGCCGGTGTTCATTC	MOST_tdt_temp
>151921/3	TGCACTGATGACCGTCCTCGGCTCTGTGCGCCAGCGTGAGGACGCTGCGCGCAGGGCAAA	chlamydomonas.15-55-60.nuprobes.Length60.trans
>149615/1	TGTGTTGCACCACGTGCTGGTCTACGTCAAGCAGGGCGAGGAGGTGCACTGCCTGGACTA	MOST_tdt
>149615/2	GTGTTGCACCACGTGCTGGTCTACGTCAAGCAGGGCGAGGAGGTGCACTGCCTGGACTAC	MOST_tdt_temp
>149615/3	TAGTCCAGGCAGTGCACCTCCTCGCCCTGCTTGACGTAGACCAGCACGTGGTGCAACACA	MOST_tdt_anti
>145257/1	TACTGCTGCTGCTGGGCAACGTGATGACGGCCATGATCATGTACGTCTACTCCAACGGCT	MOST_tdt
>145257/2	CATGTGGGACCCCATGGGAAACATCGGGTACGGCATGATCTCGATGGTACGGTTTTTGTA	MOST_tdt_temp
>145257/3	TCAAGTTCGTGTGCCTCTACTTCATCGCGAACATCGGCTTCACGCTCGCCTTCTACACCT	chlamydomonas.15-55-60.nuprobes.Length60.trans
>145255/1	AATGGGCGCGGCCCGAGTATGTGGCCGTCCCTGCGGGGAGAGGCGGCGGGGCGCTGGCCT	MOST_tdt
>145255/2	GAACGCTGACACGGAGTTGATCGCCGCCTCCTCGCAGCGCTACCTGCAGCTCTACACACA	MOST_tdt_temp
>145255/3	CCGGGGTAGGCGGTGGTGCAGAGGCAGGAACGCGCGGTGCTGGCGAGACGGAGGTGGAGG	chlamydomonas.15-55-60.nuprobes.Length60.trans
>145254/1	TAACTGCCACTGTATGAAACGTTCAATGTCGAGCTCACCAAAGCACTTGACCTCTAGTAC	MOST_tdt
>145254/2	ACCATCTTATCAACTTTTGCGGGCAGCCTTACTTCCTTACTTCAAAGCACTCTATAGCTC	MOST_tdt_temp
>145254/3	TGCGGCTCAACATTGATGCCACGCGCCTCGGCAATGTGGCCCGCTTCTTCAACCACAGCT	chlamydomonas.15-55-60.nuprobes.Length60.trans
>145252/1	TCGTGAGTGAGCTACAGTTCCTCCTTAATGAGGCAACGCAGCTTCAGGGCAGCTACACCG	MOST_tdt
>145252/2	CTCGTGAGTGAGCTACAGTTCCTCCTTAATGAGGCAACGCAGCTTCAGGGCAGCTACACC	MOST_tdt_temp
>145252/3	CAACAAGAACTGCCTCACCTACCTTGCAATGGACCCGAGCATCGCCCGGGACCTTGCGGA	chlamydomonas.15-55-60.nuprobes.Length60.trans
>145251/1	ACAGCGCCAAGGCGGCCCTCACGCCCTACATCTTGTTCTTCAAGGAGTCCTACAGCGCCA	MOST_tdt
>145251/2	GGAGAACAGCGCCAAGGCGGCCCTCACGCCCTACATCTTGTTCTTCAAGGAGTCCTACAG	MOST_tdt_temp
>145251/3	ACGCATCAAGAAGGCGCCATCGGCCTTCGGCCTGTACCTGCAAGACCACTCCAAGGCGGT	chlamydomonas.15-55-60.nuprobes.Length60.trans
>188399/1	TAGCACCTAGCCAACAAATTAACAAAGCAGTGCGTATGCTCCCAAAAAGCAACAGGGAAG	MOST_tdt
>188399/2	TTGCTACACAGCTAAGGTCTTGCGAGCATAGCTTAGCACCTAGCCAACAAATTAACAAAG	MOST_tdt_temp
>188399/3	GGCCCCTTGCTACACAGCTAAGGTCTTGCGAGCATAGCTTAGCACCTAGCCAACAAATTA	chlamydomonas.15-55-60.nuprobes.Length60.trans
>145250/1	ATCCAGATGCTCAAGGCTTTTACGCCGGTGGTGACGATGGTGTGTCTGTTCATTGCGGGC	MOST_tdt
>145250/2	CAATGAGGTGTACCTCTACCTCACTGTGGCATTCATCCAGATGCTCAAGGCTTTTACGCC	MOST_tdt_temp
>145250/3	ATTGCCCGTCCACAACGTGATGGCCATGAAGAACCCGATGGGCAGGATCTTGCTGAACCA	MOST_tdt_anti
>188398/1	ATGGCAAAAAGAACGCGCTACATTACAAATGGTACCGTACGTGTAAATTTGATGCGATTG	MOST_tdt
>188398/2	GACGTGAATGGCAGGGTCATGGGCGACCTAAGCATGATGTACACGTGCTCGTC	freiburg_on_jgi3.1.uniq.oligo.annotation.csv
>188398/3	TTCTACGACTGGGAAAGCGTGTCTGGCTCTGCGACATACTTCTGCATGACCGGACCGTTG	chlamydomonas.15-55-60.nuprobes.Length60.trans
>133289/1	AGGATCAATGTCAGATAAACCGCAATCTAGGCCCCGCTACAGGTTTCACTTTATGTGCTT	MOST_tdt
>133289/2	GGCCCCGCTACAGGTTTCACTTTATGTGCTTGCGGTACCGTTCCGCTTGGCT	freiburg_on_jgi3.1.uniq.oligo.annotation.csv
>133289/3	TGTCGTCCATCAACGTCCTGAACGTGACTCAGAGCGCCATCATGTTTATTGGCATCGCCT	chlamydomonas.15-55-60.nuprobes.Length60.trans
>188395/1	TAGGATTATCAATGCATACCATATGGCGTGTGGCATGTGTTCCATGCATGGCGAAGAAAC	MOST_tdt
>188395/2	CCGTGTCTCTTCTGCGACGATGATGTGGACGCATGCGTATGTGATGGCCA	freiburg_on_jgi3.1.uniq.oligo.annotation.csv
>188395/3	GACGAGAAGCTGTGGACCATGGCAGAGTCCAACTTCCGCACCCTGGACTTTCTGTACTCG	chlamydomonas.15-55-60.nuprobes.Length60.trans
>151918/1	AAGACCCCATGTCACAGATCATCTACGACATCGTACGGCACGCGTACGGCAGCGGTCGCG	MOST_tdt
>151918/2	AGACGCTGGGGGAAGACCCCATGTCACAGATCATCTACGACATCGTACGGCACGCGTACG	MOST_tdt_temp
>151918/3	CCAATGCCTTTGGCATCACCTTTTCGACCGTAGGCGTGCTGTGGGTCTTCACGCGAGATC	chlamydomonas.15-55-60.nuprobes.Length60.trans
>149604/1	AGTTCGATAAGTTGGACGTGAAGCACAACGAGGTTAAGGCCAAGAACGCGGGGCTGGACC	MOST_tdt
>149604/2	GACCTCAAGAGTCTGTCCAACAAGTTCGATAAGTTGGACGTGAAGCACAACGAGGTTAAG	MOST_tdt_temp
>149604/3	ACATTGCGTCGGTCAAGGACGACCTGAACAAGAATATCTCGGCGGTCAAGGACGACGTCA	chlamydomonas.15-55-60.nuprobes.Length60.trans
>145248/1	AGCGGGCGGCTGGGGGCAGCCGACATCGCGGGCGTGCTGGGAGGCGAGGGGCACCTCAAG	MOST_tdt
>145248/2	CTGGGCTACACCTACAGTCGCTCCGCGCGCGTCACTTTTGCGGAGGGCCTGTTTCGCGAG	MOST_tdt_temp
>145248/3	GCACCTGGCACTGGCACACATCGAGGCGGAGCGCAATGCATGGGCCAAGGTATCCAGCCA	chlamydomonas.15-55-60.nuprobes.Length60.trans
>24097/1	AGGCCATGTAATACGGCAAATGCCATCTGCATCCCCTGTAATAGGCTAGGATAGAAAAAA	MOST_tdt
>24097/2	GCGTGGCTAAGAGGCCATGTAATACGGCAAATGCCATCTGCATCCCCTGTAATAGGC	freiburg_on_jgi3.1.uniq.oligo.annotation.csv
>24097/3	CACAATTCCCACGGTCGGCTTCAACATGCGGAAAATGACCAAGGGAGGAGTGACAATCAA	chlamydomonas.15-55-60.nuprobes.Length60.trans
>24096/1	TCGACGCCAACTTCCTCAAGGTGGTGTCGTCGGCCATCGTAGACAAGTACATTGGCGAGT	MOST_tdt
>24096/2	GACGCCAACTTCCTCAAGGTGGTGTCGTCGGCCATCGTAGACAAGTACATTGGCGAGTCG	MOST_tdt_temp
>24096/3	CAAGTACATTGGCGAGTCGGCGCGCATCATCCGCGAAATGTTCGGGTACGCGCGCGAGCA	chlamydomonas.15-55-60.nuprobes.Length60.trans
>190697/1	ATGCGGCAACCTCATGCCCACATCCGTAGCAACATCAGCGAACCTCTAACTCTGAAGCAA	MOST_tdt
>190697/2	GGCCTAGTTGACGGACACAGCGGCATCTACCAAATAGTAAGCTAGCGCTGCGCCGATGT	freiburg_on_jgi3.1.uniq.oligo.annotation.csv
>190697/3	TTACGGTTATACGGTACGTCATGCCCCTCCGTCAGGCCTCAGCCCTCAGTGATGCTCCTA	chlamydomonas.15-55-60.nuprobes.Length60.trans
>190692/1	TGGCCTACAAGTACAAGCTGGCGCTGATGCACTCATGCAGCACTCCGCCCAAGCACGGCA	MOST_tdt
>190692/2	GCTTACCCACACAACTAACGCAGCTCTAGAAGCATAATGGGCGTGGTCGTGATCCCGCC	freiburg_on_jgi3.1.uniq.oligo.annotation.csv
>190692/3	TGTTTCGCTTACCCACACAACTAACGCAGCTCTAGAAGCATAATGGGCGTGGTCGTGATC	chlamydomonas.15-55-60.nuprobes.Length60.trans
>145241/1	ACTCACCACCACCATCGTGGGAGTCATCAAGCGCCGTGTCATCACTGGGCCATCCGCCTA	MOST_tdt
>145241/2	CTGTTCCTGTGCACCGTCAACAACAGCGCACTCACCACCACCATCGTGGGAGTCATCAAG	MOST_tdt_temp
>145241/3	AGCAGCAGGAAGGGCAGGCTGGTGATGGCGTTGTAGTAGAGCATCTCGCTGGTGCTCACG	MOST_tdt_anti
>145239/1	ATACGTGCGCTTTGTCGCCGAGTATGGAGCCAGCCAAGCACATGTTATCACCTCCCCAGA	MOST_tdt
>145239/2	ATTATGCATTGAAGGAGCCCGAATACGTGCGCTTTGTCGCCGAGTATGGAGCCAGCCAAG	MOST_tdt_temp
>145239/3	ACGCAGGCACCTGGAAAGCAGCATCAGGACAACGTGTGTGTTCAGGACGCTCCGACGACT	chlamydomonas.15-55-60.nuprobes.Length60.trans
>145238/1	AGAATCCGTCATCCACGTGGCCATCGTGATGTTGCTCATGCTCTTGCCCGTGCGGCGCCT	MOST_tdt
>145238/2	TTGGACACGGATGATTTCTGCATGAGCGGCACTGCCGGTTCGGGGCATTCAGGTGTAGTG	MOST_tdt_temp
>145238/3	GCCGCCAAAGCCTGTTTCCGCGACACTTCAACCCCCGACGCTGTCACCTCCTCCACGCAC	chlamydomonas.15-55-60.nuprobes.Length60.trans
>145237/1	TTTGGCCTGCGCACCTGGAAGGAAGCGGCCAGCACCTCCGACTTCCTGATACTCATGGTC	MOST_tdt
>145237/2	GTGTTTGGCCTGCGCACCTGGAAGGAAGCGGCCAGCACCTCCGACTTCCTGATACTCATG	MOST_tdt_temp
>145237/3	AGCAGCAGCGGATGCTAGTGAGGGAGCTGGGGATGCACCTCCTGGGGTGGCTTAGATCCA	chlamydomonas.15-55-60.nuprobes.Length60.trans
>24084/1	GGTGGTTGCATGTGCCCCATCCGGGGGTACCGGTAACCTTGTAAGAACTTAAATAACGCG	MOST_tdt
>24084/2	TGGTCAGTCCGTGGTTGCGTGGTGTGATGGAAGGACTGCAAGAGATGAGAGGG	freiburg_on_jgi3.1.uniq.oligo.annotation.csv
>24084/3	TCCTAGGTTAGCCTAGGGAGTTACGCAGAAATCAATTTTGGGCGCCCCATGTTTTGGTGG	chlamydomonas.15-55-60.nuprobes.Length60.trans
>190685/1	AAATAGCGGCTGACAGAATTTTACCGGTAGATTAGATGTGTGTCCTTGTGATATGGCGGG	MOST_tdt
>190685/2	GTCCAGAACAAATAGCGGCTGACAGAATTTTACCGGTAGATTAGATGTGTGTCCTTGTGA	MOST_tdt_temp
>190685/3	CATGCTCATAGCACAACAGGGCATCGGCACAGGACATTTGTCTGGGGCTTCTTTGACGCA	chlamydomonas.15-55-60.nuprobes.Length60.trans
>190684/1	ATATCAAAGGACGCAAGGTTTGACGACAAGCTCAAACTCCAATTCTACGGGCTGTACAAG	MOST_tdt
>190684/2	GTAATATCAAAGGACGCAAGGTTTGACGACAAGCTCAAACTCCAATTCTACGGGCTGTAC	MOST_tdt_temp
>190684/3	TACATGTCTGCTGCCATTTTTGCACGCGGCGTACTAGTGGCCCCTCTGTACATCTGGAAT	chlamydomonas.15-55-60.nuprobes.Length60.trans
>145232/1	TTGGCCTATGGAGCCGATAGTGCATCCACATTGCTGGCTGCATTTCGGTTGATGGGGCTG	MOST_tdt
>145232/2	GAGCTGTTGGCCTATGGAGCCGATAGTGCATCCACATTGCTGGCTGCATTTCGGTTGATG	MOST_tdt_temp
>145232/3	ATCATCCCGGAGCTTGTCGTGCAGGGCACCTGGTCCTTGCCTCCGTCAAGCGAACTCCTG	chlamydomonas.15-55-60.nuprobes.Length60.trans
>188379/1	TGATTGACAGCCAGCAGCTGGACATGGTGCTGGGTGACAACATGATCCTGGAGACGTCCT	MOST_tdt
>188379/2	CATGATTGACAGCCAGCAGCTGGACATGGTGCTGGGTGACAACATGATCCTGGAGACGTC	MOST_tdt_temp
>188379/3	TGCTCAAGACCACCACGTCTGGCATGTTGAAGCCAACCTCCAGCGGCATGCTCAAGCCCA	chlamydomonas.15-55-60.nuprobes.Length60.trans
>145230/1	TTGGATTTGGATCCGGCGGCGAGCTGTCGGTGGATCCGGAGGAATTGGATTCCGCCATCG	MOST_tdt
>145230/2	CTTGGATTTGGATCCGGCGGCGAGCTGTCGGTGGATCCGGAGGAATTGGATTCCGCCATC	MOST_tdt_temp
>145230/3	CTACCTTAAGGGCCTGACGGTCCTCACCTCGCGAAACCCCTGGGTGTTGGGCCACCACCT	chlamydomonas.15-55-60.nuprobes.Length60.trans
>188378/1	ATGGAAGCTTAACCACGTGAGATGGATAGATGTGTATGATTTACTGCTGGCCTCACCAGT	MOST_tdt
>188378/2	GGTTGCGCCACGCTTCACCCTTTTAGTCTTACCCTTGTACCGCTGACACTGT	freiburg_on_jgi3.1.uniq.oligo.annotation.csv
>188378/3	GATGTGTATGATTTACTGCTGGCCTCACCAGTGGGCTTGCTCAACCGGATAGAGATAGGT	chlamydomonas.15-55-60.nuprobes.Length60.trans
>190680/1	TCTTTCCGATAGGCGCTAACAACAAGGCAATCATCCAGTTCGTGCGGTCTCTTTCAAAAA	MOST_tdt
>190680/2	GGAGCAAGTGGAAGCGTAAACTTCTTGAGGGCGGGTTGGACAGAAGAGAGAAATGGCTGA	freiburg_on_jgi3.1.uniq.oligo.annotation.csv
>190680/3	TGGTGTTCACCTACGCCCCCGACGGCCGACCCACGGGCGAGGCTTTTGTGGAGCTGCAGA	chlamydomonas.15-55-60.nuprobes.Length60.trans
>93467/1	TTAAGCCAAACGACACTTTCGGCACCATCTTCCACCTAGAACTTCTGATGTTCTACAAGG	MOST_tdt
>93467/2	TCTGATGTTCTACAAGGCGATGGAGGCTCCGGACGTGCGGCAGACGGACA	freiburg_on_jgi3.1.uniq.oligo.annotation.csv
>93467/3	GTAGCCACTCTGAAGCAGATGCAAGCCACAGGCATCAAAACTGTGGTCTACAGCATTAGC	chlamydomonas.15-55-60.nuprobes.Length60.trans
>188373/1	TCCATTAGCAGTTACTGCTGTTACCCGAACATGATAGGTGTGTGAAATTGCGGATGTGGA	MOST_tdt
>188373/2	GGTACTGAGCTGTTCAATGAACATAATGGTGGTGTGCGGACAAGCGTGGCGAGGC	freiburg_on_jgi3.1.uniq.oligo.annotation.csv
>188373/3	GCTATTGATGGTACTGAGCTGTTCAATGAACATAATGGTGGTGTGCGGACAAGCGTGGCG	chlamydomonas.15-55-60.nuprobes.Length60.trans
>188372/1	TGATGCCAGTGACACAGCAGCATATGACCAGGTCATTGCGGAGAGCGGCGACGCAATAGA	MOST_tdt
>188372/2	GTTCAAGTACATCGGCTCTTCTAAGGACCGGGTAGCTGCGCGTCAAAAGCAAGTGCTCAC	MOST_tdt_temp
>188372/3	TGATGCCAGTGACACAGCAGCATATGACCAGGTCATTGCGGAGAGCGGCGACGCAATAGA	chlamydomonas.15-55-60.nuprobes.Length60.trans
>93464/1	GAGATTTGCCTCATCCTTAAGCAGAAGAGCTCTTGCCCCACCCTGGACACCTTCTGCAGC	MOST_tdt
>93464/2	GCCGTCTTTGACAAGACCCAGAACTGCTGCGCCGAGGACTGGTCGCTAAACGCTGGCGA	freiburg_on_jgi3.1.uniq.oligo.annotation.csv
>93464/3	AGCCAGGGCGACATTGGCTGCCAGTACGCCGTCTTTGACAAGACCCAGAACTGCTGCGCC	chlamydomonas.15-55-60.nuprobes.Length60.trans
>188371/1	TCCAAGTTCTTCTACCACTGCTGGCAGCAGGGCTTCCACTTCGACGTGGACCACCGCCAG	MOST_tdt
>188371/2	CCGTGCTGTCCACGCACGAAAAGATCTTCTGCTACCCATACCGCGCCGTGG	freiburg_on_jgi3.1.uniq.oligo.annotation.csv
>188371/3	GCACATGGCTGTGGGCTCACCCTGCGTCAACCTGTTCATCGACCCCTGCGGCCACGTGTC	chlamydomonas.15-55-60.nuprobes.Length60.trans
>113687/1	TACGTTGGTTGGCGGTTACAAGCGGCAGGGTTACTTGTACGAGCAGTACGACGACGAGTC	MOST_tdt
>113687/2	TACGTTGGTTGGCGGTTACAAGCGGCAGGGTTACTTGTACGAGCAGTACGACGACGAGTC	MOST_tdt_temp
>113687/3	CTTCCCCCTCATCATGCGGCTGCTACCCACCGGCCGGGAGCCCAACGCTACTGCCACCGC	chlamydomonas.15-55-60.nuprobes.Length60.trans
>113685/1	TCATGCTGCTCAAGAACTGGCTGACGGTGGTGAAGCTGGAGAAGAAGGAGCTGCAGCTCA	MOST_tdt
>113685/2	CTGTTTGGCTTCATGCTGCTCAAGAACTGGCTGACGGTGGTGAAGCTGGAGAAGAAGGAG	MOST_tdt_temp
>113685/3	ACCACCCTCACCCCTCCATTCTATCACCACTCACAGGCGTCAAGATCAACGACGCCGCCA	chlamydomonas.15-55-60.nuprobes.Length60.trans
>121292/1	TTCAACGAGGAGGCCCGCGCCAAGGCCGGCTTCGGACCCGAGTGGTACCTCCCTTTGGCC	MOST_tdt
>121292/2	GAGTGGTTCCACTCTCTGGTGCGGTCACACTTCTGGGGCGCCCTTAAGCCGCCCTTCAAC	MOST_tdt_temp
>121292/3	TCGAGGAGATCGGCTCGCACTACGGAGCGTTGCCCGTGCACGACGGTCTGTGGGAGTCGG	chlamydomonas.15-55-60.nuprobes.Length60.trans
>24073/1	ATGGAATGCCGTTACGGAATTGCAATAGGGCGTCAAGGGAGGCACGGACCAACACGTGCA	MOST_tdt
>24073/2	GGGACAGACGGGAGGCAATGGCAGCTCGTGGGTAGAGCGAAATGAAGGCTAGGT	freiburg_on_jgi3.1.uniq.oligo.annotation.csv
>24073/3	CGTTGCCAAGACGGGCCGCCTCACGTTGAAAACGACTGAGATGGAGACCATCTACGACCT	chlamydomonas.15-55-60.nuprobes.Length60.trans
>97815/1	CACCCGGTATCTTACGCCAACCGCTTCCAGAACTTCATGCAGCGCGTGTTTGTGCCCTAA	MOST_tdt
>97815/2	GGTTGAAGTCTGTCATCCACTCGGCTGCGTCCATCTCCGTATCGCACCCGGTATCTTACG	MOST_tdt_temp
>97815/3	CTTCCTGGGGCTGCACGCAGTCACCACCGCGGGAGGAAAAACGTACCGCTTTGTGGTCAT	chlamydomonas.15-55-60.nuprobes.Length60.trans
>97810/1	TACCCCAAGCTGTCCAAGATCCGGGACATCTCCGTGTCCATCGCCACAGCAGTGGCCAAC	MOST_tdt
>97810/2	TTGTATACCCCAAGCTGTCCAAGATCCGGGACATCTCCGTGTCCATCGCCACAGCAGTGG	MOST_tdt_temp
>97810/3	AAGGGGCATGGTGCGCGGGCGGTGTTGGGAAAACACTGGGGGAAAGGTGGGCGGGTCGTG	chlamydomonas.15-55-60.nuprobes.Length60.trans
>93459/1	ATTACCGGGCCGGTCGTTGGCGGAGCTAACCAACCTGCAGTCGTTGGACCTACGGCACAA	MOST_tdt
>93459/2	CTAACCGAATTACCGGGCCGGTCGTTGGCGGAGCTAACCAACCTGCAGTCGTTGGACCTA	MOST_tdt_temp
>93459/3	CCGGTCGTTGGCGGAGCTAACCAACCTGCAGTCGTTGGACCTACGGCACAACCGCCTGGC	chlamydomonas.15-55-60.nuprobes.Length60.trans
>188365/1	GTGGAAGTCGCGTGTGAGCCTGTACCTCGCATGGGGCAGCAGATGAATGAGATATTACAA	MOST_tdt
>188365/2	CGACTTCAGCATGCCGTACAACGTCATCTGCCTCTCCTCCACCGTACTGG	freiburg_on_jgi3.1.uniq.oligo.annotation.csv
>188365/3	GTCGTTGCGTTGTCAATGCGCGACGTCGATGCAACGCATTTGCAAAACGGGGTCTCTGCA	chlamydomonas.15-55-60.nuprobes.Length60.trans
>188363/1	TATTGGAGACAATAAGTGTCCCATCACACATCCATGATGCTAGGCTTGCTGCAAGGTACT	MOST_tdt
>188363/2	AGCGGGAGAGGAAGAGGAGCAGGGCGCCGAGGACGACCCGGACGTGTACATTACG	freiburg_on_jgi3.1.uniq.oligo.annotation.csv
>188363/3	CATCCATGATGCTAGGCTTGCTGCAAGGTACTCCCGTACTCAAGGAGTAGATGCGTTTGT	chlamydomonas.15-55-60.nuprobes.Length60.trans
>176396/1	AGTTGAAGCAGAGGTTTTATGTCAAGCAAATCATCAGGTTGAGGTGGCCGACGGACAATT	MOST_tdt
>176396/2	TGGATGGCCACTTGTGCAGTTGAAGCAGAGGTTTTATGTCAAGCAAATCATCAGGTTGAG	MOST_tdt_temp
>176396/3	TGAAGCTCGGCAAGAAGTGGACTCCTTCCCCGCCTGCTTCATCGACGGCGTCATGCATCA	chlamydomonas.15-55-60.nuprobes.Length60.trans
>176395/1	GGGGGCGTGCAGGGCATGTTTGACCAGTTTGACCGCATGATGGAAGAGGCACCTGCCTAG	MOST_tdt
>176395/2	CCAACTGGAGGCCGAGTTCCGCCAGCGCTGCTTATCAACGGCTACCGCTTTTTGGTCGTG	MOST_tdt_temp
>176395/3	ATGCCGAGGAAGGCCAGCCACGCAAGCGACAGAGAATCAGAAGAGGCGCAGCCGGCGTGG	chlamydomonas.15-55-60.nuprobes.Length60.trans
>168785/1	CGCTCGCCAACACACTACGAAGACAATGTGATGAAGTTTGTCGTTGTAAGTCCATCGAAT	MOST_tdt
>168785/2	TCTCGCTTCATATGTATTTCCAGGTCGGAACTGATTGATACGGATACGTTGCATTCACAC	MOST_tdt_temp
>168785/3	GGTCGGCGAGTACATTTACGACAACATTGATAAGCTCATTTACGGAAAGCAGGCCCCGCT	chlamydomonas.15-55-60.nuprobes.Length60.trans
>168784/1	TGGAATCATAGTGGCTTTCCTGATTGGCACCGTTGAAAATCTCAAATGGTGCATCATGCG	MOST_tdt
>168784/2	ATTCCTGTCTGTTGGAATCATAGTGGCTTTCCTGATTGGCACCGTTGAAAATCTCAAATG	MOST_tdt_temp
>168784/3	ATCTCCCAAAGAGAGCGGGCCGTCGATCAGTCGGTCCGCGAGCATGTTATCTGACGACTA	chlamydomonas.15-55-60.nuprobes.Length60.trans
>113676/1	ATTGAGAAGCTGGAGCCCGAGGGCTTCCTGCGCATGTTGGAGGGCTTTGAAGACAAGTCA	MOST_tdt
>113676/2	CTTACATCAAGTGGTTTATTGAGAAGCTGGAGCCCGAGGGCTTCCTGCGCATGTTGGAGG	MOST_tdt_temp
>113676/3	AGAACTGCAGGCGGGTAGGGACGGTGACATATGCCGCCAGAAGTGCCGCATAGCTGCCGA	chlamydomonas.15-55-60.nuprobes.Length60.trans
>168782/1	ACTGCACCCTCACATACATGGACAGCGGGATTAGCGTGGTGATCATTGCCGGCAAGGTCA	MOST_tdt
>168782/2	TTTGTGTTTCTGGACGAAAACGACACAAAGGCCGGTTTCGTGACTGGAATGTTGGTGGAG	MOST_tdt_temp
>168782/3	TACCAAGCAGTGGACTGCACCCTCACATACATGGACAGCGGGATTAGCGTGGTGATCATT	chlamydomonas.15-55-60.nuprobes.Length60.trans
>81483/1	GTTTTCCCATATGTTTGTGGCGTCTCTGCAATGTAAGATTTTAATTCATGTTGGAGGATG	MOST_tdt
>81483/2	GTGGAGGTCCTGGAGTTTTCCCATATGTTTGTGGCGTCTCTGCAATGTAAGATTTTAATT	MOST_tdt_temp
>81483/3	TGCATGAACTCCTTCGTCTTCTTCCGGAGACCCGAAGTACCGGTCTTCTGGCCCTCATAG	MOST_tdt_anti
>7933/1	TTTCAAGTGGATGCAAAGCATGTGATGTTGGAGGCATTGGCATTACTGCATTAGTCGCGT	MOST_tdt
>7933/2	GGAGTTTCAAGTGGATGCAAAGCATGTGATGTTGGAGGCATTGGCATTACTGCATTAGTC	MOST_tdt_temp
>7933/3	TCTAGCAGACAAGGCAAAATAAAAGAATGAATCAGCGGAAGGGCCTAGCGATGTCTTCAG	MOST_tdt_anti
>145217/1	AGGCTGAAGCTGCAGTTGGAGGTCGAGTGCACGGACCAGTTGGTCCTGTGTGACGTGCTG	MOST_tdt
>145217/2	GATGAGCTAGCTATCGCGCTGAGGTTTCGGGGAAGTAGGGAGTTCTGGCACGCAGCACTG	MOST_tdt_temp
>145217/3	AGCACTGGCGGTGCACGCCTATCTCGCCCGCGACTGCCAAGCTGTGTGCGAGGCCGCGGG	chlamydomonas.15-55-60.nuprobes.Length60.trans
>145215/1	TTCTCGTGTGATGTTTATGGTGTGCGGCCCTTGGACGTTTAAGCTTTCTTTGTAACCCTT	MOST_tdt
>145215/2	GCGTAGACCGCCTTCGGACGCCTCCACTGCACTAGTGCAAGCCGGAATTACAT	freiburg_on_jgi3.1.uniq.oligo.annotation.csv
>145215/3	CAGGCCGCACAGGTCGCAGAACATTGCATTCTCAGACTCTTGCATTCTCGTGTGATGTTT	chlamydomonas.15-55-60.nuprobes.Length60.trans
>145214/1	GCTTGATGCGTATTCATTCTTTACGGTACATGAAGTGCATGTAAGCTCTTTAGCGACTGG	MOST_tdt
>145214/2	GGCAGCTTTGCTTGATGCGTATTCATTCTTTACGGTACATGAAGTGCATGTAAGCTCTTT	MOST_tdt_temp
>145214/3	CACGGCACCTGGCCATGTTGGCAGCTTTGCTTGATGCGTATTCATTCTTTACGGTACATG	chlamydomonas.15-55-60.nuprobes.Length60.trans
>188358/1	AGATCGTCGAGAACAACGGCATCAACTACCTGGGCTACTACGATACGCAGGAGGAAGCGG	MOST_tdt
>188358/2	GACCAGTCCGATGTCAACGCTCCTTCTTCTGCACGGGCGCTTCATTTATTCCCGT	freiburg_on_jgi3.1.uniq.oligo.annotation.csv
>188358/3	CAAGCCGAAGAAGGCGCAACGCAAAAAGCGGGGGCGGGACGATGACTACAGTGACAGCGA	chlamydomonas.15-55-60.nuprobes.Length60.trans
>133249/1	ATGTTGTTTGTTTTTACTGTCATGAAGCAGCACCGCAAGAGCTGCATTTGGTCCCTAAGG	MOST_tdt
>133249/2	GGAAACTCAACTCCTTCATAATAGGCTCGAAATTCAATAATTGACTGAGCAGCGGTCCGG	MOST_tdt_temp
>133249/3	ACAATCCGAGGGATGTATCTGCGAGGGCGAAGAATTCTGATCGTGTCAGACGAAGACGTT	chlamydomonas.15-55-60.nuprobes.Length60.trans
>188353/1	GTTGGCTGGGAGATTGAGTGTAGGCAGGAGGCTGCACTTGTAGGGCCGCAGGAATCATAG	MOST_tdt
>188353/2	TGCCGCTGGCGGACGTCTACCAGGACGAGGCGTGGCAGAAGAAGATCGACG	freiburg_on_jgi3.1.uniq.oligo.annotation.csv
>188353/3	CAGCGTCATGGCCTGGTTTTCGCCATGGCAGGCGAAGCTGATTATGGCGATGGTGGACCA	chlamydomonas.15-55-60.nuprobes.Length60.trans
>188352/1	ATCAATTTACATTACCGATACTGAGAGCTAGCTTGGTGTGGGCTGCAAGTTCCTGAGGAA	MOST_tdt
>188352/2	ACATGGTAAATGTTGTTACGGTATGCAGGTTGTATGTGTGTGTAAGTTGTTTGCCGAGTG	MOST_tdt_temp
>188352/3	AACTTCTTTGCCTATGTGAAGCCCTCAGGTCTGCTTGGACTCTTTGGCTCACGCGACTCT	chlamydomonas.15-55-60.nuprobes.Length60.trans
>188351/1	CCAGCTGACGCGCCGGACTGTTGTACTTTCGGACTGACTATAGGCCATACCATGTACGGA	MOST_tdt
>188351/2	GTGAAATGCTGTGCACCCCAGCTGACGCGCCGGACTGTTGTACTTTCGGACTGACTATAG	MOST_tdt_temp
>188351/3	CATGGGAGCATTTACCTAACGACCAGCATACCTGTACCATATGTGCAGAAGGGCAAAGCG	chlamydomonas.15-55-60.nuprobes.Length60.trans
>93443/1	TCTTCAGCCGCTTCGACAACCTACTGGACCAATACGGGCTGCGCAAGATGGACACAATCG	MOST_tdt
>93443/2	TGACCTCTTCAGCCGCTTCGACAACCTACTGGACCAATACGGGCTGCGCA	freiburg_on_jgi3.1.uniq.oligo.annotation.csv
>93443/3	ATGCGGATGTTGAATGACCTCTTCAGCCGCTTCGACAACCTACTGGACCAATACGGGCTG	chlamydomonas.15-55-60.nuprobes.Length60.trans
>176386/1	TTTGTTGGCATCAACACAGTCATCAACTACGACTTCCCGCGCACCACAGCCGACTACGTG	MOST_tdt
>176386/2	GACCTCATCGGACGTGGCATGGACTTTGTTGGCATCAACACAGTCATCAACTACGACTTC	MOST_tdt_temp
>176386/3	GGCGGGCAGTGAAGTGGGAAGCAAGCGGAGGCAAGCCAAAGCCAACGCGAAGAAGCGGCG	chlamydomonas.15-55-60.nuprobes.Length60.trans
>113668/1	TACCAAGATTCTGTTCGGCGTGCCTATCATCTACATCATCCTGGTCAAATACACAATCGC	MOST_tdt
>113668/2	CTACCAAGATTCTGTTCGGCGTGCCTATCATCTACATCATCCTGGTCAAATACACAATCG	MOST_tdt_temp
>113668/3	GGTCATTCGGGAGCCCATCCCGCACCTCACGCCCTACACCGTGGGCCCCAACACGGTGAT	chlamydomonas.15-55-60.nuprobes.Length60.trans
>36026/1	TGCCTTTCGCTACTTATTCATGGCTCGACCCAGTGATTACTATCTGGAAGTGAACTCGAT	MOST_tdt
>36026/2	AACGTGTTCGGCGAGTCTCGTGACCTGAAGCTCAAAGCCAAGCTGGCCAAGGAGTGGG	freiburg_on_jgi3.1.uniq.oligo.annotation.csv
>36026/3	CACGATTCTTTGCGCTGGGCTAGTAGAATGACATCGGCGCGAATGGATTAACATGCACAG	chlamydomonas.15-55-60.nuprobes.Length60.trans
>176384/1	AAGTGGTACCCGCTGTTTGCGGAGCTGAACAACGTGTCTCTCATCCCCTCCTCAGCAATG	MOST_tdt
>176384/2	CTGAGAAGTGGTACCCGCTGTTTGCGGAGCTGAACAACGTGTCTCTCATCCCCTCCTCAG	MOST_tdt_temp
>176384/3	TGGAGAGGAACCTGATCATCAACGCAACCGGCCCAGGCATCATCCTGGGATCGGAGGACT	chlamydomonas.15-55-60.nuprobes.Length60.trans
>121275/1	ATGACAGCGAGCTCAACATCACCTTCACCTGCGACGAGCCCAACACAGGGTCACTGCTTA	MOST_tdt
>121275/2	GAACCAAACTGAAGAGATGTTCTGTGACTTCTGTAGTGCCAAGCTGCCGGACTGGAAACA	MOST_tdt_temp
>121275/3	AAGCGAACCAAACTGAAGAGATGTTCTGTGACTTCTGTAGTGCCAAGCTGCCGGACTGGA	chlamydomonas.15-55-60.nuprobes.Length60.trans
>176383/1	ACAAAATTCTTTAAGGACCGGCACTACCTGCACAAGGAGTTTCCGGACCTGGCTGCCGGG	MOST_tdt
>176383/2	TCTACAGGCGCAATACCACAAAATTCTTTAAGGACCGGCACTACCTGCACAAGGAGTTTC	MOST_tdt_temp
>176383/3	CTGCGCGTGCACTGCTGCGACTTCGCCACGTCAGCCATAGAGCTGGTGCGATCCAACCCG	chlamydomonas.15-55-60.nuprobes.Length60.trans
>168773/1	TTAAGTTTGCGTTATATGAAGCGTTTGTGATTGAGAAGGTCATTCTGAGGAGCAGCCCGC	MOST_tdt
>168773/2	ATTAAGTTTGCGTTATATGAAGCGTTTGTGATTGAGAAGGTCATTCTGAGGAGCAGCCCG	MOST_tdt_temp
>168773/3	CCTACAGCAACGACCAAGACCTGGTCGACAAGTTCTGGCCCCCTACCCCCAACCATCCCT	chlamydomonas.15-55-60.nuprobes.Length60.trans
>113664/1	ATCGAGTATGGTTTAGTCCTCGGGACAATGTAATGAACCAGAGGTCCAAAAGTGCATGCT	MOST_tdt
>113664/2	ATTACAGTTGGTATCGAGTATGGTTTAGTCCTCGGGACAATGTAATGAACCAGAGGTCCA	MOST_tdt_temp
>113664/3	TGCACGGGGCCCTGGTGTGTGTTTGTGCCGTGTGTTCCATTTCAAATTTCAAATACACAC	chlamydomonas.15-55-60.nuprobes.Length60.trans
>145209/1	TTTGTAATGTCGAACATGCCAAACATTGTTTCCAAGTCCTGCTCGTTGATGAGGGGTGCT	MOST_tdt
>145209/2	TTGACCACGGTTGATTGCTTTGGAAGTCTGTGATCGCAACCTTAAACCCGATAGTACATT	MOST_tdt_temp
>145209/3	AAGATCCAGGGCACCGACCTCTTCGTGCTCGTGGAGAAGGAGGGCCTGTAAGCAACTCCA	chlamydomonas.15-55-60.nuprobes.Length60.trans
>145204/1	TTCCATTATGGCGCCTCACCCTTCCCGGAGGTGGAGCGCTTCATTGAGTCGGTGTGTAAA	MOST_tdt
>145204/2	CTGTATGATACAGGGGAGAACTGCTTCAACTTGGCCTTCCGCCTGTACCTAAGCTGCAAG	MOST_tdt_temp
>145204/3	ACGTCAACGCCTTCGTCCGGCGCCTGTTTGACCGCATCGCCGCAGACCCGCAGCGCTTTG	chlamydomonas.15-55-60.nuprobes.Length60.trans
>190655/1	ACAACTCCGTGATTCAGCAGATTTTTGCTTTTTACAGAGAAGAGATCTTTGCGGGCAGCG	MOST_tdt
>190655/2	CGACAACTCCGTGATTCAGCAGATTTTTGCTTTTTACAGAGAAGAGATCTTTGCGGGCAG	MOST_tdt_temp
>190655/3	CATCGACCTGACCAACGTTAGCCGCATTACATCCGTGCGGATCTACCACCGGCCAGGATA	chlamydomonas.15-55-60.nuprobes.Length60.trans
>190654/1	ACACACAGTACTGCGGCGGCAGCTGGGAGCAAAACTTGTACTTTACCTACCCCGAGGATC	MOST_tdt
>190654/2	CATCCCTGTCCGACATTGCAGCCGGGTACGGTGTTACAGTCAGCGACTTG	freiburg_on_jgi3.1.uniq.oligo.annotation.csv
>190654/3	GCGGCAGCTGGGAGCAAAACTTGTACTTTACCTACCCCGAGGATCCGTGTCGGGCGGCGT	chlamydomonas.15-55-60.nuprobes.Length60.trans
>190653/1	AGACACCATGCTGGCGCTGCGGCTCTTCAGCTTCAGCTAGAGTGGTTGAGGGAGGCCCTT	MOST_tdt
>190653/2	CTGGCAGACACCATGCTGGCGCTGCGGCTCTTCAGCTTCAGCTAGAGTGGTTGAGGGAGG	MOST_tdt_temp
>190653/3	CCAAGGGTGTGGCCTTTAGCGACGCGCTGAACCGGCGGCCCGAGTACCCCGCGCTGCCGG	chlamydomonas.15-55-60.nuprobes.Length60.trans
>145201/1	ATGATGCTGATGCCGTCCGAGAAGAAGCTGGTGGCCGACGAGGACTTTGCGGACGCCATC	MOST_tdt
>145201/2	ATGATGCTGATGCCGTCCGAGAAGAAGCTGGTGGCCGACGAGGACTTTGCGGACGCCATC	MOST_tdt_temp
>145201/3	GATGGCGTCCGCAAAGTCCTCGTCGGCCACCAGCTTCTTCTCGGACGGCATCAGCATCAT	MOST_tdt_anti
>188349/1	TAAGTAGCAGTACCATGTTATTCTTCTCACTGTTCAAGACGTTGGTGGGCAAGGAGGTGA	MOST_tdt
>188349/2	GAAGCTTAAGTAGCAGTACCATGTTATTCTTCTCACTGTTCAAGACGTTGGTGGGCAAGG	MOST_tdt_temp
>188349/3	TCTGTGCGCAACTGCTTCATTCGTGGCTCCGTCGTGCGTTACGTCCACCTACCACCCGGG	chlamydomonas.15-55-60.nuprobes.Length60.trans
>190650/1	TGGTGCTGTAAATCGCAGAATAGCATTGAACAAGCATACAAGTAATGTTGGCAAGGCCGG	MOST_tdt
>190650/2	GGTGTTGTAGAACAGGACGACGAGGAAGGAGCAGCCTACGTTCAACATGCGGCGC	freiburg_on_jgi3.1.uniq.oligo.annotation.csv
>190650/3	TGTAAGTCGCAGAATAGCATTGAACAAGCATACAAGTAATGTTGGCAAGGCCGGCGGGGC	chlamydomonas.15-55-60.nuprobes.Length60.trans
>133238/1	TCATGGATTTCACCTACATGGGTGGATCCATGGGCAGTGTGGTGGGCGAGAAGCTGACTC	MOST_tdt
>133238/2	CTTTGGCTGCAACTACCATCTCAAGATGAGCTCTATGGAGCGCATCAACCACCTCATTGA	MOST_tdt_temp
>133238/3	TCAAGCACCTGAAGGAGCACCACCACATCTGCTTTGGCTGCAACTACCATCTCAAGATGA	chlamydomonas.15-55-60.nuprobes.Length60.trans
>30719/1	ATTTAGCCGTTTATTTGGAAGTGATCTACTTCATGATCCATGGGGTCGTGCATGGGATGC	MOST_tdt
>30719/2	CAAGACATTTAGCCGTTTATTTGGAAGTGATCTACTTCATGATCCATGGGGTCGTGCATG	MOST_tdt_temp
>30719/3	CACAAAAACACACACACGCTTCGTCGCGATGGCGCACGCCGTGCACACCAAGTCCTATAG	chlamydomonas.15-55-60.nuprobes.Length60.trans
>188340/1	TTGTCACACGACGTGGGACCGTGACGAGAACGCGGCCCTCAACATGCGGCTACTGTTGGT	MOST_tdt
>188340/2	CTTGTGGAGAGGCGCCGCTCAGCAGGGACTGCTCGCAAGGCACTATCAAAA	freiburg_on_jgi3.1.uniq.oligo.annotation.csv
>188340/3	AAGGGAGGCGACCATGTCGGCGTTGGTGCAGGGTTTCCGTCGATACGTGGAGTCCAGCCT	chlamydomonas.15-55-60.nuprobes.Length60.trans
>113656/1	TCACCAAAACGATTTTGATGTGTGCTGGCCGCGCGGCGCTATCGCGGAGCTCATCTTTCA	MOST_tdt
>113656/2	CAGTGAGGAGGCTTTTGAGAAATACGACAAGATGAGCGCATACGAGCTGTTCCGCAAGTG	MOST_tdt_temp
>113656/3	TGATTGGCCAGTTCGTGCACACGGCCCCGCTCTACTGGGCATTGCCGCTGGAGGACCGCC	chlamydomonas.15-55-60.nuprobes.Length60.trans
>121264/1	TTCACGAACTTTCTGGATGTCGCTGACTCCACGCCGTACGGCACGAATGTGTACCTGCTG	MOST_tdt
>121264/2	GAGATCCACGGGGCAAATGGATACCTCATCGACCAGTTTATCAAGGACAACGTAAACGAC	MOST_tdt_temp
>121264/3	GATCCACGGGGCAAATGGATACCTCATCGACCAGTTTATCAAGGACAACGTAAACGACCG	chlamydomonas.15-55-60.nuprobes.Length60.trans
>168761/1	CATTGCCGCAAGCTACCATGATTATTGCCGTACCAACTGGTGAGCTCGACTACGACCAGC	MOST_tdt
>168761/2	CTTCACTCTTGTTCGTGACACTCCCATGCTGCCGCCCTGTGCTCTGTTGTTTTCTTATTC	MOST_tdt_temp
>168761/3	CGCGCCGCCGCGCTAACATGTTCCTTCACTCTTGTTCGTGACACTCCCATGCTGCCGCCC	chlamydomonas.15-55-60.nuprobes.Length60.trans
>176370/1	AGAGTGGCATCCGCTTCTGCATTCTCACTGATTACAACGCCTCACACCTGCTGAGGCTCG	MOST_tdt
>176370/2	GTACACGTACATGTGCAAGAGTGGCATCCGCTTCTGCATTCTCACTGATTACAACGCCTC	MOST_tdt_temp
>176370/3	TCATCCGGCGCCCTCATGAACGCATATAAACACGCACGGATGGCTGTCCCGCACTTCACT	chlamydomonas.15-55-60.nuprobes.Length60.trans
>190649/1	GCGAACAACAAATTCACCAAGGGTGCGTCGTTTGGTATGCTAGACGGGGCGCTGCTGTGA	MOST_tdt
>190649/2	AGGCGTGTGCTGGTCGCGAACAACAAATTCACCAAGGGTGCGTCGTTTGGTATGCTAGAC	MOST_tdt_temp
>190649/3	GATAACCTGGGCTAACCGACGCACCTGAGGAGCTATGGGCGGCTCCCCAGGGACCTTTTT	chlamydomonas.15-55-60.nuprobes.Length60.trans
>190644/1	TACTATTCATACAAATGTGCAAGTGTGCAACCCAAGAAACGGAAGATGAGGCGGAGATGG	MOST_tdt
>190644/2	GCTGCAGGCCAGGGACATCAGGCCGTAGTGATGTCTGCTCCGTTTTTCTTATA	freiburg_on_jgi3.1.uniq.oligo.annotation.csv
>190644/3	TGCTGCGAGATGCAGGCCTGGGCCCCAGGGTGGGTGTACAGAGAAGAGGGGGCGCGCGGT	chlamydomonas.15-55-60.nuprobes.Length60.trans
>190643/1	AGCCAGAGTGCTACACGTTCTCTTAGCAGTCTTACTCTATAGCCACACATTAGCTTTAGG	MOST_tdt
>190643/2	TGTTGCATTTATTAGTACATAGCTCAGCCTGCTCCCAGCCGCGTGCCTTGT	freiburg_on_jgi3.1.uniq.oligo.annotation.csv
>190643/3	CAAGTGCGAGCACTGCAACGGCGACGAGTGCACCATCGGCAAGAGGAACGACATCTGCTT	chlamydomonas.15-55-60.nuprobes.Length60.trans
>24040/1	AGCAATTTCAGGTGGGTGATGAGACGATGAGCTCTAATGCATATTATCGTATGCGCTGCT	MOST_tdt
>24040/2	TCACGGAGCATGTGCTAGAATGTTCCTGAGTGCTGCATGAACTGGCTACTGCCTTGGG	freiburg_on_jgi3.1.uniq.oligo.annotation.csv
>24040/3	TGCTAGTTTTAGCCAGCATACCGTACACTCCTGGCGGCCAACTCGAGTTGTAGCTTGAAT	chlamydomonas.15-55-60.nuprobes.Length60.trans
>188339/1	AATCACCTACATTAGCTATGAGGTTAACACGGCAGTCATCAAGTTCAACACGTCAGGCGT	MOST_tdt
>188339/2	ATGGAATCACCTACATTAGCTATGAGGTTAACACGGCAGTCATCAAGTTCAACACGTCAG	MOST_tdt_temp
>188339/3	AACCACGACATCGACCACCGGGGGCCGCTCACCCAGATCATGTGGCAGAAAGGCGAAGAG	chlamydomonas.15-55-60.nuprobes.Length60.trans
>188335/1	AACGGCACGTTCCAGGTGGACCAGCTGGTATTCACGGAGCAGATGTATCGCGATAGCTGA	MOST_tdt
>188335/2	CCAAGTTCAGTGCGGTGTACGACTACCTCAGCCGAGTGCGCAGCCAGAAC	freiburg_on_jgi3.1.uniq.oligo.annotation.csv
>188335/3	GTGCCAAGGACAAGTATGATAATCAGCTGTACTGCATCAAGAGGATCCCGATGTCCGCCA	chlamydomonas.15-55-60.nuprobes.Length60.trans
>12075/1	GGAGTAGAAGTAGCTGGTGATGGGGAAGGAGGCGAGGGCATGGACAAGGGTAGCGGGTAG	MOST_tdt
>12075/2	GGAGTAGAAGTAGCTGGTGATGGGGAAGGAGGCGAGGGCATGGACAAGGGTAGCGGGTAG	MOST_tdt_temp
>12075/3	ATCCACCTCAGGGCCCGGCTGCAGCTCAAGGATCGTGTAGGCATTTTTCTTTTCGTCCAT	MOST_tdt_anti
>59574/1	TGTCACATAACAAGTAATATCTACGCGTGCTCAATGCTACTTCGTGTGCGTGGTGTCTGT	MOST_tdt
>59574/2	GCCCGGAACAGGAGCCCAGTGTCACATAACAAGTAATATCTACGCGTGCT	freiburg_on_jgi3.1.uniq.oligo.annotation.csv
>59574/3	TTTTGGTGTGATGTGAGTCATACTATGTGTGAGCCCGGGCACAGGCTACCAGCAGAGAAA	chlamydomonas.15-55-60.nuprobes.Length60.trans
>188334/1	ACATAAGACACTATGGCCAGATAATGAAGCCGCTTCAGGGCAACAGCGAGGCGCTGTGGC	MOST_tdt
>188334/2	ACAACCTGTTCAAGGGCGAGGACTTCCTGCAGGCCGTGGACTGGTGCGGCAAGTTCG	freiburg_on_jgi3.1.uniq.oligo.annotation.csv
>188334/3	CGACATCGGTGGAAGAATTGGTTCTCAGATAGCCAGCTTGGCTGAGACGGACTTTGAGCG	chlamydomonas.15-55-60.nuprobes.Length60.trans
>93425/1	TCTTTCGTCACCGGAGCAGGGAAAGCATCAATTAGTTAGTAAAGCTAGTGCTGTTCCAGA	MOST_tdt
>93425/2	GTCACCGGAGCAGGGAAAGCATCAATTAGTTAGTAAAGCTAGTGCTGTTCCAGAGCCCGG	freiburg_on_jgi3.1.uniq.oligo.annotation.csv
>93425/3	AAGCATCAATTAGTTAGTAAAGCTAGTGCTGTTCCAGAGCCCGGAGGCGAGGTCACTGTC	chlamydomonas.15-55-60.nuprobes.Length60.trans
>188332/1	ATTACCATGGAATGTATGGTACACGGATTGACAAGGACAGACATCACTTTCGCCCAAACG	MOST_tdt
>188332/2	GCCATCGAACTCCTTTATTACCATGGAATGTATGGTACACGGATTGACAAGGACAGACAT	MOST_tdt_temp
>188332/3	AGACCCCTCTCAGAACACTGCATGCTACCGCACTATGGTGGCGTTTGCCTTCACTATTGG	chlamydomonas.15-55-60.nuprobes.Length60.trans
>188331/1	TACACTCGCTTCATCTTCGTGAAGCAGGTGGAGGGCATCCTGTTGGACCTGCAGCGCGGG	MOST_tdt
>188331/2	GTACGAGCTGCTTACGGACTATGCGGGTTGTCACCGGGTGTTCTCCAACATCGCAGCCAG	MOST_tdt_temp
>188331/3	TACGAGCTGCTTACGGACTATGCGGGTTGTCACCGGGTGTTCTCCAACATCGCAGCCAGC	chlamydomonas.15-55-60.nuprobes.Length60.trans
>168759/1	TCAAAGTCTGCAACGACTGCTTGACGACCTGGAACCGCGACGTCTCCGCTGCCAAGAAAT	MOST_tdt
>168759/2	TTCATCATCGATGAATACAAGACCTCCAAGACCTGCTACAACTGCGGGTGTCAGGAGATG	MOST_tdt_temp
>168759/3	TTCATCGATGATGAACACATGCTTGGCGTAGCGCTCACGGAGCAGCTGTGCTTGAGGCCT	MOST_tdt_anti
>168757/1	GCGAACAACAAATTCACCAAGGGTGCGTCGTTTGGTATGCTAGACGGGGCGCTGCTGTGA	MOST_tdt
>168757/2	AGGCGTGTGCTGGTCGCGAACAACAAATTCACCAAGGGTGCGTCGTTTGGTATGCTAGAC	MOST_tdt_temp
>168757/3	AGTCACATGAGTATCTCTGGTGTCTCAGACTGCTGCTGCTGTCGGGAGGGGAGACACAGA	MOST_tdt_anti
>176365/1	GCTACTGTTCCTGGCTACGCCTTCACTGTTTATTAATCATGAATGTAATTCCTCCTCGCC	MOST_tdt
>176365/2	TGCTACTGTTCCTGGCTACGCCTTCACTGTTTATTAATCATGAATGTAATTCCTCCTCGC	MOST_tdt_temp
>176365/3	GGGCACGGCGGCTGGAAGTATATGGACGTGGTCCCCATCCGCGCTGGCAAGCTGGAGGCG	chlamydomonas.15-55-60.nuprobes.Length60.trans
>168755/1	TAGCCCAGTAGAGGAGATTAAGCGGGACGTGTTCTCATACCAGTTCTCGCAGCCCGTGCT	MOST_tdt
>168755/2	CACCTCTTGAGTAGCCCAGTAGAGGAGATTAAGCGGGACGTGTTCTCATACCAGTTCTCG	MOST_tdt_temp
>168755/3	AAATTGCCCGAAATTTTGTCACGACCCAGGCACCGGCGTGCGCCTCGAGGTACTGTAACA	MOST_tdt_anti
>176364/1	TCAGTTCCTGACGTCCACAAGATCTCTCAGAGGCTTCGAATAAGAGTGTTCATTTCACAC	MOST_tdt
>176364/2	TCAGTTCCTGACGTCCACAAGATCTCTCAGAGGCTTCGAATAAGAGTGTTCATTTCACAC	MOST_tdt_temp
>176364/3	ACGTCCACAAGATCTCTCAGAGGCTTCGAATAAGAGTGTTCATTTCACACCCGCTGCTGG	chlamydomonas.15-55-60.nuprobes.Length60.trans
>176362/1	AGTGCGCAGTTTGGGCGCCTGAGCTCGGAGAACCAGTTCCTCAAATCCAAACTCAAGGAC	MOST_tdt
>176362/2	CGAAGAAATTGAGTCTGGAAGACGTGGAGCGCGCCGTGTTTGCAAGTGCATTGTCATTCG	MOST_tdt_temp
>176362/3	GATGGTGGATGGGAAATGGTGGATGGCTGGGAATGGTGGGTGGATGATGGCGCTCCAAGA	chlamydomonas.15-55-60.nuprobes.Length60.trans
>176361/1	AGCTCCACGCAGCTAATCGATCTTGTGGGCACGGCCAAGGCGGCGGTGGCGTACAAATAG	MOST_tdt
>176361/2	CTTCGACTACAGCTATGAGGAGTTTTGCGGCTGGGTGCGGGAGGTGGGCTTCAGCTCCAC	MOST_tdt_temp
>176361/3	TGAAGCCCACCTCCCGCACCCAGCCGCAAAACTCCTCATAGCTGTAGTCGAAGGCGCTCT	MOST_tdt_anti
>113642/1	ATCAGCAAGGCCGCGGACGTGTACTCGTTTGGCATTCTCCTGTGGGAGTTGTTCTGCGCC	MOST_tdt
>113642/2	AACGTGCTGCACAGCGACCTCAAAGCCCGCAACATCATGCTCAAGAGCAGCGGCACAGAG	MOST_tdt_temp
>113642/3	ATGATGTTGCGGGCTTTGAGGTCGCTGTGCAGCACGTTGGCCGCGTGCATGTGCACCATG	MOST_tdt_anti
>164394/1	ATATGGCAATCGGAAGGGAGCAAATGATTGATTTTTGGACGTAGGTAGACAGGAAGAGGA	MOST_tdt
>164394/2	GGAGACAGGAAAGGAGAGGAAGGAGGACGGGAGACTGAAATGAAGTACTAAGTTACATTG	MOST_tdt_temp
>164394/3	CATCCGGAATACGCGCCCACCAACGATGATTAAGGAGCAAGACAAAAGCGAGTTTTCGCA	chlamydomonas.15-55-60.nuprobes.Length60.trans
>156781/1	ATCAGGATAGCACACGTAGTGGAAGATGAGGCGCGTGTGCTGAAAACACGCTGCGCCAAG	MOST_tdt
>156781/2	CTTGTCCTCTTCCTCTTCTGGGTCTCAGTTTACCAGACCAGTATTTTCCTGCTCCTCCTC	MOST_tdt_temp
>156781/3	TAGCATATCGCACTGCATTTGATAAGTATCACTATGCTCCGATATCGCGCGAGCGGGCTG	chlamydomonas.15-55-60.nuprobes.Length60.trans
>190633/1	ATTTCGGGTGTGGTGGCCAAGTTCACGCCCAAGCAGCAGGCCAGCTACGCCACCTACATG	MOST_tdt
>190633/2	AAGATCTTTGACACCGTGCTAGAGAAGATGGGCGACGACGTGTTGCCGCTGGTGGAGAGC	MOST_tdt_temp
>190633/3	CTGGTGCTCAACGGTGTGGAGGGCCAGTCGCCGCTCATCAAGTTCTACCTCAACGAGGAG	chlamydomonas.15-55-60.nuprobes.Length60.trans
>101671/1	ATCGCTGGCATCGTTAAGCGCATGGACAAGGGCGCGAACATCGTCAACATCACCGCTTAA	MOST_tdt
>101671/2	CTGTGGGAGAACACCATTAAGTCGCTGCAGGAGAAGGGCCTGACCAAGTCCTACGAGGTC	MOST_tdt_temp
>101671/3	GTGCGTGTTCTAGGGTTTGAGGGTCCAGGGTACGCTCGTGCGTGCGATGTGTGGCTGGGT	chlamydomonas.15-55-60.nuprobes.Length60.trans
>188329/1	AATGTTGACAAAGTCGTCAAGGAGATGGTTGTGTCGGTGCTTCATAACAAACCTGCATCC	MOST_tdt
>188329/2	GCGCGGGTTTGTTTTCATTGTTCCCAGTACCAAACCAGAGACACGACGACGAGGGAGT	freiburg_on_jgi3.1.uniq.oligo.annotation.csv
>188329/3	TCAAGGGATCTTTGGGGCTTTTGACATCTGACCGAACCGATTGACTGCCTGTGGGACAAA	chlamydomonas.15-55-60.nuprobes.Length60.trans
>190632/1	TAGGACACTGGGAGGGCAGCTTCGCGCACACTTCATGAGGTATTCTCGTAATGGGGCAGA	MOST_tdt
>190632/2	CTTCCGAGGATGAAAGCGCTGGACCGAGTGAGCTTGATGTGCCTATAACGCGAGAGGAGG	MOST_tdt_temp
>190632/3	TAGGACACTGGGAGGGCAGCTTCGCGCACACTTCATGAGGTATTCTCGTAATGGGGCAGA	chlamydomonas.15-55-60.nuprobes.Length60.trans
>188328/1	AAGTGGGGGAAAGTGGGGGAACAGTGGGTTCCAGACGGTACCTGTAACGCACTGATCGAT	MOST_tdt
>188328/2	GACTTGAAAGCGTCAGGAGGTCGTAAATCGTAATCGCTGAAGCGGGTCTGTTACAATTGT	MOST_tdt_temp
>188328/3	GGTTGGCGGACAGGGCCGCTCGTGATGACTGATATTTAATTGGTAGGATGCTGCGGGCCC	chlamydomonas.15-55-60.nuprobes.Length60.trans
>190631/1	TTGTTAATGCAATGCGTAGAGGAGCTCAACAACATAGATGTTACAGTTCGACACCGTGGG	MOST_tdt
>190631/2	CCCATGCCCCGAGCCTGGTTATTGTTAATGCAATGCGTAGAGGAGCTCAACA	freiburg_on_jgi3.1.uniq.oligo.annotation.csv
>190631/3	TGCAATGCGTAGAGGAGCTCAACAACATAGATGTTACAGTTCGACACCGTGGGCTGGATG	chlamydomonas.15-55-60.nuprobes.Length60.trans
>190630/1	TATCTACATGTCAGATATGCGCCCGTGTTATGGTGTCCTGGATGCAAATGATACTGCATC	MOST_tdt
>190630/2	ATGCCGGACCTAACTTTCTCGGTATGGGCATTCGGTATGCGCGTCCACCTTCCATCCG	freiburg_on_jgi3.1.uniq.oligo.annotation.csv
>190630/3	TACTGCCTGGCCACGATCCGAGCGACTACGTCATGATGGCATCAACCGACCGCATGGTGG	chlamydomonas.15-55-60.nuprobes.Length60.trans
>188324/1	AGTGGTGGAACTAACTAGGTGATGCCGAGAGTTTGGCTCCTGTTGTAATGGCCTGATGAG	MOST_tdt
>188324/2	GACTCTGTACTTGGTGACTTAGGTGAGAGCGTAGGTTTAGCGCAGGAAACTACGGGAATA	MOST_tdt_temp
>188324/3	ATGGTCTTGTGCGTGTCAATTTTCATGTGCGTGGGGCGTGCAGCCGTGAGAATGCCAACA	chlamydomonas.15-55-60.nuprobes.Length60.trans
>188323/1	ACACAGTGTCTTCGTTGCTGGACAAGGCGCTCAAGGACAAGGTGGCCCCGCTTTTCTACT	MOST_tdt
>188323/2	CTACTGTACTTGCCTGACAGGAACCTGAGCGAGTTGGTCCGCGCATGGCTGAGTT	freiburg_on_jgi3.1.uniq.oligo.annotation.csv
>188323/3	CCCGTTCCTAACTAGCGAGCTTCGGTTTAGCGAAAATGGGGTCGCTCTTTTCGAAAGAGA	chlamydomonas.15-55-60.nuprobes.Length60.trans
>188322/1	ACCGCTTGCACTTCAATGGCTACGAATGTGATGGTGTCGATATGTAAGCACATTTTGTGG	MOST_tdt
>188322/2	GGGTGGTAGACAAGACGTCCATGTGTTGTTTATGAGAGTATCGCTATGCAACTAATGCTT	MOST_tdt_temp
>188322/3	ACTGGTCCACGCTGGGGCTACCGCAGTCAGCTGCGGAGGACCCCGTTTTATCGCGGGCGT	chlamydomonas.15-55-60.nuprobes.Length60.trans
>176359/1	AACTTCGATCTGTGCGCAGACTGCAGCACGAGGGTCACAGCCGTACCATCATCGGCATAG	MOST_tdt
>176359/2	AACTTCGATCTGTGCGCAGACTGCAGCACGAGGGTCACAGCCGTACCATCATCGGCATAG	MOST_tdt_temp
>176359/3	CAACTTCGATCTGTGCGCAGACTGCAGCACGAGGGTCACAGCCGTACCATCATCGGCATA	chlamydomonas.15-55-60.nuprobes.Length60.trans
>168749/1	AACAACGACAACTCAGAGAACCTGTACGACGACGCCTCCTACCTGTCCGCGGTGATTGAG	MOST_tdt
>168749/2	CGACGTACTCAGCAACAACGACAACTCAGAGAACCTGTACGACGACGCCTCCTACCTGTC	MOST_tdt_temp
>168749/3	GGTCACCGACGTACTCAGCAACAACGACAACTCAGAGAACCTGTACGACGACGCCTCCTA	chlamydomonas.15-55-60.nuprobes.Length60.trans
>93411/1	ATCCACATCCTTGAAGCCTACATCTCACCTGCTGCGACCACCCGAGCAGCAGCAGCTGGC	MOST_tdt
>93411/2	CATCCACATCCTTGAAGCCTACATCTCACCTGCTGCGACCACCCGAGCAGCAGCAGCTGG	MOST_tdt_temp
>93411/3	TCGGGTGGTCGCAGCAGGTGAGATGTAGGCTTCAAGGATGTGGATGCCGCTGCTGCGGAA	MOST_tdt_anti
>176358/1	ATGGAAAATCACGCGTACGACAAGGGCAATGATAATGGCGAGGGTGGCGGACCACATGAC	MOST_tdt
>176358/2	ATGGAAAATCACGCGTACGACAAGGGCAATGATAATGGCGAGGGTGGCGGACCACATGAC	MOST_tdt_temp
>176358/3	GTCATGTGGTCCGCCACCCTCGCCATTATCATTGCCCTTGTCGTACGCGTGATTTTCCAT	MOST_tdt_anti
>168745/1	AGTGGACGTCCATCCACCAGGGCGTGCTCGACATGCACGACCCAACTGCGTTGGGAAACT	MOST_tdt
>168745/2	CTTACTCACCTTCCTTCACGCAAACCGTGCCGCTCACAGATCGAGGAGGTGACAACCGTC	MOST_tdt_temp
>168745/3	GGCAACCTGCTTAAGACCTCCCTGAGTGCAGTGCAGAGCGCATCCGGCATCCGGTGCTGA	chlamydomonas.15-55-60.nuprobes.Length60.trans
>190629/1	GAAGAGGACTGGGTGCCATACGCACGTTTCTTTGCCAGTACCCACCAGCACCCTCAATGA	MOST_tdt
>190629/2	TCCTGTGACGTGGAAGGCAGCCCACACCAGCGGCCAGATATACGAGATGAA	freiburg_on_jgi3.1.uniq.oligo.annotation.csv
>190629/3	CAGCGGAGACGGAGCTTCGGGCTCGCTTGGAAGAAGTGCGGCTACCAGCCGCAGTGCACT	chlamydomonas.15-55-60.nuprobes.Length60.trans
>101665/1	TTCAACAAGAAGATCCAACGCGCGTTCGGGCAGTACACCACCGAGATCAAGGGCAACCTG	MOST_tdt
>101665/2	CACTTCAACAAGAAGATCCAACGCGCGTTCGGGCAGTACACCACCGAGATCAAGGGCAAC	MOST_tdt_temp
>101665/3	GGAGACGGCGGCTCTTAAGTATGAGAAGCGCGATAAGAAGGGCGGGCCCACAGGCTGGGG	chlamydomonas.15-55-60.nuprobes.Length60.trans
>101662/1	AACCTGATGGGCGTCATGGCGGAGTGTTGGGAGCTGCTGTTTGACACGGTGGACACGGTG	MOST_tdt
>101662/2	CTGTTCGACCTCACCGTGGACGACCTCAAGACCATCCACCCGCTCTTCACCGACGACGTG	MOST_tdt_temp
>101662/3	GTGTCAAACAGCAGCTCCCAACACTCCGCCATGACGCCCATCAGGTTGCCCTGCACACGA	MOST_tdt_anti
>190621/1	AGAACAACCCGCCCAATGATGCCAGGGTGGTGGCGATACGACGTCGGGACCGTGTTTTGG	MOST_tdt
>190621/2	AACTCCGAGCTGGAGCTGATCAAGAACAACCCGCCCAATGATGCCAGGGTGGTGGCGATA	MOST_tdt_temp
>190621/3	ATGACCACGACCCCCACATGGATACTGCCGGAGACAGGGACTCGGTGACAGCGTCGTCGT	chlamydomonas.15-55-60.nuprobes.Length60.trans
>188317/1	TACAATGAAGCCTCTTGTTGCGAGGGGACACGTTATGCTCGGAAAGTATTGCTATGTCAT	MOST_tdt
>188317/2	GCATGAGTGCTGTATGACAAAGAATGTCTCTGGAGCTCTCCCCGTGTGCGGTTTC	freiburg_on_jgi3.1.uniq.oligo.annotation.csv
>188317/3	AAAGGTGGAGGCGCCAAAAGTGGAGCCAGCCAAGACGGAGGCAGCAGCTCAGGTGGAGGT	chlamydomonas.15-55-60.nuprobes.Length60.trans
>133208/1	ATGCAGCCAGGTGAGAGGAAGTCAGGTGCGCAGAGGGACGTGTGTACATCATACAGGCTT	MOST_tdt
>133208/2	GAACACTTGTCCAGTTGTCCTCATACTGACATGTGAATGTGTGTGGGCGATTACCGGTAC	MOST_tdt_temp
>133208/3	TATGTGCGCAGCACCCAGACTTCAACGCAGGGTGTTACTTGACAAGGTGCAGCATTGGGA	chlamydomonas.15-55-60.nuprobes.Length60.trans
>188311/1	ATGTAAGCCATGGCAGGTTGTTGCAATCGACTGCGAGTGGGCACCGTTCGAACGGAACCA	MOST_tdt
>188311/2	GCATGTAAGCCATGGCAGGTTGTTGCAATCGACTGCGAGTGGGCACCGTTC	freiburg_on_jgi3.1.uniq.oligo.annotation.csv
>188311/3	TGGTTCCGTTCGAACGGTGCCCACTCGCAGTCGATTGCAACAACCTGCCATGGCTTACAT	MOST_tdt_anti
>93400/1	TATGCACCGGATTTCGACCCCAAAAAGCATAAAAGTCTCAACAAGTACAATGGCCAGCAC	MOST_tdt
>93400/2	CGGACAACTTTTACTATGCACCGGATTTCGACCCCAAAAAGCATAAAAGTCTCAACAAGT	MOST_tdt_temp
>93400/3	AGTTTGGCTGCTGCCAGAGCGGACAACTTTTACTATGCACCGGATTTCGACCCCAAAAAG	chlamydomonas.15-55-60.nuprobes.Length60.trans
>168736/1	CCTGTCTTTACTAGTGCCAAGCATTTTGGCAGTCCCTTCTTTGATGCGTACTCGCACTGA	MOST_tdt
>168736/2	ATGGACCGTCAACGACTTGGCTGAGCCCATCGCACAGACTGACACCACACCACT	freiburg_on_jgi3.1.uniq.oligo.annotation.csv
>168736/3	AAGCGCTGCAATGTTTATGCACGTCAGATCTACAACTTCTCATCTTCTGTTGCGGGCCGC	chlamydomonas.15-55-60.nuprobes.Length60.trans
>176340/1	TCCAGAAGTGTATCAGCACTGTGGGCCTCACAAGCAGCACCCTGGAGACTTCAACCGCTA	MOST_tdt
>176340/2	TACAAAAGCTGGCGAAATTTTGAGTGTCCAGAAGTGTATCAGCACTGTGGGCCTCACAAG	MOST_tdt_temp
>176340/3	TGGCATACACCAAGTACTGGGTCACGTTTCTGGTCAGCCCAGTCCCCGAGGCGCAGGAAA	chlamydomonas.15-55-60.nuprobes.Length60.trans
>168730/1	ACAGGAGTTAAAGAGGTGCTGGAGGCTGAGGCGGCTCCGACGGGTGAGGCACTGATGAAG	MOST_tdt
>168730/2	AGTAGCAGTAGCAGTGGCAAGCGGGCAAGTGCCGGCACTACAGGAGTTAAAGAGGTGCTG	MOST_tdt_temp
>168730/3	AGTGGCAAGCGGGCAAGTGCCGGCACTACAGGAGTTAAAGAGGTGCTGGAGGCTGAGGCG	chlamydomonas.15-55-60.nuprobes.Length60.trans
>156769/1	TTCTTGTAGGTGCAGCTATTCATGCCACTATATATACTAGTTTTGTAGGGAGGGAAGGGG	MOST_tdt
>156769/2	ACTCGGGTTCGACCCTGCCTAATTTCAGCCAACGCCATGGTCTGTCCTAT	freiburg_on_jgi3.1.uniq.oligo.annotation.csv
>156769/3	CGTGCCGGCCATACGTTGCGTAAAGCTTAACAGCAAAGCAGGTGATTCTTCTATGGGTGT	chlamydomonas.15-55-60.nuprobes.Length60.trans
>156768/1	AAACTTTCTGGATGGTAACAGAGGCGCCTTTCTGGTTGATAACGTCCTATATACGGCAGT	MOST_tdt
>156768/2	TTACATCTGGTCTCATCTGTACCTGTGACCTACTGAAACTTTCTGGATGGTAACAGAGGC	MOST_tdt_temp
>156768/3	TGTTGCAGCCACAACTGGGTTGCAGGCACAACAACGAAGCTCATTGCAACCTCAAGCAGT	chlamydomonas.15-55-60.nuprobes.Length60.trans
>190619/1	ATTCCAGGTGTGGGCCACGCAATATGGTTGCGGGCCACAAGAGTTCTTACGTGTAGGCCA	MOST_tdt
>190619/2	GCGCTGTCAAGGCAAGCAACTTCGTACAACTTCCGGATTCCAGGTGTGGGCCACGCA	freiburg_on_jgi3.1.uniq.oligo.annotation.csv
>190619/3	TGATTGCTTGGTCGAATATCGTGTGGGGCTGGATTGGAAGGCTTTGAGGGCAGGTGTTGT	chlamydomonas.15-55-60.nuprobes.Length60.trans
>24016/1	AATGCGATGAGGAGAAGAAGGCAGAACACTGTAAATACATGGCAGTTCATGAGGGAATGC	MOST_tdt
>24016/2	GTGGCCGAGAGTTTTGCAAGCAGGGACCACCAAGTCAGGGAATGAAGTAAGGCT	freiburg_on_jgi3.1.uniq.oligo.annotation.csv
>24016/3	ACCAAGTCAGGGAATGAAGTAAGGCTGATGGTGGTATTCCTGGGCTGCACGTCAACGTTT	chlamydomonas.15-55-60.nuprobes.Length60.trans
>101657/1	ATCACCAGCGCTTCAGGATATGCGACTTCCATTTAAAGGCGGAGGTGGTCTTGCGGGAGG	MOST_tdt
>101657/2	GACCTGAGCAGCCTCAAGGAGTATCACCAGCGCTTCAGGATATGCGACTTCCATTTAAAG	MOST_tdt_temp
>101657/3	AAGGAGTATCACCAGCGCTTCAGGATATGCGACTTCCATTTAAAGGCGGAGGTGGTCTTG	chlamydomonas.15-55-60.nuprobes.Length60.trans
>190617/1	AATAAGCAGTTACAGTCAAGTAATACAAACTTGGGGCGCTGCACGGCTCTTCAACTTCTG	MOST_tdt
>190617/2	GCACGCAGTTTGGTGTGCCGCATCAGGACCACACCCATTACATCAACAGCC	freiburg_on_jgi3.1.uniq.oligo.annotation.csv
>190617/3	ACCAATGCAAGGCGGCCTCGCGATGGTTGTAAAGTACGTCATGACCCGCAGCCCACGCCT	chlamydomonas.15-55-60.nuprobes.Length60.trans
>190610/1	TTGTCTAGGTGACACAAGAGGATTCGATTTTGTCGTGTACGGTGTACTCTTTGTCTGCCA	MOST_tdt
>190610/2	TCCCGAGTTTCAGCGCTTGCACGAGTTCCTGGTTAACATTCAGAACAGCTTCGCGTACT	freiburg_on_jgi3.1.uniq.oligo.annotation.csv
>190610/3	GTGCAATGCGCATGGAGTGAGAGGATACGGTAAAGGAACTGCAGAGGTCAGTGTGTAGAA	chlamydomonas.15-55-60.nuprobes.Length60.trans
>144795/1	ATCCGCAATTTGCATCAGGTCATGGAGGCATGTGACAAGTGGGGTGCCGACTTCAAGGCC	MOST_tdt
>144795/2	GCCGAGTGTTGCAACACATATGCGTCGACCACGAAGGTGCCCTCGTCACCTT	freiburg_on_jgi3.1.uniq.oligo.annotation.csv
>144795/3	CACTGCCTGGAACATCCCCGGACACACCAACAGCGATGCCATAGTGGGCAACCAGGACGC	chlamydomonas.15-55-60.nuprobes.Length60.trans
>144794/1	GGCGCTAGAGGGGCTGCACCGTTGCTGCGTGGCGTGTTGCGTTGTGTGTTGTGCGGATTG	MOST_tdt
>144794/2	GGCGCTAGAGGGGCTGCACCGTTGCTGCGTGGCGTGTTGCGTTGTGTGTTGTGCGGATTG	MOST_tdt_temp
>144794/3	CGGCATGAGGGCGGGCGACCCAGTCAGCTTCTTCAGGGCGGCCTCAGCGGCCTTGATGGC	MOST_tdt_anti
>188303/1	TGATTGTTGAAGTGCTTCTTGTAGTGGCCAGCCTAAGACCGCCCTGCATGTAAGGACTTG	MOST_tdt
>188303/2	GACACTGGACAGGGTTGGGCATTGCTGATTGTTGAAGTGCTTCTTGTAGTGGCCAGCCT	freiburg_on_jgi3.1.uniq.oligo.annotation.csv
>188303/3	ACGACCTGGACGATCCCGCGAGGGGGTCCTACCTGCCACTGGAGCCCGTTGTGCCCCTGC	chlamydomonas.15-55-60.nuprobes.Length60.trans
>188302/1	TTACTATGCGAACTATGAGAAGTCGTTCGAGCGACTGGAGAAGGACAGCGCAAAGATATT	MOST_tdt
>188302/2	GTGGTTCTCGCGAGCGGGCACGGACACTTACTATGCGAACTATGAGAAGTCGTTCGAGC	freiburg_on_jgi3.1.uniq.oligo.annotation.csv
>188302/3	TGGCGGTGCTTTTGACGGCGTACCTGCAACAAGTGGGCAGCCAGCAGTGGTACAAGAAGA	chlamydomonas.15-55-60.nuprobes.Length60.trans
>188301/1	TAGAGAACGTCCTCACCTGGCTTCAAAATGCAGAGCTGCAGGAGCCGCCCATCGCAAACA	MOST_tdt
>188301/2	TTGGGCGGATGGGCTGGGCTTGTCTAAGGAGGACGTCTCATCACCGCGCAACG	freiburg_on_jgi3.1.uniq.oligo.annotation.csv
>188301/3	AACGGCAACGGCTATGCTGAGTTGACCAATGCGTTCGGCGACACGACATACGGCGACCTG	chlamydomonas.15-55-60.nuprobes.Length60.trans
>168727/1	TACCAAAACTTTTCCAGCATTGCAAGTGACTCCACAGTGACTGGGATAGTCCTAGGAATT	MOST_tdt
>168727/2	TACCAAAACTTTTCCAGCATTGCAAGTGACTCCACAGTGACTGGGATAGTCCTAGGAATT	MOST_tdt_temp
>168727/3	CAGTCACTGTGGAGTCACTTGCAATGCTGGAAAAGTTTTGGTAGGCTATAATTCCAAATT	MOST_tdt_anti
>176336/1	AACAACAGCTGCAGAGCAATGAGCAGATGATTCGGTGGCTCAACCAGCAGGTCACGGAGG	MOST_tdt
>176336/2	GTTACGCAGCAAGCTGGAGGACAGCAAACAACAGCTGCAGAGCAATGAGCAGATGATTCG	MOST_tdt_temp
>176336/3	GCAAAGCAAAACCACAACCTTCGGATACTACGCATCCACATTTCCAGCGACAGTGACCTG	chlamydomonas.15-55-60.nuprobes.Length60.trans
>176335/1	GTGGTAGTCACAACACTGAATAGCATTAAAACCGAGCTTGAGGCGCTGCCCCATTCATGA	MOST_tdt
>176335/2	CTCGAAAGAAGCGCGGCCCATTATCACGGTGGTAGTCACAACACTGAATAGCATTAAAAC	MOST_tdt_temp
>176335/3	AAGGGTATGCGTTAACATAGGCCTGTTATGCTGTGTTTGCGCAGAACTCTCCTACTCGCG	chlamydomonas.15-55-60.nuprobes.Length60.trans
>168725/1	ACTAAGAGACGCACGTATTCCTCTGCGCCGTCGCATCAGGCGACGAGACAGCACTGGCGT	MOST_tdt
>168725/2	AAGCACTAAGAGACGCACGTATTCCTCTGCGCCGTCGCATCAGGCGACGAGACAGCACTG	MOST_tdt_temp
>168725/3	AGGAATACGTGCGTCTCTTAGTGCTTGCGTCAGGTTGGTGCGCATGCGCGGCGGCACACA	MOST_tdt_anti
>81427/1	AACTGGAATTCATAGCAAGGCTGTCCGCTATCGGGCAGTTGTGCGTAAGCACATTGTCCA	MOST_tdt
>81427/2	GGGCGGCCTGCAAATGCTCAAGATGATGCCCGGCTTCAACAAGATCTCGGAGA	freiburg_on_jgi3.1.uniq.oligo.annotation.csv
>81427/3	TACGCGCGGCGCGGGAAGATATTGCTCCTGATTCCACCATCGCTAGATTTAACTTCTTAC	chlamydomonas.15-55-60.nuprobes.Length60.trans
>168722/1	CCCCTCCTTGCCATGAACGAAAAGCTCTTTGCCCAGACAGTTGCTGGACTCTTTCTGTGA	MOST_tdt
>168722/2	CTTCAACAAGATGGCGTCAATGTTCAGTGCAGAGGATGTTAAGACTGACGCACCCTCCTC	MOST_tdt_temp
>168722/3	GAGGAGGGGGAGGTGGTGAAGGTCCGGGCGAAGAAGTGGGGCTTTGACGGGGACGTGTAC	chlamydomonas.15-55-60.nuprobes.Length60.trans
>176330/1	AAGGTGCCAGAGAAGCTGGAGGCACTGCAGCAGCACACTATCCACGTGGTCCAGCAGCTG	MOST_tdt
>176330/2	CTTCTGACGGCCTTGACAGTAATGCGTTCCGTTATGACGATGAGTCGGCGGCGCCTGAGG	MOST_tdt_temp
>176330/3	GTGGCGCTCTGGACGCAACGTCTGCGGGATTGGCTGCTTCTTCAAATGCCACGCTGGGCA	chlamydomonas.15-55-60.nuprobes.Length60.trans
>164369/1	TACAATCGTACATAAGCATCGTCGATGGTATGAGCAACATGTGGAGAGGCCAGCAAAGAT	MOST_tdt
>164369/2	TTTGAGCTGGTTCCCGAGCCGGCCACAACGCCTGTGGTCATCTACTGCAACTT	freiburg_on_jgi3.1.uniq.oligo.annotation.csv
>164369/3	TTGTTGATGCCGTAGTGAGACGCTGAAACCGTGAGCGTTGAGAGTAGGTGAACCTACATG	chlamydomonas.15-55-60.nuprobes.Length60.trans
>121220/1	TGGCTGTGATGGAAATGCTGAATGCGCTGTATTGCCGCCTGGACGCTCTGTGTAATCGCC	MOST_tdt
>121220/2	CGTGGCTGTGATGGAAATGCTGAATGCGCTGTATTGCCGCCTGGACGCTCTGTGTAATCG	MOST_tdt_temp
>121220/3	ATTACACAGAGCGTCCAGGCGGCAATACAGCGCATTCAGCATTTCCATCACAGCCACGGG	MOST_tdt_anti
>24009/1	ACGACTGATGTTTGATTTCTGACACGACACGGGATGCAATTGTAACCACTACACTGTGCA	MOST_tdt
>24009/2	CGTTTGATTTCTGACACGACTGATGTTTGATTTCTGACACGACACGGGATGCAATTGTAA	MOST_tdt_temp
>24009/3	AAGCAGGTGGACCGCCACCTCGACAGCGTGCAGGCTGAGTTCGATGCGCACCGTGACTCT	chlamydomonas.15-55-60.nuprobes.Length60.trans
>113610/1	ACTTCTTGGGCATCCGCAACGTGGAGCTCATGAGCTGTCACGAGCACAATGAGAAGCTGC	MOST_tdt
>113610/2	CTACTCAACTTCTTGGGCATCCGCAACGTGGAGCTCATGAGCTGTCACGAGCACAATGAG	MOST_tdt_temp
>113610/3	AAGAAGTTGAGTAGCTTGCGCGTGTGCCGCGTGTCCTCAGCCAAGAGTAGGTGAACACGT	MOST_tdt_anti
>101649/1	AATCACAGGTGATGGGTCCCGACGATGGCTACATCTGCCAGTTTACACCGAACGTGACCG	MOST_tdt
>101649/2	CAATCACAGGTGATGGGTCCCGACGATGGCTACATCTGCCAGTTTACACCGAACGTGACC	MOST_tdt_temp
>101649/3	ACACAGTGGCTATCACTTTGACGGGACTCCGCGGAGATTTTTCGAGGGGTGGTACTGGAA	chlamydomonas.15-55-60.nuprobes.Length60.trans
>190605/1	TATTCTAGCGTTCGGCGACTCTTTGACGGAGGGCTACTACAACCACGGCACGCAGTTCCA	MOST_tdt
>190605/2	CATATTCTAGCGTTCGGCGACTCTTTGACGGAGGGCTACTACAACCACGGCACGCAGTTC	MOST_tdt_temp
>190605/3	TGCACCTCAGCCCCGCGGGGTACGACCACATGGGCGCACTCATATACGGGGCGCTGAGCG	chlamydomonas.15-55-60.nuprobes.Length60.trans
>24002/1	TTGAGTGGAGTACAGGCTAGTATCAGGACGGCACCACCGGTACGTGCCTGTGATGGAGTT	MOST_tdt
>24002/2	CTGGAAGCCGTGTCGACTGCCGGACGTTTCTCCTTGACGGTCAAGCTGCT	freiburg_on_jgi3.1.uniq.oligo.annotation.csv
>24002/3	AAGATGCTTAAAGAGCAGATCAGCCAGTCACAGCTGCCACCAACCACACCCACGGAAGTC	chlamydomonas.15-55-60.nuprobes.Length60.trans
>190604/1	TTGTTAAAACGTTACAGCGCAAACAGTGCTGAATCCTGGCATGTCAGTATGTCACGTACG	MOST_tdt
>190604/2	GTCAGCCAATCATCCGATATCACTCCACTCCTCTCCACTTTACTGCGACCA	freiburg_on_jgi3.1.uniq.oligo.annotation.csv
>190604/3	GACATCCACTGGAGCGGTTACGGGTGTCATTTTGAGTGCGGGGAAACATGGAGTCACGGA	chlamydomonas.15-55-60.nuprobes.Length60.trans
>190601/1	ATTGAGGAGCTGACAATGTGTGGTGTGCATGGACGACATGGTGTGACCGCTGTATGGCGC	MOST_tdt
>190601/2	GCGCGCTTGCTCCCGTTTCGTGCAACACCTACTTACAGTTTCAGAGCCGCAGT	freiburg_on_jgi3.1.uniq.oligo.annotation.csv
>190601/3	GTGGTGTGCGTCGGCAGGAGAGGGGGATTGGCAGGGCACGGACAGGGTGGCGGGCGGGTA	chlamydomonas.15-55-60.nuprobes.Length60.trans
>152397/1	AAAGTGAAGTGAGGCTTCCGCAGCCTACTTGAGGGATGCTAATGTTGCTAATGTAGGAAA	MOST_tdt
>152397/2	GCACAGCGTCAGTCACAACATCATCACAGGAGAGCCAATCAAGTTCCCAACCGCGGG	freiburg_on_jgi3.1.uniq.oligo.annotation.csv
>152397/3	CTTGAAAAGTCCCGGCTTCAAGCTCGCAACCGAGGGGGACCACTGAAACAGCCAGAGAAC	chlamydomonas.15-55-60.nuprobes.Length60.trans
>144787/1	GCTTACAACAGCGGCAAAAACGAATTAGTCCACAGCAGAGGCAATAGCAGCGGCGGTGCC	MOST_tdt
>144787/2	CTCTTGTGCCGCTTACAACAGCGGCAAAAACGAATTAGTCCACAGCAGAGGCAATAGCAG	MOST_tdt_temp
>144787/3	CCTCTTGTGCCGCTTACAACAGCGGCAAAAACGAATTAGTCCACAGCAGAGGCAATAGCA	chlamydomonas.15-55-60.nuprobes.Length60.trans
>190600/1	GGGAGCTTGCCCAGGTCACTGGGCCTTTCCTTCCAGTGTATGCAAGTTGCTATTATCGCG	MOST_tdt
>190600/2	AAGGACTAGAGACATGTGAGGCGTAGAGACAAAGGCACAAGGTAGGTGCATAGACACAAA	MOST_tdt_temp
>190600/3	CGCTGATGGACGCCTGCAACAGCTACCACCTGCACTCGGCAGACGGCTGGATCACCACCG	chlamydomonas.15-55-60.nuprobes.Length60.trans
>144781/1	TAAGACGCCCTGGCTGTTCCTGAAGAATTGCATCAGGATGCGCACTAAGCTGCCGCTCAC	MOST_tdt
>144781/2	CAACAGAGATCTGCGGCCTAAGACGCCCTGGCTGTTCCTGAAGAATTGCATCAGGATGCG	MOST_tdt_temp
>144781/3	GCCACGCACCGTCTCGGGTTCGTGCACCAGGATGTGAAGACCGACAACGTCCTGTGCCGT	chlamydomonas.15-55-60.nuprobes.Length60.trans
>144780/1	ACCAAGCGGCCACGGCCCATCGCCGTGTCCACAGCGCTGGGCTACGTGGCGGAGGGTGTC	MOST_tdt
>144780/2	ATGCAGGACGCCATGGCCAAGATGCAGCTCGTTAACTTCTTCACGCAGGGCGCGCTGCCG	MOST_tdt_temp
>144780/3	CGGCAGCGCGCCCTGCGTGAAGAAGTTAACGAGCTGCATCTTGGCCATGGCGTCCTGCAT	MOST_tdt_anti
>168713/1	TGCATGCAGCGCAATGTGCCGTCAGTCAACCAAGTGCGCAAAAACAGCGCGATCACAGCA	MOST_tdt
>168713/2	CAAAGGTAGCAGCAGGTGCATGCAGCGCAATGTGCCGTCAGTCAACCAAGTGCGCAAAAA	MOST_tdt_temp
>168713/3	TGGCGCGACGGAGCGCGATGCTTGCGACGCTGTCCCATGCGACAGCGGAGGGTGCGGCGG	chlamydomonas.15-55-60.nuprobes.Length60.trans
>35598/1	ATAGTGATTGATCTGTCTAAAAAGAGGATGCATGCACGTGCATGCATCACCGTACACGTC	MOST_tdt
>35598/2	GGCGCGTTCACCAACATCAAGACACCCTTCAGCATGGAGAACTGTGGACACTCCTACCTC	freiburg_on_jgi3.1.uniq.oligo.annotation.csv
>35598/3	CATTACGCCGCTGCACCGATATTCCTTGCCGCTTGGTAGAAACGCCTCGCGCGTGTCGCA	chlamydomonas.15-55-60.nuprobes.Length60.trans
>156744/1	TTATGATGTTTAGGACTGCAGTCAGCAAAAAGTGACTGCCGAACTTGTCTTTGACCAGCC	MOST_tdt
>156744/2	CAATTATGATGTTTAGGACTGCAGTCAGCAAAAAGTGACTGCCGAACTTGTCTTTGACCA	MOST_tdt_temp
>156744/3	CCAATCATGGCTCTCCCAACCCACACCTCGCTCCAAAACCGGTTATACTTTCCCTCCTTT	chlamydomonas.15-55-60.nuprobes.Length60.trans
>152387/1	AGGCTTCAAGGGTGCGCTTCTGCAGCTGCTGTGGAACTACGTCAGTCGCAACGCCTACGG	MOST_tdt
>152387/2	TACCCTCTAGGCTTCAAGGGTGCGCTTCTGCAGCTGCTGTGGAACTACGTCAGTCGCAAC	MOST_tdt_temp
>152387/3	TGACGTAGTTCCACAGCAGCTGCAGAAGCGCACCCTTGAAGCCTAGAGGGTACGCCAGCC	MOST_tdt_anti
>144773/1	GGTGTACTCGTCTTACGGCATTTTCCAGGCCGTATCTAAGACCGCCAACGACCCCAACTC	MOST_tdt
>144773/2	GTATCTAAGACCGCCAACGACCCCAACTCCACCACCGAGGTCACCAACGTGATCAAGGAG	MOST_tdt_temp
>144773/3	TTCGGGCAGGTGTACTCGTCTTACGGCATTTTCCAGGCCGTATCTAAGACCGCCAACGAC	chlamydomonas.15-55-60.nuprobes.Length60.trans
>152382/1	TCTACGACGAGCACGCGCGGGTGTTGTACACGATGATTCACAGGATCATCAGTCTGCTGC	MOST_tdt
>152382/2	GACACGTCGGTTTGGATTTTTCAGTGTTCACAGCAGCAGGACCTAAAGGACGCCATCTAC	MOST_tdt_temp
>152382/3	AACCTTTTCACGGAACTCGCTGACTACAGTGGCGTCATACAGAACTGGACGGGCGCAAAT	chlamydomonas.15-55-60.nuprobes.Length60.trans
>144772/1	ACTTCGAGACGCTTACAGGCCAGTATGAGAAGTTGAACTGGCGCATGGTGTCCAAGCCCG	MOST_tdt
>144772/2	CGGACTTCGAGACGCTTACAGGCCAGTATGAGAAGTTGAACTGGCGCATGGTGTCCAAGC	MOST_tdt_temp
>144772/3	CCACCGTCAAGCCAGACGACTTCTACCGCCTGTACGCACTGCACATGCAGGTGCGGGCCA	chlamydomonas.15-55-60.nuprobes.Length60.trans
>152380/1	ACGTTGCACCTGTACGAGCCGCACTTCATCGCAATGGAGCGCATGCGCATCGTGCGCAGT	MOST_tdt
>152380/2	ATGACCAAGACGTTGCACCTGTACGAGCCGCACTTCATCGCAATGGAGCGCATGCGCATC	MOST_tdt_temp
>152380/3	ATGAAGTGCGGCTCGTACAGGTGCAACGTCTTGGTCATGCCCGGCAGGAACACGCCGATG	MOST_tdt_anti
>55169/1	CAGCACCCGGGCAGTGGTTGACTTGGTGTTGTTTTGTGGAAGTGATGGTGTGTGGAAAGT	MOST_tdt
>55169/2	CAGGAGAAGCTGCTGGTCAACATGCGGGACGATATGGTCTCCAACATGATTGTCATGTTC	MOST_tdt_temp
>55169/3	TCAACATGCGGGACGATATGGTCTCCAACATGATTGTCATGTTCCTGCGACTGGTCACGT	chlamydomonas.15-55-60.nuprobes.Length60.trans
>168709/1	AGCGCATTATCCGTGAAGCGCAGACCTTTGCCATCAAGTACCTAACCGTGTCTTCCCGCG	MOST_tdt
>168709/2	AAACGCAGACTGACGGCAGTGTTCAAACTGGTGCTCGTTTACAAGAACCAGATCTACTAC	MOST_tdt_temp
>168709/3	GGGAGCCTCCTGTTCCTAATGGCCTTGGCTTCGAGCCTATCGGTTCTGGTCACTGTAGCT	chlamydomonas.15-55-60.nuprobes.Length60.trans
>121205/1	ACTCGGTGTTTGGAGACACGGTGAACGTTGCTTCCCGAATGGAGTCCACGGGTACGGCCG	MOST_tdt
>121205/2	CGTGGCTGTGATGGAAATGCTGAATGCGCTGTATTGCCGCCTGGACGCTCTGTGTAACCG	MOST_tdt_temp
>121205/3	CACCTTGTTGCTGATGGCCGTGAATCCGACCAGGTCCGCAAACAGCACACTGACGCACGG	MOST_tdt_anti
>176311/1	TGTGTACAAGGTCGAGACCATTGGAGATTGCTACATGGCAGCCACGGGATTGCTGGCGGA	MOST_tdt
>176311/2	ATATGACGCGATGCTGGAGAAGCATCATGTGTACAAGGTCGAGACCATTGGAGATTGCTA	MOST_tdt_temp
>176311/3	TTGCCATGCATCCGGGCTTCTGCCGGTACAGTTTCAGGTGCAAACGATAGCAACGGGACT	chlamydomonas.15-55-60.nuprobes.Length60.trans
>101629/1	TGACCGGCTCGGACAAGAAGCACAGCCTGCAGGCTGTATACGAGCTGTACGAGATTATGC	MOST_tdt
>101629/2	GTGACCGGCTCGGACAAGAAGCACAGCCTGCAGGCTGTATACGAGCTGTACGAGATTATG	MOST_tdt_temp
>101629/3	GTGAAGCACATCCTGACAGCAAACCACGGGTACCGCATTGCGGTGATCTTGAACGAGTTT	chlamydomonas.15-55-60.nuprobes.Length60.trans
>156730/1	TGCTTATTTCAATTCGAAGCCGCAAGAAGCTCCAACCATGACTTCTTCCTCTGCTGTTCT	MOST_tdt
>156730/2	TATTCTACAGTAAAACAGCGTGCTTATTTCAATTCGAAGCCGCAAGAAGCTCCAACCATG	MOST_tdt_temp
>156730/3	TTTTACTGTAGAATAGCCTTCAGTTTGCGCAAGAAAGCAACCGTAGAAGCGTTGCCCCAT	MOST_tdt_anti
>152379/1	AAGGACATCAAGTACACCACTGAGGAGAAGGCCAAGGACGTGTCACACGCCGCCAAGATG	MOST_tdt
>152379/2	TCAAGATGGCTGGCAAGGACATCAAGTACACCACTGAGGAGAAGGCCAAGGACGTGTCAC	MOST_tdt_temp
>152379/3	TTGGCCTTCTCCTCAGTGGTGTACTTGATGTCCTTGCCAGCCATCTTGACGGCGTGCTTG	MOST_tdt_anti
>144768/1	GGGCGTGCCTCATTACCAATTTCTTATGGCAACAATGCAGCTGCTGCTACCACCACCGCC	MOST_tdt
>144768/2	GTTCGGGCGTGCCTCATTACCAATTTCTTATGGCAACAATGCAGCTGCTGCTACCACCAC	MOST_tdt_temp
>144768/3	AGGTGTTGGCTTCGCCCGTGGCAGCCCGTTCACAAGGGCCGGGGCTAGCCGCGGGCTTCC	chlamydomonas.15-55-60.nuprobes.Length60.trans
>144767/1	GTGTATTATAGAGCTGCCATGAAGAAGAAGCTCCTGGGTGACATGCTGCGCGTGCTGTAG	MOST_tdt
>144767/2	GAGGAAGAAGTTTGCGGACCGGTCTGAGCCGGTGTATTATAGAGCTGCCATGAAGAAGAA	MOST_tdt_temp
>144767/3	GAAGTTTGCGGACCGGTCTGAGCCGGTGTATTATAGAGCTGCCATGAAGAAGAAGCTCCT	chlamydomonas.15-55-60.nuprobes.Length60.trans
>144766/1	ATAAGCGTTAGCGGTTGCGAGGAGCTGGGTGCAGCCTCAGAAGGCGAATCTGAGCGCCTC	MOST_tdt
>144766/2	AGCGTCATAAGCGTTAGCGGTTGCGAGGAGCTGGGTGCAGCCTCAGAAGGCGAATCTGAG	MOST_tdt_temp
>144766/3	GTAGAGCCGTTGCAGGACCCCTGCAAGTCACAAGGCCGGTTCCATGCGCTGAGTGCTAGG	chlamydomonas.15-55-60.nuprobes.Length60.trans
>144765/1	AAGCATGTGGAAGCGCATGAAGCGGAAGCTGGGCAAGCTGATGGGCGTCATTCCGCGCAG	MOST_tdt
>144765/2	GAGAAGCGGAAGAAGAAAAGCATGTGGAAGCGCATGAAGCGGAAGCTGGGCAAGCTGATG	MOST_tdt_temp
>144765/3	GTGTCGGGCTCGGCTTCCCTGGCGGGGGTTGCCAGACCCAAGCCCGCAGGTGGTCTGGCG	chlamydomonas.15-55-60.nuprobes.Length60.trans
>144763/1	TTTCATGGCATTTCTTATGCAACAGGCAGGACGGCTCCCATGATGTGGCTCATATAGATT	MOST_tdt
>144763/2	TACGGGACCAGTCCTAAATAACTATATTTCGCTCATGCACGTTAGGACCGAGTATGTCAG	MOST_tdt_temp
>144763/3	AATGCGGTAAATGGCTGTCACTGCTACGGCGTGCGGATGGAGCCCACCTACCAGCCTGTG	chlamydomonas.15-55-60.nuprobes.Length60.trans
>12013/1	TTCCCTGGCTAGCGGTCGTGTGAGTGTGACCACCGCAGACCGTCTGGCCAAGAACAAACG	MOST_tdt
>12013/2	CGGAAGAAGGATGGGGAGAGCAAGATGAAACAGCAGCAGGAGACAGGGAAGGAGCAGGGG	MOST_tdt_temp
>12013/3	CCGGCGCCCCGCCACCTGTACTGCTTTGTGATGGAGCCACTCGCCCGCTTTCCGGGCGGC	chlamydomonas.15-55-60.nuprobes.Length60.trans
>144760/1	GCAGCAGGGTGGAAAGCTGGCGCAGAAGTGGGAAACAGAGTGTTCGTGCAGGGTGCACTG	MOST_tdt
>144760/2	CGCCCGTGCCCTCCTCAGTCGTTTTTGAGCCGGTGCAGCGTTCGCCGGTG	freiburg_on_jgi3.1.uniq.oligo.annotation.csv
>144760/3	TCGCCGTTCAAGGGAGGTGCTGCTGAGCTGACCCAGTATGACATGCTGCGTCACCAGCAG	chlamydomonas.15-55-60.nuprobes.Length60.trans
>132797/1	TACATAGGACAGACTGAGCTTGAGTTCCGCTGAGGGACAACTGTAATCACCATTCGATAT	MOST_tdt
>132797/2	ACGTATATGATACATAGGACAGACTGAGCTTGAGTTCCGCTGAGGGACAACTGTAATCAC	MOST_tdt_temp
>132797/3	TTGAGCCTAAAGTCATCATCGGCGCGCGCTCGGTAGTGTGCGAGGGTGCCGTCGTGGAGT	chlamydomonas.15-55-60.nuprobes.Length60.trans
>176302/1	ACGAACTGCAGTGCTGCACATGTCTCTGGGTGCACTCCCTCGTTAATTGGTACAGTATGC	MOST_tdt
>176302/2	CTTGTCAACAGGCAGTGCACGAGGTTGCGTCATGAGGTTGCATGGACTTTACCGTATATG	MOST_tdt_temp
>176302/3	CTTGTCAACAGGCAGTGCACGAGGTTGCGTCATGAGGTTGCATGGACTTTACCGTATATG	chlamydomonas.15-55-60.nuprobes.Length60.trans
>176301/1	ACACCTCATCGCTCAAGATGTACTGGAACGTGACCAAGCAGTTTGGCGGCCAGGAGCTGT	MOST_tdt
>176301/2	CGTGGACCTCAACACCTCATCGCTCAAGATGTACTGGAACGTGACCAAGCAGTTTGGCGG	MOST_tdt_temp
>176301/3	CTCAACACCTCATCGCTCAAGATGTACTGGAACGTGACCAAGCAGTTTGGCGGCCAGGAG	chlamydomonas.15-55-60.nuprobes.Length60.trans
>98291/1	AGGCCTACAACGACGCCCTGGTGGAGCGCTACAAGCACATGCCAGAGGTCAAGCGCATCA	MOST_tdt
>98291/2	GAGAAGCACAAGCAGGCCTACAACGACGCCCTGGTGGAGCGCTACAAGCACATGCCAGAG	MOST_tdt_temp
>98291/3	TGGCATGTGCTTGTAGCGCTCCACCAGGGCGTCGTTGTAGGCCTGCTTGTGCTTCTCACG	MOST_tdt_anti
>35571/1	GCGGGAATCCGTTGAGATGAACGGAATGCTTGACGGAACTTTTGAACCCGACCGAGTCAA	MOST_tdt
>35571/2	TAGCGGGAATCCGTTGAGATGAACGGAATGCTTGACGGAACTTTTGAACCCGACCGAGTC	MOST_tdt_temp
>35571/3	ATACGGCAACGCATCACCGACCTGTCGAATCGGCAAGACTGGTTCAACCGCTACAAGATT	chlamydomonas.15-55-60.nuprobes.Length60.trans
>164331/1	TGTGCGCACTGCAAACTTCTGCGCGCCTTATCAATGAATTCCGTCTTGTGATATGTAATG	MOST_tdt
>164331/2	GCGCTGTCATAAGGGATGCGACTTACATGTGCACGCTGGATTTCATGGCGACTCCGT	freiburg_on_jgi3.1.uniq.oligo.annotation.csv
>164331/3	ACGTTGAAGGCGGGAAGCACGGACTACCCGAGGCAGTACAGCAAAACCAGTGATACGCTC	chlamydomonas.15-55-60.nuprobes.Length60.trans
>12006/1	ACGAGGCCATTCGCTTTTACCAGTCTTTTATAGCAATTACCCAGCAGCACGCACCCAGCA	MOST_tdt
>12006/2	GGACGAGGCCATTCGCTTTTACCAGTCTTTTATAGCAATTACCCAGCAGCACGCACCCAG	MOST_tdt_temp
>12006/3	TGACCAGCTGCAGGGGTTTGCAATCGGTCAGAACACATGGAGCACCGAGGGTCTCGATCT	chlamydomonas.15-55-60.nuprobes.Length60.trans
>187899/1	TATAATCTTACAACCTAAGCTAAGAAAGAAACGGGTTATGCGCGGCGTGTAACGCCGCAT	MOST_tdt
>187899/2	CCGCAACATTGATGTAGATTGCATTCCGTGTATGTGGTTAGGTTTAGAAACCGACAACTG	MOST_tdt_temp
>187899/3	ACGAGGTGTTAAAGATTAAGAACAGCGACATCGCCAAGCATCTCAGCCTGCCGCCCGTCA	chlamydomonas.15-55-60.nuprobes.Length60.trans
>187890/1	TACAATTCTCTGTAGTGCAATGGCGGTACTGAAGCATTGAAGTGTTCAGGGCAACATTCC	MOST_tdt
>187890/2	AAGGATTGCCAGCAAGGACGCAGGGCCTAGCACGTGTGACCGAGCTTCATCAT	freiburg_on_jgi3.1.uniq.oligo.annotation.csv
>187890/3	GTAGTGCAATGGCGGTACTGAAGCATTGAAGTGTTCAGGGCAACATTCCGGTATCAAGGC	chlamydomonas.15-55-60.nuprobes.Length60.trans
>132781/1	AGAAAGAGACTCCATAGACTAAGGCTCGCTTTCTCTTAGCCACTTGCGATCTTCCTTTCT	MOST_tdt
>132781/2	GATCAAGAAGCAGGAGGACAAGTGATGAAATAAGCAGCAGAGGAAACGTGATGTGCAAAA	MOST_tdt_temp
>132781/3	AACGTGCTCAAGCAAGGCTACCGGGAACAAGACGAGCTCTATTTGGAGAGCGACACCGAC	chlamydomonas.15-55-60.nuprobes.Length60.trans
>138087/1	ATTTTATGCATTGCTGCGACTGCACCCAGCAGTATATCATATATCACCTGTGTACAGCCC	MOST_tdt
>138087/2	GCATAGTTAATACGGCGCAACGATTGTACCATTAGGCGGCCTGCCTATGACCACGCC	freiburg_on_jgi3.1.uniq.oligo.annotation.csv
>138087/3	AGCGGCACTTTGCTGCTTGGTTAGTGTGCATGCCCAAAGCAGCCGTCTCGTGGAGAAGGA	chlamydomonas.15-55-60.nuprobes.Length60.trans
>164328/1	TCCCATGACATTGAAGGACATCTTCACGCCCTCTTACGACCGGTGTAATCGGCCACTGCC	MOST_tdt
>164328/2	GCGTTACAGGTGGTCCGTAGGTGATCTGCCGGTACTTTTATTGCGGGTCT	freiburg_on_jgi3.1.uniq.oligo.annotation.csv
>164328/3	CAGCTTCTAGAATTAGATGATTGCTTCTTTCAGGAGTGCACTTCAAACTCAGCGGGCAGC	chlamydomonas.15-55-60.nuprobes.Length60.trans
>98284/1	AGGAGGTGCACTCGTTTGACCTGATTGCCTCCGCTCCGGGTGTGGTGGCGTGCAACATGT	MOST_tdt
>98284/2	TTCCGGTACCTCAATGAGGAGCTGTACACACAGAGCGGCGACAACGCCTTCGCCATGATG	MOST_tdt_temp
>98284/3	ACGTAGCCATTGCCTGGCTGAGGGCCAAGAAGAACGAGGTCAAGGTGGCAGCGGACTTTG	chlamydomonas.15-55-60.nuprobes.Length60.trans
>101608/1	TCAAGGAGGGCCATGCGGAAGTGGTCAAGGTCTTGTTGGACGCGGGCGTGGATCCCAACA	MOST_tdt
>101608/2	CTGATCAAGAGTACTGAGGACAGGACCGCCTCCGCCATCTTCAAGCAGATCCTG	freiburg_on_jgi3.1.uniq.oligo.annotation.csv
>101608/3	AGAAGGAGGTGGTCGCGGGTCGCGAGTACTTCTGCCGCGTTTGGACGTTGGCAGAGCGCA	chlamydomonas.15-55-60.nuprobes.Length60.trans
>98280/1	TTCCACTGCATGAACTGCAACGCCTGCATGAGCTTGTCGCTGTTCAGCAGCCACAAGTGC	MOST_tdt
>98280/2	CTGTGCTGCAAGTCCGTGGGTGACATGTCCGTCTACTTCCAGATGCTTGACTCGCTGCTG	MOST_tdt_temp
>98280/3	TTTCGGAAGGACAGCCGGTGCAATGGGTACATACCGCGCAGTCTCAGGTTGTTTCGCACT	chlamydomonas.15-55-60.nuprobes.Length60.trans
>152358/1	TGCGGCTAAGCAGGCGGCCGAGCTGGCGGAGCTGCGATGGCTGCTGGGCGTGGGGCGTTG	MOST_tdt
>152358/2	GATACCGATTGCGTCCCATCCAGGGCGTCGCTGGAGGCCGCGAGAAGGTGTACGCAGCTG	MOST_tdt_temp
>152358/3	AACACTACCACGTGACGGACCATGAGGTACGGCACCTCAGACGTGAGTCAGACGTGAAGT	chlamydomonas.15-55-60.nuprobes.Length60.trans
>152357/1	CAAGTATGGATGGGCGTACGGCTCAAGTTGTATTACAAGTCTGTAACCGACGCGATCGCC	MOST_tdt
>152357/2	ACAGAATCGATGCACGCAGAGTCGTAGAAAACCGCTCGCATGACGGCGGC	freiburg_on_jgi3.1.uniq.oligo.annotation.csv
>152357/3	ACATTACCAATAACAGAATCGATGCACGCAGAGTCGTAGAAAACCGCTCGCATGACGGCG	chlamydomonas.15-55-60.nuprobes.Length60.trans
>144746/1	AAACACAAAATGACACAACATGAATGAGATGAGGTGAAGTCGTGTGTCAGTGCGGTCGTG	MOST_tdt
>144746/2	GAAACACAAAATGACACAACATGAATGAGATGAGGTGAAGTCGTGTGTCAGTGCGGTCGT	MOST_tdt_temp
>144746/3	TGGTGCTGACGCCAGGCGCCATCCTGTCCAAGTGGGCTGGTGAGAGCGAAAAGCAGCTGC	chlamydomonas.15-55-60.nuprobes.Length60.trans
>152355/1	CCTGCGCCAGGCCACACATCAGATGGGGATAGCGCTGAAGGATAGCGCCGCCATGGTGTG	MOST_tdt
>152355/2	CTCACCCTGACGGCGGCGAAGTGCGGCAAGCTTGCCGTCTGCAATGTTCTGGATGCCATG	MOST_tdt_temp
>152355/3	CGAAGTGCGGCAAGCTTGCCGTCTGCAATGTTCTGGATGCCATGCTCGCGCTGCTGGAGG	chlamydomonas.15-55-60.nuprobes.Length60.trans
>144745/1	TTCGAAATGGACCTGTACGATAAGGAGGCCAAGAGCACCAAGTGCTTTGAGGGCGGCTCG	MOST_tdt
>144745/2	GAGGTGTCATTCGAAATGGACCTGTACGATAAGGAGGCCAAGAGCACCAAGTGCTTTGAG	MOST_tdt_temp
>144745/3	TGTTTTAGGACAAGTAGCACAAGGCCAAGCCGTTATGCCACTTGCCGAGTGAGCGCCACA	chlamydomonas.15-55-60.nuprobes.Length60.trans
>144741/1	TGTTTAAAGCTGCTAATCAGGAGCAGCAAAGACGCACGGCTGGGGGATTGCAGGACCGCA	MOST_tdt
>144741/2	AGAAAGTCGCAGACCAGGGCAGCGGGATTCCGTGTGTTGTTTAAAGCTGCTAATCAGGAG	MOST_tdt_temp
>144741/3	GCGGGAAGCTGCAGCAGTCTCTCACGTCAACTCAAGGGCCAGCGTCACAGAACTCACCTT	chlamydomonas.15-55-60.nuprobes.Length60.trans
>195498/1	CACTAGCCGCACGGTGCAGGTCATGAACAACCGCACATCGGGCAACTCCATACACGGCAA	MOST_tdt
>195498/2	GACAACAACGACACCGCCCTCATCGCCGCCGTCACCACATCCTACAGTGACCCTCACGAC	MOST_tdt_temp
>195498/3	TCAAGGCCGACGTGCGGCGTGTCTTCGCCACGGGCTGGTTCAGCGAGGTGTCGCCGGACG	chlamydomonas.15-55-60.nuprobes.Length60.trans
>195496/1	ATGAACTCATAATCGTGTTGGCAATGGACGTGATGGGATGGTTTCAGCTCATGCCTTCAA	MOST_tdt
>195496/2	TCAGGCTACGATGTTGCCTTTTCTAGAGCCGTACGCCTAGAGGACCGGGCTTGGC	freiburg_on_jgi3.1.uniq.oligo.annotation.csv
>195496/3	TTCTATCATAACATGCACCCATCCTTCGCACCTCAACAGTACGCACGCATGAGCGCTTCT	chlamydomonas.15-55-60.nuprobes.Length60.trans
>55138/1	TGTGGTAAGATGCGCTCACATTGAAGCTGTCCTCGTGTTGGTTGGCGGCATGCGCAAGCA	MOST_tdt
>55138/2	TTGTACATGTAATGGGGGGATGCAAGACGACGACAGACAAAGCAACACATCCATCATGTG	MOST_tdt_temp
>55138/3	TACTACGTGTGCATCCTGTCCTTTGTGGACAAGACGCAGCTGGAGCCGGGCTGCAGCGTG	chlamydomonas.15-55-60.nuprobes.Length60.trans
>195494/1	AATGTCGCCTAAAAGCGCAACACCCGTACTTATAACTATACAAACTGCCAGTCTCAGGAG	MOST_tdt
>195494/2	ACAGATATCGGTGACGTTTTAGATGCACGTTACGTTGTTTTTGACGATGGAAGTAGCCCC	freiburg_on_jgi3.1.uniq.oligo.annotation.csv
>195494/3	TTGCAATGGTGCCAGAAGTTCCTTTCGGTTTGTCAGCGAGTATCTTCGCGTGGTCGTGAA	chlamydomonas.15-55-60.nuprobes.Length60.trans
>187884/1	ATTCATGCTGTAACTCATCAAGAGTTGATGTACCCTCCTTTGCCATGGGTGGGTTTGTGT	MOST_tdt
>187884/2	GACCTCCGACAAGGCTGAATCACCGGTACCTGACATCAGTTGTAGAGCGACATGGGCA	freiburg_on_jgi3.1.uniq.oligo.annotation.csv
>187884/3	ATCATCCCAGCCTTACACTGGTGACCATGGTACTCGCTTGCAAGCTGTGCAAACCGTTTC	chlamydomonas.15-55-60.nuprobes.Length60.trans
>195493/1	AAGCTGTCTGCAACTAAGCCACGGAGCCTGTAATATTTCAGCCTTGGCTTTCATTGCTTT	MOST_tdt
>195493/2	AGGATTGAGAGAAGATTCTTCACAAAAAGCAATAGCATTGGGCATCCGGCTTATTCCTTG	MOST_tdt_temp
>195493/3	GAGCCTGTGCTTTGTAAGGCAGTGCTATTCGAGAAGCTTCACTTGTTGCTTTGAAATAAT	MOST_tdt_anti
>187882/1	TAGATCAAATGCTAAAGCACTGCGGCAGACATGCAGCGGTTCAAGAACGAGAGTTTACTA	MOST_tdt
>187882/2	ACCCAGCATCAGCGGTTACAGATGGGCGAATCCCTGTGTTTCCACCTTGCACA	freiburg_on_jgi3.1.uniq.oligo.annotation.csv
>187882/3	GCCAAGCCCTCCGCTCTGTCGGCTGAGCCGCCCCGGAAGTACCGTCCGCTGGGCGACAAG	chlamydomonas.15-55-60.nuprobes.Length60.trans
>195491/1	AGTATGATCTGGATCATTGGCGAGTACGCGGAGCGCATTGACAACGCCGACGAGCTGATG	MOST_tdt
>195491/2	AAGAGCAGTATGATCTGGATCATTGGCGAGTACGCGGAGCGCATTGACAACGCCGACGAG	MOST_tdt_temp
>195491/3	GCGCGACCGGGCCTTCATCTACTGGCGACTGCTGTCAACAGACCCAGAGGCCGCCAAGGA	chlamydomonas.15-55-60.nuprobes.Length60.trans
>187881/1	AGTGTGTGTGTTTTCGTGGGTGTCAGGTGCTGCAGACTGTCGAACGCAATGTCGGCATGG	MOST_tdt
>187881/2	CTCTCTGGGTTTGGGCGTACTGCTCTGACCAGTCATTTATAATGCGCCTGCTATTATAAC	MOST_tdt_temp
>187881/3	GAAACCCGCCAACATTCTAATCAACAACCCACAGTCAGATTGCCCCGTCGCCAAAATCAC	chlamydomonas.15-55-60.nuprobes.Length60.trans
>132770/1	TGTAGGGCTACTAGCTATGGTCATTCATTTACGGCAAGGTTTTGGGTGTAGGAGCTCAAT	MOST_tdt
>132770/2	GCAGTGTAGGGCTACTAGCTATGGTCATTCATTTACGGCAAGGTTTTGGGTGTAGGAGCT	freiburg_on_jgi3.1.uniq.oligo.annotation.csv
>132770/3	GGCTAACTCGGCTAACCCGCAACATAAGCCATCAGGCTATCAAGACCGTAGCAAAAGCAT	chlamydomonas.15-55-60.nuprobes.Length60.trans
>156709/1	ATAATGCATCACACACAATTGTTGTGGACGATATTTATCAACCGGCTGTAAGGCCGCACG	MOST_tdt
>156709/2	GTGCACCCGAAGGTGTTGCAAGGAATGAAGGATGCTTGCCACGGTAGCCT	freiburg_on_jgi3.1.uniq.oligo.annotation.csv
>156709/3	CCTCCAGCGCCGGATCGGGGCAAGGTTACGTGTCGTCCATAGCGATGCCGGGATCAGCTT	chlamydomonas.15-55-60.nuprobes.Length60.trans
>98271/1	ATATCGAACAAACGTTGCATGTAGCCAGATCTATATCTGTATATCGCATTCCGCCTCGCC	MOST_tdt
>98271/2	GGATATCGAACAAACGTTGCATGTAGCCAGATCTATATCTGTATATCGCATTCCGCCTCG	MOST_tdt_temp
>98271/3	GAACAAACGTTGCATGTAGCCAGATCTATATCTGTATATCGCATTCCGCCTCGCCCGGGA	chlamydomonas.15-55-60.nuprobes.Length60.trans
>156703/1	GAGGGCTCAGCCCTTTTCCTGCCCTAAAAGGCAGACACCTTGTTTAAGCTCTTAATAGGT	MOST_tdt
>156703/2	CTGTCATTTGCTATGGCGTCAGGTACCCGTGTATATGACGAGTGCGAGAAACGTTACTTG	MOST_tdt_temp
>156703/3	GCGCAGCAACATGTGGCTAACGATAAGGGAAACGCTTGAGATAAGGGAAACGCTTGAGAT	chlamydomonas.15-55-60.nuprobes.Length60.trans
>15979/1	TGTGAGCGAGTACAAACTCTACAGGCGCGGCGTGAAGGCTTCCAAGCTCAAGGGAAGTAC	MOST_tdt
>15979/2	GTTTACAACCAGATTATGGTGGGGCTGTACATCATGCTGCTGACCATGTTTGGCCTGCTC	MOST_tdt_temp
>15979/3	ATCAGCCACATGGCTACACTCAGCTTATACAGCCGGCCTTGGTCGGTGACTGCGCTGCAC	chlamydomonas.15-55-60.nuprobes.Length60.trans
>144736/1	TGTCGACCAACTACAGCGAGCCGTTTGACATCCGCCTCCCGTACACCTACTCAGCAGGCG	MOST_tdt
>144736/2	ATGTACGGATTGTACCGTGACTACCTCGAGATGTACCGGCGCGTGGGGTTCGTATCAGCC	MOST_tdt_temp
>144736/3	CAGCTGGGGTCTGGTGGAGTGGCAGGACCAGGACCGGCGCGACTCGTACAAGTACCAGGG	chlamydomonas.15-55-60.nuprobes.Length60.trans
>144734/1	AGGAAGTCATACGGCCAGATCGTTGACGACTACCTGTTTGCGACGGAGCAGCTGCACATG	MOST_tdt
>144734/2	ATGTTTGTCACTCTGCACAGGAAGTCATACGGCCAGATCGTTGACGACTACCTGTTTGCG	MOST_tdt_temp
>144734/3	TGTTTGTCACTCTGCACAGGAAGTCATACGGCCAGATCGTTGACGACTACCTGTTTGCGA	chlamydomonas.15-55-60.nuprobes.Length60.trans
>152340/1	GGACCCCGTGATGCGGCAGCACAGCCTGGTGGTGTTCCTGGCGCTATGCTGCCTGGGCGC	MOST_tdt
>152340/2	GCGACCTGCTGCACTGGTATAAGCACGCGTCAACGACACATTCGAACCTGATGAGCT	freiburg_on_jgi3.1.uniq.oligo.annotation.csv
>152340/3	TCGGTCGTGGAAACAACGTCGCGAACTCCCCTCTTGTCAAGTCGTGGCTGCCAACAATTG	chlamydomonas.15-55-60.nuprobes.Length60.trans
>187878/1	AAGCTGATTGGATCCAAGGAGGCGATTGACTTCATCCAGGACCCCCAAAACCAGTCCGGC	MOST_tdt
>187878/2	AGTCAAGCTGATTGGATCCAAGGAGGCGATTGACTTCATCCAGGACCCCCAAAACCAGTC	MOST_tdt_temp
>187878/3	ACCAACGCAGCCCTTTGACCCATCTGGGTTGGCAACCGCTGGTCCAACACTACAGCTCCA	chlamydomonas.15-55-60.nuprobes.Length60.trans
>195486/1	ATTATATGCAACATGTGCGAAGATGTAACGAGGCCTCGATTTACTACGTTGCGTCAGCGT	MOST_tdt
>195486/2	GTGCATGATGCAGATTATATGCAACATGTGCGAAGATGTAACGAGGCCTCGATTTACTAC	MOST_tdt_temp
>195486/3	CTAAGATACTGGCGATGATGGATCGCCAGCTCCCGGGGCCCAGAGCTTACCGTGTCTGTA	chlamydomonas.15-55-60.nuprobes.Length60.trans
>195485/1	ATTATATGCAACATGTGCGAAGATGTAACGAGGCCTCGATTTACTACGTTGCGTCAGCGT	MOST_tdt
>195485/2	GTGCATGATGCAGATTATATGCAACATGTGCGAAGATGTAACGAGGCCTCGATTTACTAC	MOST_tdt_temp
>195485/3	TGTGCTGCAAGAAGAAGGTCGGGCTGACTGGCTTCAAGTGCAAGTGCGGGGACGTCTTCT	chlamydomonas.15-55-60.nuprobes.Length60.trans
>195484/1	TCAAGACGGACCAACAGGTAGACCTCAGAAAGATTGAGCGGATAACAACAATCTTCTTCC	MOST_tdt
>195484/2	GCGAAAATGTACGTGGAGGATTTTGAGGCTTTCTATGAGCAAGCAGTAGCATTGTATCAG	MOST_tdt_temp
>195484/3	AGGTGGTGTTTGGGTTCTCGAGATTGCATGCGGAAAGGAGGTAACAGGCTGCAATGTGCA	chlamydomonas.15-55-60.nuprobes.Length60.trans
>8396/1	TGTGACGTGGAGCCGAGCTGCAGCGTTGAGGAGCTAAAACAGCAGATTCGGGATGTGGAA	MOST_tdt
>8396/2	GAGTGGAAGGAGAAGGAGAAGGAGCGCGAGCTGGAGAAGATTGCCATGAAGCACATCAAG	MOST_tdt_temp
>8396/3	GTCGCCGGCTGAAGCACGCGAACGCGGAGCAGAAACTGCGGGAGTGGAAGGAGAAGGAGA	chlamydomonas.15-55-60.nuprobes.Length60.trans
>195482/1	TCCGTGCTGAGGCCTGCACAAGAGATTGTTGTTTGTCGTTTGTAATGTCAGCGTCTGCAT	MOST_tdt
>195482/2	GGCAACGCTCTGCACCGCATGGGAAAGAGATCCCGACAAGCAGGGATTCCT	freiburg_on_jgi3.1.uniq.oligo.annotation.csv
>195482/3	TGTGACGAGCTGTTTCTGCAAAGCACCCAACGATGCTGGACTATGTACTGGCATTTGAGC	chlamydomonas.15-55-60.nuprobes.Length60.trans
>195480/1	TTGTTCATACTGCCTTACAGATGCGGCACTCCCCGTTTCTGTTTGAATATGGTGTCCTAA	MOST_tdt
>195480/2	GTTTTTGTTCATACTGCCTTACAGATGCGGCACTCCCCGTTTCTGTTTGAATATGGTGTC	MOST_tdt_temp
>195480/3	TCGTCGACTGATCGACGAGGATGCTCCACTCTGCGTGCTTTAAGGATTGGTGAAGCAATT	MOST_tdt_anti
>187870/1	TCTGTACTCCCTTGCGCATCCTTCTCACCGCCTGATTGCCCTGATGCATTGCGGCTGCGG	MOST_tdt
>187870/2	TGGACGTGGCGCCGCTAACCTGGACACACATGGACGAATTCCCGCCCGCG	freiburg_on_jgi3.1.uniq.oligo.annotation.csv
>187870/3	GCGGGGCGGCACGAGCTGAACCTCATGAGCCAGGACCGGCCGCACCAGGGTCTGGTGCTG	chlamydomonas.15-55-60.nuprobes.Length60.trans
>98261/1	TACTGCTTCAGCCTGTTCGACAGCCTCATCATGATGGTCAAGGGCCGGGTGGTGTACTTC	MOST_tdt
>98261/2	TTCACATCCAACGAGGTGATGACCATGGTCAAGACGCTCACGTCTGACGGCGTGACCATC	MOST_tdt_temp
>98261/3	TCACGCCGTCAGACGTGAGCGTCTTGACCATGGTCATCACCTCGTTGGATGTGAAGCTGT	MOST_tdt_anti
>152339/1	AACACCATTGCCATGTTGTCTCGCATGGGCTACGGCGGCTTTGCTGTCAGCGCGTCTCCG	MOST_tdt
>152339/2	GAGCTGCAAACCAAACTGCCTCGCACCATCATGAAGCCCAACTTCTCGCCGGAGATGCTG	MOST_tdt_temp
>152339/3	TGAACGCGGTGCTGTTCAAACTGGCCAAGGCGACAGCCAAGACCGCCTGGATCTACTCGA	chlamydomonas.15-55-60.nuprobes.Length60.trans
>144729/1	TTCACCGTACGTTCTCGCAATCCGTAACGGCGACGTGGTCACGCTTCGGAACCTGCGAGC	MOST_tdt
>144729/2	GGATGACGGTTCACCGTACGTTCTCGCAATCCGTAACGGCGACGTGGTCACGCT	freiburg_on_jgi3.1.uniq.oligo.annotation.csv
>144729/3	CTATGGTGTCTCCTACCTAGCTACACGTGCGGCCACCCTCGCGCTCATTGAGGCTTCTAA	chlamydomonas.15-55-60.nuprobes.Length60.trans
>144725/1	TGATTGCAGGCCTGACTTTGCTGCGAATATGACGGCTGGCTTTGGAAGTGGCCTGTAGCG	MOST_tdt
>144725/2	GTCAGCGAGGTGGAGCTCAAGATTGCCAAACAGGTGATGGAGGAGGACTTTAAGAAGAAC	MOST_tdt_temp
>144725/3	GGCCCGGCGACAGCAACAGCCCCTACAACAGCAACGACTGGCCTTAGCTGATTGCAGGCC	chlamydomonas.15-55-60.nuprobes.Length60.trans
>195479/1	AATGGATAAATGAGTGTGGTTGGATGTGTGCCGCAAATGTTCGTCACTTTTGCTGTAGCG	MOST_tdt
>195479/2	CACACCCTATCGACACGCGTGGAGGTCCTGGCTGTGGTAGGCGGCGTACTG	freiburg_on_jgi3.1.uniq.oligo.annotation.csv
>195479/3	TGGCGCAAACACTGCACTGGGCCCCCGACCTCCGCCTATGGGCCAAGACCAGGTGCTGAT	chlamydomonas.15-55-60.nuprobes.Length60.trans
>195476/1	ATGTACAAGTACGTCAACCCCATGACTGGGGAGGAGCGCTGTGAAGATGTGAACGAGGCG	MOST_tdt
>195476/2	GTGCAGGCTGGATACAGCATCGAGACTGCTGGTCTGAAGGTCATCTTTCCG	freiburg_on_jgi3.1.uniq.oligo.annotation.csv
>195476/3	AAGTGTGTCAACACCTTCCAAGGCTACAGCTGCGAGTGCAAGGACGGAATGTACAAGTAC	chlamydomonas.15-55-60.nuprobes.Length60.trans
>187866/1	TTATAGAGCTTGGGTGCTAGGCACATAGAGAGCTGGCATTGATCTTGTACTTGTGTGCAT	MOST_tdt
>187866/2	GTGGAGAGGCTGTGACTTTGCTCGGACTCATTAGGACCATGACAGGAGTGACTCGGGA	freiburg_on_jgi3.1.uniq.oligo.annotation.csv
>187866/3	TCGACTCCCTTCTTCTTCAACACCCTGTACGACCCCTACCGTGAGGGCACTGACTTCGTG	chlamydomonas.15-55-60.nuprobes.Length60.trans
>195471/1	AGCACATGCAGTTTGCTGTAAGTCCGTGACTGATCAAATGCCGTAACAGTCAATAGCTGT	MOST_tdt
>195471/2	GAGCACATGCAGTTTGCTGTAAGTCCGTGACTGATCAAATGCCGTAACAGTCAATAGCTG	MOST_tdt_temp
>195471/3	AGCGGCTCAGGAGGGTCCTTTGAGCGTTCAAGTCTCATGTGAGGTGTCACTGATTGCGCC	chlamydomonas.15-55-60.nuprobes.Length60.trans
>138059/1	GTGCTGTGAACTGTAATCCATACTTGAAGTTTCTGCAAATCCATGCAACACCTCCACTCC	MOST_tdt
>138059/2	TAGATGCGCAAGGTTATGGCCCGTGTGCAAAAGGGCAGTTCCTGGGTGAGC	freiburg_on_jgi3.1.uniq.oligo.annotation.csv
>138059/3	GTTCGATGGGGGCTTATTGATAGATGCGCAAGGTTATGGCCCGTGTGCAAAAGGGCAGTT	chlamydomonas.15-55-60.nuprobes.Length60.trans
>187861/1	TTTTTTCAACCAGTCAAGGGAATACATTTCAATATCGAAGCTGCAAAGCCGGCGTCCGCT	MOST_tdt
>187861/2	CAACAGCGGTTTTTTCAACCAGTCAAGGGAATACATTTCAATATCGAAGCTGCAAAGCCG	MOST_tdt_temp
>187861/3	TCGATATTGAAATGTATTCCCTTGACTGGTTGAAAAAACCGCTGTTGCGAACACGGCTCG	MOST_tdt_anti
>195470/1	GGAGAACCGCGCGGCAGGGTTGTTGTGTGACCTGACTGAACACTGGCTCTTCCTTTAAAG	MOST_tdt
>195470/2	CATCGTGAACGGACGCACGCTGCTGCAGTCATTTATCGATCCAGTGACACTGCAGTACAG	MOST_tdt_temp
>195470/3	GAACGGACGCACGCTGCTGCAGTCATTTATCGATCCAGTGACACTGCAGTACAGCACGGC	chlamydomonas.15-55-60.nuprobes.Length60.trans
>175899/1	ATGGATGACAAAACCAAAGTCATGGTGCACAACCACGGCGCGCTGCAGGACCACATGCAG	MOST_tdt
>175899/2	CAGGGCAATGTTGCTCTGGAAGATGATGTGCAAGCTCTGTTGTACCATCAGCAACAGACG	MOST_tdt_temp
>175899/3	GCAGGGCAATGTTGCTCTGGAAGATGATGTGCAAGCTCTGTTGTACCATCAGCAACAGAC	chlamydomonas.15-55-60.nuprobes.Length60.trans
>98254/1	TGTGCGAGCGAGCGACAGCATTGACGAGCTGCACGCCTTCAAGGCCATGGCCTTTGCCAA	MOST_tdt
>98254/2	CTCTACTCGCGACTGGACACGCTGCTGGACGTGTACGGCGTGTACAAGGTGGAAACCATC	MOST_tdt_temp
>98254/3	ACATGGTGGCGGGGGGGCTGATGGCACGCGATGCGGAGGGCTTCATGAATGTGCGAGCGA	chlamydomonas.15-55-60.nuprobes.Length60.trans
>126085/1	AGTATGAGCTTAAGCGCATTGACGGTGCGCATTACATTTAGGACATATCAAGGGGTTAGG	MOST_tdt
>126085/2	CCTAGCTTGAGGCCGCGATACTCTTGTCGCCGGTTTAAATATGGAGGACGACACCGCT	freiburg_on_jgi3.1.uniq.oligo.annotation.csv
>126085/3	CAAGCTTACGGTGCAGTGGGAGAACAACACAATGATTGTGCTGGTCTCGGTCTACTGGTT	chlamydomonas.15-55-60.nuprobes.Length60.trans
>144719/1	ATCGCCCATGTTCCAATACGTAAACCCGGCATATGCTGGGGCAGCTGCAGCCATGCCGCC	MOST_tdt
>144719/2	GCTGCATCGCCCATGTTCCAATACGTAAACCCGGCATATGCTGGGGCAGCTGCAGCCATG	MOST_tdt_temp
>144719/3	GGCTGGCAAGTTGCCGCTCACGTGTGAGTCCTCGGAGTACTACCACGCGGGTGTGTTTGT	chlamydomonas.15-55-60.nuprobes.Length60.trans
>152327/1	GCGCTCGCAGCGGAGTTGTTTGAGGATGCGGATGACGACGACGACGATAATGAGTAGTAG	MOST_tdt
>152327/2	GCGCTCGCAGCGGAGTTGTTTGAGGATGCGGATGACGACGACGACGATAATGAGTAGTAG	MOST_tdt_temp
>152327/3	AGCCCACCGCGTTCCTGGGCGAGTACGAGGTGCTTGCAAACGCACACTGCGGTGTGCCCG	chlamydomonas.15-55-60.nuprobes.Length60.trans
>126081/1	TTGGATGCAGGCCGGTGTCAAGATGGAGCAGGTCAAGACCGCTCTAACACTCATCTACCC	MOST_tdt
>126081/2	CCGCCTCAACATGTCCATAGGCCTGCTCTATGCGCTATGCAACCACGCAATT	freiburg_on_jgi3.1.uniq.oligo.annotation.csv
>126081/3	CTCAACATGTCCATAGGCCTGCTCTATGCGCTATGCAACCACGCAATTGAGAACGGCATT	chlamydomonas.15-55-60.nuprobes.Length60.trans
>118470/1	ATCAAGTCGGTGGACGGTTTTCAGGGCCGCGAGAAGGAGGTCATCGTGTTCAGCGCCGTG	MOST_tdt
>118470/2	CTGGAGATCAAGTCGGTGGACGGTTTTCAGGGCCGCGAGAAGGAGGTCATCGTGTTCAGC	MOST_tdt_temp
[truncated: 41,671 more rows]
