# Supplementary material for: Construction and evaluation of a whole genome microarray of Chlamydomonas reinhardtii
Source: BMC Genomics. 2011 Nov 25;12:579. doi: 10.1186/1471-2164-12-579 (PMC3235179; doi:10.1186/1471-2164-12-579)
Supplement: Additional file 2 — Table S2. Confirmation of the Sequence specificity compared to the newest annotation (Augustus 10.2). Specificity for 60 mer oligonucleotides designed for the Chlamydomonas reinhardttii 4*44 K Agilent microarray with three replicates per transcript model in comparison to AUGUSTUS 10.2 annotation (Description: single: Probe is specific for one specific transcript in the used annotation version, multiple: Probe is not specific to one transcript, but to multiple transcripts in the used annotation version. None: probe is not specific to any transcripts in the used transcriptome version.). A summary for all transcript models with the corresponding specific probes (up to three independent probes per transcript) is given in a second Table. [file 1471-2164-12-579-S2.XLS]

## Sheet: probe specifity
Probe ID	JGI v3.1 transcript targets	Augustus 9.0 transcript targets	Augustus 9.0 transcript ID	Augustus 10.1 transcript targets	Augustus 10.1 transcript ID	KEGG_EC	KEGG_sysname	KEGG_classname	GO.molecular_function.ACCESSION	GO.molecular_function.NAME	GO.biological_process.ACCESSION	GO.biological_process.NAME	GO.cellular_component.ACCESSION	GO.cellular_component.NAME	MapMan.BIN.CODE	MapMan.BIN.NAME	PFAM.ID	PANTHER.ID	KOG.ID	KEGG_ENZYME.ID	KEGG_ORTHOLOGY.ID	BLAST_hit_At_locus	BLAST_hit_At_gene_symbol	BLAST_hit_At_defline	Chlre3.1_id	Chlre3.1_description
>100005/1	multiple	multiple		multiple
>100005/2	multiple	multiple		multiple
>100005/3	multiple	multiple		multiple
>100008/1	multiple	multiple		multiple
>100008/2	multiple	multiple		multiple
>100008/3	multiple	multiple		multiple
>100020/1	multiple	multiple		multiple
>100020/2	multiple	multiple		multiple
>100020/3	multiple	multiple		multiple
>100021/1	multiple	multiple		multiple
>100021/2	multiple	multiple		multiple
>100021/3	multiple	multiple		multiple
>100022/1	multiple	single	Au9.Cre12.g499500.t1	single	Cre12.g499500.t1.1				GO:0004672|GO:0005524|GO:0004713|GO:0004674|GO:0004675|GO:0004676|GO:0004677|GO:0004679|GO:0004680|GO:0004681|GO:0004683|GO:0004686|GO:0004688|GO:0004689|GO:0004690|GO:0004692|GO:0004693|GO:0004694|GO:0004695|GO:0004696|GO:0004697|GO:0004698|GO:0004700|GO:0004701|GO:0004702|GO:0004703|GO:0004704|GO:0004705|GO:0004706|GO:0004707|GO:0004708|GO:0004709|GO:0004710|GO:0004711|GO:0004712|GO:0004714|GO:…	protein kinase activity|ATP binding|protein-tyrosine kinase activity|protein serine/threonine kinase activity|transmembrane receptor protein serine/threonine kinase activity|3-phosphoinositide-dependent protein kinase activity|DNA-dependent protein kinase activity|AMP-activated protein kinase activity|casein kinase activity|casein kinase I activity|calmodulin regulated protein kinase activity|euk…	GO:0006468	protein amino acid phosphorylation			29.4	protein.postranslational modification	PF00069	PTHR22982	KOG0583			AT4G33950.1	OST1	OST1 (OPEN STOMATA 1); calcium-dependent protein serine/threonine kinase/ kinase/ protein kinase	185806	estExt_fgenesh2_kg.C_780002 {SAC3} Snf1-like protein kinase
>100022/2	multiple	single	Au9.Cre12.g499500.t1	single	Cre12.g499500.t1.1				GO:0004672|GO:0005524|GO:0004713|GO:0004674|GO:0004675|GO:0004676|GO:0004677|GO:0004679|GO:0004680|GO:0004681|GO:0004683|GO:0004686|GO:0004688|GO:0004689|GO:0004690|GO:0004692|GO:0004693|GO:0004694|GO:0004695|GO:0004696|GO:0004697|GO:0004698|GO:0004700|GO:0004701|GO:0004702|GO:0004703|GO:0004704|GO:0004705|GO:0004706|GO:0004707|GO:0004708|GO:0004709|GO:0004710|GO:0004711|GO:0004712|GO:0004714|GO:…	protein kinase activity|ATP binding|protein-tyrosine kinase activity|protein serine/threonine kinase activity|transmembrane receptor protein serine/threonine kinase activity|3-phosphoinositide-dependent protein kinase activity|DNA-dependent protein kinase activity|AMP-activated protein kinase activity|casein kinase activity|casein kinase I activity|calmodulin regulated protein kinase activity|euk…	GO:0006468	protein amino acid phosphorylation			29.4	protein.postranslational modification	PF00069	PTHR22982	KOG0583			AT4G33950.1	OST1	OST1 (OPEN STOMATA 1); calcium-dependent protein serine/threonine kinase/ kinase/ protein kinase	185806	estExt_fgenesh2_kg.C_780002 {SAC3} Snf1-like protein kinase
>100022/3	single	none		none
>100074/1	single	single	Au9.Cre12.g486350.t1	single	Cre12.g486350.t1.1										29.4	protein.postranslational modification	PF00069,PF00027	PTHR22982	KOG0616			AT5G60550.1	GRIK2	GRIK2 (GEMINIVIRUS REP INTERACTING KINASE 2); kinase
>100074/2	single	single	Au9.Cre12.g486350.t1	single	Cre12.g486350.t1.1										29.4	protein.postranslational modification	PF00069,PF00027	PTHR22982	KOG0616			AT5G60550.1	GRIK2	GRIK2 (GEMINIVIRUS REP INTERACTING KINASE 2); kinase
>100074/3	single	single	Au9.Cre12.g486350.t1	single	Cre12.g486350.t1.1										29.4	protein.postranslational modification	PF00069,PF00027	PTHR22982	KOG0616			AT5G60550.1	GRIK2	GRIK2 (GEMINIVIRUS REP INTERACTING KINASE 2); kinase
>100147/1	multiple	multiple		multiple
>100147/2	multiple	multiple		multiple
>100147/3	multiple	multiple		multiple
>100162/1	multiple	multiple		multiple
>100162/2	multiple	multiple		multiple
>100162/3	multiple	multiple		multiple
>100164/1	single	single	Au9.Cre12.g509600.t1	single	Cre12.g509600.t1.1												PF00383	PTHR11079	KOG1018			AT1G48175.1	emb2191	emb2191 (embryo defective 2191); catalytic/ hydrolase/ zinc ion binding	100164	e_gwH.11.399.1
>100164/2	single	single	Au9.Cre12.g509600.t1	single	Cre12.g509600.t1.1												PF00383	PTHR11079	KOG1018			AT1G48175.1	emb2191	emb2191 (embryo defective 2191); catalytic/ hydrolase/ zinc ion binding	100164	e_gwH.11.399.1
>100164/3	single	single	Au9.Cre12.g509600.t1	single	Cre12.g509600.t1.1												PF00383	PTHR11079	KOG1018			AT1G48175.1	emb2191	emb2191 (embryo defective 2191); catalytic/ hydrolase/ zinc ion binding	100164	e_gwH.11.399.1
>100177/1	multiple	single	Au9.Cre12.g501000.t1	single	Cre12.g501000.t1.1										34.8	transport.metabolite transporters at the envelope membrane	PF03151	PTHR11132	KOG1441			AT3G11320.1		organic anion transmembrane transporter	144475
>100177/2	multiple	single	Au9.Cre12.g501000.t1	single	Cre12.g501000.t1.1										34.8	transport.metabolite transporters at the envelope membrane	PF03151	PTHR11132	KOG1441			AT3G11320.1		organic anion transmembrane transporter	144475
>100177/3	multiple	single	Au9.Cre12.g501000.t1	single	Cre12.g501000.t1.1										34.8	transport.metabolite transporters at the envelope membrane	PF03151	PTHR11132	KOG1441			AT3G11320.1		organic anion transmembrane transporter	144475
>100208/1	single	single	Au9.Cre12.g503600.t1	single	Cre12.g503600.t1.1										29.5.11.1	protein.degradation.ubiquitin.ubiquitin	PF00560	PTHR23155				AT5G07910.1		leucine-rich repeat family protein	100208	e_gwH.11.360.1
>100208/2	single	single	Au9.Cre12.g503600.t1	single	Cre12.g503600.t1.1										29.5.11.1	protein.degradation.ubiquitin.ubiquitin	PF00560	PTHR23155				AT5G07910.1		leucine-rich repeat family protein	100208	e_gwH.11.360.1
>100208/3	single	single	Au9.Cre12.g503600.t1	single	Cre12.g503600.t1.1										29.5.11.1	protein.degradation.ubiquitin.ubiquitin	PF00560	PTHR23155				AT5G07910.1		leucine-rich repeat family protein	100208	e_gwH.11.360.1
>100228/1	single	single	Au9.Cre12.g508200.t1	single	Cre12.g508200.t1.1												PF00013	PTHR12581	KOG2874		K06961	AT5G08420.1		RNA binding	100228	e_gwH.11.323.1
>100228/2	single	single	Au9.Cre12.g508200.t1	single	Cre12.g508200.t1.1												PF00013	PTHR12581	KOG2874		K06961	AT5G08420.1		RNA binding	100228	e_gwH.11.323.1
>100228/3	single	single	Au9.Cre12.g508200.t1	single	Cre12.g508200.t1.1												PF00013	PTHR12581	KOG2874		K06961	AT5G08420.1		RNA binding	100228	e_gwH.11.323.1
>100236/1	multiple	multiple		multiple
>100236/2	multiple	multiple		multiple
>100236/3	multiple	multiple		multiple
>10029/1	single	single	Au9.Cre10.g436750.t1	single	Cre10.g436750.t1.1
>10029/2	single	single	Au9.Cre10.g436750.t1	single	Cre10.g436750.t1.1
>10029/3	single	single	Au9.Cre10.g436800.t1	single	Cre10.g436800.t1.1												PF01833,PF07691,PF10162	PTHR15535							10029	fgenesh1_pg.C_scaffold_10000201 {FCL} fibrocystin-L-like protein
>100494/1	single	single	Au9.Cre06.g306850.t1	single	Cre06.g306850.t1.1				GO:0003676|GO:0005524|GO:0008026|GO:0004386|GO:0000810|GO:0004787|GO:0008722|GO:0008758|GO:0008796|GO:0008828|GO:0016462|GO:0016818|GO:0019176	nucleic acid binding|ATP binding|ATP-dependent helicase activity|helicase activity|diacylglycerol pyrophosphate phosphatase activity|thiamin-pyrophosphatase activity|DNA helicase IV activity|UDP-2,3-diacylglucosamine hydrolase activity|bis(5'-nucleosyl)-tetraphosphatase activity|dATP pyrophosphohydrolase activity|pyrophosphatase activity|hydrolase activity, acting on acid anhydrides, in phosphoru…					29.2.3	protein.synthesis.initiation	PF00270,PF00271	PTHR10967	KOG0332		K01529	AT3G53110.1	LOS4	LOS4 (LOW EXPRESSION OF OSMOTICALLY RESPONSIVE GENES 4); ATP-dependent helicase/ RNA helicase/ RNA-dependent ATPase	100494	e_gwH.12.150.1
>100494/2	single	single	Au9.Cre06.g306850.t1	single	Cre06.g306850.t1.1				GO:0003676|GO:0005524|GO:0008026|GO:0004386|GO:0000810|GO:0004787|GO:0008722|GO:0008758|GO:0008796|GO:0008828|GO:0016462|GO:0016818|GO:0019176	nucleic acid binding|ATP binding|ATP-dependent helicase activity|helicase activity|diacylglycerol pyrophosphate phosphatase activity|thiamin-pyrophosphatase activity|DNA helicase IV activity|UDP-2,3-diacylglucosamine hydrolase activity|bis(5'-nucleosyl)-tetraphosphatase activity|dATP pyrophosphohydrolase activity|pyrophosphatase activity|hydrolase activity, acting on acid anhydrides, in phosphoru…					29.2.3	protein.synthesis.initiation	PF00270,PF00271	PTHR10967	KOG0332		K01529	AT3G53110.1	LOS4	LOS4 (LOW EXPRESSION OF OSMOTICALLY RESPONSIVE GENES 4); ATP-dependent helicase/ RNA helicase/ RNA-dependent ATPase	100494	e_gwH.12.150.1
>100494/3	single	single	Au9.Cre06.g306850.t1	single	Cre06.g306850.t1.1				GO:0003676|GO:0005524|GO:0008026|GO:0004386|GO:0000810|GO:0004787|GO:0008722|GO:0008758|GO:0008796|GO:0008828|GO:0016462|GO:0016818|GO:0019176	nucleic acid binding|ATP binding|ATP-dependent helicase activity|helicase activity|diacylglycerol pyrophosphate phosphatase activity|thiamin-pyrophosphatase activity|DNA helicase IV activity|UDP-2,3-diacylglucosamine hydrolase activity|bis(5'-nucleosyl)-tetraphosphatase activity|dATP pyrophosphohydrolase activity|pyrophosphatase activity|hydrolase activity, acting on acid anhydrides, in phosphoru…					29.2.3	protein.synthesis.initiation	PF00270,PF00271	PTHR10967	KOG0332		K01529	AT3G53110.1	LOS4	LOS4 (LOW EXPRESSION OF OSMOTICALLY RESPONSIVE GENES 4); ATP-dependent helicase/ RNA helicase/ RNA-dependent ATPase	100494	e_gwH.12.150.1
>100523/1	single	none		none
>100523/2	single	single	Au9.Cre17.g696250.t1	single	Cre17.g696250.t1.1										29.2.3	protein.synthesis.initiation	PF02854	PTHR23253	KOG0401		K03260	AT3G60240.2	EIF4G	EIF4G (EUKARYOTIC TRANSLATION INITIATION FACTOR 4G); translation initiation factor
>100523/3	single	none		none
>100535/1	single	single	Au9.Cre17.g739250.t1	single	Cre17.g739250.t1.1										29.4	protein.postranslational modification	PF01590,PF07714,PF00069	PTHR23257	KOG0192			AT1G16270.1		protein kinase family protein
>100535/2	single	single	Au9.Cre17.g739250.t1	single	Cre17.g739250.t1.1										29.4	protein.postranslational modification	PF01590,PF07714,PF00069	PTHR23257	KOG0192			AT1G16270.1		protein kinase family protein
>100535/3	single	single	Au9.Cre17.g739250.t1	single	Cre17.g739250.t1.1										29.4	protein.postranslational modification	PF01590,PF07714,PF00069	PTHR23257	KOG0192			AT1G16270.1		protein kinase family protein
>100548/1	single	single	Au9.Cre17.g706300.t1	none
>100548/2	single	single	Au9.Cre17.g706300.t1	none
>100548/3	single	single	Au9.Cre17.g706300.t1	none
>100573/1	single	none		none
>100573/2	single	none		none
>100573/3	single	none		none
>100576/1	single	single	Au9.Cre17.g698950.t1	single	Cre17.g698950.t1.1										27.2	RNA.transcription	PF04068,PF04034	PTHR20426	KOG3154		K09140	AT5G10070.2		RNase L inhibitor protein-related
>100576/2	single	single	Au9.Cre17.g698950.t1	single	Cre17.g698950.t1.1										27.2	RNA.transcription	PF04068,PF04034	PTHR20426	KOG3154		K09140	AT5G10070.2		RNase L inhibitor protein-related
>100576/3	single	single	Au9.Cre17.g698950.t1	single	Cre17.g698950.t1.1										27.2	RNA.transcription	PF04068,PF04034	PTHR20426	KOG3154		K09140	AT5G10070.2		RNase L inhibitor protein-related
>100583/1	multiple	multiple		multiple
>100583/2	multiple	multiple		multiple
>100583/3	multiple	single	Au9.Cre17.g696900.t1	single	Cre17.g696900.t1.1										29.4|30.2.24	protein.postranslational modification|signalling.receptor kinases.S-locus glycoprotein like	PF00069,PF07714	PTHR23257	KOG0198			AT2G17700.1		protein kinase family protein
>100611/1	multiple	multiple		multiple
>100611/2	multiple	multiple		multiple
>100611/3	multiple	multiple		multiple
>100620/1	multiple	multiple		multiple
>100620/2	multiple	multiple		multiple
>100620/3	multiple	multiple		multiple
>100662/1	multiple	multiple		multiple
>100662/2	multiple	multiple		multiple
>100662/3	multiple	multiple		multiple
>100664/1	single	single	Au9.Cre17.g739100.t1	single	Cre17.g739100.t1.1										29.5.11.4.2	protein.degradation.ubiquitin.E3.RING	PF00097	PTHR12313				AT1G19310.1		zinc finger (C3HC4-type RING finger) family protein
>100664/2	single	single	Au9.Cre17.g739100.t1	single	Cre17.g739100.t1.1										29.5.11.4.2	protein.degradation.ubiquitin.E3.RING	PF00097	PTHR12313				AT1G19310.1		zinc finger (C3HC4-type RING finger) family protein
>100664/3	single	single	Au9.Cre17.g739100.t1	single	Cre17.g739100.t1.1										29.5.11.4.2	protein.degradation.ubiquitin.E3.RING	PF00097	PTHR12313				AT1G19310.1		zinc finger (C3HC4-type RING finger) family protein
>100676/1	single	single	Au9.Cre17.g707800.t1	single	Cre17.g707800.t1.1										29.4	protein.postranslational modification	PF00069	PTHR22982	KOG0583			AT5G63650.1	SNRK2.5	SNRK2.5 (SNF1-RELATED PROTEIN KINASE 2.5); kinase
>100676/2	single	single	Au9.Cre17.g707800.t1	single	Cre17.g707800.t1.1										29.4	protein.postranslational modification	PF00069	PTHR22982	KOG0583			AT5G63650.1	SNRK2.5	SNRK2.5 (SNF1-RELATED PROTEIN KINASE 2.5); kinase
>100676/3	single	single	Au9.Cre17.g707800.t1	single	Cre17.g707800.t1.1										29.4	protein.postranslational modification	PF00069	PTHR22982	KOG0583			AT5G63650.1	SNRK2.5	SNRK2.5 (SNF1-RELATED PROTEIN KINASE 2.5); kinase
>100701/1	single	single	Au9.Cre17.g699850.t1	single	Cre17.g699850.t1.1	3.1.4.46	glycerophosphodiester glycerophosphohydrolase	Hydrolases; Acting on ester bonds; Phosphoric-diester hydrolases			GO:0006071	glycerol metabolism			11.9.3.03	lipid metabolism.lipid degradation.lysophospholipases.glycerophosphodiester phosphodiesterase	PF03009	PTHR23344	KOG2258	3.1.4.46	K01126	AT1G74210.1		glycerophosphoryl diester phosphodiesterase family protein	100701	e_gwH.13.29.1 {GDPD3} glycerophosphoryl diester phosphodiesterase family protein
>100701/2	single	single	Au9.Cre17.g699850.t1	single	Cre17.g699850.t1.1	3.1.4.46	glycerophosphodiester glycerophosphohydrolase	Hydrolases; Acting on ester bonds; Phosphoric-diester hydrolases			GO:0006071	glycerol metabolism			11.9.3.03	lipid metabolism.lipid degradation.lysophospholipases.glycerophosphodiester phosphodiesterase	PF03009	PTHR23344	KOG2258	3.1.4.46	K01126	AT1G74210.1		glycerophosphoryl diester phosphodiesterase family protein	100701	e_gwH.13.29.1 {GDPD3} glycerophosphoryl diester phosphodiesterase family protein
>100701/3	single	single	Au9.Cre17.g699850.t1	single	Cre17.g699850.t1.1	3.1.4.46	glycerophosphodiester glycerophosphohydrolase	Hydrolases; Acting on ester bonds; Phosphoric-diester hydrolases			GO:0006071	glycerol metabolism			11.9.3.03	lipid metabolism.lipid degradation.lysophospholipases.glycerophosphodiester phosphodiesterase	PF03009	PTHR23344	KOG2258	3.1.4.46	K01126	AT1G74210.1		glycerophosphoryl diester phosphodiesterase family protein	100701	e_gwH.13.29.1 {GDPD3} glycerophosphoryl diester phosphodiesterase family protein
>100718/1	single	single	Au9.Cre17.g709500.t1	single	Cre17.g709500.t1.1										30.6|29.4	signalling.MAP kinases|protein.postranslational modification	PF00069,PF07714	PTHR11295	KOG0593			AT1G73670.1	ATMPK15	ATMPK15; MAP kinase/ kinase
>100718/2	single	single	Au9.Cre17.g709500.t1	single	Cre17.g709500.t1.1										30.6|29.4	signalling.MAP kinases|protein.postranslational modification	PF00069,PF07714	PTHR11295	KOG0593			AT1G73670.1	ATMPK15	ATMPK15; MAP kinase/ kinase
>100718/3	single	single	Au9.Cre17.g709500.t1	single	Cre17.g709500.t1.1										30.6|29.4	signalling.MAP kinases|protein.postranslational modification	PF00069,PF07714	PTHR11295	KOG0593			AT1G73670.1	ATMPK15	ATMPK15; MAP kinase/ kinase
>100722/1	multiple	multiple		multiple
>100722/2	multiple	multiple		multiple
>100722/3	multiple	multiple		multiple
>100723/1	single	single	Au9.Cre17.g709750.t1	single	Cre17.g709750.t1.1										29.4	protein.postranslational modification	PF00069	PTHR11295	KOG0594			AT1G73670.1	ATMPK15	ATMPK15; MAP kinase/ kinase
>100723/2	single	single	Au9.Cre17.g709750.t1	single	Cre17.g709750.t1.1										29.4	protein.postranslational modification	PF00069	PTHR11295	KOG0594			AT1G73670.1	ATMPK15	ATMPK15; MAP kinase/ kinase
>100723/3	single	single	Au9.Cre17.g709750.t1	single	Cre17.g709750.t1.1										29.4	protein.postranslational modification	PF00069	PTHR11295	KOG0594			AT1G73670.1	ATMPK15	ATMPK15; MAP kinase/ kinase
>100730/1	single	single	Au9.Cre17.g700650.t1	single	Cre17.g700650.t1.1				GO:0005554	molecular function unknown							PF01184				K07034				100730	e_gwH.13.244.1
>100730/2	single	single	Au9.Cre17.g700650.t1	single	Cre17.g700650.t1.1				GO:0005554	molecular function unknown							PF01184				K07034				100730	e_gwH.13.244.1
>100730/3	single	single	Au9.Cre17.g700650.t1	single	Cre17.g700650.t1.1				GO:0005554	molecular function unknown							PF01184				K07034				100730	e_gwH.13.244.1
>100734/1	single	single	Au9.Cre17.g739300.t1	single	Cre17.g739300.t1.1												PF01894		KOG3267			AT1G21065.1		unknown protein	100734	e_gwH.13.121.1
>100734/2	single	single	Au9.Cre17.g739300.t1	single	Cre17.g739300.t1.1												PF01894		KOG3267			AT1G21065.1		unknown protein	100734	e_gwH.13.121.1
>100734/3	single	single	Au9.Cre17.g739300.t1	single	Cre17.g739300.t1.1												PF01894		KOG3267			AT1G21065.1		unknown protein	100734	e_gwH.13.121.1
>100760/1	single	single	Au9.Cre17.g699500.t1	single	Cre17.g699500.t1.1				GO:0004835	tubulin-tyrosine ligase activity							PF03133	PTHR12241	KOG2157			AT1G77550.1		protein binding / tubulin-tyrosine ligase	100760	e_gwH.13.17.1 {FAP267} Flagellar Associated Protein with similarity to tubulin tyrosine ligase
>100760/2	single	single	Au9.Cre17.g699500.t1	single	Cre17.g699500.t1.1				GO:0004835	tubulin-tyrosine ligase activity							PF03133	PTHR12241	KOG2157			AT1G77550.1		protein binding / tubulin-tyrosine ligase	100760	e_gwH.13.17.1 {FAP267} Flagellar Associated Protein with similarity to tubulin tyrosine ligase
>100760/3	single	single	Au9.Cre17.g699500.t1	single	Cre17.g699500.t1.1				GO:0004835	tubulin-tyrosine ligase activity							PF03133	PTHR12241	KOG2157			AT1G77550.1		protein binding / tubulin-tyrosine ligase	100760	e_gwH.13.17.1 {FAP267} Flagellar Associated Protein with similarity to tubulin tyrosine ligase
>100777/1	single	single	Au9.Cre16.g683550.t1	single	Cre16.g683550.t1.1				GO:0005489|GO:0016491|GO:0010181	electron transporter activity|oxidoreductase activity|FMN binding	GO:0006118	electron transport			16.2|26.01	secondary metabolism.phenylpropanoids|misc.misc2	PF00258,PF00667,PF00175	PTHR19384	KOG1158			AT4G24520.1	ATR1	ATR1 (ARABIDOPSIS P450 REDUCTASE 1); NADPH-hemoprotein reductase	100777	e_gwH.14.9.1 {CBLE} putative methionine synthase reductase
>100777/2	single	multiple		multiple
>100777/3	single	none		none
>100808/1	single	single	Au9.Cre03.g184450.t1	single	Cre03.g184450.t1.1										29.4	protein.postranslational modification	PF00069	PTHR22985	KOG0032			AT2G20470.1		kinase
>100808/2	single	single	Au9.Cre03.g184450.t1	single	Cre03.g184450.t1.1										29.4	protein.postranslational modification	PF00069	PTHR22985	KOG0032			AT2G20470.1		kinase
>100808/3	single	single	Au9.Cre03.g184450.t1	single	Cre03.g184450.t1.1										29.4	protein.postranslational modification	PF00069	PTHR22985	KOG0032			AT2G20470.1		kinase
>100817/1	single	single	Au9.Cre03.g185000.t1	single	Cre03.g185000.t1.1										3.6	minor CHO metabolism.callose	PF02364					AT2G13680.1	CALS5	CALS5 (CALLOSE SYNTHASE 5); 1,3-beta-glucan synthase
>100817/2	multiple	multiple		multiple
>100817/3	multiple	multiple		multiple
>100842/1	single	single	Au9.Cre16.g667850.t1	single	Cre16.g667850.t1.1	3.6.1.23	dUTP nucleotidohydrolase	Hydrolases; Acting on acid anhydrides; In phosphorus-containing anhydrides	GO:0016787	hydrolase activity	GO:0046080	dUTP metabolism			23.5.05	nucleotide metabolism.deoxynucleotide metabolism.dUTP diphosphatase	PF00692	PTHR11241	KOG3370	3.6.1.23	K01520	AT3G46940.1		deoxyuridine 5'-triphosphate nucleotidohydrolase family	100842	e_gwH.14.177.1
>100842/2	single	single	Au9.Cre16.g667850.t1	single	Cre16.g667850.t1.1	3.6.1.23	dUTP nucleotidohydrolase	Hydrolases; Acting on acid anhydrides; In phosphorus-containing anhydrides	GO:0016787	hydrolase activity	GO:0046080	dUTP metabolism			23.5.05	nucleotide metabolism.deoxynucleotide metabolism.dUTP diphosphatase	PF00692	PTHR11241	KOG3370	3.6.1.23	K01520	AT3G46940.1		deoxyuridine 5'-triphosphate nucleotidohydrolase family	100842	e_gwH.14.177.1
>100842/3	single	single	Au9.Cre16.g667850.t1	single	Cre16.g667850.t1.1	3.6.1.23	dUTP nucleotidohydrolase	Hydrolases; Acting on acid anhydrides; In phosphorus-containing anhydrides	GO:0016787	hydrolase activity	GO:0046080	dUTP metabolism			23.5.05	nucleotide metabolism.deoxynucleotide metabolism.dUTP diphosphatase	PF00692	PTHR11241	KOG3370	3.6.1.23	K01520	AT3G46940.1		deoxyuridine 5'-triphosphate nucleotidohydrolase family	100842	e_gwH.14.177.1
>100857/1	single	single	Au9.Cre03.g190000.t1	single	Cre03.g190000.t1.1												PF00481	PTHR13832	KOG0698			AT3G17250.1		protein phosphatase 2C-related / PP2C-related
>100857/2	single	single	Au9.Cre03.g190000.t1	single	Cre03.g190000.t1.1												PF00481	PTHR13832	KOG0698			AT3G17250.1		protein phosphatase 2C-related / PP2C-related
>100857/3	single	single	Au9.Cre03.g190000.t1	single	Cre03.g190000.t1.1												PF00481	PTHR13832	KOG0698			AT3G17250.1		protein phosphatase 2C-related / PP2C-related
>100906/1	single	single	Au9.Cre16.g682050.t1	single	Cre16.g682050.t1.1				GO:0005524	ATP binding							PF03266	PTHR20953				AT5G66005.3		Expressed protein	100906	e_gwH.14.173.1
>100906/2	single	single	Au9.Cre16.g682050.t1	single	Cre16.g682050.t1.1				GO:0005524	ATP binding							PF03266	PTHR20953				AT5G66005.3		Expressed protein	100906	e_gwH.14.173.1
>100906/3	single	single	Au9.Cre16.g682050.t1	single	Cre16.g682050.t1.1				GO:0005524	ATP binding							PF03266	PTHR20953				AT5G66005.3		Expressed protein	100906	e_gwH.14.173.1
>100930/1	single	single	Au9.Cre16.g671550.t1	single	Cre16.g671550.t1.1				GO:0005524|GO:0016887|GO:0000166	ATP binding|ATPase activity|nucleotide binding					34.16	transport.ABC transporters and multidrug resistance systems	PF00005	PTHR19242				AT4G25450.1	NAP8	ATNAP8; ATPase, coupled to transmembrane movement of substances / transporter	100930	e_gwH.14.123.1
>100930/2	single	single	Au9.Cre16.g671550.t1	single	Cre16.g671550.t1.1				GO:0005524|GO:0016887|GO:0000166	ATP binding|ATPase activity|nucleotide binding					34.16	transport.ABC transporters and multidrug resistance systems	PF00005	PTHR19242				AT4G25450.1	NAP8	ATNAP8; ATPase, coupled to transmembrane movement of substances / transporter	100930	e_gwH.14.123.1
>100930/3	single	single	Au9.Cre16.g671550.t1	single	Cre16.g671550.t1.1				GO:0005524|GO:0016887|GO:0000166	ATP binding|ATPase activity|nucleotide binding					34.16	transport.ABC transporters and multidrug resistance systems	PF00005	PTHR19242				AT4G25450.1	NAP8	ATNAP8; ATPase, coupled to transmembrane movement of substances / transporter	100930	e_gwH.14.123.1
>100959/1	single	single	Au9.Cre16.g682350.t1	single	Cre16.g682350.t1.1				GO:0004842|GO:0008270	ubiquitin-protein ligase activity|zinc ion binding			GO:0000151	ubiquitin ligase complex	29.5.11.4.2	protein.degradation.ubiquitin.E3.RING	PF01485,PF00098	PTHR11685	KOG1815			AT1G65430.1		zinc finger protein-related	100959	e_gwH.14.37.1
>100959/2	single	single	Au9.Cre16.g682350.t1	single	Cre16.g682350.t1.1				GO:0004842|GO:0008270	ubiquitin-protein ligase activity|zinc ion binding			GO:0000151	ubiquitin ligase complex	29.5.11.4.2	protein.degradation.ubiquitin.E3.RING	PF01485,PF00098	PTHR11685	KOG1815			AT1G65430.1		zinc finger protein-related	100959	e_gwH.14.37.1
>100959/3	single	single	Au9.Cre16.g682350.t1	single	Cre16.g682350.t1.1				GO:0004842|GO:0008270	ubiquitin-protein ligase activity|zinc ion binding			GO:0000151	ubiquitin ligase complex	29.5.11.4.2	protein.degradation.ubiquitin.E3.RING	PF01485,PF00098	PTHR11685	KOG1815			AT1G65430.1		zinc finger protein-related	100959	e_gwH.14.37.1
>100963/1	single	single	Au9.Cre16.g671100.t1	single	Cre16.g671100.t1.1										33.99|30.11.1	development.unspecified|signalling.light.COP9 signalosome	PF01399	PTHR10758	KOG2582			AT5G14250.1	COP13	COP13 (CONSTITUTIVE PHOTOMORPHOGENIC 13); protein binding
>100963/2	single	single	Au9.Cre16.g671100.t1	single	Cre16.g671100.t1.1										33.99|30.11.1	development.unspecified|signalling.light.COP9 signalosome	PF01399	PTHR10758	KOG2582			AT5G14250.1	COP13	COP13 (CONSTITUTIVE PHOTOMORPHOGENIC 13); protein binding
>100963/3	single	none		none
>101034/1	single	single	Au9.Cre03.g188950.t1	single	Cre03.g188950.t1.1												PF07942	PTHR12303	KOG2798			AT2G32170.1		unknown protein	101034	e_gwH.14.248.1
>101034/2	single	single	Au9.Cre03.g188950.t1	single	Cre03.g188950.t1.1												PF07942	PTHR12303	KOG2798			AT2G32170.1		unknown protein	101034	e_gwH.14.248.1
>101034/3	single	single	Au9.Cre03.g188950.t1	single	Cre03.g188950.t1.1												PF07942	PTHR12303	KOG2798			AT2G32170.1		unknown protein	101034	e_gwH.14.248.1
>101057/1	single	single	Au9.Cre04.g228350.t1	single	Cre04.g228350.t1.1	2.3.1.12	acetyl-CoA:enzyme N6-(dihydrolipoyl)lysine S-acetyltransferase	Transferases; Acyltransferases; Transferring groups other than aminoacyl groups							13.2.4.1	amino acid metabolism.degradation.branched-chain group.shared	PF00364,PF02817,PF00198	PTHR23151	KOG0557	2.3.1.12	K00627	AT3G06850.1	BCE2	BCE2; acetyltransferase/ alpha-ketoacid dehydrogenase/ dihydrolipoamide branched chain acyltransferase
>101057/2	single	none		none
>101057/3	single	none		none
>101073/1	single	none		none
>101073/2	single	none		none
>101073/3	single	single	Au9.Cre04.g223200.t1	single	Cre04.g223200.t1.1										30.6|29.4	signalling.MAP kinases|protein.postranslational modification	PF00069,PF07714	PTHR11295	KOG0593			AT3G18040.1	MPK9	MPK9 (MAP KINASE 9); MAP kinase
>101120/1	single	single	Au9.Cre04.g218650.t1	single	Cre04.g218650.t1.1				GO:0005488	binding	GO:0006810	transport			34.9	transport.metabolite transporters at the mitochondrial membrane	PF00153	PTHR11896	KOG0753			AT1G14140.1		mitochondrial substrate carrier family protein	101120	e_gwH.15.51.1 {UCP3} uncoupling protein, probably mitochondrial
>101120/2	single	single	Au9.Cre04.g218650.t1	single	Cre04.g218650.t1.1				GO:0005488	binding	GO:0006810	transport			34.9	transport.metabolite transporters at the mitochondrial membrane	PF00153	PTHR11896	KOG0753			AT1G14140.1		mitochondrial substrate carrier family protein	101120	e_gwH.15.51.1 {UCP3} uncoupling protein, probably mitochondrial
>101120/3	single	single	Au9.Cre04.g218650.t1	single	Cre04.g218650.t1.1				GO:0005488	binding	GO:0006810	transport			34.9	transport.metabolite transporters at the mitochondrial membrane	PF00153	PTHR11896	KOG0753			AT1G14140.1		mitochondrial substrate carrier family protein	101120	e_gwH.15.51.1 {UCP3} uncoupling protein, probably mitochondrial
>101121/1	single	single	Au9.Cre04.g227000.t1	single	Cre04.g227000.t1.1										28.2	DNA.repair	PF08676	PTHR10073	KOG1978		K10858	AT4G02460.1	PMS1	PMS1 (POSTMEIOTIC SEGREGATION 1); ATP binding / mismatched DNA binding
>101121/2	single	single	Au9.Cre04.g227000.t1	single	Cre04.g227000.t1.1										28.2	DNA.repair	PF08676	PTHR10073	KOG1978		K10858	AT4G02460.1	PMS1	PMS1 (POSTMEIOTIC SEGREGATION 1); ATP binding / mismatched DNA binding
>101121/3	none	none		none
>101137/1	single	none		none
>101137/2	single	none		none
>101137/3	single	single	Au9.Cre04.g219700.t1	single	Cre04.g219700.t1.1													PTHR20991	KOG3679
>101210/1	single	none		none
>101210/2	single	single	Au9.Cre04.g227900.t1	single	Cre04.g227900.t1.1										27.1	RNA.processing	PF00400	PTHR14604	KOG0645			AT2G41500.1	LIS	EMB2776; nucleotide binding	101210	e_gwH.15.10.1
>101210/3	single	single	Au9.Cre04.g227900.t1	single	Cre04.g227900.t1.1										27.1	RNA.processing	PF00400	PTHR14604	KOG0645			AT2G41500.1	LIS	EMB2776; nucleotide binding	101210	e_gwH.15.10.1
>101226/1	single	none		none
>101226/2	single	single	Au9.Cre07.g352350.t1	single	Cre07.g352350.t1.1										29.5.7	protein.degradation.metalloprotease	PF00004	PTHR23076	KOG0731			AT1G50250.1	FTSH1	FTSH1 (FtsH protease 1); ATP-dependent peptidase/ ATPase/ metallopeptidase
>101226/3	single	single	Au9.Cre07.g352350.t1	single	Cre07.g352350.t1.1										29.5.7	protein.degradation.metalloprotease	PF00004	PTHR23076	KOG0731			AT1G50250.1	FTSH1	FTSH1 (FtsH protease 1); ATP-dependent peptidase/ ATPase/ metallopeptidase
>101247/1	single	none		none
>101247/2	single	none		none
>101247/3	single	single	Au9.Cre07.g345050.t1	single	Cre07.g345050.t1.1										27.3.28|33.99	RNA.regulation of transcription.SBP,Squamosa promoter binding protein family|development.unspecified	PF03110					AT1G27370.1		squamosa promoter-binding protein-like 10 (SPL10)
>101248/1	single	none		none
>101248/2	single	none		none
>101248/3	single	single	Au9.Cre07.g342750.t1	single	Cre07.g342750.t1.1				GO:0005515|GO:0005524	protein binding|ATP binding								PTHR22604							101248	e_gwH.16.141.1
>101262/1	single	none		none
>101262/2	single	none		none
>101262/3	single	none		none
>101274/1	single	single	Au9.Cre07.g345300.t1	single	Cre07.g345300.t1.1	2.7.7.23	UTP:N-acetyl-alpha-D-glucosamine-1-phosphate uridylyltransferase	Transferases; Transferring phosphorus-containing groups; Nucleotidyltransferases							4.01|10.1	glycolysis.UGPase|cell wall.precursor synthesis	PF01704	PTHR11952	KOG2388	2.7.7.23	K00972	AT2G35020.1		UTP--glucose-1-phosphate uridylyltransferase family protein	101274	e_gwH.16.160.1 {UAP1} UDP-N-acetylglucosamine-pyrophosphorylase like protein
>101274/2	single	single	Au9.Cre07.g345300.t1	single	Cre07.g345300.t1.1	2.7.7.23	UTP:N-acetyl-alpha-D-glucosamine-1-phosphate uridylyltransferase	Transferases; Transferring phosphorus-containing groups; Nucleotidyltransferases							4.01|10.1	glycolysis.UGPase|cell wall.precursor synthesis	PF01704	PTHR11952	KOG2388	2.7.7.23	K00972	AT2G35020.1		UTP--glucose-1-phosphate uridylyltransferase family protein	101274	e_gwH.16.160.1 {UAP1} UDP-N-acetylglucosamine-pyrophosphorylase like protein
>101274/3	single	single	Au9.Cre07.g345300.t1	single	Cre07.g345300.t1.1	2.7.7.23	UTP:N-acetyl-alpha-D-glucosamine-1-phosphate uridylyltransferase	Transferases; Transferring phosphorus-containing groups; Nucleotidyltransferases							4.01|10.1	glycolysis.UGPase|cell wall.precursor synthesis	PF01704	PTHR11952	KOG2388	2.7.7.23	K00972	AT2G35020.1		UTP--glucose-1-phosphate uridylyltransferase family protein	101274	e_gwH.16.160.1 {UAP1} UDP-N-acetylglucosamine-pyrophosphorylase like protein
>101275/1	single	single	Au9.Cre07.g341800.t1	single	Cre07.g341800.t1.1	2.7.7.7	deoxynucleoside-triphosphate:DNA deoxynucleotidyltransferase (DNA-directed)	Transferases; Transferring phosphorus-containing groups; Nucleotidyltransferases									PF00125,PF00808	PTHR11064	KOG0870	2.7.7.7	K02326	AT2G27470.1	NF-YB11	NF-YB11 (NUCLEAR FACTOR Y, SUBUNIT B11); transcription factor
>101275/2	single	single	Au9.Cre07.g341800.t1	single	Cre07.g341800.t1.1	2.7.7.7	deoxynucleoside-triphosphate:DNA deoxynucleotidyltransferase (DNA-directed)	Transferases; Transferring phosphorus-containing groups; Nucleotidyltransferases									PF00125,PF00808	PTHR11064	KOG0870	2.7.7.7	K02326	AT2G27470.1	NF-YB11	NF-YB11 (NUCLEAR FACTOR Y, SUBUNIT B11); transcription factor
>101275/3	single	single	Au9.Cre07.g341800.t1	single	Cre07.g341800.t1.1	2.7.7.7	deoxynucleoside-triphosphate:DNA deoxynucleotidyltransferase (DNA-directed)	Transferases; Transferring phosphorus-containing groups; Nucleotidyltransferases									PF00125,PF00808	PTHR11064	KOG0870	2.7.7.7	K02326	AT2G27470.1	NF-YB11	NF-YB11 (NUCLEAR FACTOR Y, SUBUNIT B11); transcription factor
>101276/1	single	single	Au9.Cre07.g346100.t1	single	Cre07.g346100.t1.1	3.1.21.7		Hydrolases; Acting on ester bonds; Endodeoxyribonucleases producing 5'-phosphomonoesters	GO:0004519|GO:0004518|GO:0016788	endonuclease activity|nuclease activity|hydrolase activity, acting on ester bonds	GO:0006281	DNA repair					PF04493	PTHR21670:SF4		3.1.21.7	K05982	AT4G31150.1		endonuclease V family protein	101276	e_gwH.16.43.1
>101276/2	single	single	Au9.Cre07.g346100.t1	single	Cre07.g346100.t1.1	3.1.21.7		Hydrolases; Acting on ester bonds; Endodeoxyribonucleases producing 5'-phosphomonoesters	GO:0004519|GO:0004518|GO:0016788	endonuclease activity|nuclease activity|hydrolase activity, acting on ester bonds	GO:0006281	DNA repair					PF04493	PTHR21670:SF4		3.1.21.7	K05982	AT4G31150.1		endonuclease V family protein	101276	e_gwH.16.43.1
>101276/3	single	none		none
>101278/1	single	single	Au9.Cre07.g342350.t1	single	Cre07.g342350.t1.1	3.1.4.17	3',5'-cyclic-nucleotide 5'-nucleotidohydrolase	Hydrolases; Acting on ester bonds; Phosphoric-diester hydrolases									PF00233	PTHR11347		3.1.4.17	K01120
>101278/2	single	single	Au9.Cre07.g342350.t1	single	Cre07.g342350.t1.1	3.1.4.17	3',5'-cyclic-nucleotide 5'-nucleotidohydrolase	Hydrolases; Acting on ester bonds; Phosphoric-diester hydrolases									PF00233	PTHR11347		3.1.4.17	K01120
>101278/3	single	none		none
>101282/1	single	single	Au9.Cre07.g342900.t1	single	Cre07.g342900.t1.1	3.4.13.9		Hydrolases; Acting on peptide bonds (peptidases); Dipeptidases	GO:0008235|GO:0004812|GO:0005524|GO:0008233	metalloexopeptidase activity|tRNA ligase activity|ATP binding|peptidase activity	GO:0006508|GO:0006418	proteolysis and peptidolysis|tRNA aminoacylation for protein translation			29.5.7	protein.degradation.metalloprotease	PF05195,PF00557	PTHR10804	KOG2737	3.4.13.9	K01271	AT4G29490.1		aminopeptidase/ manganese ion binding	101282	e_gwH.16.136.1
>101282/2	single	single	Au9.Cre07.g342900.t1	single	Cre07.g342900.t1.1	3.4.13.9		Hydrolases; Acting on peptide bonds (peptidases); Dipeptidases	GO:0008235|GO:0004812|GO:0005524|GO:0008233	metalloexopeptidase activity|tRNA ligase activity|ATP binding|peptidase activity	GO:0006508|GO:0006418	proteolysis and peptidolysis|tRNA aminoacylation for protein translation			29.5.7	protein.degradation.metalloprotease	PF05195,PF00557	PTHR10804	KOG2737	3.4.13.9	K01271	AT4G29490.1		aminopeptidase/ manganese ion binding	101282	e_gwH.16.136.1
>101282/3	single	single	Au9.Cre07.g342900.t1	single	Cre07.g342900.t1.1	3.4.13.9		Hydrolases; Acting on peptide bonds (peptidases); Dipeptidases	GO:0008235|GO:0004812|GO:0005524|GO:0008233	metalloexopeptidase activity|tRNA ligase activity|ATP binding|peptidase activity	GO:0006508|GO:0006418	proteolysis and peptidolysis|tRNA aminoacylation for protein translation			29.5.7	protein.degradation.metalloprotease	PF05195,PF00557	PTHR10804	KOG2737	3.4.13.9	K01271	AT4G29490.1		aminopeptidase/ manganese ion binding	101282	e_gwH.16.136.1
>101285/1	single	single	Au9.Cre07.g349600.t1	single	Cre07.g349600.t1.1												PF01521	PTHR10072	KOG1120			AT5G03905.1		hesB-like domain-containing protein
>101285/2	single	single	Au9.Cre07.g349600.t1	single	Cre07.g349600.t1.1												PF01521	PTHR10072	KOG1120			AT5G03905.1		hesB-like domain-containing protein
>101285/3	single	single	Au9.Cre07.g349600.t1	single	Cre07.g349600.t1.1												PF01521	PTHR10072	KOG1120			AT5G03905.1		hesB-like domain-containing protein
>101305/1	single	none		none
>101305/2	single	none		none
>101305/3	single	single	Au9.Cre07.g344050.t1	single	Cre07.g344050.t1.1										33.99	development.unspecified	PF00400,PF12341,PF08625	PTHR19854	KOG0319			AT5G16750.1	TOZ	TOZ (TORMOZEMBRYO DEFECTIVE); nucleotide binding	193148	estExt_fgenesh2_pg.C_390046
>101353/1	single	single	Au9.Cre07.g348450.t1	single	Cre07.g348450.t1.1				GO:0004672|GO:0005524|GO:0004713|GO:0004674|GO:0004684|GO:0004685	protein kinase activity|ATP binding|protein-tyrosine kinase activity|protein serine/threonine kinase activity|calmodulin-dependent protein kinase I activity|calcium- and calmodulin-dependent protein kinase activity	GO:0006468	protein amino acid phosphorylation			29.4.1|30.3	protein.postranslational modification.kinase|signalling.calcium	PF00069	PTHR22982	KOG0658			AT2G31500.1	CPK24	CPK24; ATP binding / calcium ion binding / calmodulin-dependent protein kinase/ kinase/ protein kinase/ protein serine/threonine kinase	101353	e_gwH.16.28.1
>101353/2	single	single	Au9.Cre07.g348450.t1	single	Cre07.g348450.t1.1				GO:0004672|GO:0005524|GO:0004713|GO:0004674|GO:0004684|GO:0004685	protein kinase activity|ATP binding|protein-tyrosine kinase activity|protein serine/threonine kinase activity|calmodulin-dependent protein kinase I activity|calcium- and calmodulin-dependent protein kinase activity	GO:0006468	protein amino acid phosphorylation			29.4.1|30.3	protein.postranslational modification.kinase|signalling.calcium	PF00069	PTHR22982	KOG0658			AT2G31500.1	CPK24	CPK24; ATP binding / calcium ion binding / calmodulin-dependent protein kinase/ kinase/ protein kinase/ protein serine/threonine kinase	101353	e_gwH.16.28.1
>101353/3	single	single	Au9.Cre07.g348450.t1	single	Cre07.g348450.t1.1				GO:0004672|GO:0005524|GO:0004713|GO:0004674|GO:0004684|GO:0004685	protein kinase activity|ATP binding|protein-tyrosine kinase activity|protein serine/threonine kinase activity|calmodulin-dependent protein kinase I activity|calcium- and calmodulin-dependent protein kinase activity	GO:0006468	protein amino acid phosphorylation			29.4.1|30.3	protein.postranslational modification.kinase|signalling.calcium	PF00069	PTHR22982	KOG0658			AT2G31500.1	CPK24	CPK24; ATP binding / calcium ion binding / calmodulin-dependent protein kinase/ kinase/ protein kinase/ protein serine/threonine kinase	101353	e_gwH.16.28.1
>101370/1	single	none		none
>101370/2	single	none		none
>101370/3	single	none		none
>101404/1	single	single	Au9.Cre01.g053600.t1	single	Cre01.g053600.t1.1										29.2.1.99.2.027	protein.synthesis.ribosomal protein.unknown.large subunit.L27	PF01016	PTHR15893				AT5G40950.1	RPL27	RPL27 (RIBOSOMAL PROTEIN LARGE SUBUNIT 27); structural constituent of ribosome
>101404/2	single	single	Au9.Cre01.g053600.t1	single	Cre01.g053600.t1.1										29.2.1.99.2.027	protein.synthesis.ribosomal protein.unknown.large subunit.L27	PF01016	PTHR15893				AT5G40950.1	RPL27	RPL27 (RIBOSOMAL PROTEIN LARGE SUBUNIT 27); structural constituent of ribosome
>101404/3	single	single	Au9.Cre01.g053600.t1	single	Cre01.g053600.t1.1										29.2.1.99.2.027	protein.synthesis.ribosomal protein.unknown.large subunit.L27	PF01016	PTHR15893				AT5G40950.1	RPL27	RPL27 (RIBOSOMAL PROTEIN LARGE SUBUNIT 27); structural constituent of ribosome
>101411/1	single	single	Au9.Cre01.g035350.t1	single	Cre01.g035350.t1.1	1.3.1.38	acyl-CoA:NADP+ trans-2-oxidoreductase	Oxidoreductases; Acting on the CH-CH group of donors; With NAD+ or NADP+ as acceptor	GO:0008270|GO:0016491	zinc ion binding|oxidoreductase activity					11.8.07	lipid metabolism.''exotics'' (steroids, squalene etc).trans-2-enoyl-CoA reductase (NADPH)	PF08240,PF00107	PTHR11695	KOG0025	1.3.1.38	K07512	AT3G45770.1		oxidoreductase, zinc-binding dehydrogenase family protein	101411	e_gwH.1.159.1
>101411/2	single	single	Au9.Cre01.g035350.t1	single	Cre01.g035350.t1.1	1.3.1.38	acyl-CoA:NADP+ trans-2-oxidoreductase	Oxidoreductases; Acting on the CH-CH group of donors; With NAD+ or NADP+ as acceptor	GO:0008270|GO:0016491	zinc ion binding|oxidoreductase activity					11.8.07	lipid metabolism.''exotics'' (steroids, squalene etc).trans-2-enoyl-CoA reductase (NADPH)	PF08240,PF00107	PTHR11695	KOG0025	1.3.1.38	K07512	AT3G45770.1		oxidoreductase, zinc-binding dehydrogenase family protein	101411	e_gwH.1.159.1
>101411/3	single	single	Au9.Cre01.g035350.t1	single	Cre01.g035350.t1.1	1.3.1.38	acyl-CoA:NADP+ trans-2-oxidoreductase	Oxidoreductases; Acting on the CH-CH group of donors; With NAD+ or NADP+ as acceptor	GO:0008270|GO:0016491	zinc ion binding|oxidoreductase activity					11.8.07	lipid metabolism.''exotics'' (steroids, squalene etc).trans-2-enoyl-CoA reductase (NADPH)	PF08240,PF00107	PTHR11695	KOG0025	1.3.1.38	K07512	AT3G45770.1		oxidoreductase, zinc-binding dehydrogenase family protein	101411	e_gwH.1.159.1
>101443/1	single	single	Au9.Cre01.g015200.t1	single	Cre01.g015200.t1.1												PF00233	PTHR11347
>101443/2	single	single	Au9.Cre01.g015200.t1	single	Cre01.g015200.t1.1												PF00233	PTHR11347
>101443/3	single	single	Au9.Cre01.g015200.t1	single	Cre01.g015200.t1.1												PF00233	PTHR11347
>101516/1	single	single	Au9.Cre14.g619150.t1	single	Cre14.g619150.t1.1	1.3.5.1	succinate:ubiquinone oxidoreductase	Oxidoreductases; Acting on the CH-CH group of donors; With a quinone or related compound as acceptor							8.1.7	TCA / org. transformation.TCA.succinate dehydrogenase	PF00890	PTHR11632	KOG2404	1.3.5.1	K00234	AT5G66760.1	SDH1-1	SDH1-1; ATP binding / succinate dehydrogenase	195972	OVA_chlre3.1.134.1.1 {SDH1} succinate dehydrogenase subunit A; mitochondrial
>101516/2	single	single	Au9.Cre14.g619150.t1	single	Cre14.g619150.t1.1	1.3.5.1	succinate:ubiquinone oxidoreductase	Oxidoreductases; Acting on the CH-CH group of donors; With a quinone or related compound as acceptor							8.1.7	TCA / org. transformation.TCA.succinate dehydrogenase	PF00890	PTHR11632	KOG2404	1.3.5.1	K00234	AT5G66760.1	SDH1-1	SDH1-1; ATP binding / succinate dehydrogenase	195972	OVA_chlre3.1.134.1.1 {SDH1} succinate dehydrogenase subunit A; mitochondrial
>101516/3	single	single	Au9.Cre14.g619150.t1	single	Cre14.g619150.t1.1	1.3.5.1	succinate:ubiquinone oxidoreductase	Oxidoreductases; Acting on the CH-CH group of donors; With a quinone or related compound as acceptor							8.1.7	TCA / org. transformation.TCA.succinate dehydrogenase	PF00890	PTHR11632	KOG2404	1.3.5.1	K00234	AT5G66760.1	SDH1-1	SDH1-1; ATP binding / succinate dehydrogenase	195972	OVA_chlre3.1.134.1.1 {SDH1} succinate dehydrogenase subunit A; mitochondrial
>101519/1	single	single	Au9.Cre01.g014600.t1	single	Cre01.g014600.t1.1				GO:0004672|GO:0005524	protein kinase activity|ATP binding					29.4|29.4.1	protein.postranslational modification|protein.postranslational modification.kinase		PTHR11909				AT1G72710.1	CKL2	CKL2 (CASEIN KINASE 1-LIKE PROTEIN 2); ATP binding / kinase/ protein kinase/ protein serine/threonine kinase	101519	e_gwH.1.485.1
>101519/2	single	single	Au9.Cre01.g014600.t1	single	Cre01.g014600.t1.1				GO:0004672|GO:0005524	protein kinase activity|ATP binding					29.4|29.4.1	protein.postranslational modification|protein.postranslational modification.kinase		PTHR11909				AT1G72710.1	CKL2	CKL2 (CASEIN KINASE 1-LIKE PROTEIN 2); ATP binding / kinase/ protein kinase/ protein serine/threonine kinase	101519	e_gwH.1.485.1
>101519/3	single	single	Au9.Cre01.g014600.t1	single	Cre01.g014600.t1.1				GO:0004672|GO:0005524	protein kinase activity|ATP binding					29.4|29.4.1	protein.postranslational modification|protein.postranslational modification.kinase		PTHR11909				AT1G72710.1	CKL2	CKL2 (CASEIN KINASE 1-LIKE PROTEIN 2); ATP binding / kinase/ protein kinase/ protein serine/threonine kinase	101519	e_gwH.1.485.1
>101528/1	single	single	Au9.Cre01.g034400.t1	single	Cre01.g034400.t1.1	3.1.1.31	6-phospho-D-glucono-1,5-lactone lactonohydrolase	Hydrolases; Acting on ester bonds; Carboxylic-ester hydrolases			GO:0006098	pentose-phosphate shunt			7.1.02	OPP.oxidative PP.6-phosphogluconolactonase		PTHR11054	KOG3147	3.1.1.31	K01057	AT5G24400.1	emb2024	emb2024 (embryo defective 2024); 6-phosphogluconolactonase/ catalytic	101528	e_gwH.1.346.1 {PGLS}
>101528/2	single	single	Au9.Cre01.g034400.t1	single	Cre01.g034400.t1.1	3.1.1.31	6-phospho-D-glucono-1,5-lactone lactonohydrolase	Hydrolases; Acting on ester bonds; Carboxylic-ester hydrolases			GO:0006098	pentose-phosphate shunt			7.1.02	OPP.oxidative PP.6-phosphogluconolactonase		PTHR11054	KOG3147	3.1.1.31	K01057	AT5G24400.1	emb2024	emb2024 (embryo defective 2024); 6-phosphogluconolactonase/ catalytic	101528	e_gwH.1.346.1 {PGLS}
>101528/3	single	single	Au9.Cre01.g034400.t1	single	Cre01.g034400.t1.1	3.1.1.31	6-phospho-D-glucono-1,5-lactone lactonohydrolase	Hydrolases; Acting on ester bonds; Carboxylic-ester hydrolases			GO:0006098	pentose-phosphate shunt			7.1.02	OPP.oxidative PP.6-phosphogluconolactonase		PTHR11054	KOG3147	3.1.1.31	K01057	AT5G24400.1	emb2024	emb2024 (embryo defective 2024); 6-phosphogluconolactonase/ catalytic	101528	e_gwH.1.346.1 {PGLS}
>101543/1	single	single	Au9.Cre01.g050850.t1	single	Cre01.g050850.t1.1	3.1.3.16	phosphoprotein phosphohydrolase	Hydrolases; Acting on ester bonds; Phosphoric-monoester hydrolases							29.4	protein.postranslational modification	PF07646,PF01344,PF00149	PTHR11668	KOG0374	3.1.3.16	K01090	AT2G27210.1	BSL3	kelch repeat-containing serine/threonine phosphoesterase family protein	101543	e_gwH.1.558.1 {PKL1} Protein Phosphatase 1 beta with Kelch Like Repeat
>101543/2	single	single	Au9.Cre01.g050850.t1	single	Cre01.g050850.t1.1	3.1.3.16	phosphoprotein phosphohydrolase	Hydrolases; Acting on ester bonds; Phosphoric-monoester hydrolases							29.4	protein.postranslational modification	PF07646,PF01344,PF00149	PTHR11668	KOG0374	3.1.3.16	K01090	AT2G27210.1	BSL3	kelch repeat-containing serine/threonine phosphoesterase family protein	101543	e_gwH.1.558.1 {PKL1} Protein Phosphatase 1 beta with Kelch Like Repeat
>101543/3	single	single	Au9.Cre01.g050850.t1	single	Cre01.g050850.t1.1	3.1.3.16	phosphoprotein phosphohydrolase	Hydrolases; Acting on ester bonds; Phosphoric-monoester hydrolases							29.4	protein.postranslational modification	PF07646,PF01344,PF00149	PTHR11668	KOG0374	3.1.3.16	K01090	AT2G27210.1	BSL3	kelch repeat-containing serine/threonine phosphoesterase family protein	101543	e_gwH.1.558.1 {PKL1} Protein Phosphatase 1 beta with Kelch Like Repeat
>101586/1	single	single	Au9.Cre01.g028150.t1	single	Cre01.g028150.t1.1						GO:0006118	electron transport	GO:0005743	mitochondrial inner membrane			PF05347					AT1G76060.1	EMB1793	EMB1793 (EMBRYO DEFECTIVE 1793); catalytic	101586	e_gwH.1.744.1
>101586/2	single	single	Au9.Cre01.g028150.t1	single	Cre01.g028150.t1.1						GO:0006118	electron transport	GO:0005743	mitochondrial inner membrane			PF05347					AT1G76060.1	EMB1793	EMB1793 (EMBRYO DEFECTIVE 1793); catalytic	101586	e_gwH.1.744.1
>101586/3	single	single	Au9.Cre01.g028150.t1	single	Cre01.g028150.t1.1						GO:0006118	electron transport	GO:0005743	mitochondrial inner membrane			PF05347					AT1G76060.1	EMB1793	EMB1793 (EMBRYO DEFECTIVE 1793); catalytic	101586	e_gwH.1.744.1
>101588/1	single	single	Au9.Cre01.g044000.t1	single	Cre01.g044000.t1.1												PF04438	PTHR13093	KOG3362			AT5G37055.1	SEF	SEF (SERRATED LEAVES AND EARLY FLOWERING)	101588	e_gwH.1.736.1
>101588/2	single	single	Au9.Cre01.g044000.t1	single	Cre01.g044000.t1.1												PF04438	PTHR13093	KOG3362			AT5G37055.1	SEF	SEF (SERRATED LEAVES AND EARLY FLOWERING)	101588	e_gwH.1.736.1
>101588/3	single	single	Au9.Cre01.g044000.t1	single	Cre01.g044000.t1.1												PF04438	PTHR13093	KOG3362			AT5G37055.1	SEF	SEF (SERRATED LEAVES AND EARLY FLOWERING)	101588	e_gwH.1.736.1
>10159/1	single	single	Au9.Cre07.g328600.t1	single	Cre07.g328600.t1.1										29.5.11|27.3.67	protein.degradation.ubiquitin|RNA.regulation of transcription.putative transcription regulator	PF00400	PTHR15574				AT3G45620.1		transducin family protein / WD-40 repeat family protein	10159
>10159/2	single	single	Au9.Cre07.g328600.t1	single	Cre07.g328600.t1.1										29.5.11|27.3.67	protein.degradation.ubiquitin|RNA.regulation of transcription.putative transcription regulator	PF00400	PTHR15574				AT3G45620.1		transducin family protein / WD-40 repeat family protein	10159
>10159/3	single	none		none
>101592/1	single	none		none
>101592/2	single	none		none
>101592/3	single	none		none
>101593/1	single	single	Au9.Cre01.g031300.t1	single	Cre01.g031300.t1.1										30.3|29.4.1	signalling.calcium|protein.postranslational modification.kinase	PF00069	PTHR22982	KOG0032			AT5G04870.1	CPK1	CPK1 (CALCIUM DEPENDENT PROTEIN KINASE 1); calmodulin-dependent protein kinase/ kinase
>101593/2	single	single	Au9.Cre01.g031300.t1	single	Cre01.g031300.t1.1										30.3|29.4.1	signalling.calcium|protein.postranslational modification.kinase	PF00069	PTHR22982	KOG0032			AT5G04870.1	CPK1	CPK1 (CALCIUM DEPENDENT PROTEIN KINASE 1); calmodulin-dependent protein kinase/ kinase
>101593/3	single	single	Au9.Cre01.g031300.t1	single	Cre01.g031300.t1.1										30.3|29.4.1	signalling.calcium|protein.postranslational modification.kinase	PF00069	PTHR22982	KOG0032			AT5G04870.1	CPK1	CPK1 (CALCIUM DEPENDENT PROTEIN KINASE 1); calmodulin-dependent protein kinase/ kinase
>101596/1	single	single	Au9.Cre01.g021150.t1	single	Cre01.g021150.t1.1				GO:0008757|GO:0003723	S-adenosylmethionine-dependent methyltransferase activity|RNA binding	GO:0006396	RNA processing					PF05958	PTHR11061				AT3G21300.1		RNA methyltransferase family protein	101596	e_gwH.1.613.1 {TRM2C} tRNA (uracil-5-)-methyltransferase
>101596/2	single	single	Au9.Cre01.g021150.t1	single	Cre01.g021150.t1.1				GO:0008757|GO:0003723	S-adenosylmethionine-dependent methyltransferase activity|RNA binding	GO:0006396	RNA processing					PF05958	PTHR11061				AT3G21300.1		RNA methyltransferase family protein	101596	e_gwH.1.613.1 {TRM2C} tRNA (uracil-5-)-methyltransferase
>101596/3	single	single	Au9.Cre01.g021150.t1	single	Cre01.g021150.t1.1				GO:0008757|GO:0003723	S-adenosylmethionine-dependent methyltransferase activity|RNA binding	GO:0006396	RNA processing					PF05958	PTHR11061				AT3G21300.1		RNA methyltransferase family protein	101596	e_gwH.1.613.1 {TRM2C} tRNA (uracil-5-)-methyltransferase
>101608/1	single	single	Au9.Cre01.g052150.t1	single	Cre01.g052150.t1.1										31.1	cell.organisation	PF00023	PTHR18958	KOG4412			AT5G14230.1		protein binding	101608	e_gwH.1.28.1 {ANK2,FAP87} flagellar protein with ankyrin repeats
>101608/2	single	single	Au9.Cre01.g052150.t1	single	Cre01.g052150.t1.1										31.1	cell.organisation	PF00023	PTHR18958	KOG4412			AT5G14230.1		protein binding	101608	e_gwH.1.28.1 {ANK2,FAP87} flagellar protein with ankyrin repeats
>101608/3	single	single	Au9.Cre01.g052150.t1	single	Cre01.g052150.t1.1										31.1	cell.organisation	PF00023	PTHR18958	KOG4412			AT5G14230.1		protein binding	101608	e_gwH.1.28.1 {ANK2,FAP87} flagellar protein with ankyrin repeats
>101629/1	single	single	Au9.Cre01.g052000.t1	single	Cre01.g052000.t1.1										31.1	cell.organisation	PF02492,PF07683	PTHR13748				AT1G26520.1		unknown protein	101629	e_gwH.1.178.1
>101629/2	single	single	Au9.Cre01.g052000.t1	single	Cre01.g052000.t1.1										31.1	cell.organisation	PF02492,PF07683	PTHR13748				AT1G26520.1		unknown protein	101629	e_gwH.1.178.1
>101629/3	single	single	Au9.Cre01.g052000.t1	single	Cre01.g052000.t1.1										31.1	cell.organisation	PF02492,PF07683	PTHR13748				AT1G26520.1		unknown protein	101629	e_gwH.1.178.1
>101649/1	single	none		none
>101649/2	single	none		none
>101649/3	single	none		none
>101657/1	single	single	Au9.Cre01.g012200.t1	single	Cre01.g012200.t1.1										27.3.28|33.99	RNA.regulation of transcription.SBP,Squamosa promoter binding protein family|development.unspecified	PF00651,PF03110	PTHR23230				AT3G60030.1	SPL12	SPL12 (squamosa promoter-binding protein-like 12); transcription factor
>101657/2	single	single	Au9.Cre01.g012200.t1	single	Cre01.g012200.t1.1										27.3.28|33.99	RNA.regulation of transcription.SBP,Squamosa promoter binding protein family|development.unspecified	PF00651,PF03110	PTHR23230				AT3G60030.1	SPL12	SPL12 (squamosa promoter-binding protein-like 12); transcription factor
>101657/3	single	single	Au9.Cre01.g012200.t1	single	Cre01.g012200.t1.1										27.3.28|33.99	RNA.regulation of transcription.SBP,Squamosa promoter binding protein family|development.unspecified	PF00651,PF03110	PTHR23230				AT3G60030.1	SPL12	SPL12 (squamosa promoter-binding protein-like 12); transcription factor
>101662/1	single	single	Au9.Cre01.g021250.t1	single	Cre01.g021250.t1.1	4.3.2.1	2-(Nomega-L-arginino)succinate arginine-lyase (fumarate-forming)	Lyases; Carbon-nitrogen lyases; Amidine-lyases							13.1.2.3	amino acid metabolism.synthesis.glutamate family.arginine	PF00206	PTHR11444		4.3.2.1	K01755	AT5G10920.1		argininosuccinate lyase, putative / arginosuccinase, putative	101662	e_gwH.1.136.1 {ARG7} Argininosuccinate lyase
>101662/2	single	single	Au9.Cre01.g021250.t1	single	Cre01.g021250.t1.1	4.3.2.1	2-(Nomega-L-arginino)succinate arginine-lyase (fumarate-forming)	Lyases; Carbon-nitrogen lyases; Amidine-lyases							13.1.2.3	amino acid metabolism.synthesis.glutamate family.arginine	PF00206	PTHR11444		4.3.2.1	K01755	AT5G10920.1		argininosuccinate lyase, putative / arginosuccinase, putative	101662	e_gwH.1.136.1 {ARG7} Argininosuccinate lyase
>101662/3	single	single	Au9.Cre01.g021250.t1	single	Cre01.g021250.t1.1	4.3.2.1	2-(Nomega-L-arginino)succinate arginine-lyase (fumarate-forming)	Lyases; Carbon-nitrogen lyases; Amidine-lyases							13.1.2.3	amino acid metabolism.synthesis.glutamate family.arginine	PF00206	PTHR11444		4.3.2.1	K01755	AT5G10920.1		argininosuccinate lyase, putative / arginosuccinase, putative	101662	e_gwH.1.136.1 {ARG7} Argininosuccinate lyase
>101665/1	single	single	Au9.Cre01.g037400.t1	single	Cre01.g037400.t1.1	5.2.1.8	peptidylproline cis-trans-isomerase	Isomerases; cis-trans-Isomerases; cis-trans Isomerases (only sub-subclass identified to date)									PF00160,PF08231	PTHR11071	KOG0865	5.2.1.8	K01802	AT5G58710.1	ROC7	ROC7; peptidyl-prolyl cis-trans isomerase
>101665/2	single	single	Au9.Cre01.g037400.t1	single	Cre01.g037400.t1.1	5.2.1.8	peptidylproline cis-trans-isomerase	Isomerases; cis-trans-Isomerases; cis-trans Isomerases (only sub-subclass identified to date)									PF00160,PF08231	PTHR11071	KOG0865	5.2.1.8	K01802	AT5G58710.1	ROC7	ROC7; peptidyl-prolyl cis-trans isomerase
>101665/3	single	single	Au9.Cre01.g037400.t1	single	Cre01.g037400.t1.1	5.2.1.8	peptidylproline cis-trans-isomerase	Isomerases; cis-trans-Isomerases; cis-trans Isomerases (only sub-subclass identified to date)									PF00160,PF08231	PTHR11071	KOG0865	5.2.1.8	K01802	AT5G58710.1	ROC7	ROC7; peptidyl-prolyl cis-trans isomerase
>101671/1	single	single	Au9.Cre14.g621650.t1	single	Cre14.g621650.t1.1	2.3.1.39	malonyl-CoA:[acyl-carrier protein] S-malonyltransferase	Transferases; Acyltransferases; Transferring groups other than aminoacyl groups	GO:0016740	transferase activity	GO:0008152	metabolism			11.1.02	lipid metabolism.FA synthesis and FA elongation.Acetyl CoA Transacylase		PTHR10982	KOG2926	2.3.1.39	K00645	AT2G30200.1		binding / catalytic/ transferase	101671	e_gwH.1.614.1
>101671/2	single	single	Au9.Cre14.g621650.t1	single	Cre14.g621650.t1.1	2.3.1.39	malonyl-CoA:[acyl-carrier protein] S-malonyltransferase	Transferases; Acyltransferases; Transferring groups other than aminoacyl groups	GO:0016740	transferase activity	GO:0008152	metabolism			11.1.02	lipid metabolism.FA synthesis and FA elongation.Acetyl CoA Transacylase		PTHR10982	KOG2926	2.3.1.39	K00645	AT2G30200.1		binding / catalytic/ transferase	101671	e_gwH.1.614.1
>101671/3	single	none		none
>101710/1	single	single	Au9.Cre14.g620950.t1	single	Cre14.g620950.t1.1												PF04305	PTHR21496				AT1G06240.1		unknown protein	101710	e_gwH.1.673.1
>101710/2	single	single	Au9.Cre14.g620950.t1	single	Cre14.g620950.t1.1												PF04305	PTHR21496				AT1G06240.1		unknown protein	101710	e_gwH.1.673.1
>101710/3	single	single	Au9.Cre14.g620950.t1	single	Cre14.g620950.t1.1												PF04305	PTHR21496				AT1G06240.1		unknown protein	101710	e_gwH.1.673.1
>101817/1	single	single	Au9.Cre01.g043000.t1	single	Cre01.g043000.t1.1												PF04055					AT2G39670.1		radical SAM domain-containing protein
>101817/2	single	single	Au9.Cre01.g043000.t1	single	Cre01.g043000.t1.1												PF04055					AT2G39670.1		radical SAM domain-containing protein
>101817/3	single	single	Au9.Cre01.g043000.t1	single	Cre01.g043000.t1.1												PF04055					AT2G39670.1		radical SAM domain-containing protein
>101843/1	single	none		none
>101843/2	single	none		none
>101843/3	single	none		none
>101854/1	single	single	Au9.Cre01.g024300.t1	single	Cre01.g024300.t1.1												PF08969,PF01398	PTHR12947	KOG2880			AT1G48790.1		mov34 family protein
>101854/2	single	single	Au9.Cre01.g024300.t1	single	Cre01.g024300.t1.1												PF08969,PF01398	PTHR12947	KOG2880			AT1G48790.1		mov34 family protein
>101854/3	single	single	Au9.Cre01.g024300.t1	single	Cre01.g024300.t1.1												PF08969,PF01398	PTHR12947	KOG2880			AT1G48790.1		mov34 family protein
>101874/1	single	single	Au9.Cre01.g042850.t1	single	Cre01.g042850.t1.1										21.2	redox.ascorbate and glutathione	PF00173	PTHR10281				AT3G48890.1	MAPR3	ATMP2; heme binding
>101874/2	single	single	Au9.Cre01.g042850.t1	single	Cre01.g042850.t1.1										21.2	redox.ascorbate and glutathione	PF00173	PTHR10281				AT3G48890.1	MAPR3	ATMP2; heme binding
>101874/3	single	single	Au9.Cre01.g042850.t1	single	Cre01.g042850.t1.1										21.2	redox.ascorbate and glutathione	PF00173	PTHR10281				AT3G48890.1	MAPR3	ATMP2; heme binding
>101876/1	single	single	Au9.Cre01.g052350.t1	single	Cre01.g052350.t1.1				GO:0003723|GO:0003735	RNA binding|structural constituent of ribosome			GO:0005622|GO:0005840	intracellular|ribosome	29.2.1.1.3.2.020	protein.synthesis.ribosomal protein.prokaryotic.unknown organellar.50S subunit.L20	PF00453	PTHR10986	KOG4707		K02887	AT1G16740.1		ribosomal protein L20 family protein	101876	e_gwH.1.772.1 {MRPL20} Putative mitochondrial ribosomal protein L20, imported to mitochondria
>101876/2	single	single	Au9.Cre01.g052350.t1	single	Cre01.g052350.t1.1				GO:0003723|GO:0003735	RNA binding|structural constituent of ribosome			GO:0005622|GO:0005840	intracellular|ribosome	29.2.1.1.3.2.020	protein.synthesis.ribosomal protein.prokaryotic.unknown organellar.50S subunit.L20	PF00453	PTHR10986	KOG4707		K02887	AT1G16740.1		ribosomal protein L20 family protein	101876	e_gwH.1.772.1 {MRPL20} Putative mitochondrial ribosomal protein L20, imported to mitochondria
>101876/3	single	single	Au9.Cre01.g052350.t1	single	Cre01.g052350.t1.1				GO:0003723|GO:0003735	RNA binding|structural constituent of ribosome			GO:0005622|GO:0005840	intracellular|ribosome	29.2.1.1.3.2.020	protein.synthesis.ribosomal protein.prokaryotic.unknown organellar.50S subunit.L20	PF00453	PTHR10986	KOG4707		K02887	AT1G16740.1		ribosomal protein L20 family protein	101876	e_gwH.1.772.1 {MRPL20} Putative mitochondrial ribosomal protein L20, imported to mitochondria
>101882/1	single	single	Au9.Cre01.g041350.t1	single	Cre01.g041350.t1.1												PF10238	PTHR15967				AT5G08320.1		unknown protein
>101882/2	single	single	Au9.Cre01.g041350.t1	single	Cre01.g041350.t1.1												PF10238	PTHR15967				AT5G08320.1		unknown protein
>101882/3	single	single	Au9.Cre01.g041350.t1	single	Cre01.g041350.t1.1												PF10238	PTHR15967				AT5G08320.1		unknown protein
>101909/1	single	none		none
>101909/2	single	none		none
>101909/3	single	single	Au9.Cre01.g031900.t1	single	Cre01.g031900.t1.1										34.16	transport.ABC transporters and multidrug resistance systems	PF03109	PTHR10566				AT1G11390.1		ABC1 family protein
>101935/1	single	single	Au9.Cre14.g617650.t1	single	Cre14.g617650.t1.1												PF00233	PTHR11347
>101935/2	single	single	Au9.Cre14.g617650.t1	single	Cre14.g617650.t1.1												PF00233	PTHR11347
>101935/3	single	single	Au9.Cre14.g617650.t1	single	Cre14.g617650.t1.1												PF00233	PTHR11347
>101941/1	single	single	Au9.Cre01.g033950.t1	single	Cre01.g033950.t1.1												PF00929,PF06839	PTHR23044	KOG0542			AT3G15140.1		exonuclease family protein
>101941/2	single	single	Au9.Cre01.g033950.t1	single	Cre01.g033950.t1.1												PF00929,PF06839	PTHR23044	KOG0542			AT3G15140.1		exonuclease family protein
>101941/3	single	single	Au9.Cre01.g033950.t1	single	Cre01.g033950.t1.1												PF00929,PF06839	PTHR23044	KOG0542			AT3G15140.1		exonuclease family protein
>101947/1	single	multiple		multiple
>101947/2	single	multiple		multiple
>101947/3	single	multiple		multiple
>101965/1	single	single	Au9.Cre01.g045600.t1	single	Cre01.g045600.t1.1				GO:0008236|GO:0005044|GO:0004252|GO:0004289|GO:0008132|GO:0008243|GO:0008991	serine-type peptidase activity|scavenger receptor activity|serine-type endopeptidase activity|subtilase activity|pancreatic elastase activity|plasminogen activator activity|serine-type signal peptidase activity	GO:0006508	proteolysis and peptidolysis	GO:0016020	membrane	29.4|29.4.1	protein.postranslational modification|protein.postranslational modification.kinase	PF00294,PF00530,PF00069	PTHR19331	KOG2855			AT4G28706.2		pfkB-type carbohydrate kinase family protein	146819	Chlre2_kg.scaffold_1000643 speract/scavenger receptor cystein-rich (SRCR) family protein, transmembrane glycoprotein
>101965/2	none	none		none
>101965/3	single	single	Au9.Cre01.g045600.t1	single	Cre01.g045600.t1.1				GO:0008236|GO:0005044|GO:0004252|GO:0004289|GO:0008132|GO:0008243|GO:0008991	serine-type peptidase activity|scavenger receptor activity|serine-type endopeptidase activity|subtilase activity|pancreatic elastase activity|plasminogen activator activity|serine-type signal peptidase activity	GO:0006508	proteolysis and peptidolysis	GO:0016020	membrane	29.4|29.4.1	protein.postranslational modification|protein.postranslational modification.kinase	PF00294,PF00530,PF00069	PTHR19331	KOG2855			AT4G28706.2		pfkB-type carbohydrate kinase family protein	146819	Chlre2_kg.scaffold_1000643 speract/scavenger receptor cystein-rich (SRCR) family protein, transmembrane glycoprotein
>102075/1	single	single	Au9.Cre01.g017500.t1	single	Cre01.g017500.t1.1										29.5.11.4.2	protein.degradation.ubiquitin.E3.RING	PF01172,PF09377	PTHR10927	KOG2917			AT1G43860.1		transcription factor	102075	e_gwH.1.327.1
>102075/2	single	single	Au9.Cre01.g017500.t1	single	Cre01.g017500.t1.1										29.5.11.4.2	protein.degradation.ubiquitin.E3.RING	PF01172,PF09377	PTHR10927	KOG2917			AT1G43860.1		transcription factor	102075	e_gwH.1.327.1
>102075/3	single	single	Au9.Cre01.g017500.t1	single	Cre01.g017500.t1.1										29.5.11.4.2	protein.degradation.ubiquitin.E3.RING	PF01172,PF09377	PTHR10927	KOG2917			AT1G43860.1		transcription factor	102075	e_gwH.1.327.1
>102084/1	single	single	Au9.Cre01.g050050.t1	single	Cre01.g050050.t1.1										31.1	cell.organisation	PF00023	PTHR18958	KOG1709			AT5G65860.1		ankyrin repeat family protein	102084	e_gwH.1.212.1
>102084/2	single	single	Au9.Cre01.g050050.t1	single	Cre01.g050050.t1.1										31.1	cell.organisation	PF00023	PTHR18958	KOG1709			AT5G65860.1		ankyrin repeat family protein	102084	e_gwH.1.212.1
>102084/3	single	single	Au9.Cre01.g050050.t1	single	Cre01.g050050.t1.1										31.1	cell.organisation	PF00023	PTHR18958	KOG1709			AT5G65860.1		ankyrin repeat family protein	102084	e_gwH.1.212.1
>102098/1	single	single	Au9.Cre01.g046550.t1	single	Cre01.g046550.t1.1										29.8	protein.assembly and cofactor ligation	PF01883					AT3G24430.1	HCF101	HCF101 (HIGH-CHLOROPHYLL-FLUORESCENCE 101); ATP binding
>102098/2	single	single	Au9.Cre01.g046550.t1	single	Cre01.g046550.t1.1										29.8	protein.assembly and cofactor ligation	PF01883					AT3G24430.1	HCF101	HCF101 (HIGH-CHLOROPHYLL-FLUORESCENCE 101); ATP binding
>102098/3	single	single	Au9.Cre01.g046550.t1	single	Cre01.g046550.t1.1										29.8	protein.assembly and cofactor ligation	PF01883					AT3G24430.1	HCF101	HCF101 (HIGH-CHLOROPHYLL-FLUORESCENCE 101); ATP binding
>102099/1	single	single	Au9.Cre14.g620350.t1	single	Cre14.g620350.t1.1	3.5.4.25	GTP 7,8-8,9-dihydrolase (diphosphate-forming)	Hydrolases; Acting on carbon-nitrogen bonds, other than peptide bonds; In cyclic amidines	GO:0008686	3,4-dihydroxy-2-butanone-4-phosphate synthase activity	GO:0009231	riboflavin biosynthesis			18.3	Co-factor and vitamine metabolism.riboflavin	PF00926,PF00925	PTHR21327	KOG1284	3.5.4.25	K02858	AT5G64300.1	GCH	ATGCH; 3,4-dihydroxy-2-butanone-4-phosphate synthase/ GTP cyclohydrolase II	102099	e_gwH.1.174.1 {GCHII/DBPS} Putative Bifunctional GTP cyclohydrolase II/3,4-dihydroxy-2butanone-4-phosphate synthase
>102099/2	single	single	Au9.Cre14.g620350.t1	single	Cre14.g620350.t1.1	3.5.4.25	GTP 7,8-8,9-dihydrolase (diphosphate-forming)	Hydrolases; Acting on carbon-nitrogen bonds, other than peptide bonds; In cyclic amidines	GO:0008686	3,4-dihydroxy-2-butanone-4-phosphate synthase activity	GO:0009231	riboflavin biosynthesis			18.3	Co-factor and vitamine metabolism.riboflavin	PF00926,PF00925	PTHR21327	KOG1284	3.5.4.25	K02858	AT5G64300.1	GCH	ATGCH; 3,4-dihydroxy-2-butanone-4-phosphate synthase/ GTP cyclohydrolase II	102099	e_gwH.1.174.1 {GCHII/DBPS} Putative Bifunctional GTP cyclohydrolase II/3,4-dihydroxy-2butanone-4-phosphate synthase
>102099/3	single	single	Au9.Cre14.g620350.t1	single	Cre14.g620350.t1.1	3.5.4.25	GTP 7,8-8,9-dihydrolase (diphosphate-forming)	Hydrolases; Acting on carbon-nitrogen bonds, other than peptide bonds; In cyclic amidines	GO:0008686	3,4-dihydroxy-2-butanone-4-phosphate synthase activity	GO:0009231	riboflavin biosynthesis			18.3	Co-factor and vitamine metabolism.riboflavin	PF00926,PF00925	PTHR21327	KOG1284	3.5.4.25	K02858	AT5G64300.1	GCH	ATGCH; 3,4-dihydroxy-2-butanone-4-phosphate synthase/ GTP cyclohydrolase II	102099	e_gwH.1.174.1 {GCHII/DBPS} Putative Bifunctional GTP cyclohydrolase II/3,4-dihydroxy-2butanone-4-phosphate synthase
>102200/1	single	single	Au9.Cre12.g531700.t1	single	Cre12.g531700.t1.1	3.5.4.6	AMP aminohydrolase	Hydrolases; Acting on carbon-nitrogen bonds, other than peptide bonds; In cyclic amidines	GO:0019239	deaminase activity	GO:0009168	purine ribonucleoside monophosphate biosynthesis			23.2	nucleotide metabolism.degradation	PF00962	PTHR11359	KOG1096	3.5.4.6	K01490	AT2G38280.1	FAC1	FAC1 (EMBRYONIC FACTOR1); AMP deaminase	102200	e_gwH.18.22.1
>102200/2	single	single	Au9.Cre12.g531700.t1	single	Cre12.g531700.t1.1	3.5.4.6	AMP aminohydrolase	Hydrolases; Acting on carbon-nitrogen bonds, other than peptide bonds; In cyclic amidines	GO:0019239	deaminase activity	GO:0009168	purine ribonucleoside monophosphate biosynthesis			23.2	nucleotide metabolism.degradation	PF00962	PTHR11359	KOG1096	3.5.4.6	K01490	AT2G38280.1	FAC1	FAC1 (EMBRYONIC FACTOR1); AMP deaminase	102200	e_gwH.18.22.1
>102200/3	single	single	Au9.Cre12.g531700.t1	single	Cre12.g531700.t1.1	3.5.4.6	AMP aminohydrolase	Hydrolases; Acting on carbon-nitrogen bonds, other than peptide bonds; In cyclic amidines	GO:0019239	deaminase activity	GO:0009168	purine ribonucleoside monophosphate biosynthesis			23.2	nucleotide metabolism.degradation	PF00962	PTHR11359	KOG1096	3.5.4.6	K01490	AT2G38280.1	FAC1	FAC1 (EMBRYONIC FACTOR1); AMP deaminase	102200	e_gwH.18.22.1
>102205/1	multiple	multiple		multiple
>102205/2	multiple	multiple		multiple
>102205/3	multiple	multiple		multiple
>102238/1	single	single	Au9.Cre13.g592000.t1	single	Cre13.g592000.t1.1										29.4	protein.postranslational modification	PF00069,PF07714	PTHR22982	KOG0032			AT3G01090.1	AKIN10	AKIN10 (Arabidopsis SNF1 kinase homolog 10); protein binding / protein kinase
>102238/2	single	single	Au9.Cre13.g592000.t1	single	Cre13.g592000.t1.1										29.4	protein.postranslational modification	PF00069,PF07714	PTHR22982	KOG0032			AT3G01090.1	AKIN10	AKIN10 (Arabidopsis SNF1 kinase homolog 10); protein binding / protein kinase
>102238/3	single	none		none
>102299/1	single	single	Au9.Cre12.g531900.t1	single	Cre12.g531900.t1.1				GO:0010181	FMN binding	GO:0006118	electron transport					PF00753,PF00258,PF01613								102299	e_gwH.18.40.1 putative flavodoxin-like protein
>102299/2	single	single	Au9.Cre12.g531900.t1	single	Cre12.g531900.t1.1				GO:0010181	FMN binding	GO:0006118	electron transport					PF00753,PF00258,PF01613								102299	e_gwH.18.40.1 putative flavodoxin-like protein
>102299/3	single	none		none
>102300/1	single	single	Au9.Cre12.g538300.t1	none
>102300/2	single	single	Au9.Cre12.g538300.t1	none
>102300/3	single	single	Au9.Cre12.g538300.t1	none
>102309/1	single	single	Au9.Cre12.g535550.t1	single	Cre12.g535550.t1.1												PF00561	PTHR10992	KOG4667		K06889	AT3G47560.1		esterase/lipase/thioesterase family protein	102309	e_gwH.18.100.1
>102309/2	single	single	Au9.Cre12.g535550.t1	single	Cre12.g535550.t1.1												PF00561	PTHR10992	KOG4667		K06889	AT3G47560.1		esterase/lipase/thioesterase family protein	102309	e_gwH.18.100.1
>102309/3	single	single	Au9.Cre12.g535550.t1	single	Cre12.g535550.t1.1												PF00561	PTHR10992	KOG4667		K06889	AT3G47560.1		esterase/lipase/thioesterase family protein	102309	e_gwH.18.100.1
>102338/1	single	single	Au9.Cre12.g531550.t1	single	Cre12.g531550.t1.1				GO:0003743	translation initiation factor activity					29.2.3	protein.synthesis.initiation	PF01873	PTHR23001	KOG2768		K03238	AT5G20920.1	EIF2 BETA	EIF2 BETA; translation initiation factor	102338	e_gwH.18.127.1 {IF2Be}
>102338/2	single	single	Au9.Cre12.g531550.t1	single	Cre12.g531550.t1.1				GO:0003743	translation initiation factor activity					29.2.3	protein.synthesis.initiation	PF01873	PTHR23001	KOG2768		K03238	AT5G20920.1	EIF2 BETA	EIF2 BETA; translation initiation factor	102338	e_gwH.18.127.1 {IF2Be}
>102338/3	single	single	Au9.Cre12.g531550.t1	single	Cre12.g531550.t1.1				GO:0003743	translation initiation factor activity					29.2.3	protein.synthesis.initiation	PF01873	PTHR23001	KOG2768		K03238	AT5G20920.1	EIF2 BETA	EIF2 BETA; translation initiation factor	102338	e_gwH.18.127.1 {IF2Be}
>102339/1	single	single	Au9.Cre12.g537500.t1	single	Cre12.g537500.t1.1										30.4	signalling.phosphinositides	PF02383	PTHR11200				AT1G22620.1	ATSAC1	ATSAC1 (suppressor of actin 1); phosphatidylinositol-4,5-bisphosphate 5-phosphatase
>102339/2	single	single	Au9.Cre12.g537500.t1	single	Cre12.g537500.t1.1										30.4	signalling.phosphinositides	PF02383	PTHR11200				AT1G22620.1	ATSAC1	ATSAC1 (suppressor of actin 1); phosphatidylinositol-4,5-bisphosphate 5-phosphatase
>102339/3	single	none		none
>102354/1	single	single	Au9.Cre13.g591400.t1	single	Cre13.g591400.t1.1										18.4.01	Co-factor and vitamine metabolism.pantothenate.branched-chain amino acid aminotransferase	PF03630,PF01937	PTHR12280	KOG4584			AT4G32180.1	ATPANK2	ATPANK2 (PANTOTHENATE KINASE 2); pantothenate kinase	102354	e_gwH.18.25.1
>102354/2	single	single	Au9.Cre13.g591400.t1	single	Cre13.g591400.t1.1										18.4.01	Co-factor and vitamine metabolism.pantothenate.branched-chain amino acid aminotransferase	PF03630,PF01937	PTHR12280	KOG4584			AT4G32180.1	ATPANK2	ATPANK2 (PANTOTHENATE KINASE 2); pantothenate kinase	102354	e_gwH.18.25.1
>102354/3	single	none		none
>102417/1	single	single	Au9.Cre12.g538950.t1	single	Cre12.g538950.t1.1													PTHR13609				AT5G45740.1		unknown protein	102417	e_gwH.18.212.1
>102417/2	single	single	Au9.Cre12.g538950.t1	single	Cre12.g538950.t1.1													PTHR13609				AT5G45740.1		unknown protein	102417	e_gwH.18.212.1
>102417/3	single	single	Au9.Cre12.g538950.t1	single	Cre12.g538950.t1.1													PTHR13609				AT5G45740.1		unknown protein	102417	e_gwH.18.212.1
>102428/1	single	single	Au9.Cre12.g538100.t1	single	Cre12.g538100.t1.1										26.9	misc.glutathione S transferases	PF00043	PTHR11260	KOG2903		K07393	AT4G19880.1		unknown protein	102428	e_gwH.18.93.1
>102428/2	single	single	Au9.Cre12.g538100.t1	single	Cre12.g538100.t1.1										26.9	misc.glutathione S transferases	PF00043	PTHR11260	KOG2903		K07393	AT4G19880.1		unknown protein	102428	e_gwH.18.93.1
>102428/3	single	single	Au9.Cre12.g538100.t1	single	Cre12.g538100.t1.1										26.9	misc.glutathione S transferases	PF00043	PTHR11260	KOG2903		K07393	AT4G19880.1		unknown protein	102428	e_gwH.18.93.1
>102433/1	single	none		none
>102433/2	single	none		none
>102433/3	single	none		none
>102445/1	multiple	none		none
>102445/2	multiple	none		none
>102445/3	multiple	single	Au9.Cre03.g203600.t1	single	Cre03.g203600.t1.1										11.9.3.03	lipid metabolism.lipid degradation.lysophospholipases.glycerophosphodiester phosphodiesterase	PF03009	PTHR22958			K06867	AT3G02040.1	SRG3	SRG3 (senescence-related gene 3); glycerophosphodiester phosphodiesterase/ phosphoric diester hydrolase	206119
>102475/1	single	single	Au9.Cre03.g200600.t1	single	Cre03.g200600.t1.1										31.1	cell.organisation	PF02370,PF00225	PTHR16012	KOG0239			AT4G21270.1	ATK1	ATK1 (ARABIDOPSIS THALIANA KINESIN 1); microtubule motor/ minus-end-directed microtubule motor
>102475/2	single	single	Au9.Cre03.g200600.t1	single	Cre03.g200600.t1.1										31.1	cell.organisation	PF02370,PF00225	PTHR16012	KOG0239			AT4G21270.1	ATK1	ATK1 (ARABIDOPSIS THALIANA KINESIN 1); microtubule motor/ minus-end-directed microtubule motor
>102475/3	single	single	Au9.Cre03.g200600.t1	single	Cre03.g200600.t1.1										31.1	cell.organisation	PF02370,PF00225	PTHR16012	KOG0239			AT4G21270.1	ATK1	ATK1 (ARABIDOPSIS THALIANA KINESIN 1); microtubule motor/ minus-end-directed microtubule motor
>102512/1	single	single	Au9.Cre03.g208050.t1	single	Cre03.g208050.t1.1	4.2.1.-		Lyases; Carbon-oxygen lyases; Hydro-lyases	GO:0003824|GO:0016836|GO:0008659|GO:0018128|GO:0018135|GO:0018807|GO:0018808|GO:0018809|GO:0018810|GO:0018811|GO:0018812|GO:0018813|GO:0018814|GO:0018815|GO:0018816|GO:0018817|GO:0018818|GO:0019171	catalytic activity|hydro-lyase activity|(3R)-hydroxymyristoyl-[acyl-carrier protein] dehydratase activity|peptidyl-serine cyclase activity|peptidyl-cysteine cyclase activity|6-hydroxycyclohex-1-ene-1-carboxyl-CoA hydratase activity|cis-4-(1'-hydroxynaphth-2'-yl)-2-oxobut-3-enoate hydratase-aldolase activity|E-phenylitaconyl-CoA hydratase activity|trans-4-[2-(3-hydroxy)-thionaphthenyl]-2-oxo-3-but…	GO:0006633	fatty acid biosynthesis	GO:0005737	cytoplasm	11.1.05	lipid metabolism.FA synthesis and FA elongation.beta hydroxyacyl ACP dehydratase	PF07977			4.2.1.-	K02372	AT5G10160.1		beta-hydroxyacyl-ACP dehydratase, putative	102512	e_gwH.19.144.1
>102512/2	single	single	Au9.Cre03.g208050.t1	single	Cre03.g208050.t1.1	4.2.1.-		Lyases; Carbon-oxygen lyases; Hydro-lyases	GO:0003824|GO:0016836|GO:0008659|GO:0018128|GO:0018135|GO:0018807|GO:0018808|GO:0018809|GO:0018810|GO:0018811|GO:0018812|GO:0018813|GO:0018814|GO:0018815|GO:0018816|GO:0018817|GO:0018818|GO:0019171	catalytic activity|hydro-lyase activity|(3R)-hydroxymyristoyl-[acyl-carrier protein] dehydratase activity|peptidyl-serine cyclase activity|peptidyl-cysteine cyclase activity|6-hydroxycyclohex-1-ene-1-carboxyl-CoA hydratase activity|cis-4-(1'-hydroxynaphth-2'-yl)-2-oxobut-3-enoate hydratase-aldolase activity|E-phenylitaconyl-CoA hydratase activity|trans-4-[2-(3-hydroxy)-thionaphthenyl]-2-oxo-3-but…	GO:0006633	fatty acid biosynthesis	GO:0005737	cytoplasm	11.1.05	lipid metabolism.FA synthesis and FA elongation.beta hydroxyacyl ACP dehydratase	PF07977			4.2.1.-	K02372	AT5G10160.1		beta-hydroxyacyl-ACP dehydratase, putative	102512	e_gwH.19.144.1
>102512/3	single	single	Au9.Cre03.g208050.t1	single	Cre03.g208050.t1.1	4.2.1.-		Lyases; Carbon-oxygen lyases; Hydro-lyases	GO:0003824|GO:0016836|GO:0008659|GO:0018128|GO:0018135|GO:0018807|GO:0018808|GO:0018809|GO:0018810|GO:0018811|GO:0018812|GO:0018813|GO:0018814|GO:0018815|GO:0018816|GO:0018817|GO:0018818|GO:0019171	catalytic activity|hydro-lyase activity|(3R)-hydroxymyristoyl-[acyl-carrier protein] dehydratase activity|peptidyl-serine cyclase activity|peptidyl-cysteine cyclase activity|6-hydroxycyclohex-1-ene-1-carboxyl-CoA hydratase activity|cis-4-(1'-hydroxynaphth-2'-yl)-2-oxobut-3-enoate hydratase-aldolase activity|E-phenylitaconyl-CoA hydratase activity|trans-4-[2-(3-hydroxy)-thionaphthenyl]-2-oxo-3-but…	GO:0006633	fatty acid biosynthesis	GO:0005737	cytoplasm	11.1.05	lipid metabolism.FA synthesis and FA elongation.beta hydroxyacyl ACP dehydratase	PF07977			4.2.1.-	K02372	AT5G10160.1		beta-hydroxyacyl-ACP dehydratase, putative	102512	e_gwH.19.144.1
>102527/1	single	single	Au9.Cre03.g194300.t1	single	Cre03.g194300.t1.1												PF00494	PTHR21181:SF4	KOG4411			AT1G62730.1		transferase	102527	e_gwH.19.131.1
>102527/2	single	none		none
>102527/3	single	single	Au9.Cre03.g194300.t1	single	Cre03.g194300.t1.1												PF00494	PTHR21181:SF4	KOG4411			AT1G62730.1		transferase	102527	e_gwH.19.131.1
>102541/1	single	single	Au9.Cre03.g194100.t1	single	Cre03.g194100.t1.1	2.7.11.25	ATP:protein phosphotransferase (MAPKKKK-activated)	Transferases; Transferring phosphorus-containing groups; Protein-serine/threonine kinases							29.4|30.6	protein.postranslational modification|signalling.MAP kinases	PF07714,PF00069	PTHR23257	KOG0192	2.7.11.25	K04424	AT1G73660.1		protein kinase family protein
>102541/2	single	single	Au9.Cre03.g194100.t1	single	Cre03.g194100.t1.1	2.7.11.25	ATP:protein phosphotransferase (MAPKKKK-activated)	Transferases; Transferring phosphorus-containing groups; Protein-serine/threonine kinases							29.4|30.6	protein.postranslational modification|signalling.MAP kinases	PF07714,PF00069	PTHR23257	KOG0192	2.7.11.25	K04424	AT1G73660.1		protein kinase family protein
>102541/3	single	single	Au9.Cre03.g194100.t1	single	Cre03.g194100.t1.1	2.7.11.25	ATP:protein phosphotransferase (MAPKKKK-activated)	Transferases; Transferring phosphorus-containing groups; Protein-serine/threonine kinases							29.4|30.6	protein.postranslational modification|signalling.MAP kinases	PF07714,PF00069	PTHR23257	KOG0192	2.7.11.25	K04424	AT1G73660.1		protein kinase family protein
>102571/1	single	none		none
>102571/2	single	none		none
>102571/3	single	none		none
>102612/1	single	single	Au9.Cre03.g204800.t1	single	Cre03.g204800.t1.1				GO:0005524|GO:0015446	ATP binding|arsenite-transporting ATPase activity	GO:0006820	anion transport	GO:0016020	membrane	34.18.1	transport.unspecified anions.arsenite-transporting ATPase	PF02374	PTHR10803	KOG2825			AT1G01910.1		anion-transporting ATPase, putative	102612	e_gwH.19.74.1
>102612/2	single	single	Au9.Cre03.g204800.t1	single	Cre03.g204800.t1.1				GO:0005524|GO:0015446	ATP binding|arsenite-transporting ATPase activity	GO:0006820	anion transport	GO:0016020	membrane	34.18.1	transport.unspecified anions.arsenite-transporting ATPase	PF02374	PTHR10803	KOG2825			AT1G01910.1		anion-transporting ATPase, putative	102612	e_gwH.19.74.1
>102612/3	single	single	Au9.Cre03.g204800.t1	single	Cre03.g204800.t1.1				GO:0005524|GO:0015446	ATP binding|arsenite-transporting ATPase activity	GO:0006820	anion transport	GO:0016020	membrane	34.18.1	transport.unspecified anions.arsenite-transporting ATPase	PF02374	PTHR10803	KOG2825			AT1G01910.1		anion-transporting ATPase, putative	102612	e_gwH.19.74.1
>102631/1	single	none		none
>102631/2	single	none		none
>102631/3	single	single	Au9.Cre03.g194650.t1	single	Cre03.g194650.t1.1										33.99	development.unspecified	PF00561	PTHR10794			K07019	AT1G34340.1		esterase/lipase/thioesterase family protein	102631	e_gwH.19.61.1
>102648/1	single	single	Au9.Cre03.g200200.t1	single	Cre03.g200200.t1.1												PF00069,PF07714	PTHR11295	KOG0593			AT4G19110.2		protein kinase, putative
>102648/2	single	single	Au9.Cre03.g200200.t1	single	Cre03.g200200.t1.1												PF00069,PF07714	PTHR11295	KOG0593			AT4G19110.2		protein kinase, putative
>102648/3	single	single	Au9.Cre03.g200200.t1	single	Cre03.g200200.t1.1												PF00069,PF07714	PTHR11295	KOG0593			AT4G19110.2		protein kinase, putative
>102649/1	single	none		none
>102649/2	single	single	Au9.Cre03.g197500.t1	single	Cre03.g197500.t1.1												PF00036	PTHR10891	KOG0027			AT1G24620.1		polcalcin, putative / calcium-binding pollen allergen, putative
>102649/3	single	single	Au9.Cre03.g197500.t1	single	Cre03.g197500.t1.1												PF00036	PTHR10891	KOG0027			AT1G24620.1		polcalcin, putative / calcium-binding pollen allergen, putative
>102723/1	single	none		none
>102723/2	single	none		none
>102723/3	single	none		none
>102759/1	single	single	Au9.Cre14.g628200.t1	single	Cre14.g628200.t1.1										29.4	protein.postranslational modification	PF00069,PF07714	PTHR23257	KOG0192			AT5G03730.1	CTR1	CTR1 (CONSTITUTIVE TRIPLE RESPONSE 1); kinase/ protein binding / protein serine/threonine kinase/ protein serine/threonine/tyrosine kinase
>102759/2	single	single	Au9.Cre14.g628200.t1	single	Cre14.g628200.t1.1										29.4	protein.postranslational modification	PF00069,PF07714	PTHR23257	KOG0192			AT5G03730.1	CTR1	CTR1 (CONSTITUTIVE TRIPLE RESPONSE 1); kinase/ protein binding / protein serine/threonine kinase/ protein serine/threonine/tyrosine kinase
>102759/3	single	single	Au9.Cre14.g628200.t1	single	Cre14.g628200.t1.1										29.4	protein.postranslational modification	PF00069,PF07714	PTHR23257	KOG0192			AT5G03730.1	CTR1	CTR1 (CONSTITUTIVE TRIPLE RESPONSE 1); kinase/ protein binding / protein serine/threonine kinase/ protein serine/threonine/tyrosine kinase
>102762/1	single	single	Au9.Cre14.g628000.t1	single	Cre14.g628000.t1.1	2.1.1.61	S-adenosyl-L-methionine:tRNA (5-methylaminomethyl-2-thio-uridylate)-methyltransferase	Transferases; Transferring one-carbon groups; Methyltransferases	GO:0004808	tRNA (5-methylaminomethyl-2-thiouridylate)-methyltransferase activity			GO:0005737	cytoplasm			PF03054	PTHR11933		2.1.1.61	K00566	AT1G51310.1		tRNA (5-methylaminomethyl-2-thiouridylate)-methyltransferase	102762	e_gwH.17.116.1
>102762/2	single	single	Au9.Cre14.g628000.t1	single	Cre14.g628000.t1.1	2.1.1.61	S-adenosyl-L-methionine:tRNA (5-methylaminomethyl-2-thio-uridylate)-methyltransferase	Transferases; Transferring one-carbon groups; Methyltransferases	GO:0004808	tRNA (5-methylaminomethyl-2-thiouridylate)-methyltransferase activity			GO:0005737	cytoplasm			PF03054	PTHR11933		2.1.1.61	K00566	AT1G51310.1		tRNA (5-methylaminomethyl-2-thiouridylate)-methyltransferase	102762	e_gwH.17.116.1
>102762/3	single	single	Au9.Cre14.g628000.t1	single	Cre14.g628000.t1.1	2.1.1.61	S-adenosyl-L-methionine:tRNA (5-methylaminomethyl-2-thio-uridylate)-methyltransferase	Transferases; Transferring one-carbon groups; Methyltransferases	GO:0004808	tRNA (5-methylaminomethyl-2-thiouridylate)-methyltransferase activity			GO:0005737	cytoplasm			PF03054	PTHR11933		2.1.1.61	K00566	AT1G51310.1		tRNA (5-methylaminomethyl-2-thiouridylate)-methyltransferase	102762	e_gwH.17.116.1
>102784/1	single	single	Au9.Cre14.g623650.t1	single	Cre14.g623650.t1.1				GO:0008270|GO:0016491	zinc ion binding|oxidoreductase activity					16.2.1.010	secondary metabolism.phenylpropanoids.lignin biosynthesis.CAD	PF08240,PF00107	PTHR11695	KOG0023			AT4G37980.1	ELI3-1	ELI3-1 (ELICITOR-ACTIVATED GENE 3-1); binding / catalytic/ oxidoreductase/ zinc ion binding	102784	e_gwH.17.44.1
>102784/2	single	single	Au9.Cre14.g623650.t1	single	Cre14.g623650.t1.1				GO:0008270|GO:0016491	zinc ion binding|oxidoreductase activity					16.2.1.010	secondary metabolism.phenylpropanoids.lignin biosynthesis.CAD	PF08240,PF00107	PTHR11695	KOG0023			AT4G37980.1	ELI3-1	ELI3-1 (ELICITOR-ACTIVATED GENE 3-1); binding / catalytic/ oxidoreductase/ zinc ion binding	102784	e_gwH.17.44.1
>102784/3	single	single	Au9.Cre14.g623650.t1	single	Cre14.g623650.t1.1				GO:0008270|GO:0016491	zinc ion binding|oxidoreductase activity					16.2.1.010	secondary metabolism.phenylpropanoids.lignin biosynthesis.CAD	PF08240,PF00107	PTHR11695	KOG0023			AT4G37980.1	ELI3-1	ELI3-1 (ELICITOR-ACTIVATED GENE 3-1); binding / catalytic/ oxidoreductase/ zinc ion binding	102784	e_gwH.17.44.1
>102803/1	single	single	Au9.Cre14.g626950.t1	single	Cre14.g626950.t1.1				GO:0016779	nucleotidyltransferase activity	GO:0009058	biosynthesis					PF01467	PTHR12039	KOG3199			AT5G55810.1	AtNMNAT	AtNMNAT (A. thaliana nicotinate/nicotinamide mononucleotide adenyltransferase); nicotinamide-nucleotide adenylyltransferase/ nicotinate-nucleotide adenylyltransferase	102803	e_gwH.17.63.1
>102803/2	single	single	Au9.Cre14.g626950.t1	single	Cre14.g626950.t1.1				GO:0016779	nucleotidyltransferase activity	GO:0009058	biosynthesis					PF01467	PTHR12039	KOG3199			AT5G55810.1	AtNMNAT	AtNMNAT (A. thaliana nicotinate/nicotinamide mononucleotide adenyltransferase); nicotinamide-nucleotide adenylyltransferase/ nicotinate-nucleotide adenylyltransferase	102803	e_gwH.17.63.1
>102803/3	single	none		none
>102889/1	single	single	Au9.Cre12.g556600.t1	single	Cre12.g556600.t1.1				GO:0016491|GO:0008886	oxidoreductase activity|glyceraldehyde-3-phosphate dehydrogenase (NADP+) activity	GO:0008152	metabolism			1.3.4	PS.calvin cycle.GAP	PF00171	PTHR11699	KOG2450			AT2G24270.1	ALDH11A3	ALDH11A3; 3-chloroallyl aldehyde dehydrogenase/ glyceraldehyde-3-phosphate dehydrogenase (NADP+)	102889	e_gwH.20.42.1 {GAPN1} Glyceraldehyde 3-phosphate dehydrogenase, nonphosphorylating
>102889/2	single	single	Au9.Cre12.g556600.t1	single	Cre12.g556600.t1.1				GO:0016491|GO:0008886	oxidoreductase activity|glyceraldehyde-3-phosphate dehydrogenase (NADP+) activity	GO:0008152	metabolism			1.3.4	PS.calvin cycle.GAP	PF00171	PTHR11699	KOG2450			AT2G24270.1	ALDH11A3	ALDH11A3; 3-chloroallyl aldehyde dehydrogenase/ glyceraldehyde-3-phosphate dehydrogenase (NADP+)	102889	e_gwH.20.42.1 {GAPN1} Glyceraldehyde 3-phosphate dehydrogenase, nonphosphorylating
>102889/3	single	single	Au9.Cre12.g556600.t1	single	Cre12.g556600.t1.1				GO:0016491|GO:0008886	oxidoreductase activity|glyceraldehyde-3-phosphate dehydrogenase (NADP+) activity	GO:0008152	metabolism			1.3.4	PS.calvin cycle.GAP	PF00171	PTHR11699	KOG2450			AT2G24270.1	ALDH11A3	ALDH11A3; 3-chloroallyl aldehyde dehydrogenase/ glyceraldehyde-3-phosphate dehydrogenase (NADP+)	102889	e_gwH.20.42.1 {GAPN1} Glyceraldehyde 3-phosphate dehydrogenase, nonphosphorylating
>102892/1	single	single	Au9.Cre12.g542550.t1	single	Cre12.g542550.t1.1										30.1|27.3.99	signalling.in sugar and nutrient physiology|RNA.regulation of transcription.unclassified	PF01529,PF00497,PF00060	PTHR18966			K05198	AT1G05200.1	ATGLR3.4	ATGLR3.4; intracellular ligand-gated ion channel
>102892/2	single	single	Au9.Cre12.g542550.t1	single	Cre12.g542550.t1.1										30.1|27.3.99	signalling.in sugar and nutrient physiology|RNA.regulation of transcription.unclassified	PF01529,PF00497,PF00060	PTHR18966			K05198	AT1G05200.1	ATGLR3.4	ATGLR3.4; intracellular ligand-gated ion channel
>102892/3	single	single	Au9.Cre12.g542550.t1	single	Cre12.g542550.t1.1										30.1|27.3.99	signalling.in sugar and nutrient physiology|RNA.regulation of transcription.unclassified	PF01529,PF00497,PF00060	PTHR18966			K05198	AT1G05200.1	ATGLR3.4	ATGLR3.4; intracellular ligand-gated ion channel
>102893/1	single	single	Au9.Cre12.g551850.t1	single	Cre12.g551850.t1.1				GO:0005489|GO:0016491|GO:0010181	electron transporter activity|oxidoreductase activity|FMN binding	GO:0006118	electron transport			26.01|16.2	misc.misc2|secondary metabolism.phenylpropanoids	PF00258,PF00667,PF00175	PTHR19384	KOG1158			AT3G02280.1		flavodoxin family protein	102893	e_gwH.20.26.1 {NFR1} NADPH-dependent flavin reductase
>102893/2	single	single	Au9.Cre12.g551850.t1	single	Cre12.g551850.t1.1				GO:0005489|GO:0016491|GO:0010181	electron transporter activity|oxidoreductase activity|FMN binding	GO:0006118	electron transport			26.01|16.2	misc.misc2|secondary metabolism.phenylpropanoids	PF00258,PF00667,PF00175	PTHR19384	KOG1158			AT3G02280.1		flavodoxin family protein	102893	e_gwH.20.26.1 {NFR1} NADPH-dependent flavin reductase
>102893/3	single	single	Au9.Cre12.g551850.t1	single	Cre12.g551850.t1.1				GO:0005489|GO:0016491|GO:0010181	electron transporter activity|oxidoreductase activity|FMN binding	GO:0006118	electron transport			26.01|16.2	misc.misc2|secondary metabolism.phenylpropanoids	PF00258,PF00667,PF00175	PTHR19384	KOG1158			AT3G02280.1		flavodoxin family protein	102893	e_gwH.20.26.1 {NFR1} NADPH-dependent flavin reductase
>102917/1	single	single	Au9.Cre12.g539900.t1	single	Cre12.g539900.t1.1	1.2.4.4	3-methyl-2-oxobutanoate:[dihydrolipoyllysine-residue (2-methylpropanoyl)transferase]-lipoyllysine 2-oxidoreductase (decarboxylating, acceptor-2-methylpropanoylating)	Oxidoreductases; Acting on the aldehyde or oxo group of donors; With a disulfide as acceptor							13.2.4.1	amino acid metabolism.degradation.branched-chain group.shared	PF00676	PTHR11516	KOG0225	1.2.4.4	K00166	AT5G09300.2		2-oxoisovalerate dehydrogenase, putative / 3-methyl-2-oxobutanoate dehydrogenase, putative / branched-chain alpha-keto acid dehydrogenase E1 alpha subunit, putative
>102917/2	single	none		none
>102917/3	single	single	Au9.Cre12.g539900.t1	single	Cre12.g539900.t1.1	1.2.4.4	3-methyl-2-oxobutanoate:[dihydrolipoyllysine-residue (2-methylpropanoyl)transferase]-lipoyllysine 2-oxidoreductase (decarboxylating, acceptor-2-methylpropanoylating)	Oxidoreductases; Acting on the aldehyde or oxo group of donors; With a disulfide as acceptor							13.2.4.1	amino acid metabolism.degradation.branched-chain group.shared	PF00676	PTHR11516	KOG0225	1.2.4.4	K00166	AT5G09300.2		2-oxoisovalerate dehydrogenase, putative / 3-methyl-2-oxobutanoate dehydrogenase, putative / branched-chain alpha-keto acid dehydrogenase E1 alpha subunit, putative
>102984/1	single	single	Au9.Cre12.g553150.t1	single	Cre12.g553150.t1.1																				102984	e_gwH.20.245.1
>102984/2	single	single	Au9.Cre12.g553150.t1	single	Cre12.g553150.t1.1																				102984	e_gwH.20.245.1
>102984/3	single	single	Au9.Cre12.g553150.t1	single	Cre12.g553150.t1.1																				102984	e_gwH.20.245.1
>102995/1	single	single	Au9.Cre12.g548050.t1	single	Cre12.g548050.t1.1												PF00211	PTHR11920
>102995/2	single	single	Au9.Cre12.g548050.t1	single	Cre12.g548050.t1.1												PF00211	PTHR11920
>102995/3	single	none		none
>103049/1	single	none		none
>103049/2	single	single	Au9.Cre12.g540200.t1	single	Cre12.g540200.t1.1										29.2.3|27.1.2	protein.synthesis.initiation|RNA.processing.RNA helicase	PF00270,PF00271	PTHR10967	KOG0335			AT1G55150.1		DEAD box RNA helicase, putative (RH20)
>103049/3	single	single	Au9.Cre12.g540200.t1	single	Cre12.g540200.t1.1										29.2.3|27.1.2	protein.synthesis.initiation|RNA.processing.RNA helicase	PF00270,PF00271	PTHR10967	KOG0335			AT1G55150.1		DEAD box RNA helicase, putative (RH20)
>103061/1	single	single	Au9.Cre12.g542100.t1	single	Cre12.g542100.t1.1	3.4.21.26		Hydrolases; Acting on peptide bonds (peptidases); Serine endopeptidases	GO:0003824|GO:0008236|GO:0004287	catalytic activity|serine-type peptidase activity|prolyl oligopeptidase activity	GO:0006508	proteolysis and peptidolysis			29.5.030	protein.degradation.prolyl protease	PF02897,PF00326	PTHR11757	KOG2237	3.4.21.26	K01322	AT1G76140.1		serine-type endopeptidase/ serine-type peptidase	103061	e_gwH.20.20.1
>103061/2	multiple	multiple		multiple
>103061/3	single	single	Au9.Cre12.g542100.t1	single	Cre12.g542100.t1.1	3.4.21.26		Hydrolases; Acting on peptide bonds (peptidases); Serine endopeptidases	GO:0003824|GO:0008236|GO:0004287	catalytic activity|serine-type peptidase activity|prolyl oligopeptidase activity	GO:0006508	proteolysis and peptidolysis			29.5.030	protein.degradation.prolyl protease	PF02897,PF00326	PTHR11757	KOG2237	3.4.21.26	K01322	AT1G76140.1		serine-type endopeptidase/ serine-type peptidase	103061	e_gwH.20.20.1
>103066/1	single	single	Au9.Cre12.g555900.t1	single	Cre12.g555900.t1.1	3.5.4.26	2,5-diamino-6-hydroxy-4-(5-phosphoribosylamino)pyrimidine 2-aminohydrolase	Hydrolases; Acting on carbon-nitrogen bonds, other than peptide bonds; In cyclic amidines	GO:0008270	zinc ion binding					23.5.03	nucleotide metabolism.deoxynucleotide metabolism.cytosine deaminase	PF00383	PTHR11079	KOG3127	3.5.4.26	K01498	AT4G20960.1		cytidine/deoxycytidylate deaminase family protein	103066	e_gwH.20.222.1
>103066/2	single	single	Au9.Cre12.g555900.t1	single	Cre12.g555900.t1.1	3.5.4.26	2,5-diamino-6-hydroxy-4-(5-phosphoribosylamino)pyrimidine 2-aminohydrolase	Hydrolases; Acting on carbon-nitrogen bonds, other than peptide bonds; In cyclic amidines	GO:0008270	zinc ion binding					23.5.03	nucleotide metabolism.deoxynucleotide metabolism.cytosine deaminase	PF00383	PTHR11079	KOG3127	3.5.4.26	K01498	AT4G20960.1		cytidine/deoxycytidylate deaminase family protein	103066	e_gwH.20.222.1
>103066/3	single	single	Au9.Cre12.g555900.t1	single	Cre12.g555900.t1.1	3.5.4.26	2,5-diamino-6-hydroxy-4-(5-phosphoribosylamino)pyrimidine 2-aminohydrolase	Hydrolases; Acting on carbon-nitrogen bonds, other than peptide bonds; In cyclic amidines	GO:0008270	zinc ion binding					23.5.03	nucleotide metabolism.deoxynucleotide metabolism.cytosine deaminase	PF00383	PTHR11079	KOG3127	3.5.4.26	K01498	AT4G20960.1		cytidine/deoxycytidylate deaminase family protein	103066	e_gwH.20.222.1
>103067/1	single	single	Au9.Cre12.g545000.t1	single	Cre12.g545000.t1.1				GO:0005524	ATP binding					31.1	cell.organisation	PF00022	PTHR11937	KOG0676			AT3G60830.1	ATARP7	ATARP7 (ACTIN-RELATED PROTEIN 7); structural constituent of cytoskeleton	103067	e_gwH.20.214.1 {ARP3402} Actin-related protein
>103067/2	single	single	Au9.Cre12.g545000.t1	single	Cre12.g545000.t1.1				GO:0005524	ATP binding					31.1	cell.organisation	PF00022	PTHR11937	KOG0676			AT3G60830.1	ATARP7	ATARP7 (ACTIN-RELATED PROTEIN 7); structural constituent of cytoskeleton	103067	e_gwH.20.214.1 {ARP3402} Actin-related protein
>103067/3	single	single	Au9.Cre12.g545000.t1	single	Cre12.g545000.t1.1				GO:0005524	ATP binding					31.1	cell.organisation	PF00022	PTHR11937	KOG0676			AT3G60830.1	ATARP7	ATARP7 (ACTIN-RELATED PROTEIN 7); structural constituent of cytoskeleton	103067	e_gwH.20.214.1 {ARP3402} Actin-related protein
>103073/1	single	single	Au9.Cre12.g542000.t1	single	Cre12.g542000.t1.1				GO:0016788|GO:0004518	hydrolase activity, acting on ester bonds|nuclease activity	GO:0019478	D-amino acid catabolism	GO:0005737	cytoplasm	27.3.34	RNA.regulation of transcription.Orphan family	PF02580	PTHR10472	KOG3323			AT4G18460.1		D-Tyr-tRNA(Tyr) deacylase family protein	103073	e_gwH.20.144.1
>103073/2	single	single	Au9.Cre12.g542000.t1	single	Cre12.g542000.t1.1				GO:0016788|GO:0004518	hydrolase activity, acting on ester bonds|nuclease activity	GO:0019478	D-amino acid catabolism	GO:0005737	cytoplasm	27.3.34	RNA.regulation of transcription.Orphan family	PF02580	PTHR10472	KOG3323			AT4G18460.1		D-Tyr-tRNA(Tyr) deacylase family protein	103073	e_gwH.20.144.1
>103073/3	single	single	Au9.Cre12.g542000.t1	single	Cre12.g542000.t1.1				GO:0016788|GO:0004518	hydrolase activity, acting on ester bonds|nuclease activity	GO:0019478	D-amino acid catabolism	GO:0005737	cytoplasm	27.3.34	RNA.regulation of transcription.Orphan family	PF02580	PTHR10472	KOG3323			AT4G18460.1		D-Tyr-tRNA(Tyr) deacylase family protein	103073	e_gwH.20.144.1
>103075/1	single	single	Au9.Cre12.g547350.t1	single	Cre12.g547350.t1.1												PF00211	PTHR11920
>103075/2	single	single	Au9.Cre12.g547350.t1	single	Cre12.g547350.t1.1												PF00211	PTHR11920
>103075/3	single	single	Au9.Cre12.g547350.t1	single	Cre12.g547350.t1.1												PF00211	PTHR11920
>103086/1	single	single	Au9.Cre09.g394450.t1	single	Cre09.g394450.t1.1										30.5	signalling.G-proteins	PF00638	PTHR23138				AT5G58590.1	RANBP1	RANBP1 (RAN BINDING PROTEIN 1); protein binding	103086	e_gwH.22.79.1 {RANBP1} RAN binding protein
>103086/2	single	single	Au9.Cre09.g394450.t1	single	Cre09.g394450.t1.1										30.5	signalling.G-proteins	PF00638	PTHR23138				AT5G58590.1	RANBP1	RANBP1 (RAN BINDING PROTEIN 1); protein binding	103086	e_gwH.22.79.1 {RANBP1} RAN binding protein
>103086/3	single	single	Au9.Cre09.g394450.t1	single	Cre09.g394450.t1.1										30.5	signalling.G-proteins	PF00638	PTHR23138				AT5G58590.1	RANBP1	RANBP1 (RAN BINDING PROTEIN 1); protein binding	103086	e_gwH.22.79.1 {RANBP1} RAN binding protein
>103091/1	single	single	Au9.Cre09.g397900.t1	single	Cre09.g397900.t1.1												PF05602	PTHR21347	KOG2489			AT5G08500.1		transmembrane CLPTM1 family protein	103091	e_gwH.22.18.1
>103091/2	single	single	Au9.Cre09.g397900.t1	single	Cre09.g397900.t1.1												PF05602	PTHR21347	KOG2489			AT5G08500.1		transmembrane CLPTM1 family protein	103091	e_gwH.22.18.1
>103091/3	single	none		none
>103120/1	multiple	multiple		multiple
>103120/2	single	single	Au9.Cre09.g387200.t1	single	Cre09.g387200.t1.1												PF00211	PTHR11920
>103120/3	single	single	Au9.Cre09.g387200.t1	single	Cre09.g387200.t1.1												PF00211	PTHR11920
>103158/1	single	none		none
>103158/2	single	none		none
>103158/3	multiple	none		none
>103211/1	single	single	Au9.Cre09.g395750.t1	single	Cre09.g395750.t1.1				GO:0005524|GO:0016887|GO:0000166	ATP binding|ATPase activity|nucleotide binding					34.16	transport.ABC transporters and multidrug resistance systems	PF00005,PF01061	PTHR19241	KOG0061			AT2G26910.1	PDR4	PDR4 (PLEIOTROPIC DRUG RESISTANCE 4); ATPase, coupled to transmembrane movement of substances	103211	e_gwH.22.132.1
>103211/2	single	single	Au9.Cre09.g395750.t1	single	Cre09.g395750.t1.1				GO:0005524|GO:0016887|GO:0000166	ATP binding|ATPase activity|nucleotide binding					34.16	transport.ABC transporters and multidrug resistance systems	PF00005,PF01061	PTHR19241	KOG0061			AT2G26910.1	PDR4	PDR4 (PLEIOTROPIC DRUG RESISTANCE 4); ATPase, coupled to transmembrane movement of substances	103211	e_gwH.22.132.1
>103211/3	single	single	Au9.Cre09.g395750.t1	single	Cre09.g395750.t1.1				GO:0005524|GO:0016887|GO:0000166	ATP binding|ATPase activity|nucleotide binding					34.16	transport.ABC transporters and multidrug resistance systems	PF00005,PF01061	PTHR19241	KOG0061			AT2G26910.1	PDR4	PDR4 (PLEIOTROPIC DRUG RESISTANCE 4); ATPase, coupled to transmembrane movement of substances	103211	e_gwH.22.132.1
>103226/1	multiple	multiple		multiple
>103226/2	multiple	multiple		multiple
>103226/3	multiple	multiple		multiple
>103256/1	single	single	Au9.Cre08.g384900.t1	single	Cre08.g384900.t1.1				GO:0004672|GO:0005524|GO:0004713	protein kinase activity|ATP binding|protein-tyrosine kinase activity	GO:0006468	protein amino acid phosphorylation			29.4|30.6	protein.postranslational modification|signalling.MAP kinases	PF00069,PF07714	PTHR23257	KOG0192			AT5G11850.1		protein kinase family protein	102541	e_gwH.19.225.1 {MAPKKK3} MAP Kinase Kinase Kinase Homolog 3, putative
>103256/2	single	single	Au9.Cre08.g384900.t1	single	Cre08.g384900.t1.1				GO:0004672|GO:0005524|GO:0004713	protein kinase activity|ATP binding|protein-tyrosine kinase activity	GO:0006468	protein amino acid phosphorylation			29.4|30.6	protein.postranslational modification|signalling.MAP kinases	PF00069,PF07714	PTHR23257	KOG0192			AT5G11850.1		protein kinase family protein	102541	e_gwH.19.225.1 {MAPKKK3} MAP Kinase Kinase Kinase Homolog 3, putative
>103256/3	single	single	Au9.Cre08.g384900.t1	single	Cre08.g384900.t1.1				GO:0004672|GO:0005524|GO:0004713	protein kinase activity|ATP binding|protein-tyrosine kinase activity	GO:0006468	protein amino acid phosphorylation			29.4|30.6	protein.postranslational modification|signalling.MAP kinases	PF00069,PF07714	PTHR23257	KOG0192			AT5G11850.1		protein kinase family protein	102541	e_gwH.19.225.1 {MAPKKK3} MAP Kinase Kinase Kinase Homolog 3, putative
>103296/1	single	single	Au9.Cre08.g377350.t1	single	Cre08.g377350.t1.1										23.4.03|23.4.01|23.4.02	nucleotide metabolism.phosphotransfer and pyrophosphatases.uridylate kinase|nucleotide metabolism.phosphotransfer and pyrophosphatases.adenylate kinase|nucleotide metabolism.phosphotransfer and pyrophosphatases.guanylate kinase	PF00406,PF00612,PF00625,PF05186,PF02197	PTHR23117	KOG3079			AT3G57550.1	AGK2	AGK2 (GUANYLATE KINASE); guanylate kinase
>103296/2	single	single	Au9.Cre08.g377350.t1	single	Cre08.g377350.t1.1										23.4.03|23.4.01|23.4.02	nucleotide metabolism.phosphotransfer and pyrophosphatases.uridylate kinase|nucleotide metabolism.phosphotransfer and pyrophosphatases.adenylate kinase|nucleotide metabolism.phosphotransfer and pyrophosphatases.guanylate kinase	PF00406,PF00612,PF00625,PF05186,PF02197	PTHR23117	KOG3079			AT3G57550.1	AGK2	AGK2 (GUANYLATE KINASE); guanylate kinase
>103296/3	single	none		none
>103322/1	single	none		none
>103322/2	single	none		none
>103322/3	single	single	Au9.Cre08.g377350.t1	single	Cre08.g377350.t1.1										23.4.03|23.4.01|23.4.02	nucleotide metabolism.phosphotransfer and pyrophosphatases.uridylate kinase|nucleotide metabolism.phosphotransfer and pyrophosphatases.adenylate kinase|nucleotide metabolism.phosphotransfer and pyrophosphatases.guanylate kinase	PF00406,PF00612,PF00625,PF05186,PF02197	PTHR23117	KOG3079			AT3G57550.1	AGK2	AGK2 (GUANYLATE KINASE); guanylate kinase
>103375/1	single	single	Au9.Cre08.g376500.t1	single	Cre08.g376500.t1.1												PF06831	PTHR22993
>103375/2	single	none		none
>103375/3	single	none		none
>103389/1	single	single	Au9.Cre08.g385900.t1	single	Cre08.g385900.t1.1												PF01722	PTHR12735	KOG3348			AT5G09830.1		BolA-like family protein	103389	e_gwH.21.131.1
>103389/2	single	single	Au9.Cre08.g385900.t1	single	Cre08.g385900.t1.1												PF01722	PTHR12735	KOG3348			AT5G09830.1		BolA-like family protein	103389	e_gwH.21.131.1
>103389/3	single	single	Au9.Cre08.g385900.t1	single	Cre08.g385900.t1.1												PF01722	PTHR12735	KOG3348			AT5G09830.1		BolA-like family protein	103389	e_gwH.21.131.1
>103391/1	single	single	Au9.Cre08.g374050.t1	single	Cre08.g374050.t1.1				GO:0003824|GO:0003887|GO:0003889|GO:0003890|GO:0003891|GO:0003893|GO:0003894|GO:0003895|GO:0015999|GO:0016000|GO:0016448|GO:0016449|GO:0016450|GO:0016451|GO:0016452	catalytic activity|DNA-directed DNA polymerase activity|alpha DNA polymerase activity|beta DNA polymerase activity|delta DNA polymerase activity|epsilon DNA polymerase activity|zeta DNA polymerase activity|gamma DNA-directed DNA polymerase activity|eta DNA polymerase activity|iota DNA polymerase activity|mu DNA polymerase activity|lambda DNA polymerase activity|kappa DNA polymerase activity|nu DN…	GO:0008152	metabolism			28.1	DNA.synthesis/chromatin structure	PF04042	PTHR10416	KOG2732		K02328	AT2G42120.2	POLD2	POLD2 (DNA POLYMERASE DELTA SMALL SUBUNIT); DNA binding / DNA-directed DNA polymerase	103391	e_gwH.21.168.1 {POLD2} DNA polymerase delta small subunit
>103391/2	single	single	Au9.Cre08.g374050.t1	single	Cre08.g374050.t1.1				GO:0003824|GO:0003887|GO:0003889|GO:0003890|GO:0003891|GO:0003893|GO:0003894|GO:0003895|GO:0015999|GO:0016000|GO:0016448|GO:0016449|GO:0016450|GO:0016451|GO:0016452	catalytic activity|DNA-directed DNA polymerase activity|alpha DNA polymerase activity|beta DNA polymerase activity|delta DNA polymerase activity|epsilon DNA polymerase activity|zeta DNA polymerase activity|gamma DNA-directed DNA polymerase activity|eta DNA polymerase activity|iota DNA polymerase activity|mu DNA polymerase activity|lambda DNA polymerase activity|kappa DNA polymerase activity|nu DN…	GO:0008152	metabolism			28.1	DNA.synthesis/chromatin structure	PF04042	PTHR10416	KOG2732		K02328	AT2G42120.2	POLD2	POLD2 (DNA POLYMERASE DELTA SMALL SUBUNIT); DNA binding / DNA-directed DNA polymerase	103391	e_gwH.21.168.1 {POLD2} DNA polymerase delta small subunit
>103391/3	single	single	Au9.Cre08.g374050.t1	single	Cre08.g374050.t1.1				GO:0003824|GO:0003887|GO:0003889|GO:0003890|GO:0003891|GO:0003893|GO:0003894|GO:0003895|GO:0015999|GO:0016000|GO:0016448|GO:0016449|GO:0016450|GO:0016451|GO:0016452	catalytic activity|DNA-directed DNA polymerase activity|alpha DNA polymerase activity|beta DNA polymerase activity|delta DNA polymerase activity|epsilon DNA polymerase activity|zeta DNA polymerase activity|gamma DNA-directed DNA polymerase activity|eta DNA polymerase activity|iota DNA polymerase activity|mu DNA polymerase activity|lambda DNA polymerase activity|kappa DNA polymerase activity|nu DN…	GO:0008152	metabolism			28.1	DNA.synthesis/chromatin structure	PF04042	PTHR10416	KOG2732		K02328	AT2G42120.2	POLD2	POLD2 (DNA POLYMERASE DELTA SMALL SUBUNIT); DNA binding / DNA-directed DNA polymerase	103391	e_gwH.21.168.1 {POLD2} DNA polymerase delta small subunit
>103408/1	multiple	none		none
>103408/2	multiple	none		none
>103408/3	multiple	none		none
>103419/1	single	single	Au9.Cre08.g376800.t1	single	Cre08.g376800.t1.1										11.9.4.02|29.2.3	lipid metabolism.lipid degradation.beta-oxidation.acyl CoA DH|protein.synthesis.initiation	PF04760,PF00009,PF01926,PF03144,PF11987	PTHR23115				AT4G11160.1		translation initiation factor IF-2, mitochondrial, putative
>103419/2	single	single	Au9.Cre08.g376800.t1	single	Cre08.g376800.t1.1										11.9.4.02|29.2.3	lipid metabolism.lipid degradation.beta-oxidation.acyl CoA DH|protein.synthesis.initiation	PF04760,PF00009,PF01926,PF03144,PF11987	PTHR23115				AT4G11160.1		translation initiation factor IF-2, mitochondrial, putative
>103419/3	single	single	Au9.Cre08.g376800.t1	single	Cre08.g376800.t1.1										11.9.4.02|29.2.3	lipid metabolism.lipid degradation.beta-oxidation.acyl CoA DH|protein.synthesis.initiation	PF04760,PF00009,PF01926,PF03144,PF11987	PTHR23115				AT4G11160.1		translation initiation factor IF-2, mitochondrial, putative
>103444/1	single	single	Au9.Cre08.g378200.t1	single	Cre08.g378200.t1.1				GO:0004733	pyridoxamine-phosphate oxidase activity	GO:0008615	pyridoxine biosynthesis					PF03853,PF01243,PF10590	PTHR13232	KOG2586			AT5G49970.1	ATPPOX	ATPPOX (A. THALIANA PYRIDOXIN (PYRODOXAMINE) 5'-PHOSPHATE OXIDASE); pyridoxamine-phosphate oxidase	103444	e_gwH.21.15.1
>103444/2	single	single	Au9.Cre08.g378200.t1	single	Cre08.g378200.t1.1				GO:0004733	pyridoxamine-phosphate oxidase activity	GO:0008615	pyridoxine biosynthesis					PF03853,PF01243,PF10590	PTHR13232	KOG2586			AT5G49970.1	ATPPOX	ATPPOX (A. THALIANA PYRIDOXIN (PYRODOXAMINE) 5'-PHOSPHATE OXIDASE); pyridoxamine-phosphate oxidase	103444	e_gwH.21.15.1
>103444/3	single	single	Au9.Cre08.g378200.t1	single	Cre08.g378200.t1.1				GO:0004733	pyridoxamine-phosphate oxidase activity	GO:0008615	pyridoxine biosynthesis					PF03853,PF01243,PF10590	PTHR13232	KOG2586			AT5G49970.1	ATPPOX	ATPPOX (A. THALIANA PYRIDOXIN (PYRODOXAMINE) 5'-PHOSPHATE OXIDASE); pyridoxamine-phosphate oxidase	103444	e_gwH.21.15.1
>103457/1	single	single	Au9.Cre02.g121850.t1	single	Cre02.g121850.t1.1				GO:0004407	histone deacetylase activity	GO:0016575	histone deacetylation	GO:0005634	nucleus	27.3.55	RNA.regulation of transcription.HDA	PF00850	PTHR10625	KOG1342		K06067	AT4G38130.1	HD1	HD1 (HISTONE DEACETYLASE 1); basal transcription repressor/ histone deacetylase/ protein binding	103457	e_gwH.24.32.1 {HDA3406} Histone deacetylase
>103457/2	single	single	Au9.Cre02.g121850.t1	single	Cre02.g121850.t1.1				GO:0004407	histone deacetylase activity	GO:0016575	histone deacetylation	GO:0005634	nucleus	27.3.55	RNA.regulation of transcription.HDA	PF00850	PTHR10625	KOG1342		K06067	AT4G38130.1	HD1	HD1 (HISTONE DEACETYLASE 1); basal transcription repressor/ histone deacetylase/ protein binding	103457	e_gwH.24.32.1 {HDA3406} Histone deacetylase
>103457/3	single	single	Au9.Cre02.g121850.t1	single	Cre02.g121850.t1.1				GO:0004407	histone deacetylase activity	GO:0016575	histone deacetylation	GO:0005634	nucleus	27.3.55	RNA.regulation of transcription.HDA	PF00850	PTHR10625	KOG1342		K06067	AT4G38130.1	HD1	HD1 (HISTONE DEACETYLASE 1); basal transcription repressor/ histone deacetylase/ protein binding	103457	e_gwH.24.32.1 {HDA3406} Histone deacetylase
>103512/1	multiple	single	Au9.Cre02.g126350.t1	single	Cre02.g126350.t1.1	6.1.1.12	L-aspartate:tRNAAsp ligase (AMP-forming)	Ligases; Forming carbon-oxygen bonds; Ligases forming aminoacyl-tRNA and related compounds	GO:0004815|GO:0005524|GO:0004824|GO:0004812	aspartate-tRNA ligase activity|ATP binding|lysine-tRNA ligase activity|tRNA ligase activity	GO:0006422|GO:0006430|GO:0006418|GO:0006412	aspartyl-tRNA aminoacylation|lysyl-tRNA aminoacylation|tRNA aminoacylation for protein translation|protein biosynthesis	GO:0005737	cytoplasm	29.1.012	protein.aa activation.aspartate-tRNA ligase	PF01336,PF00152,PF02938	PTHR22594	KOG2411	6.1.1.12	K01876	AT4G33760.1		tRNA synthetase class II (D, K and N) family protein	103512
>103512/2	multiple	single	Au9.Cre02.g126350.t1	single	Cre02.g126350.t1.1	6.1.1.12	L-aspartate:tRNAAsp ligase (AMP-forming)	Ligases; Forming carbon-oxygen bonds; Ligases forming aminoacyl-tRNA and related compounds	GO:0004815|GO:0005524|GO:0004824|GO:0004812	aspartate-tRNA ligase activity|ATP binding|lysine-tRNA ligase activity|tRNA ligase activity	GO:0006422|GO:0006430|GO:0006418|GO:0006412	aspartyl-tRNA aminoacylation|lysyl-tRNA aminoacylation|tRNA aminoacylation for protein translation|protein biosynthesis	GO:0005737	cytoplasm	29.1.012	protein.aa activation.aspartate-tRNA ligase	PF01336,PF00152,PF02938	PTHR22594	KOG2411	6.1.1.12	K01876	AT4G33760.1		tRNA synthetase class II (D, K and N) family protein	103512
>103512/3	multiple	single	Au9.Cre02.g126350.t1	single	Cre02.g126350.t1.1	6.1.1.12	L-aspartate:tRNAAsp ligase (AMP-forming)	Ligases; Forming carbon-oxygen bonds; Ligases forming aminoacyl-tRNA and related compounds	GO:0004815|GO:0005524|GO:0004824|GO:0004812	aspartate-tRNA ligase activity|ATP binding|lysine-tRNA ligase activity|tRNA ligase activity	GO:0006422|GO:0006430|GO:0006418|GO:0006412	aspartyl-tRNA aminoacylation|lysyl-tRNA aminoacylation|tRNA aminoacylation for protein translation|protein biosynthesis	GO:0005737	cytoplasm	29.1.012	protein.aa activation.aspartate-tRNA ligase	PF01336,PF00152,PF02938	PTHR22594	KOG2411	6.1.1.12	K01876	AT4G33760.1		tRNA synthetase class II (D, K and N) family protein	103512
>103515/1	single	single	Au9.Cre02.g141800.t1	single	Cre02.g141800.t1.1										29.4	protein.postranslational modification	PF00069	PTHR22986	KOG0032			AT2G45490.1	AtAUR3	AtAUR3 (ATAURORA3); ATP binding / histone kinase(H3-S10 specific) / protein kinase
>103515/2	single	single	Au9.Cre02.g141800.t1	single	Cre02.g141800.t1.1										29.4	protein.postranslational modification	PF00069	PTHR22986	KOG0032			AT2G45490.1	AtAUR3	AtAUR3 (ATAURORA3); ATP binding / histone kinase(H3-S10 specific) / protein kinase
>103515/3	single	single	Au9.Cre02.g141800.t1	single	Cre02.g141800.t1.1										29.4	protein.postranslational modification	PF00069	PTHR22986	KOG0032			AT2G45490.1	AtAUR3	AtAUR3 (ATAURORA3); ATP binding / histone kinase(H3-S10 specific) / protein kinase
>103526/1	single	none		none
>103526/2	single	single	Au9.Cre02.g121400.t1	single	Cre02.g121400.t1.1				GO:0005215	transporter activity	GO:0006810	transport			34.14	transport.unspecified cations	PF07690,PF00083	PTHR11600	KOG0255			AT1G73220.1	AtOCT1	AtOCT1 (Arabidopsis thaliana ORGANIC CATION/CARNITINE TRANSPORTER1); carbohydrate transmembrane transporter/ carnitine transporter/ transporter	103526	e_gwH.24.46.1
>103526/3	single	single	Au9.Cre02.g121400.t1	single	Cre02.g121400.t1.1				GO:0005215	transporter activity	GO:0006810	transport			34.14	transport.unspecified cations	PF07690,PF00083	PTHR11600	KOG0255			AT1G73220.1	AtOCT1	AtOCT1 (Arabidopsis thaliana ORGANIC CATION/CARNITINE TRANSPORTER1); carbohydrate transmembrane transporter/ carnitine transporter/ transporter	103526	e_gwH.24.46.1
>103549/1	single	single	Au9.Cre02.g146700.t1	single	Cre02.g146700.t1.1												PF06747	PTHR13523	KOG4618			AT5G09570.1		unknown protein	103549	e_gwH.24.173.1
>103549/2	single	single	Au9.Cre02.g146700.t1	single	Cre02.g146700.t1.1												PF06747	PTHR13523	KOG4618			AT5G09570.1		unknown protein	103549	e_gwH.24.173.1
>103549/3	single	single	Au9.Cre02.g146700.t1	single	Cre02.g146700.t1.1												PF06747	PTHR13523	KOG4618			AT5G09570.1		unknown protein	103549	e_gwH.24.173.1
>103590/1	single	single	Au9.Cre02.g143350.t1	single	Cre02.g143350.t1.1												PF00233	PTHR11347
>103590/2	single	none		none
>103590/3	single	none		none
>103617/1	multiple	multiple		multiple
>103617/2	multiple	multiple		multiple
>103617/3	multiple	multiple		multiple
>103623/1	single	single	Au9.Cre02.g147800.t1	single	Cre02.g147800.t1.1				GO:0004725	protein tyrosine phosphatase activity					34.99	transport.misc	PF03765,PF00650	PTHR23324	KOG1471			AT2G21540.1	SFH3	SFH3 (SEC14-LIKE 3); phosphatidylinositol transporter	169226	fgenesh2_pg.C_scaffold_10000028
>103623/2	single	single	Au9.Cre02.g147800.t1	single	Cre02.g147800.t1.1				GO:0004725	protein tyrosine phosphatase activity					34.99	transport.misc	PF03765,PF00650	PTHR23324	KOG1471			AT2G21540.1	SFH3	SFH3 (SEC14-LIKE 3); phosphatidylinositol transporter	169226	fgenesh2_pg.C_scaffold_10000028
>103623/3	single	single	Au9.Cre02.g147800.t1	single	Cre02.g147800.t1.1				GO:0004725	protein tyrosine phosphatase activity					34.99	transport.misc	PF03765,PF00650	PTHR23324	KOG1471			AT2G21540.1	SFH3	SFH3 (SEC14-LIKE 3); phosphatidylinositol transporter	169226	fgenesh2_pg.C_scaffold_10000028
>103770/1	single	single	Au9.Cre02.g129950.t1	single	Cre02.g129950.t1.1	3.5.4.16	GTP 7,8-8,9-dihydrolase	Hydrolases; Acting on carbon-nitrogen bonds, other than peptide bonds; In cyclic amidines							25.07	C1-metabolism.GTP cyclohydrolase I	PF01227	PTHR11109	KOG2698	3.5.4.16	K01495	AT3G07270.1		GTP cyclohydrolase I
>103770/2	single	single	Au9.Cre02.g129950.t1	single	Cre02.g129950.t1.1	3.5.4.16	GTP 7,8-8,9-dihydrolase	Hydrolases; Acting on carbon-nitrogen bonds, other than peptide bonds; In cyclic amidines							25.07	C1-metabolism.GTP cyclohydrolase I	PF01227	PTHR11109	KOG2698	3.5.4.16	K01495	AT3G07270.1		GTP cyclohydrolase I
>103770/3	single	single	Au9.Cre02.g129950.t1	single	Cre02.g129950.t1.1	3.5.4.16	GTP 7,8-8,9-dihydrolase	Hydrolases; Acting on carbon-nitrogen bonds, other than peptide bonds; In cyclic amidines							25.07	C1-metabolism.GTP cyclohydrolase I	PF01227	PTHR11109	KOG2698	3.5.4.16	K01495	AT3G07270.1		GTP cyclohydrolase I
>103782/1	single	single	Au9.Cre02.g130400.t1	single	Cre02.g130400.t1.1												PF00514,PF02985	PTHR23314	KOG0166			AT4G02150.1	MOS6	MOS6 (MODIFIER OF SNC1, 6); binding / protein transporter	103782	e_gwH.23.36.1 {PF16} Central pair associated protein
>103782/2	single	single	Au9.Cre02.g130400.t1	single	Cre02.g130400.t1.1												PF00514,PF02985	PTHR23314	KOG0166			AT4G02150.1	MOS6	MOS6 (MODIFIER OF SNC1, 6); binding / protein transporter	103782	e_gwH.23.36.1 {PF16} Central pair associated protein
>103782/3	single	single	Au9.Cre02.g130400.t1	single	Cre02.g130400.t1.1												PF00514,PF02985	PTHR23314	KOG0166			AT4G02150.1	MOS6	MOS6 (MODIFIER OF SNC1, 6); binding / protein transporter	103782	e_gwH.23.36.1 {PF16} Central pair associated protein
>103798/1	single	single	Au9.Cre02.g136150.t1	single	Cre02.g136150.t1.1										27.3.25	RNA.regulation of transcription.MYB domain transcription factor family	PF00249	PTHR10641			K09422	AT3G55730.1	MYB109	MYB109 (myb domain protein 109); DNA binding / transcription factor
>103798/2	single	single	Au9.Cre02.g136150.t1	single	Cre02.g136150.t1.1										27.3.25	RNA.regulation of transcription.MYB domain transcription factor family	PF00249	PTHR10641			K09422	AT3G55730.1	MYB109	MYB109 (myb domain protein 109); DNA binding / transcription factor
>103798/3	single	single	Au9.Cre02.g136150.t1	single	Cre02.g136150.t1.1										27.3.25	RNA.regulation of transcription.MYB domain transcription factor family	PF00249	PTHR10641			K09422	AT3G55730.1	MYB109	MYB109 (myb domain protein 109); DNA binding / transcription factor
>103830/1	single	single	Au9.Cre02.g132650.t1	single	Cre02.g132650.t1.1										29.4	protein.postranslational modification	PF00069	PTHR22986	KOG0581			AT2G45490.1	AtAUR3	AtAUR3 (ATAURORA3); ATP binding / histone kinase(H3-S10 specific) / protein kinase
>103830/2	single	single	Au9.Cre02.g132650.t1	single	Cre02.g132650.t1.1										29.4	protein.postranslational modification	PF00069	PTHR22986	KOG0581			AT2G45490.1	AtAUR3	AtAUR3 (ATAURORA3); ATP binding / histone kinase(H3-S10 specific) / protein kinase
>103830/3	single	single	Au9.Cre02.g132650.t1	single	Cre02.g132650.t1.1										29.4	protein.postranslational modification	PF00069	PTHR22986	KOG0581			AT2G45490.1	AtAUR3	AtAUR3 (ATAURORA3); ATP binding / histone kinase(H3-S10 specific) / protein kinase
>103841/1	single	single	Au9.Cre01.g065150.t1	single	Cre01.g065150.t1.1	2.6.1.9	L-histidinol-phosphate:2-oxoglutarate aminotransferase	Transferases; Transferring nitrogenous groups; Transaminases	GO:0016769	transferase activity, transferring nitrogenous groups	GO:0009058|GO:0000105	biosynthesis|histidine biosynthesis			13.1.7	amino acid metabolism.synthesis.histidine	PF00155	PTHR11751	KOG0633	2.6.1.9	K00817	AT5G10330.1	HPA1	HPA1 (HISTIDINOL PHOSPHATE AMINOTRANSFERASE 1); histidinol-phosphate transaminase	103841	e_gwH.28.33.1
>103841/2	single	single	Au9.Cre01.g065150.t1	single	Cre01.g065150.t1.1	2.6.1.9	L-histidinol-phosphate:2-oxoglutarate aminotransferase	Transferases; Transferring nitrogenous groups; Transaminases	GO:0016769	transferase activity, transferring nitrogenous groups	GO:0009058|GO:0000105	biosynthesis|histidine biosynthesis			13.1.7	amino acid metabolism.synthesis.histidine	PF00155	PTHR11751	KOG0633	2.6.1.9	K00817	AT5G10330.1	HPA1	HPA1 (HISTIDINOL PHOSPHATE AMINOTRANSFERASE 1); histidinol-phosphate transaminase	103841	e_gwH.28.33.1
>103841/3	single	single	Au9.Cre01.g065150.t1	single	Cre01.g065150.t1.1	2.6.1.9	L-histidinol-phosphate:2-oxoglutarate aminotransferase	Transferases; Transferring nitrogenous groups; Transaminases	GO:0016769	transferase activity, transferring nitrogenous groups	GO:0009058|GO:0000105	biosynthesis|histidine biosynthesis			13.1.7	amino acid metabolism.synthesis.histidine	PF00155	PTHR11751	KOG0633	2.6.1.9	K00817	AT5G10330.1	HPA1	HPA1 (HISTIDINOL PHOSPHATE AMINOTRANSFERASE 1); histidinol-phosphate transaminase	103841	e_gwH.28.33.1
>103881/1	single	none		none
>103881/2	single	none		none
>103881/3	single	single	Au9.Cre16.g675450.t1	single	Cre16.g675450.t1.1				GO:0016491	oxidoreductase activity	GO:0008152	metabolism			26.22	misc.short chain dehydrogenase/reductase (SDR)		PTHR19410	KOG1611			AT4G20760.1		short-chain dehydrogenase/reductase (SDR) family protein	103881	e_gwH.28.84.1
>103962/1	single	single	Au9.Cre16.g672550.t1	single	Cre16.g672550.t1.1				GO:0004672|GO:0005524|GO:0004713|GO:0004674|GO:0004682|GO:0004691|GO:0008603	protein kinase activity|ATP binding|protein-tyrosine kinase activity|protein serine/threonine kinase activity|protein kinase CK2 activity|cAMP-dependent protein kinase activity|cAMP-dependent protein kinase regulator activity	GO:0006468	protein amino acid phosphorylation	GO:0005952|GO:0005956	cAMP-dependent protein kinase complex|protein kinase CK2 complex	29.4	protein.postranslational modification	PF00069	PTHR22982	KOG0580			AT2G45490.1	AtAUR3	AtAUR3 (ATAURORA3); ATP binding / histone kinase(H3-S10 specific) / protein kinase	103962	e_gwH.28.69.1 Serine/threonine protein kinase
>103962/2	single	single	Au9.Cre16.g672550.t1	single	Cre16.g672550.t1.1				GO:0004672|GO:0005524|GO:0004713|GO:0004674|GO:0004682|GO:0004691|GO:0008603	protein kinase activity|ATP binding|protein-tyrosine kinase activity|protein serine/threonine kinase activity|protein kinase CK2 activity|cAMP-dependent protein kinase activity|cAMP-dependent protein kinase regulator activity	GO:0006468	protein amino acid phosphorylation	GO:0005952|GO:0005956	cAMP-dependent protein kinase complex|protein kinase CK2 complex	29.4	protein.postranslational modification	PF00069	PTHR22982	KOG0580			AT2G45490.1	AtAUR3	AtAUR3 (ATAURORA3); ATP binding / histone kinase(H3-S10 specific) / protein kinase	103962	e_gwH.28.69.1 Serine/threonine protein kinase
>103962/3	single	single	Au9.Cre16.g672550.t1	single	Cre16.g672550.t1.1				GO:0004672|GO:0005524|GO:0004713|GO:0004674|GO:0004682|GO:0004691|GO:0008603	protein kinase activity|ATP binding|protein-tyrosine kinase activity|protein serine/threonine kinase activity|protein kinase CK2 activity|cAMP-dependent protein kinase activity|cAMP-dependent protein kinase regulator activity	GO:0006468	protein amino acid phosphorylation	GO:0005952|GO:0005956	cAMP-dependent protein kinase complex|protein kinase CK2 complex	29.4	protein.postranslational modification	PF00069	PTHR22982	KOG0580			AT2G45490.1	AtAUR3	AtAUR3 (ATAURORA3); ATP binding / histone kinase(H3-S10 specific) / protein kinase	103962	e_gwH.28.69.1 Serine/threonine protein kinase
>103983/1	single	single	Au9.Cre16.g679200.t1	single	Cre16.g679200.t1.1										29.5.11.20	protein.degradation.ubiquitin.proteasom	PF09262,PF00004	PTHR23077	KOG0733			AT5G08470.1	PEX1	PEX1 (peroxisome 1); ATP binding / ATPase/ binding / nucleoside-triphosphatase/ nucleotide binding / protein binding
>103983/2	single	none		none
>103983/3	single	none		none
>103992/1	single	single	Au9.Cre16.g674650.t1	single	Cre16.g674650.t1.1				GO:0003824	catalytic activity					18.013	Co-factor and vitamine metabolism.isochorismatase	PF00857	PTHR11080	KOG4044			AT3G16190.1		isochorismatase hydrolase family protein	103992	e_gwH.28.188.1
>103992/2	single	single	Au9.Cre16.g674650.t1	single	Cre16.g674650.t1.1				GO:0003824	catalytic activity					18.013	Co-factor and vitamine metabolism.isochorismatase	PF00857	PTHR11080	KOG4044			AT3G16190.1		isochorismatase hydrolase family protein	103992	e_gwH.28.188.1
>103992/3	single	single	Au9.Cre16.g674650.t1	single	Cre16.g674650.t1.1				GO:0003824	catalytic activity					18.013	Co-factor and vitamine metabolism.isochorismatase	PF00857	PTHR11080	KOG4044			AT3G16190.1		isochorismatase hydrolase family protein	103992	e_gwH.28.188.1
>104003/1	single	none		none
>104003/2	single	none		none
>104003/3	single	none		none
>104037/1	single	single	Au9.Cre06.g288150.t1	single	Cre06.g288150.t1.1						GO:0006118	electron transport						PTHR23023							104037	e_gwH.26.171.1
>104037/2	single	single	Au9.Cre06.g288150.t1	single	Cre06.g288150.t1.1						GO:0006118	electron transport						PTHR23023							104037	e_gwH.26.171.1
>104037/3	single	single	Au9.Cre06.g288150.t1	single	Cre06.g288150.t1.1						GO:0006118	electron transport						PTHR23023							104037	e_gwH.26.171.1
>104082/1	single	single	Au9.Cre06.g285400.t1	single	Cre06.g285400.t1.1												PF00216
>104082/2	single	single	Au9.Cre06.g285400.t1	single	Cre06.g285400.t1.1												PF00216
>104082/3	single	single	Au9.Cre06.g285400.t1	single	Cre06.g285400.t1.1												PF00216
>104097/1	single	single	Au9.Cre06.g283550.t1	single	Cre06.g283550.t1.1												PF00036	PTHR10891	KOG0028			AT3G50360.1	ATCEN2	ATCEN2 (CENTRIN2); calcium ion binding	104097	e_gwH.26.129.1
>104097/2	single	single	Au9.Cre06.g283550.t1	single	Cre06.g283550.t1.1												PF00036	PTHR10891	KOG0028			AT3G50360.1	ATCEN2	ATCEN2 (CENTRIN2); calcium ion binding	104097	e_gwH.26.129.1
>104097/3	single	single	Au9.Cre06.g283550.t1	single	Cre06.g283550.t1.1												PF00036	PTHR10891	KOG0028			AT3G50360.1	ATCEN2	ATCEN2 (CENTRIN2); calcium ion binding	104097	e_gwH.26.129.1
>104111/1	single	single	Au9.Cre06.g291150.t1	single	Cre06.g291150.t1.1				GO:0003676|GO:0005524|GO:0008026|GO:0004386|GO:0004003|GO:0004004|GO:0008094|GO:0008186|GO:0015462|GO:0015616|GO:0016887|GO:0017116|GO:0042623|GO:0042624|GO:0042625	nucleic acid binding|ATP binding|ATP-dependent helicase activity|helicase activity|ATP-dependent DNA helicase activity|ATP-dependent RNA helicase activity|DNA-dependent ATPase activity|RNA-dependent ATPase activity|protein-transporting ATPase activity|DNA translocase activity|ATPase activity|single-stranded DNA-dependent ATP-dependent DNA helicase activity|ATPase activity, coupled|ATPase activity…					27.1.2	RNA.processing.RNA helicase	PF00270,PF00271	PTHR10967	KOG0331			AT3G01540.1	DRH1	DRH1 (DEAD BOX RNA HELICASE 1); ATP-dependent RNA helicase/ ATPase	104111	e_gwH.26.169.1
>104111/2	single	single	Au9.Cre06.g291150.t1	single	Cre06.g291150.t1.1				GO:0003676|GO:0005524|GO:0008026|GO:0004386|GO:0004003|GO:0004004|GO:0008094|GO:0008186|GO:0015462|GO:0015616|GO:0016887|GO:0017116|GO:0042623|GO:0042624|GO:0042625	nucleic acid binding|ATP binding|ATP-dependent helicase activity|helicase activity|ATP-dependent DNA helicase activity|ATP-dependent RNA helicase activity|DNA-dependent ATPase activity|RNA-dependent ATPase activity|protein-transporting ATPase activity|DNA translocase activity|ATPase activity|single-stranded DNA-dependent ATP-dependent DNA helicase activity|ATPase activity, coupled|ATPase activity…					27.1.2	RNA.processing.RNA helicase	PF00270,PF00271	PTHR10967	KOG0331			AT3G01540.1	DRH1	DRH1 (DEAD BOX RNA HELICASE 1); ATP-dependent RNA helicase/ ATPase	104111	e_gwH.26.169.1
>104111/3	single	single	Au9.Cre06.g291150.t1	single	Cre06.g291150.t1.1				GO:0003676|GO:0005524|GO:0008026|GO:0004386|GO:0004003|GO:0004004|GO:0008094|GO:0008186|GO:0015462|GO:0015616|GO:0016887|GO:0017116|GO:0042623|GO:0042624|GO:0042625	nucleic acid binding|ATP binding|ATP-dependent helicase activity|helicase activity|ATP-dependent DNA helicase activity|ATP-dependent RNA helicase activity|DNA-dependent ATPase activity|RNA-dependent ATPase activity|protein-transporting ATPase activity|DNA translocase activity|ATPase activity|single-stranded DNA-dependent ATP-dependent DNA helicase activity|ATPase activity, coupled|ATPase activity…					27.1.2	RNA.processing.RNA helicase	PF00270,PF00271	PTHR10967	KOG0331			AT3G01540.1	DRH1	DRH1 (DEAD BOX RNA HELICASE 1); ATP-dependent RNA helicase/ ATPase	104111	e_gwH.26.169.1
>104114/1	single	single	Au9.Cre06.g291800.t1	single	Cre06.g291800.t1.1				GO:0004659|GO:0004660|GO:0004661|GO:0004662|GO:0004663|GO:0008318|GO:0008412|GO:0008495	prenyltransferase activity|protein farnesyltransferase activity|protein geranylgeranyltransferase activity|CAAX-protein geranylgeranyltransferase activity|Rab-protein geranylgeranyltransferase activity|protein prenyltransferase activity|4-hydroxybenzoate octaprenyltransferase activity|protoheme IX farnesyltransferase activity	GO:0009058	biosynthesis	GO:0016021	integral to membrane	29.4	protein.postranslational modification	PF01040	PTHR11048	KOG1381			AT4G23660.1	AtPPT1	AtPPT1 (Arabidopsis thaliana polyprenyltransferase 1); 4-hydroxybenzoate nonaprenyltransferase	104114	e_gwH.26.60.1 {COQ2} para-hydroxybenzoate-polyprenyltransferase, mitochondrial precursor
>104114/2	single	single	Au9.Cre06.g291800.t1	single	Cre06.g291800.t1.1				GO:0004659|GO:0004660|GO:0004661|GO:0004662|GO:0004663|GO:0008318|GO:0008412|GO:0008495	prenyltransferase activity|protein farnesyltransferase activity|protein geranylgeranyltransferase activity|CAAX-protein geranylgeranyltransferase activity|Rab-protein geranylgeranyltransferase activity|protein prenyltransferase activity|4-hydroxybenzoate octaprenyltransferase activity|protoheme IX farnesyltransferase activity	GO:0009058	biosynthesis	GO:0016021	integral to membrane	29.4	protein.postranslational modification	PF01040	PTHR11048	KOG1381			AT4G23660.1	AtPPT1	AtPPT1 (Arabidopsis thaliana polyprenyltransferase 1); 4-hydroxybenzoate nonaprenyltransferase	104114	e_gwH.26.60.1 {COQ2} para-hydroxybenzoate-polyprenyltransferase, mitochondrial precursor
>104114/3	single	single	Au9.Cre06.g291800.t1	single	Cre06.g291800.t1.1				GO:0004659|GO:0004660|GO:0004661|GO:0004662|GO:0004663|GO:0008318|GO:0008412|GO:0008495	prenyltransferase activity|protein farnesyltransferase activity|protein geranylgeranyltransferase activity|CAAX-protein geranylgeranyltransferase activity|Rab-protein geranylgeranyltransferase activity|protein prenyltransferase activity|4-hydroxybenzoate octaprenyltransferase activity|protoheme IX farnesyltransferase activity	GO:0009058	biosynthesis	GO:0016021	integral to membrane	29.4	protein.postranslational modification	PF01040	PTHR11048	KOG1381			AT4G23660.1	AtPPT1	AtPPT1 (Arabidopsis thaliana polyprenyltransferase 1); 4-hydroxybenzoate nonaprenyltransferase	104114	e_gwH.26.60.1 {COQ2} para-hydroxybenzoate-polyprenyltransferase, mitochondrial precursor
>104136/1	single	single	Au9.Cre06.g286850.t1	single	Cre06.g286850.t1.1												PF08719				K09935	AT3G47390.1		cytidine/deoxycytidylate deaminase family protein
>104136/2	single	single	Au9.Cre06.g286850.t1	single	Cre06.g286850.t1.1												PF08719				K09935	AT3G47390.1		cytidine/deoxycytidylate deaminase family protein
>104136/3	single	none		none
>10419/1	single	single	Au9.Cre12.g509750.t1	single	Cre12.g509750.t1.1										29.3.2|29.5	protein.targeting.mitochondria|protein.degradation	PF00675,PF05193	PTHR11851	KOG2067			AT3G16480.1	MPPalpha	MPPalpha (mitochondrial processing peptidase alpha subunit); catalytic/ metal ion binding / metalloendopeptidase/ zinc ion binding	10419
>10419/2	single	single	Au9.Cre12.g509750.t1	single	Cre12.g509750.t1.1										29.3.2|29.5	protein.targeting.mitochondria|protein.degradation	PF00675,PF05193	PTHR11851	KOG2067			AT3G16480.1	MPPalpha	MPPalpha (mitochondrial processing peptidase alpha subunit); catalytic/ metal ion binding / metalloendopeptidase/ zinc ion binding	10419
>10419/3	single	single	Au9.Cre12.g509750.t1	single	Cre12.g509750.t1.1										29.3.2|29.5	protein.targeting.mitochondria|protein.degradation	PF00675,PF05193	PTHR11851	KOG2067			AT3G16480.1	MPPalpha	MPPalpha (mitochondrial processing peptidase alpha subunit); catalytic/ metal ion binding / metalloendopeptidase/ zinc ion binding	10419
>104193/1	single	single	Au9.Cre06.g284800.t1	single	Cre06.g284800.t1.1	1.-.-.-		Oxidoreductases									PF01207	PTHR11082		1.-.-.-	K05544	AT4G38890.1		dihydrouridine synthase family protein
>104193/2	single	single	Au9.Cre06.g284800.t1	single	Cre06.g284800.t1.1	1.-.-.-		Oxidoreductases									PF01207	PTHR11082		1.-.-.-	K05544	AT4G38890.1		dihydrouridine synthase family protein
>104193/3	single	single	Au9.Cre06.g284800.t1	single	Cre06.g284800.t1.1	1.-.-.-		Oxidoreductases									PF01207	PTHR11082		1.-.-.-	K05544	AT4G38890.1		dihydrouridine synthase family protein
>104286/1	single	single	Au9.Cre09.g403050.t1	single	Cre09.g403050.t1.1				GO:0008138	protein tyrosine/serine/threonine phosphatase activity	GO:0006470	protein amino acid dephosphorylation			2.2.2|29.4.1	major CHO metabolism.degradation.starch|protein.postranslational modification.kinase	PF00782	PTHR10159				AT3G10940.1		protein phosphatase-related	104286	e_gwH.25.59.1 {DSP6} Dual-Specificity Protein Phosphatase Homolog 6
>104286/2	single	single	Au9.Cre09.g403050.t1	single	Cre09.g403050.t1.1				GO:0008138	protein tyrosine/serine/threonine phosphatase activity	GO:0006470	protein amino acid dephosphorylation			2.2.2|29.4.1	major CHO metabolism.degradation.starch|protein.postranslational modification.kinase	PF00782	PTHR10159				AT3G10940.1		protein phosphatase-related	104286	e_gwH.25.59.1 {DSP6} Dual-Specificity Protein Phosphatase Homolog 6
>104286/3	single	single	Au9.Cre09.g403050.t1	single	Cre09.g403050.t1.1				GO:0008138	protein tyrosine/serine/threonine phosphatase activity	GO:0006470	protein amino acid dephosphorylation			2.2.2|29.4.1	major CHO metabolism.degradation.starch|protein.postranslational modification.kinase	PF00782	PTHR10159				AT3G10940.1		protein phosphatase-related	104286	e_gwH.25.59.1 {DSP6} Dual-Specificity Protein Phosphatase Homolog 6
>104292/1	single	none		none
>104292/2	single	none		none
>104292/3	single	none		none
>104300/1	single	single	Au9.Cre29.g777750.t1	single	Cre29.g777750.t1.1												PF06824				K09704				104300	e_gwH.25.131.1
>104300/2	single	single	Au9.Cre29.g777750.t1	single	Cre29.g777750.t1.1												PF06824				K09704				104300	e_gwH.25.131.1
>104300/3	single	single	Au9.Cre29.g777750.t1	single	Cre29.g777750.t1.1												PF06824				K09704				104300	e_gwH.25.131.1
>104302/1	single	single	Au9.Cre09.g404400.t1	single	Cre09.g404400.t1.1												PF06487	PTHR13082	KOG3391			AT2G45640.1	SAP18	SAP18 (SIN3 ASSOCIATED POLYPEPTIDE P18); protein binding / transcription regulator	104302	e_gwH.25.94.1 {HCP3401} Sin3 complex component
>104302/2	single	single	Au9.Cre09.g404400.t1	single	Cre09.g404400.t1.1												PF06487	PTHR13082	KOG3391			AT2G45640.1	SAP18	SAP18 (SIN3 ASSOCIATED POLYPEPTIDE P18); protein binding / transcription regulator	104302	e_gwH.25.94.1 {HCP3401} Sin3 complex component
>104302/3	single	single	Au9.Cre09.g404400.t1	single	Cre09.g404400.t1.1												PF06487	PTHR13082	KOG3391			AT2G45640.1	SAP18	SAP18 (SIN3 ASSOCIATED POLYPEPTIDE P18); protein binding / transcription regulator	104302	e_gwH.25.94.1 {HCP3401} Sin3 complex component
>104310/1	single	single	Au9.Cre31.g779800.t1	single	Cre31.g779800.t1.1										29.8	protein.assembly and cofactor ligation	PF01106	PTHR11178				AT4G25910.1	NFU3	NFU3; structural molecule	104310	e_gwH.25.81.1 {NIFU1,NFU1} Fe-S cluster assembly protein NifU
>104310/2	single	single	Au9.Cre31.g779800.t1	single	Cre31.g779800.t1.1										29.8	protein.assembly and cofactor ligation	PF01106	PTHR11178				AT4G25910.1	NFU3	NFU3; structural molecule	104310	e_gwH.25.81.1 {NIFU1,NFU1} Fe-S cluster assembly protein NifU
>104310/3	single	single	Au9.Cre31.g779800.t1	single	Cre31.g779800.t1.1										29.8	protein.assembly and cofactor ligation	PF01106	PTHR11178				AT4G25910.1	NFU3	NFU3; structural molecule	104310	e_gwH.25.81.1 {NIFU1,NFU1} Fe-S cluster assembly protein NifU
>104322/1	single	single	Au9.Cre09.g402150.t1	single	Cre09.g402150.t1.1
>104322/2	single	single	Au9.Cre09.g402150.t1	single	Cre09.g402150.t1.1
>104322/3	single	single	Au9.Cre09.g402150.t1	single	Cre09.g402150.t1.1
>104339/1	single	single	Au9.Cre09.g386700.t1	single	Cre09.g386700.t1.1				GO:0003777|GO:0005524	microtubule motor activity|ATP binding			GO:0005875	microtubule associated complex	31.1	cell.organisation	PF00225	PTHR16012	KOG0242		K10393	AT3G16630.1	KINESIN-13A	KINESIN-13A; ATP binding / microtubule motor	104388	e_gwH.25.37.1
>104339/2	single	single	Au9.Cre09.g386700.t1	single	Cre09.g386700.t1.1				GO:0003777|GO:0005524	microtubule motor activity|ATP binding			GO:0005875	microtubule associated complex	31.1	cell.organisation	PF00225	PTHR16012	KOG0242		K10393	AT3G16630.1	KINESIN-13A	KINESIN-13A; ATP binding / microtubule motor	104388	e_gwH.25.37.1
>104339/3	single	single	Au9.Cre09.g386700.t1	single	Cre09.g386700.t1.1				GO:0003777|GO:0005524	microtubule motor activity|ATP binding			GO:0005875	microtubule associated complex	31.1	cell.organisation	PF00225	PTHR16012	KOG0242		K10393	AT3G16630.1	KINESIN-13A	KINESIN-13A; ATP binding / microtubule motor	104388	e_gwH.25.37.1
>104348/1	single	single	Au9.Cre09.g400650.t1	single	Cre09.g400650.t1.1				GO:0003735	structural constituent of ribosome			GO:0005622|GO:0005840	intracellular|ribosome	29.2.1.2.1.06	protein.synthesis.ribosomal protein.eukaryotic.40S subunit.S6	PF01092	PTHR11502	KOG1646		K02991	AT5G10360.1	EMB3010	EMB3010 (embryo defective 3010); structural constituent of ribosome	104348	e_gwH.25.63.1 {RPS6 } Ribosomal protein S6, component of cytosolic 80S ribosome and 40S small subunit
>104348/2	single	single	Au9.Cre09.g400650.t1	single	Cre09.g400650.t1.1				GO:0003735	structural constituent of ribosome			GO:0005622|GO:0005840	intracellular|ribosome	29.2.1.2.1.06	protein.synthesis.ribosomal protein.eukaryotic.40S subunit.S6	PF01092	PTHR11502	KOG1646		K02991	AT5G10360.1	EMB3010	EMB3010 (embryo defective 3010); structural constituent of ribosome	104348	e_gwH.25.63.1 {RPS6 } Ribosomal protein S6, component of cytosolic 80S ribosome and 40S small subunit
>104348/3	single	single	Au9.Cre09.g400650.t1	single	Cre09.g400650.t1.1				GO:0003735	structural constituent of ribosome			GO:0005622|GO:0005840	intracellular|ribosome	29.2.1.2.1.06	protein.synthesis.ribosomal protein.eukaryotic.40S subunit.S6	PF01092	PTHR11502	KOG1646		K02991	AT5G10360.1	EMB3010	EMB3010 (embryo defective 3010); structural constituent of ribosome	104348	e_gwH.25.63.1 {RPS6 } Ribosomal protein S6, component of cytosolic 80S ribosome and 40S small subunit
>104382/1	single	single	Au9.Cre29.g778000.t1	single	Cre29.g778000.t1.1										27.1.1	RNA.processing.splicing	PF00013,PF00098,PF00076	PTHR11208	KOG0119			AT5G51300.1		splicing factor-related
>104382/2	single	single	Au9.Cre29.g778000.t1	single	Cre29.g778000.t1.1										27.1.1	RNA.processing.splicing	PF00013,PF00098,PF00076	PTHR11208	KOG0119			AT5G51300.1		splicing factor-related
>104382/3	single	single	Au9.Cre29.g778000.t1	single	Cre29.g778000.t1.1										27.1.1	RNA.processing.splicing	PF00013,PF00098,PF00076	PTHR11208	KOG0119			AT5G51300.1		splicing factor-related
>104388/1	single	single	Au9.Cre09.g386700.t1	single	Cre09.g386700.t1.1				GO:0003777|GO:0005524	microtubule motor activity|ATP binding			GO:0005875	microtubule associated complex	31.1	cell.organisation	PF00225	PTHR16012	KOG0242		K10393	AT3G16630.1	KINESIN-13A	KINESIN-13A; ATP binding / microtubule motor	104388	e_gwH.25.37.1
>104388/2	single	single	Au9.Cre09.g386700.t1	single	Cre09.g386700.t1.1				GO:0003777|GO:0005524	microtubule motor activity|ATP binding			GO:0005875	microtubule associated complex	31.1	cell.organisation	PF00225	PTHR16012	KOG0242		K10393	AT3G16630.1	KINESIN-13A	KINESIN-13A; ATP binding / microtubule motor	104388	e_gwH.25.37.1
>104388/3	single	none		none
>104389/1	single	none		none
>104389/2	single	none		none
>104389/3	single	single	Au9.Cre09.g403950.t1	single	Cre09.g403950.t1.1										29.4	protein.postranslational modification	PF00069	PTHR22982				AT5G47750.1	D6PKL2	D6PKL2 (D6 PROTEIN KINASE LIKE 2); kinase
>104431/1	single	single	Au9.Cre03.g149250.t1	single	Cre03.g149250.t1.1				GO:0004197|GO:0003824	cysteine-type endopeptidase activity|catalytic activity	GO:0006508|GO:0008152	proteolysis and peptidolysis|metabolism			27.3.99	RNA.regulation of transcription.unclassified		PTHR21631				AT2G43180.1		catalytic	104431	e_gwH.27.5.1
>104431/2	single	single	Au9.Cre03.g149250.t1	single	Cre03.g149250.t1.1				GO:0004197|GO:0003824	cysteine-type endopeptidase activity|catalytic activity	GO:0006508|GO:0008152	proteolysis and peptidolysis|metabolism			27.3.99	RNA.regulation of transcription.unclassified		PTHR21631				AT2G43180.1		catalytic	104431	e_gwH.27.5.1
>104431/3	single	single	Au9.Cre03.g149250.t1	single	Cre03.g149250.t1.1				GO:0004197|GO:0003824	cysteine-type endopeptidase activity|catalytic activity	GO:0006508|GO:0008152	proteolysis and peptidolysis|metabolism			27.3.99	RNA.regulation of transcription.unclassified		PTHR21631				AT2G43180.1		catalytic	104431	e_gwH.27.5.1
>104441/1	single	single	Au9.Cre01.g056300.t1	single	Cre01.g056300.t1.1				GO:0004842|GO:0008270	ubiquitin-protein ligase activity|zinc ion binding			GO:0000151	ubiquitin ligase complex			PF00097								104441	e_gwH.27.122.1
>104441/2	single	none		none
>104441/3	single	none		none
>104448/1	single	single	Au9.Cre03.g150650.t1	single	Cre03.g150650.t1.1				GO:0003700	transcription factor activity							PF04641	PTHR12775	KOG3113			AT5G58020.1		unknown protein	104448	e_gwH.27.89.1
>104448/2	single	single	Au9.Cre03.g150650.t1	single	Cre03.g150650.t1.1				GO:0003700	transcription factor activity							PF04641	PTHR12775	KOG3113			AT5G58020.1		unknown protein	104448	e_gwH.27.89.1
>104448/3	single	single	Au9.Cre03.g150650.t1	single	Cre03.g150650.t1.1				GO:0003700	transcription factor activity							PF04641	PTHR12775	KOG3113			AT5G58020.1		unknown protein	104448	e_gwH.27.89.1
>104450/1	single	single	Au9.Cre03.g149750.t1	single	Cre03.g149750.t1.1														KOG3191
>104450/2	single	single	Au9.Cre03.g149750.t1	single	Cre03.g149750.t1.1														KOG3191
>104450/3	single	single	Au9.Cre03.g149750.t1	single	Cre03.g149750.t1.1														KOG3191
>104490/1	multiple	single	Au9.Cre01.g057900.t1	single	Cre01.g057900.t1.1										4.013	glycolysis.PK	PF00224,PF02887	PTHR11817	KOG2323			AT5G63680.1		pyruvate kinase, putative	149896	Chlre2_kg.scaffold_27000165 {PYK4} Pyruvate kinase
>104490/2	multiple	single	Au9.Cre01.g057900.t1	single	Cre01.g057900.t1.1										4.013	glycolysis.PK	PF00224,PF02887	PTHR11817	KOG2323			AT5G63680.1		pyruvate kinase, putative	149896	Chlre2_kg.scaffold_27000165 {PYK4} Pyruvate kinase
>104490/3	multiple	single	Au9.Cre01.g057900.t1	single	Cre01.g057900.t1.1										4.013	glycolysis.PK	PF00224,PF02887	PTHR11817	KOG2323			AT5G63680.1		pyruvate kinase, putative	149896	Chlre2_kg.scaffold_27000165 {PYK4} Pyruvate kinase
>104512/1	single	single	Au9.Cre01.g059850.t1	single	Cre01.g059850.t1.1	6.1.1.1	L-tyrosine:tRNATyr ligase (AMP-forming)	Ligases; Forming carbon-oxygen bonds; Ligases forming aminoacyl-tRNA and related compounds	GO:0016491|GO:0004812|GO:0005524	oxidoreductase activity|tRNA ligase activity|ATP binding	GO:0008152|GO:0006418	metabolism|tRNA aminoacylation for protein translation			29.1.01	protein.aa activation.tyrosine-tRNA ligase	PF00579	PTHR11946	KOG2144	6.1.1.1	K01866	AT2G33840.1		tRNA synthetase class I (W and Y) family protein	104512	e_gwH.27.45.1
>104512/2	single	single	Au9.Cre01.g059850.t1	single	Cre01.g059850.t1.1	6.1.1.1	L-tyrosine:tRNATyr ligase (AMP-forming)	Ligases; Forming carbon-oxygen bonds; Ligases forming aminoacyl-tRNA and related compounds	GO:0016491|GO:0004812|GO:0005524	oxidoreductase activity|tRNA ligase activity|ATP binding	GO:0008152|GO:0006418	metabolism|tRNA aminoacylation for protein translation			29.1.01	protein.aa activation.tyrosine-tRNA ligase	PF00579	PTHR11946	KOG2144	6.1.1.1	K01866	AT2G33840.1		tRNA synthetase class I (W and Y) family protein	104512	e_gwH.27.45.1
>104512/3	single	single	Au9.Cre01.g059850.t1	single	Cre01.g059850.t1.1	6.1.1.1	L-tyrosine:tRNATyr ligase (AMP-forming)	Ligases; Forming carbon-oxygen bonds; Ligases forming aminoacyl-tRNA and related compounds	GO:0016491|GO:0004812|GO:0005524	oxidoreductase activity|tRNA ligase activity|ATP binding	GO:0008152|GO:0006418	metabolism|tRNA aminoacylation for protein translation			29.1.01	protein.aa activation.tyrosine-tRNA ligase	PF00579	PTHR11946	KOG2144	6.1.1.1	K01866	AT2G33840.1		tRNA synthetase class I (W and Y) family protein	104512	e_gwH.27.45.1
>104519/1	single	single	Au9.Cre01.g060150.t1	single	Cre01.g060150.t1.1												PF00097	PTHR12183	KOG4172			AT3G06140.1		zinc finger (C3HC4-type RING finger) family protein
>104519/2	single	single	Au9.Cre01.g060150.t1	single	Cre01.g060150.t1.1												PF00097	PTHR12183	KOG4172			AT3G06140.1		zinc finger (C3HC4-type RING finger) family protein
>104519/3	single	single	Au9.Cre01.g060150.t1	single	Cre01.g060150.t1.1												PF00097	PTHR12183	KOG4172			AT3G06140.1		zinc finger (C3HC4-type RING finger) family protein
>104544/1	single	single	Au9.Cre03.g148800.t1	single	Cre03.g148800.t1.1				GO:0008757|GO:0008171|GO:0008168	S-adenosylmethionine-dependent methyltransferase activity|O-methyltransferase activity|methyltransferase activity					26.6	misc.O-methyl transferases	PF00891,PF08242	PTHR11746				AT1G51990.1		O-methyltransferase family 2 protein	104544	e_gwH.27.166.1
>104544/2	single	single	Au9.Cre03.g148800.t1	single	Cre03.g148800.t1.1				GO:0008757|GO:0008171|GO:0008168	S-adenosylmethionine-dependent methyltransferase activity|O-methyltransferase activity|methyltransferase activity					26.6	misc.O-methyl transferases	PF00891,PF08242	PTHR11746				AT1G51990.1		O-methyltransferase family 2 protein	104544	e_gwH.27.166.1
>104544/3	single	single	Au9.Cre03.g148800.t1	single	Cre03.g148800.t1.1				GO:0008757|GO:0008171|GO:0008168	S-adenosylmethionine-dependent methyltransferase activity|O-methyltransferase activity|methyltransferase activity					26.6	misc.O-methyl transferases	PF00891,PF08242	PTHR11746				AT1G51990.1		O-methyltransferase family 2 protein	104544	e_gwH.27.166.1
>104547/1	single	single	Au9.Cre03.g148050.t1	single	Cre03.g148050.t1.1	2.7.7.7	deoxynucleoside-triphosphate:DNA deoxynucleotidyltransferase (DNA-directed)	Transferases; Transferring phosphorus-containing groups; Nucleotidyltransferases									PF00817,PF11798	PTHR11076		2.7.7.7	K03510	AT5G44740.2	POLH	POLH (Y-FAMILT DNA POLYMERASE H); DNA-directed DNA polymerase
>104547/2	single	single	Au9.Cre03.g148050.t1	single	Cre03.g148050.t1.1	2.7.7.7	deoxynucleoside-triphosphate:DNA deoxynucleotidyltransferase (DNA-directed)	Transferases; Transferring phosphorus-containing groups; Nucleotidyltransferases									PF00817,PF11798	PTHR11076		2.7.7.7	K03510	AT5G44740.2	POLH	POLH (Y-FAMILT DNA POLYMERASE H); DNA-directed DNA polymerase
>104547/3	single	single	Au9.Cre03.g148050.t1	single	Cre03.g148050.t1.1	2.7.7.7	deoxynucleoside-triphosphate:DNA deoxynucleotidyltransferase (DNA-directed)	Transferases; Transferring phosphorus-containing groups; Nucleotidyltransferases									PF00817,PF11798	PTHR11076		2.7.7.7	K03510	AT5G44740.2	POLH	POLH (Y-FAMILT DNA POLYMERASE H); DNA-directed DNA polymerase
>104582/1	single	single	Au9.Cre09.g413300.t1	single	Cre09.g413300.t1.1																	AT3G27340.1		unknown protein	104582	e_gwH.30.93.1
>104582/2	single	single	Au9.Cre09.g413300.t1	single	Cre09.g413300.t1.1																	AT3G27340.1		unknown protein	104582	e_gwH.30.93.1
>104582/3	single	single	Au9.Cre09.g413300.t1	single	Cre09.g413300.t1.1																	AT3G27340.1		unknown protein	104582	e_gwH.30.93.1
>104611/1	single	single	Au9.Cre09.g409200.t1	single	Cre09.g409200.t1.1												PF08312					AT3G49601.1		unknown protein
>104611/2	single	single	Au9.Cre09.g409200.t1	single	Cre09.g409200.t1.1												PF08312					AT3G49601.1		unknown protein
>104611/3	single	single	Au9.Cre09.g409200.t1	single	Cre09.g409200.t1.1												PF08312					AT3G49601.1		unknown protein
>104640/1	single	single	Au9.Cre09.g414250.t1	single	Cre09.g414250.t1.1	2.4.1.-		Transferases; Glycosyltransferases; Hexosyltransferases	GO:0000009|GO:0000026|GO:0000030|GO:0000033|GO:0003980|GO:0004376|GO:0004576|GO:0004583|GO:0008375|GO:0008376|GO:0008378|GO:0008417|GO:0008921|GO:0016253|GO:0016758|GO:0016759|GO:0018715|GO:0018716|GO:0018717|GO:0018718|GO:0019112|GO:0019187|GO:0042281|GO:0042283|GO:0046527|GO:0046920	alpha-1,6-mannosyltransferase activity|alpha-1,2-mannosyltransferase activity|mannosyltransferase activity|alpha-1,3-mannosyltransferase activity|UDP-glucose:glycoprotein glucosyltransferase activity|glycolipid mannosyltransferase activity|oligosaccharyl transferase activity|dolichyl-phosphate-glucose-glycolipid alpha-glucosyltransferase activity|acetylglucosaminyltransferase activity|acetylgalac…					26.2	misc.UDP glucosyl and glucoronyl transferases	PF03155	PTHR12413	KOG2576	2.4.1.-	K03849	AT2G44660.1		transferase, transferring glycosyl groups / transferase, transferring hexosyl groups	104640	e_gwH.30.33.1 {GTR20} glycosyl transferase
>104640/2	single	single	Au9.Cre09.g414250.t1	single	Cre09.g414250.t1.1	2.4.1.-		Transferases; Glycosyltransferases; Hexosyltransferases	GO:0000009|GO:0000026|GO:0000030|GO:0000033|GO:0003980|GO:0004376|GO:0004576|GO:0004583|GO:0008375|GO:0008376|GO:0008378|GO:0008417|GO:0008921|GO:0016253|GO:0016758|GO:0016759|GO:0018715|GO:0018716|GO:0018717|GO:0018718|GO:0019112|GO:0019187|GO:0042281|GO:0042283|GO:0046527|GO:0046920	alpha-1,6-mannosyltransferase activity|alpha-1,2-mannosyltransferase activity|mannosyltransferase activity|alpha-1,3-mannosyltransferase activity|UDP-glucose:glycoprotein glucosyltransferase activity|glycolipid mannosyltransferase activity|oligosaccharyl transferase activity|dolichyl-phosphate-glucose-glycolipid alpha-glucosyltransferase activity|acetylglucosaminyltransferase activity|acetylgalac…					26.2	misc.UDP glucosyl and glucoronyl transferases	PF03155	PTHR12413	KOG2576	2.4.1.-	K03849	AT2G44660.1		transferase, transferring glycosyl groups / transferase, transferring hexosyl groups	104640	e_gwH.30.33.1 {GTR20} glycosyl transferase
>104640/3	single	single	Au9.Cre09.g414250.t1	single	Cre09.g414250.t1.1	2.4.1.-		Transferases; Glycosyltransferases; Hexosyltransferases	GO:0000009|GO:0000026|GO:0000030|GO:0000033|GO:0003980|GO:0004376|GO:0004576|GO:0004583|GO:0008375|GO:0008376|GO:0008378|GO:0008417|GO:0008921|GO:0016253|GO:0016758|GO:0016759|GO:0018715|GO:0018716|GO:0018717|GO:0018718|GO:0019112|GO:0019187|GO:0042281|GO:0042283|GO:0046527|GO:0046920	alpha-1,6-mannosyltransferase activity|alpha-1,2-mannosyltransferase activity|mannosyltransferase activity|alpha-1,3-mannosyltransferase activity|UDP-glucose:glycoprotein glucosyltransferase activity|glycolipid mannosyltransferase activity|oligosaccharyl transferase activity|dolichyl-phosphate-glucose-glycolipid alpha-glucosyltransferase activity|acetylglucosaminyltransferase activity|acetylgalac…					26.2	misc.UDP glucosyl and glucoronyl transferases	PF03155	PTHR12413	KOG2576	2.4.1.-	K03849	AT2G44660.1		transferase, transferring glycosyl groups / transferase, transferring hexosyl groups	104640	e_gwH.30.33.1 {GTR20} glycosyl transferase
>104647/1	single	single	Au9.Cre09.g414000.t1	single	Cre09.g414000.t1.1				GO:0004659	prenyltransferase activity					16.1.3.02	secondary metabolism.isoprenoids.tocopherol biosynthesis.homogentisate phytyltransferase	PF01040	PTHR11048			K09833	AT2G18950.1	HPT1	HPT1 (HOMOGENTISATE PHYTYLTRANSFERASE 1); homogentisate phytyltransferase/ prenyltransferase	104647	e_gwH.30.73.1
>104647/2	single	single	Au9.Cre09.g414000.t1	single	Cre09.g414000.t1.1				GO:0004659	prenyltransferase activity					16.1.3.02	secondary metabolism.isoprenoids.tocopherol biosynthesis.homogentisate phytyltransferase	PF01040	PTHR11048			K09833	AT2G18950.1	HPT1	HPT1 (HOMOGENTISATE PHYTYLTRANSFERASE 1); homogentisate phytyltransferase/ prenyltransferase	104647	e_gwH.30.73.1
>104647/3	single	single	Au9.Cre09.g414000.t1	single	Cre09.g414000.t1.1				GO:0004659	prenyltransferase activity					16.1.3.02	secondary metabolism.isoprenoids.tocopherol biosynthesis.homogentisate phytyltransferase	PF01040	PTHR11048			K09833	AT2G18950.1	HPT1	HPT1 (HOMOGENTISATE PHYTYLTRANSFERASE 1); homogentisate phytyltransferase/ prenyltransferase	104647	e_gwH.30.73.1
>104657/1	single	none		none
>104657/2	single	none		none
>104657/3	single	none		none
>104702/1	single	single	Au9.Cre09.g412750.t1	single	Cre09.g412750.t1.1										29.4	protein.postranslational modification	PF00069,PF07714	PTHR22983	KOG0598			AT1G50240.2	FU	FU (FUSED); protein serine/threonine kinase
>104702/2	single	single	Au9.Cre09.g412750.t1	single	Cre09.g412750.t1.1										29.4	protein.postranslational modification	PF00069,PF07714	PTHR22983	KOG0598			AT1G50240.2	FU	FU (FUSED); protein serine/threonine kinase
>104702/3	single	single	Au9.Cre09.g412750.t1	single	Cre09.g412750.t1.1										29.4	protein.postranslational modification	PF00069,PF07714	PTHR22983	KOG0598			AT1G50240.2	FU	FU (FUSED); protein serine/threonine kinase
>104709/1	single	single	Au9.Cre09.g410100.t1	single	Cre09.g410100.t1.1	3.6.3.8	ATP phosphohydrolase (Ca2+-transporting)	Hydrolases; Acting on acid anhydrides; Acting on acid anhydrides to catalyse transmembrane movement of substances	GO:0005524|GO:0015662|GO:0003824|GO:0016820	ATP binding|ATPase activity, coupled to transmembrane movement of ions, phosphorylative mechanism|catalytic activity|hydrolase activity, acting on acid anhydrides, catalyzing transmembrane movement of substances	GO:0006812|GO:0008152	cation transport|metabolism	GO:0016020	membrane	34.21|34.1	transport.calcium|transport.p- and v-ATPases	PF00690,PF00122,PF00702,PF00689	PTHR11939	KOG0202	3.6.3.8	K01537	AT1G07810.1	ECA1	ECA1 (ER-TYPE CA2+-ATPASE 1); calcium-transporting ATPase	104709	e_gwH.30.116.1 cation transporting ATPase
>104709/2	single	single	Au9.Cre09.g410100.t1	single	Cre09.g410100.t1.1	3.6.3.8	ATP phosphohydrolase (Ca2+-transporting)	Hydrolases; Acting on acid anhydrides; Acting on acid anhydrides to catalyse transmembrane movement of substances	GO:0005524|GO:0015662|GO:0003824|GO:0016820	ATP binding|ATPase activity, coupled to transmembrane movement of ions, phosphorylative mechanism|catalytic activity|hydrolase activity, acting on acid anhydrides, catalyzing transmembrane movement of substances	GO:0006812|GO:0008152	cation transport|metabolism	GO:0016020	membrane	34.21|34.1	transport.calcium|transport.p- and v-ATPases	PF00690,PF00122,PF00702,PF00689	PTHR11939	KOG0202	3.6.3.8	K01537	AT1G07810.1	ECA1	ECA1 (ER-TYPE CA2+-ATPASE 1); calcium-transporting ATPase	104709	e_gwH.30.116.1 cation transporting ATPase
>104709/3	single	single	Au9.Cre09.g410100.t1	single	Cre09.g410100.t1.1	3.6.3.8	ATP phosphohydrolase (Ca2+-transporting)	Hydrolases; Acting on acid anhydrides; Acting on acid anhydrides to catalyse transmembrane movement of substances	GO:0005524|GO:0015662|GO:0003824|GO:0016820	ATP binding|ATPase activity, coupled to transmembrane movement of ions, phosphorylative mechanism|catalytic activity|hydrolase activity, acting on acid anhydrides, catalyzing transmembrane movement of substances	GO:0006812|GO:0008152	cation transport|metabolism	GO:0016020	membrane	34.21|34.1	transport.calcium|transport.p- and v-ATPases	PF00690,PF00122,PF00702,PF00689	PTHR11939	KOG0202	3.6.3.8	K01537	AT1G07810.1	ECA1	ECA1 (ER-TYPE CA2+-ATPASE 1); calcium-transporting ATPase	104709	e_gwH.30.116.1 cation transporting ATPase
>104719/1	multiple	multiple		multiple
>104719/2	single	none		none
>104719/3	single	multiple		multiple
>104732/1	single	single	Au9.Cre08.g364650.t1	single	Cre08.g364650.t1.1										29.1.010	protein.aa activation.methionine-tRNA ligase	PF02686,PF01588	PTHR11946	KOG2241			AT3G59980.1		tRNA-binding region domain-containing protein
>104732/2	single	single	Au9.Cre08.g364650.t1	single	Cre08.g364650.t1.1										29.1.010	protein.aa activation.methionine-tRNA ligase	PF02686,PF01588	PTHR11946	KOG2241			AT3G59980.1		tRNA-binding region domain-containing protein
>104732/3	single	single	Au9.Cre08.g364650.t1	single	Cre08.g364650.t1.1										29.1.010	protein.aa activation.methionine-tRNA ligase	PF02686,PF01588	PTHR11946	KOG2241			AT3G59980.1		tRNA-binding region domain-containing protein
>104774/1	single	single	Au9.Cre08.g367800.t1	single	Cre08.g367800.t1.1				GO:0005215	transporter activity							PF00293	PTHR13994	KOG0648			AT5G47240.1	atnudt8	atnudt8 (Arabidopsis thaliana Nudix hydrolase homolog 8); hydrolase	104774	e_gwH.29.55.1
>104774/2	single	single	Au9.Cre08.g367800.t1	single	Cre08.g367800.t1.1				GO:0005215	transporter activity							PF00293	PTHR13994	KOG0648			AT5G47240.1	atnudt8	atnudt8 (Arabidopsis thaliana Nudix hydrolase homolog 8); hydrolase	104774	e_gwH.29.55.1
>104774/3	single	single	Au9.Cre08.g367800.t1	single	Cre08.g367800.t1.1				GO:0005215	transporter activity							PF00293	PTHR13994	KOG0648			AT5G47240.1	atnudt8	atnudt8 (Arabidopsis thaliana Nudix hydrolase homolog 8); hydrolase	104774	e_gwH.29.55.1
>104778/1	single	single	Au9.Cre08.g364700.t1	single	Cre08.g364700.t1.1										27.4	RNA.RNA binding	PF00076	PTHR10432	KOG1457			AT3G21215.1		RNA-binding protein, putative	104778	e_gwH.29.47.1
>104778/2	single	single	Au9.Cre08.g364700.t1	single	Cre08.g364700.t1.1										27.4	RNA.RNA binding	PF00076	PTHR10432	KOG1457			AT3G21215.1		RNA-binding protein, putative	104778	e_gwH.29.47.1
>104778/3	single	none		none
>104788/1	single	single	Au9.Cre08.g368600.t1	single	Cre08.g368600.t1.1										29.4	protein.postranslational modification	PF00069	PTHR22986	KOG0198			AT4G13020.1	MHK	MHK; ATP binding / kinase/ protein kinase/ protein serine/threonine kinase/ protein tyrosine kinase
>104788/2	single	single	Au9.Cre08.g368600.t1	single	Cre08.g368600.t1.1										29.4	protein.postranslational modification	PF00069	PTHR22986	KOG0198			AT4G13020.1	MHK	MHK; ATP binding / kinase/ protein kinase/ protein serine/threonine kinase/ protein tyrosine kinase
>104788/3	single	single	Au9.Cre08.g368600.t1	single	Cre08.g368600.t1.1										29.4	protein.postranslational modification	PF00069	PTHR22986	KOG0198			AT4G13020.1	MHK	MHK; ATP binding / kinase/ protein kinase/ protein serine/threonine kinase/ protein tyrosine kinase
>104798/1	single	single	Au9.Cre08.g362700.t1	single	Cre08.g362700.t1.1										29.5	protein.degradation	PF08241,PF08242	PTHR12176	KOG1271			AT3G60910.1		catalytic/ methyltransferase	104798	e_gwH.29.79.1
>104798/2	single	single	Au9.Cre08.g362700.t1	single	Cre08.g362700.t1.1										29.5	protein.degradation	PF08241,PF08242	PTHR12176	KOG1271			AT3G60910.1		catalytic/ methyltransferase	104798	e_gwH.29.79.1
>104798/3	single	single	Au9.Cre08.g362700.t1	single	Cre08.g362700.t1.1										29.5	protein.degradation	PF08241,PF08242	PTHR12176	KOG1271			AT3G60910.1		catalytic/ methyltransferase	104798	e_gwH.29.79.1
>104804/1	single	single	Au9.Cre08.g361400.t1	single	Cre08.g361400.t1.1										27.3.17	RNA.regulation of transcription.CPP(Zn),CPP1-related transcription factor family	PF03638	PTHR12446				AT4G14770.1	TCX2	TCX2 (TESMIN/TSO1-LIKE CXC 2); transcription factor
>104804/2	single	single	Au9.Cre08.g361400.t1	single	Cre08.g361400.t1.1										27.3.17	RNA.regulation of transcription.CPP(Zn),CPP1-related transcription factor family	PF03638	PTHR12446				AT4G14770.1	TCX2	TCX2 (TESMIN/TSO1-LIKE CXC 2); transcription factor
>104804/3	single	single	Au9.Cre08.g361400.t1	single	Cre08.g361400.t1.1										27.3.17	RNA.regulation of transcription.CPP(Zn),CPP1-related transcription factor family	PF03638	PTHR12446				AT4G14770.1	TCX2	TCX2 (TESMIN/TSO1-LIKE CXC 2); transcription factor
>104846/1	single	single	Au9.Cre08.g369150.t1	single	Cre08.g369150.t1.1				GO:0004672|GO:0005524|GO:0003700	protein kinase activity|ATP binding|transcription factor activity	GO:0006468	protein amino acid phosphorylation			34.16	transport.ABC transporters and multidrug resistance systems	PF03109	PTHR10566	KOG1235			AT3G07700.1		ABC1 family protein	104846	e_gwH.29.7.1
>104846/2	single	single	Au9.Cre08.g369150.t1	single	Cre08.g369150.t1.1				GO:0004672|GO:0005524|GO:0003700	protein kinase activity|ATP binding|transcription factor activity	GO:0006468	protein amino acid phosphorylation			34.16	transport.ABC transporters and multidrug resistance systems	PF03109	PTHR10566	KOG1235			AT3G07700.1		ABC1 family protein	104846	e_gwH.29.7.1
>104846/3	single	single	Au9.Cre08.g369150.t1	single	Cre08.g369150.t1.1				GO:0004672|GO:0005524|GO:0003700	protein kinase activity|ATP binding|transcription factor activity	GO:0006468	protein amino acid phosphorylation			34.16	transport.ABC transporters and multidrug resistance systems	PF03109	PTHR10566	KOG1235			AT3G07700.1		ABC1 family protein	104846	e_gwH.29.7.1
>104855/1	single	single	Au9.Cre03.g160000.t1	single	Cre03.g160000.t1.1										27.3.55	RNA.regulation of transcription.HDA	PF00850	PTHR10625	KOG2652			AT3G18520.2	HDA15	HDA15; histone deacetylase
>104855/2	single	single	Au9.Cre03.g160000.t1	single	Cre03.g160000.t1.1										27.3.55	RNA.regulation of transcription.HDA	PF00850	PTHR10625	KOG2652			AT3G18520.2	HDA15	HDA15; histone deacetylase
>104855/3	single	single	Au9.Cre03.g160000.t1	single	Cre03.g160000.t1.1										27.3.55	RNA.regulation of transcription.HDA	PF00850	PTHR10625	KOG2652			AT3G18520.2	HDA15	HDA15; histone deacetylase
>104871/1	single	single	Au9.Cre03.g152450.t1	single	Cre03.g152450.t1.1										31.4|27.3.48	cell.vesicle transport|RNA.regulation of transcription.FHA transcription factor	PF00498	PTHR23308	KOG1881			AT5G38840.1		forkhead-associated domain-containing protein / FHA domain-containing protein
>104871/2	single	single	Au9.Cre03.g152450.t1	single	Cre03.g152450.t1.1										31.4|27.3.48	cell.vesicle transport|RNA.regulation of transcription.FHA transcription factor	PF00498	PTHR23308	KOG1881			AT5G38840.1		forkhead-associated domain-containing protein / FHA domain-containing protein
>104871/3	single	none		none
>104900/1	single	single	Au9.Cre03.g157200.t1	single	Cre03.g157200.t1.1										29.4	protein.postranslational modification	PF00069,PF07714	PTHR23257				AT3G63260.1	ATMRK1	ATMRK1; kinase/ protein serine/threonine/tyrosine kinase
>104900/2	single	single	Au9.Cre03.g157200.t1	single	Cre03.g157200.t1.1										29.4	protein.postranslational modification	PF00069,PF07714	PTHR23257				AT3G63260.1	ATMRK1	ATMRK1; kinase/ protein serine/threonine/tyrosine kinase
>104900/3	single	single	Au9.Cre03.g157200.t1	single	Cre03.g157200.t1.1										29.4	protein.postranslational modification	PF00069,PF07714	PTHR23257				AT3G63260.1	ATMRK1	ATMRK1; kinase/ protein serine/threonine/tyrosine kinase
>104930/1	multiple	single	Au9.Cre03.g154550.t1	single	Cre03.g154550.t1.1	1.5.1.2	L-proline:NAD(P)+ 5-oxidoreductase	Oxidoreductases; Acting on the CH-NH group of donors; With NAD+ or NADP+ as acceptor							13.1.2.2.02	amino acid metabolism.synthesis.glutamate family.proline.pyrroline-5-carboxylate reductase	PF03807	PTHR11645	KOG3124	1.5.1.2	K00286	AT5G14800.1	P5CR	P5CR (PYRROLINE-5- CARBOXYLATE (P5C) REDUCTASE); pyrroline-5-carboxylate reductase	192364	estExt_fgenesh2_pg.C_340122 {PCR1} pyrroline-5-carboxylate reductase
>104930/2	multiple	single	Au9.Cre03.g154550.t1	single	Cre03.g154550.t1.1	1.5.1.2	L-proline:NAD(P)+ 5-oxidoreductase	Oxidoreductases; Acting on the CH-NH group of donors; With NAD+ or NADP+ as acceptor							13.1.2.2.02	amino acid metabolism.synthesis.glutamate family.proline.pyrroline-5-carboxylate reductase	PF03807	PTHR11645	KOG3124	1.5.1.2	K00286	AT5G14800.1	P5CR	P5CR (PYRROLINE-5- CARBOXYLATE (P5C) REDUCTASE); pyrroline-5-carboxylate reductase	192364	estExt_fgenesh2_pg.C_340122 {PCR1} pyrroline-5-carboxylate reductase
>104930/3	multiple	single	Au9.Cre03.g154550.t1	single	Cre03.g154550.t1.1	1.5.1.2	L-proline:NAD(P)+ 5-oxidoreductase	Oxidoreductases; Acting on the CH-NH group of donors; With NAD+ or NADP+ as acceptor							13.1.2.2.02	amino acid metabolism.synthesis.glutamate family.proline.pyrroline-5-carboxylate reductase	PF03807	PTHR11645	KOG3124	1.5.1.2	K00286	AT5G14800.1	P5CR	P5CR (PYRROLINE-5- CARBOXYLATE (P5C) REDUCTASE); pyrroline-5-carboxylate reductase	192364	estExt_fgenesh2_pg.C_340122 {PCR1} pyrroline-5-carboxylate reductase
>104934/1	single	single	Au9.Cre03.g158500.t1	single	Cre03.g158500.t1.1				GO:0004672|GO:0005524	protein kinase activity|ATP binding					34.16	transport.ABC transporters and multidrug resistance systems	PF03109	PTHR10566	KOG1235		K08869	AT1G79600.1		ABC1 family protein	104934	e_gwH.34.10.1 ABC1 family ser/thr kinase
>104934/2	single	single	Au9.Cre03.g158500.t1	single	Cre03.g158500.t1.1				GO:0004672|GO:0005524	protein kinase activity|ATP binding					34.16	transport.ABC transporters and multidrug resistance systems	PF03109	PTHR10566	KOG1235		K08869	AT1G79600.1		ABC1 family protein	104934	e_gwH.34.10.1 ABC1 family ser/thr kinase
>104934/3	single	single	Au9.Cre03.g158500.t1	single	Cre03.g158500.t1.1				GO:0004672|GO:0005524	protein kinase activity|ATP binding					34.16	transport.ABC transporters and multidrug resistance systems	PF03109	PTHR10566	KOG1235		K08869	AT1G79600.1		ABC1 family protein	104934	e_gwH.34.10.1 ABC1 family ser/thr kinase
>104999/1	single	none		none
>104999/2	single	none		none
>104999/3	single	none		none
>105035/1	single	single	Au9.Cre17.g728700.t1	none
>105035/2	single	single	Au9.Cre17.g728700.t1	single	Cre17.g728700.t1.1										29.4	protein.postranslational modification	PF00023	PTHR18958			K09454	AT5G40160.1	EMB506	EMB506 (embryo defective 506); protein binding
>105035/3	single	single	Au9.Cre17.g728700.t1	single	Cre17.g728700.t1.1										29.4	protein.postranslational modification	PF00023	PTHR18958			K09454	AT5G40160.1	EMB506	EMB506 (embryo defective 506); protein binding
>105079/1	single	single	Au9.Cre17.g725350.t1	single	Cre17.g725350.t1.1										30.3	signalling.calcium	PF00057,PF07915	PTHR12630	KOG2397		K08288	AT5G56360.1		calmodulin-binding protein
>105079/2	single	single	Au9.Cre17.g725350.t1	single	Cre17.g725350.t1.1										30.3	signalling.calcium	PF00057,PF07915	PTHR12630	KOG2397		K08288	AT5G56360.1		calmodulin-binding protein
>105079/3	single	single	Au9.Cre17.g725350.t1	single	Cre17.g725350.t1.1										30.3	signalling.calcium	PF00057,PF07915	PTHR12630	KOG2397		K08288	AT5G56360.1		calmodulin-binding protein
>105088/1	single	single	Au9.Cre17.g726400.t1	single	Cre17.g726400.t1.1										11.8.1	lipid metabolism.''exotics'' (steroids, squalene etc).sphingolipids	PF03798	PTHR12560				AT3G19260.1	LOH2	LOH2 (LAG ONE HOMOLOGUE 2)	105088	e_gwH.32.95.1
>105088/2	single	single	Au9.Cre17.g726400.t1	single	Cre17.g726400.t1.1										11.8.1	lipid metabolism.''exotics'' (steroids, squalene etc).sphingolipids	PF03798	PTHR12560				AT3G19260.1	LOH2	LOH2 (LAG ONE HOMOLOGUE 2)	105088	e_gwH.32.95.1
>105088/3	single	single	Au9.Cre17.g726400.t1	single	Cre17.g726400.t1.1										11.8.1	lipid metabolism.''exotics'' (steroids, squalene etc).sphingolipids	PF03798	PTHR12560				AT3G19260.1	LOH2	LOH2 (LAG ONE HOMOLOGUE 2)	105088	e_gwH.32.95.1
>105113/1	single	single	Au9.Cre17.g727650.t1	single	Cre17.g727650.t1.1				GO:0005524|GO:0042626|GO:0016887|GO:0000166	ATP binding|ATPase activity, coupled to transmembrane movement of substances|ATPase activity|nucleotide binding	GO:0006810	transport	GO:0016021	integral to membrane	34.16	transport.ABC transporters and multidrug resistance systems	PF00664,PF00005	PTHR19242	KOG0057		K05663	AT5G58270.1	STA1	STA1 (STARIK 1); ATPase, coupled to transmembrane movement of substances / transporter	105113	e_gwH.32.13.1 {ATM2} half-size ABC transporter, membrane protein
>105113/2	single	single	Au9.Cre17.g727650.t1	single	Cre17.g727650.t1.1				GO:0005524|GO:0042626|GO:0016887|GO:0000166	ATP binding|ATPase activity, coupled to transmembrane movement of substances|ATPase activity|nucleotide binding	GO:0006810	transport	GO:0016021	integral to membrane	34.16	transport.ABC transporters and multidrug resistance systems	PF00664,PF00005	PTHR19242	KOG0057		K05663	AT5G58270.1	STA1	STA1 (STARIK 1); ATPase, coupled to transmembrane movement of substances / transporter	105113	e_gwH.32.13.1 {ATM2} half-size ABC transporter, membrane protein
>105113/3	single	single	Au9.Cre17.g727650.t1	single	Cre17.g727650.t1.1				GO:0005524|GO:0042626|GO:0016887|GO:0000166	ATP binding|ATPase activity, coupled to transmembrane movement of substances|ATPase activity|nucleotide binding	GO:0006810	transport	GO:0016021	integral to membrane	34.16	transport.ABC transporters and multidrug resistance systems	PF00664,PF00005	PTHR19242	KOG0057		K05663	AT5G58270.1	STA1	STA1 (STARIK 1); ATPase, coupled to transmembrane movement of substances / transporter	105113	e_gwH.32.13.1 {ATM2} half-size ABC transporter, membrane protein
>105117/1	single	single	Au9.Cre17.g720500.t1	single	Cre17.g720500.t1.1										30.4.01	signalling.phosphinositides.phosphatidylinositol-4-phosphate 5-kinase	PF02493	PTHR23084	KOG1794			AT4G17080.1		unknown protein
>105117/2	single	single	Au9.Cre17.g720500.t1	single	Cre17.g720500.t1.1										30.4.01	signalling.phosphinositides.phosphatidylinositol-4-phosphate 5-kinase	PF02493	PTHR23084	KOG1794			AT4G17080.1		unknown protein
>105117/3	single	none		none
>105119/1	single	single	Au9.Cre17.g728100.t1	single	Cre17.g728100.t1.1				GO:0008237|GO:0004407|GO:0008418|GO:0008759|GO:0009017|GO:0016811|GO:0017159|GO:0018748|GO:0018749	metallopeptidase activity|histone deacetylase activity|protein N-terminal asparagine amidohydrolase activity|UDP-3-O-[3-hydroxymyristoyl] N-acetylglucosamine deacetylase activity|succinylglutamate desuccinylase activity|hydrolase activity, acting on carbon-nitrogen (but not peptide) bonds, in linear amides|pantetheinase activity|iprodione amidohydrolase activity|(3,5-dichlorophenylurea)acetate am…	GO:0006508	proteolysis and peptidolysis			17.2.1	hormone metabolism.auxin.synthesis-degradation	PF01546,PF07687	PTHR11014			K01463	AT3G02875.1	ILR1	ILR1 (IAA-LEUCINE RESISTANT 1); IAA-Leu conjugate hydrolase/ IAA-Phe conjugate hydrolase/ metallopeptidase	105119	e_gwH.32.61.1
>105119/2	single	single	Au9.Cre17.g728100.t1	single	Cre17.g728100.t1.1				GO:0008237|GO:0004407|GO:0008418|GO:0008759|GO:0009017|GO:0016811|GO:0017159|GO:0018748|GO:0018749	metallopeptidase activity|histone deacetylase activity|protein N-terminal asparagine amidohydrolase activity|UDP-3-O-[3-hydroxymyristoyl] N-acetylglucosamine deacetylase activity|succinylglutamate desuccinylase activity|hydrolase activity, acting on carbon-nitrogen (but not peptide) bonds, in linear amides|pantetheinase activity|iprodione amidohydrolase activity|(3,5-dichlorophenylurea)acetate am…	GO:0006508	proteolysis and peptidolysis			17.2.1	hormone metabolism.auxin.synthesis-degradation	PF01546,PF07687	PTHR11014			K01463	AT3G02875.1	ILR1	ILR1 (IAA-LEUCINE RESISTANT 1); IAA-Leu conjugate hydrolase/ IAA-Phe conjugate hydrolase/ metallopeptidase	105119	e_gwH.32.61.1
>105119/3	single	single	Au9.Cre17.g728100.t1	single	Cre17.g728100.t1.1				GO:0008237|GO:0004407|GO:0008418|GO:0008759|GO:0009017|GO:0016811|GO:0017159|GO:0018748|GO:0018749	metallopeptidase activity|histone deacetylase activity|protein N-terminal asparagine amidohydrolase activity|UDP-3-O-[3-hydroxymyristoyl] N-acetylglucosamine deacetylase activity|succinylglutamate desuccinylase activity|hydrolase activity, acting on carbon-nitrogen (but not peptide) bonds, in linear amides|pantetheinase activity|iprodione amidohydrolase activity|(3,5-dichlorophenylurea)acetate am…	GO:0006508	proteolysis and peptidolysis			17.2.1	hormone metabolism.auxin.synthesis-degradation	PF01546,PF07687	PTHR11014			K01463	AT3G02875.1	ILR1	ILR1 (IAA-LEUCINE RESISTANT 1); IAA-Leu conjugate hydrolase/ IAA-Phe conjugate hydrolase/ metallopeptidase	105119	e_gwH.32.61.1
>105128/1	single	single	Au9.Cre17.g725650.t1	single	Cre17.g725650.t1.1										34.14	transport.unspecified cations	PF01758	PTHR10361	KOG2718			AT1G78560.1		bile acid:sodium symporter family protein
>105128/2	single	single	Au9.Cre17.g725650.t1	single	Cre17.g725650.t1.1										34.14	transport.unspecified cations	PF01758	PTHR10361	KOG2718			AT1G78560.1		bile acid:sodium symporter family protein
>105128/3	single	single	Au9.Cre17.g725650.t1	single	Cre17.g725650.t1.1										34.14	transport.unspecified cations	PF01758	PTHR10361	KOG2718			AT1G78560.1		bile acid:sodium symporter family protein
>105167/1	single	single	Au9.Cre12.g519500.t1	single	Cre12.g519500.t1.1										34.21	transport.calcium	PF01699		KOG1397		K07300	AT3G13320.1	CAX2	CAX2 (CATION EXCHANGER 2); calcium:cation antiporter/ calcium:hydrogen antiporter	105167	e_gwH.31.48.1 {CAX1} CAX family of Cation antiporters, membrane protein
>105167/2	single	single	Au9.Cre12.g519500.t1	single	Cre12.g519500.t1.1										34.21	transport.calcium	PF01699		KOG1397		K07300	AT3G13320.1	CAX2	CAX2 (CATION EXCHANGER 2); calcium:cation antiporter/ calcium:hydrogen antiporter	105167	e_gwH.31.48.1 {CAX1} CAX family of Cation antiporters, membrane protein
>105167/3	single	single	Au9.Cre12.g519500.t1	single	Cre12.g519500.t1.1										34.21	transport.calcium	PF01699		KOG1397		K07300	AT3G13320.1	CAX2	CAX2 (CATION EXCHANGER 2); calcium:cation antiporter/ calcium:hydrogen antiporter	105167	e_gwH.31.48.1 {CAX1} CAX family of Cation antiporters, membrane protein
>105231/1	single	single	Au9.Cre12.g519700.t1	single	Cre12.g519700.t1.1										33.99	development.unspecified	PF01926	PTHR11649				AT2G22870.1	EMB2001	EMB2001 (embryo defective 2001); GTP binding	105231	e_gwH.31.239.1
>105231/2	single	single	Au9.Cre12.g519700.t1	single	Cre12.g519700.t1.1										33.99	development.unspecified	PF01926	PTHR11649				AT2G22870.1	EMB2001	EMB2001 (embryo defective 2001); GTP binding	105231	e_gwH.31.239.1
>105231/3	single	single	Au9.Cre12.g519700.t1	single	Cre12.g519700.t1.1										33.99	development.unspecified	PF01926	PTHR11649				AT2G22870.1	EMB2001	EMB2001 (embryo defective 2001); GTP binding	105231	e_gwH.31.239.1
>105267/1	single	none		none
>105267/2	single	single	Au9.Cre12.g523150.t1	single	Cre12.g523150.t1.1				GO:0005515	protein binding	GO:0006457	protein folding					PF02996	PTHR12674	KOG3048		K04797	AT5G23290.1	PDF5	PDF5 (PREFOLDIN 5); unfolded protein binding	105267	e_gwH.31.162.1
>105267/3	single	single	Au9.Cre12.g523150.t1	single	Cre12.g523150.t1.1				GO:0005515	protein binding	GO:0006457	protein folding					PF02996	PTHR12674	KOG3048		K04797	AT5G23290.1	PDF5	PDF5 (PREFOLDIN 5); unfolded protein binding	105267	e_gwH.31.162.1
>105291/1	single	single	Au9.Cre12.g521250.t1	single	Cre12.g521250.t1.1				GO:0003824	catalytic activity	GO:0006725	aromatic compound metabolism					PF00561	PTHR14189	KOG2564			AT4G10050.1		hydrolase, alpha/beta fold family protein	105291	e_gwH.31.219.1
>105291/2	single	single	Au9.Cre12.g521250.t1	single	Cre12.g521250.t1.1				GO:0003824	catalytic activity	GO:0006725	aromatic compound metabolism					PF00561	PTHR14189	KOG2564			AT4G10050.1		hydrolase, alpha/beta fold family protein	105291	e_gwH.31.219.1
>105291/3	single	single	Au9.Cre12.g521250.t1	single	Cre12.g521250.t1.1				GO:0003824	catalytic activity	GO:0006725	aromatic compound metabolism					PF00561	PTHR14189	KOG2564			AT4G10050.1		hydrolase, alpha/beta fold family protein	105291	e_gwH.31.219.1
>105305/1	single	single	Au9.Cre12.g527050.t1	single	Cre12.g527050.t1.1										34.99	transport.misc	PF03765,PF00650	PTHR23324	KOG1471			AT2G21540.1	SFH3	SFH3 (SEC14-LIKE 3); phosphatidylinositol transporter
>105305/2	single	single	Au9.Cre12.g527050.t1	single	Cre12.g527050.t1.1										34.99	transport.misc	PF03765,PF00650	PTHR23324	KOG1471			AT2G21540.1	SFH3	SFH3 (SEC14-LIKE 3); phosphatidylinositol transporter
>105305/3	single	none		none
>105319/1	single	single	Au9.Cre12.g523100.t1	single	Cre12.g523100.t1.1										34.10	transport.nucleotides		PTHR12570	KOG2922			AT3G26670.1		unknown protein
>105319/2	single	single	Au9.Cre12.g523100.t1	single	Cre12.g523100.t1.1										34.10	transport.nucleotides		PTHR12570	KOG2922			AT3G26670.1		unknown protein
>105319/3	single	single	Au9.Cre12.g523100.t1	single	Cre12.g523100.t1.1										34.10	transport.nucleotides		PTHR12570	KOG2922			AT3G26670.1		unknown protein
>105328/1	single	none		none
>105328/2	single	single	Au9.Cre12.g524000.t1	single	Cre12.g524000.t1.1										2.1.1.01	major CHO metabolism.synthesis.sucrose.SPS	PF08550,PF00534	PTHR12526				AT1G04920.1	ATSPS3F	ATSPS3F (sucrose phosphate synthase 3F); sucrose-phosphate synthase/ transferase, transferring glycosyl groups
>105328/3	single	single	Au9.Cre12.g524000.t1	single	Cre12.g524000.t1.1										2.1.1.01	major CHO metabolism.synthesis.sucrose.SPS	PF08550,PF00534	PTHR12526				AT1G04920.1	ATSPS3F	ATSPS3F (sucrose phosphate synthase 3F); sucrose-phosphate synthase/ transferase, transferring glycosyl groups
>10538/1	single	single	Au9.Cre12.g488050.t1	single	Cre12.g488050.t1.1										2.2.1.3.2	major CHO metabolism.degradation.sucrose.invertases.cell wall	PF00251					AT2G36190.1	AtcwINV4	AtcwINV4 (Arabidopsis thaliana cell wall invertase 4); hydrolase, hydrolyzing O-glycosyl compounds	10538	fgenesh1_pg.C_scaffold_11000327 {GHR} glycoside-hydrolase-like protein
>10538/2	single	multiple		multiple
>10538/3	single	single	Au9.Cre12.g488050.t1	single	Cre12.g488050.t1.1										2.2.1.3.2	major CHO metabolism.degradation.sucrose.invertases.cell wall	PF00251					AT2G36190.1	AtcwINV4	AtcwINV4 (Arabidopsis thaliana cell wall invertase 4); hydrolase, hydrolyzing O-glycosyl compounds	10538	fgenesh1_pg.C_scaffold_11000327 {GHR} glycoside-hydrolase-like protein
>105391/1	single	single	Au9.Cre12.g523550.t1	single	Cre12.g523550.t1.1				GO:0008757|GO:0003700	S-adenosylmethionine-dependent methyltransferase activity|transcription factor activity							PF08241,PF08242	PTHR10108				AT1G54310.2		RNA binding	105391	e_gwH.31.229.1
>105391/2	single	single	Au9.Cre12.g523550.t1	single	Cre12.g523550.t1.1				GO:0008757|GO:0003700	S-adenosylmethionine-dependent methyltransferase activity|transcription factor activity							PF08241,PF08242	PTHR10108				AT1G54310.2		RNA binding	105391	e_gwH.31.229.1
>105391/3	single	single	Au9.Cre12.g523550.t1	single	Cre12.g523550.t1.1				GO:0008757|GO:0003700	S-adenosylmethionine-dependent methyltransferase activity|transcription factor activity							PF08241,PF08242	PTHR10108				AT1G54310.2		RNA binding	105391	e_gwH.31.229.1
>105410/1	single	single	Au9.Cre12.g529500.t1	single	Cre12.g529500.t1.1										27.3.67	RNA.regulation of transcription.putative transcription regulator	PF01728,PF11861,PF07780	PTHR10920	KOG1098		K00599	AT4G25730.1		FtsJ-like methyltransferase family protein
>105410/2	single	single	Au9.Cre12.g529500.t1	single	Cre12.g529500.t1.1										27.3.67	RNA.regulation of transcription.putative transcription regulator	PF01728,PF11861,PF07780	PTHR10920	KOG1098		K00599	AT4G25730.1		FtsJ-like methyltransferase family protein
>105410/3	single	single	Au9.Cre12.g529500.t1	single	Cre12.g529500.t1.1										27.3.67	RNA.regulation of transcription.putative transcription regulator	PF01728,PF11861,PF07780	PTHR10920	KOG1098		K00599	AT4G25730.1		FtsJ-like methyltransferase family protein
>105419/1	single	none		none
>105419/2	single	none		none
>105419/3	single	none		none
>105431/1	single	single	Au9.Cre05.g238950.t1	single	Cre05.g238950.t1.1				GO:0003723	RNA binding	GO:0006396	RNA processing			27.1	RNA.processing	PF00588	PTHR12029	KOG0838			AT4G15520.1		tRNA/rRNA methyltransferase (SpoU) family protein	105431	e_gwH.36.23.1
>105431/2	single	single	Au9.Cre05.g238950.t1	single	Cre05.g238950.t1.1				GO:0003723	RNA binding	GO:0006396	RNA processing			27.1	RNA.processing	PF00588	PTHR12029	KOG0838			AT4G15520.1		tRNA/rRNA methyltransferase (SpoU) family protein	105431	e_gwH.36.23.1
>105431/3	single	single	Au9.Cre05.g238950.t1	single	Cre05.g238950.t1.1				GO:0003723	RNA binding	GO:0006396	RNA processing			27.1	RNA.processing	PF00588	PTHR12029	KOG0838			AT4G15520.1		tRNA/rRNA methyltransferase (SpoU) family protein	105431	e_gwH.36.23.1
>105469/1	single	single	Au9.Cre05.g241450.t1	single	Cre05.g241450.t1.1				GO:0003723|GO:0005525|GO:0000166	RNA binding|GTP binding|nucleotide binding	GO:0006614	SRP-dependent cotranslational protein-membrane targeting	GO:0005786	signal recognition particle (sensu Eukaryota)	29.3.3	protein.targeting.chloroplast	PF02881,PF00448	PTHR11564			K03110	AT2G45770.1	CPFTSY	CPFTSY; 7S RNA binding / GTP binding / nucleoside-triphosphatase/ nucleotide binding	105469	e_gwH.36.9.1 {FTSY} Chloroplast SRP Receptor
>105469/2	single	single	Au9.Cre05.g241450.t1	single	Cre05.g241450.t1.1				GO:0003723|GO:0005525|GO:0000166	RNA binding|GTP binding|nucleotide binding	GO:0006614	SRP-dependent cotranslational protein-membrane targeting	GO:0005786	signal recognition particle (sensu Eukaryota)	29.3.3	protein.targeting.chloroplast	PF02881,PF00448	PTHR11564			K03110	AT2G45770.1	CPFTSY	CPFTSY; 7S RNA binding / GTP binding / nucleoside-triphosphatase/ nucleotide binding	105469	e_gwH.36.9.1 {FTSY} Chloroplast SRP Receptor
>105469/3	single	single	Au9.Cre05.g241450.t1	single	Cre05.g241450.t1.1				GO:0003723|GO:0005525|GO:0000166	RNA binding|GTP binding|nucleotide binding	GO:0006614	SRP-dependent cotranslational protein-membrane targeting	GO:0005786	signal recognition particle (sensu Eukaryota)	29.3.3	protein.targeting.chloroplast	PF02881,PF00448	PTHR11564			K03110	AT2G45770.1	CPFTSY	CPFTSY; 7S RNA binding / GTP binding / nucleoside-triphosphatase/ nucleotide binding	105469	e_gwH.36.9.1 {FTSY} Chloroplast SRP Receptor
>105488/1	none	none		none
>105488/2	none	none		none
>105488/3	none	none		none
>105562/1	single	single	Au9.Cre09.g406800.t1	single	Cre09.g406800.t1.1	3.4.21.89		Hydrolases; Acting on peptide bonds (peptidases); Serine endopeptidases							29.3.4.99	protein.targeting.secretory pathway.unspecified	PF00717	PTHR10806	KOG3342	3.4.21.89	K03100	AT1G52600.1		signal peptidase, putative	105562	e_gwH.35.34.1 {SPC18} Signal Peptidase, catalytic subunit
>105562/2	single	single	Au9.Cre09.g406800.t1	single	Cre09.g406800.t1.1	3.4.21.89		Hydrolases; Acting on peptide bonds (peptidases); Serine endopeptidases							29.3.4.99	protein.targeting.secretory pathway.unspecified	PF00717	PTHR10806	KOG3342	3.4.21.89	K03100	AT1G52600.1		signal peptidase, putative	105562	e_gwH.35.34.1 {SPC18} Signal Peptidase, catalytic subunit
>105562/3	single	single	Au9.Cre09.g406800.t1	single	Cre09.g406800.t1.1	3.4.21.89		Hydrolases; Acting on peptide bonds (peptidases); Serine endopeptidases							29.3.4.99	protein.targeting.secretory pathway.unspecified	PF00717	PTHR10806	KOG3342	3.4.21.89	K03100	AT1G52600.1		signal peptidase, putative	105562	e_gwH.35.34.1 {SPC18} Signal Peptidase, catalytic subunit
>105568/1	single	single	Au9.Cre09.g407000.t1	single	Cre09.g407000.t1.1												PF02492,PF07683	PTHR13748				AT1G15730.1		PRLI-interacting factor L, putative
>105568/2	none	none		none
>105568/3	single	single	Au9.Cre09.g407000.t1	single	Cre09.g407000.t1.1												PF02492,PF07683	PTHR13748				AT1G15730.1		PRLI-interacting factor L, putative
>105620/1	single	single	Au9.Cre11.g476400.t1	single	Cre11.g476400.t1.1	3.2.2.21	alkylated-DNA glycohydrolase (releasing methyladenine and methylguanine)	Hydrolases; Glycosylases; Hydrolysing N-glycosyl compounds									PF00730			3.2.2.21	K01247	AT1G19480.1		HhH-GPD base excision DNA repair family protein
>105620/2	single	none		none
>105620/3	single	none		none
>105624/1	single	single	Au9.Cre11.g482200.t1	single	Cre11.g482200.t1.1																				105624	e_gwH.33.25.1 {FBB9}
>105624/2	single	single	Au9.Cre11.g482200.t1	single	Cre11.g482200.t1.1																				105624	e_gwH.33.25.1 {FBB9}
>105624/3	single	single	Au9.Cre11.g482200.t1	single	Cre11.g482200.t1.1																				105624	e_gwH.33.25.1 {FBB9}
>105632/1	single	single	Au9.Cre11.g477600.t1	single	Cre11.g477600.t1.1													PTHR23053:SF3				AT5G13630.1	GUN5	GUN5 (GENOMES UNCOUPLED 5); magnesium chelatase
>105632/2	single	none		none
>105632/3	none	none		none
>105644/1	single	single	Au9.Cre11.g481800.t1	single	Cre11.g481800.t1.1										27.3.17	RNA.regulation of transcription.CPP(Zn),CPP1-related transcription factor family	PF03638	PTHR12446				AT2G20110.1		tesmin/TSO1-like CXC domain-containing protein
>105644/2	single	single	Au9.Cre11.g481800.t1	single	Cre11.g481800.t1.1										27.3.17	RNA.regulation of transcription.CPP(Zn),CPP1-related transcription factor family	PF03638	PTHR12446				AT2G20110.1		tesmin/TSO1-like CXC domain-containing protein
>105644/3	single	single	Au9.Cre11.g481800.t1	single	Cre11.g481800.t1.1										27.3.17	RNA.regulation of transcription.CPP(Zn),CPP1-related transcription factor family	PF03638	PTHR12446				AT2G20110.1		tesmin/TSO1-like CXC domain-containing protein
>105679/1	single	single	Au9.Cre13.g599750.t1	single	Cre13.g599750.t1.1										27.3.28	RNA.regulation of transcription.SBP,Squamosa promoter binding protein family	PF03110					AT1G20980.1	SPL14	SPL14 (squamosa promoter binding protein-like 14); DNA binding / transcription activator/ transcription factor
>105679/2	single	single	Au9.Cre13.g599750.t1	single	Cre13.g599750.t1.1										27.3.28	RNA.regulation of transcription.SBP,Squamosa promoter binding protein family	PF03110					AT1G20980.1	SPL14	SPL14 (squamosa promoter binding protein-like 14); DNA binding / transcription activator/ transcription factor
>105679/3	single	single	Au9.Cre13.g599750.t1	single	Cre13.g599750.t1.1										27.3.28	RNA.regulation of transcription.SBP,Squamosa promoter binding protein family	PF03110					AT1G20980.1	SPL14	SPL14 (squamosa promoter binding protein-like 14); DNA binding / transcription activator/ transcription factor
>105686/1	single	none		none
>105686/2	none	none		none
>105686/3	single	none		none
>105687/1	single	single	Au9.Cre13.g595300.t1	single	Cre13.g595300.t1.1										28.1.3|29.5.11.4.2|27.3.12	DNA.synthesis/chromatin structure.histone|protein.degradation.ubiquitin.E3.RING|RNA.regulation of transcription.C3H zinc finger family	PF00642,PF00097	PTHR11224				AT3G08505.1		zinc finger (CCCH-type/C3HC4-type RING finger) family protein
>105687/2	single	single	Au9.Cre13.g595300.t1	single	Cre13.g595300.t1.1										28.1.3|29.5.11.4.2|27.3.12	DNA.synthesis/chromatin structure.histone|protein.degradation.ubiquitin.E3.RING|RNA.regulation of transcription.C3H zinc finger family	PF00642,PF00097	PTHR11224				AT3G08505.1		zinc finger (CCCH-type/C3HC4-type RING finger) family protein
>105687/3	single	single	Au9.Cre13.g595300.t1	single	Cre13.g595300.t1.1										28.1.3|29.5.11.4.2|27.3.12	DNA.synthesis/chromatin structure.histone|protein.degradation.ubiquitin.E3.RING|RNA.regulation of transcription.C3H zinc finger family	PF00642,PF00097	PTHR11224				AT3G08505.1		zinc finger (CCCH-type/C3HC4-type RING finger) family protein
>105706/1	single	single	Au9.Cre13.g601000.t1	single	Cre13.g601000.t1.1				GO:0004672|GO:0005524|GO:0004713|GO:0004674|GO:0004675|GO:0004676|GO:0004677|GO:0004679|GO:0004680|GO:0004681|GO:0004683|GO:0004686|GO:0004688|GO:0004689|GO:0004690|GO:0004692|GO:0004693|GO:0004694|GO:0004695|GO:0004696|GO:0004697|GO:0004698|GO:0004700|GO:0004701|GO:0004702|GO:0004703|GO:0004704|GO:0004705|GO:0004706|GO:0004707|GO:0004708|GO:0004709|GO:0004710|GO:0004711|GO:0004712|GO:0004714|GO:…	protein kinase activity|ATP binding|protein-tyrosine kinase activity|protein serine/threonine kinase activity|transmembrane receptor protein serine/threonine kinase activity|3-phosphoinositide-dependent protein kinase activity|DNA-dependent protein kinase activity|AMP-activated protein kinase activity|casein kinase activity|casein kinase I activity|calmodulin regulated protein kinase activity|euk…	GO:0006468	protein amino acid phosphorylation			29.4	protein.postranslational modification	PF00069	PTHR11295	KOG1290		K00924	AT3G53030.1	SRPK4	SRPK4 (Ser/Arg-rich protein kinase 4); kinase/ protein kinase	130101	estExt_gwp_1H.C_210070
>105706/2	single	single	Au9.Cre13.g601000.t1	single	Cre13.g601000.t1.1				GO:0004672|GO:0005524|GO:0004713|GO:0004674|GO:0004675|GO:0004676|GO:0004677|GO:0004679|GO:0004680|GO:0004681|GO:0004683|GO:0004686|GO:0004688|GO:0004689|GO:0004690|GO:0004692|GO:0004693|GO:0004694|GO:0004695|GO:0004696|GO:0004697|GO:0004698|GO:0004700|GO:0004701|GO:0004702|GO:0004703|GO:0004704|GO:0004705|GO:0004706|GO:0004707|GO:0004708|GO:0004709|GO:0004710|GO:0004711|GO:0004712|GO:0004714|GO:…	protein kinase activity|ATP binding|protein-tyrosine kinase activity|protein serine/threonine kinase activity|transmembrane receptor protein serine/threonine kinase activity|3-phosphoinositide-dependent protein kinase activity|DNA-dependent protein kinase activity|AMP-activated protein kinase activity|casein kinase activity|casein kinase I activity|calmodulin regulated protein kinase activity|euk…	GO:0006468	protein amino acid phosphorylation			29.4	protein.postranslational modification	PF00069	PTHR11295	KOG1290		K00924	AT3G53030.1	SRPK4	SRPK4 (Ser/Arg-rich protein kinase 4); kinase/ protein kinase	130101	estExt_gwp_1H.C_210070
>105706/3	single	single	Au9.Cre13.g601000.t1	single	Cre13.g601000.t1.1				GO:0004672|GO:0005524|GO:0004713|GO:0004674|GO:0004675|GO:0004676|GO:0004677|GO:0004679|GO:0004680|GO:0004681|GO:0004683|GO:0004686|GO:0004688|GO:0004689|GO:0004690|GO:0004692|GO:0004693|GO:0004694|GO:0004695|GO:0004696|GO:0004697|GO:0004698|GO:0004700|GO:0004701|GO:0004702|GO:0004703|GO:0004704|GO:0004705|GO:0004706|GO:0004707|GO:0004708|GO:0004709|GO:0004710|GO:0004711|GO:0004712|GO:0004714|GO:…	protein kinase activity|ATP binding|protein-tyrosine kinase activity|protein serine/threonine kinase activity|transmembrane receptor protein serine/threonine kinase activity|3-phosphoinositide-dependent protein kinase activity|DNA-dependent protein kinase activity|AMP-activated protein kinase activity|casein kinase activity|casein kinase I activity|calmodulin regulated protein kinase activity|euk…	GO:0006468	protein amino acid phosphorylation			29.4	protein.postranslational modification	PF00069	PTHR11295	KOG1290		K00924	AT3G53030.1	SRPK4	SRPK4 (Ser/Arg-rich protein kinase 4); kinase/ protein kinase	130101	estExt_gwp_1H.C_210070
>105722/1	single	single	Au9.Cre13.g594750.t1	single	Cre13.g594750.t1.1				GO:0003777|GO:0005524	microtubule motor activity|ATP binding			GO:0005856|GO:0005875	cytoskeleton|microtubule associated complex	31.1	cell.organisation	PF00784,PF09379,PF00373,PF00225	PTHR16012	KOG0239			AT5G65930.2	ZWI	ZWI (ZWICHEL); calmodulin binding / microtubule motor	105722	e_gwH.38.2.1
>105722/2	single	single	Au9.Cre13.g594750.t1	single	Cre13.g594750.t1.1				GO:0003777|GO:0005524	microtubule motor activity|ATP binding			GO:0005856|GO:0005875	cytoskeleton|microtubule associated complex	31.1	cell.organisation	PF00784,PF09379,PF00373,PF00225	PTHR16012	KOG0239			AT5G65930.2	ZWI	ZWI (ZWICHEL); calmodulin binding / microtubule motor	105722	e_gwH.38.2.1
>105722/3	single	single	Au9.Cre13.g594750.t1	single	Cre13.g594750.t1.1				GO:0003777|GO:0005524	microtubule motor activity|ATP binding			GO:0005856|GO:0005875	cytoskeleton|microtubule associated complex	31.1	cell.organisation	PF00784,PF09379,PF00373,PF00225	PTHR16012	KOG0239			AT5G65930.2	ZWI	ZWI (ZWICHEL); calmodulin binding / microtubule motor	105722	e_gwH.38.2.1
>105734/1	single	single	Au9.Cre13.g599400.t1	single	Cre13.g599400.t1.1										29.4	protein.postranslational modification	PF00400	PTHR19868	KOG0279			AT3G18130.1	RACK1C_AT	RACK1C_AT (RECEPTOR FOR ACTIVATED C KINASE 1 C); nucleotide binding	105734	e_gwH.38.29.1 {RACK1 } Receptor of activated protein kinase C 1, component of 40S small ribosomal subunit
>105734/2	single	single	Au9.Cre13.g599400.t1	single	Cre13.g599400.t1.1										29.4	protein.postranslational modification	PF00400	PTHR19868	KOG0279			AT3G18130.1	RACK1C_AT	RACK1C_AT (RECEPTOR FOR ACTIVATED C KINASE 1 C); nucleotide binding	105734	e_gwH.38.29.1 {RACK1 } Receptor of activated protein kinase C 1, component of 40S small ribosomal subunit
>105734/3	single	single	Au9.Cre13.g599400.t1	single	Cre13.g599400.t1.1										29.4	protein.postranslational modification	PF00400	PTHR19868	KOG0279			AT3G18130.1	RACK1C_AT	RACK1C_AT (RECEPTOR FOR ACTIVATED C KINASE 1 C); nucleotide binding	105734	e_gwH.38.29.1 {RACK1 } Receptor of activated protein kinase C 1, component of 40S small ribosomal subunit
>105806/1	single	single	Au9.Cre16.g662700.t1	single	Cre16.g662700.t1.1										27.4	RNA.RNA binding	PF00076	PTHR10432	KOG4205			AT4G36960.1		RNA recognition motif (RRM)-containing protein	105806	e_gwH.37.31.1 {Probable RNA binding protein}
>105806/2	single	single	Au9.Cre16.g662700.t1	single	Cre16.g662700.t1.1										27.4	RNA.RNA binding	PF00076	PTHR10432	KOG4205			AT4G36960.1		RNA recognition motif (RRM)-containing protein	105806	e_gwH.37.31.1 {Probable RNA binding protein}
>105806/3	single	single	Au9.Cre16.g662700.t1	single	Cre16.g662700.t1.1										27.4	RNA.RNA binding	PF00076	PTHR10432	KOG4205			AT4G36960.1		RNA recognition motif (RRM)-containing protein	105806	e_gwH.37.31.1 {Probable RNA binding protein}
>105828/1	multiple	multiple		multiple
>105828/2	multiple	multiple		multiple
>105828/3	single	single	Au9.Cre16.g662600.t1	single	Cre16.g662600.t1.1												PF01062					AT3G61320.1		unknown protein	105828	e_gwH.37.34.1
>105835/1	single	single	Au9.Cre16.g661900.t1	single	Cre16.g661900.t1.1										27.1.2	RNA.processing.RNA helicase	PF00270,PF00271	PTHR10967	KOG0342			AT5G63630.1		DEAD box RNA helicase, putative
>105835/2	multiple	multiple		multiple
>105835/3	multiple	multiple		multiple
>105836/1	single	single	Au9.Cre16.g661650.t1	single	Cre16.g661650.t1.1										27.3.3	RNA.regulation of transcription.AP2/EREBP, APETALA2/Ethylene-responsive element binding protein family	PF00847					AT5G18560.1	PUCHI	PUCHI; DNA binding / transcription factor
>105836/2	single	single	Au9.Cre16.g661650.t1	single	Cre16.g661650.t1.1										27.3.3	RNA.regulation of transcription.AP2/EREBP, APETALA2/Ethylene-responsive element binding protein family	PF00847					AT5G18560.1	PUCHI	PUCHI; DNA binding / transcription factor
>105836/3	single	single	Au9.Cre16.g661650.t1	single	Cre16.g661650.t1.1										27.3.3	RNA.regulation of transcription.AP2/EREBP, APETALA2/Ethylene-responsive element binding protein family	PF00847					AT5G18560.1	PUCHI	PUCHI; DNA binding / transcription factor
>105845/1	multiple	multiple		multiple
>105845/2	multiple	multiple		multiple
>105845/3	multiple	multiple		multiple
>105860/1	single	none		none
>105860/2	single	none		none
>105860/3	single	none		none
>105873/1	single	single	Au9.Cre16.g660000.t1	single	Cre16.g660000.t1.1				GO:0005554	molecular function unknown							PF01169	PTHR12608	KOG2881			AT4G13590.1		unknown protein	105873	e_gwH.37.48.1
>105873/2	single	single	Au9.Cre16.g660000.t1	single	Cre16.g660000.t1.1				GO:0005554	molecular function unknown							PF01169	PTHR12608	KOG2881			AT4G13590.1		unknown protein	105873	e_gwH.37.48.1
>105873/3	single	single	Au9.Cre16.g660000.t1	single	Cre16.g660000.t1.1				GO:0005554	molecular function unknown							PF01169	PTHR12608	KOG2881			AT4G13590.1		unknown protein	105873	e_gwH.37.48.1
>105896/1	single	single	Au9.Cre16.g658700.t1	single	Cre16.g658700.t1.1												PF01661	PTHR11106				AT2G40600.1		appr-1-p processing enzyme family protein
>105896/2	single	single	Au9.Cre16.g658700.t1	single	Cre16.g658700.t1.1												PF01661	PTHR11106				AT2G40600.1		appr-1-p processing enzyme family protein
>105896/3	single	single	Au9.Cre16.g658700.t1	single	Cre16.g658700.t1.1												PF01661	PTHR11106				AT2G40600.1		appr-1-p processing enzyme family protein
>105899/1	single	none		none
>105899/2	single	single	Au9.Cre16.g661800.t1	single	Cre16.g661800.t1.1																	AT5G51840.1		unknown protein
>105899/3	single	single	Au9.Cre16.g661800.t1	single	Cre16.g661800.t1.1																	AT5G51840.1		unknown protein
>105918/1	single	single	Au9.Cre16.g659400.t1	single	Cre16.g659400.t1.1				GO:0004672|GO:0005524|GO:0004713|GO:0004674|GO:0016597|GO:0004675|GO:0004676|GO:0004677|GO:0004679|GO:0004680|GO:0004681|GO:0004683|GO:0004686|GO:0004688|GO:0004689|GO:0004690|GO:0004692|GO:0004693|GO:0004694|GO:0004695|GO:0004696|GO:0004697|GO:0004698|GO:0004700|GO:0004701|GO:0004702|GO:0004703|GO:0004704|GO:0004705|GO:0004706|GO:0004707|GO:0004708|GO:0004709|GO:0004710|GO:0004711|GO:0004712|GO:…	protein kinase activity|ATP binding|protein-tyrosine kinase activity|protein serine/threonine kinase activity|amino acid binding|transmembrane receptor protein serine/threonine kinase activity|3-phosphoinositide-dependent protein kinase activity|DNA-dependent protein kinase activity|AMP-activated protein kinase activity|casein kinase activity|casein kinase I activity|calmodulin regulated protein …	GO:0006468|GO:0008152	protein amino acid phosphorylation|metabolism			29.4	protein.postranslational modification	PF01842,PF07714,PF00069	PTHR23257	KOG0192			AT4G35780.1		protein kinase family protein	105918	e_gwH.37.17.1
>105918/2	single	single	Au9.Cre16.g659400.t1	single	Cre16.g659400.t1.1				GO:0004672|GO:0005524|GO:0004713|GO:0004674|GO:0016597|GO:0004675|GO:0004676|GO:0004677|GO:0004679|GO:0004680|GO:0004681|GO:0004683|GO:0004686|GO:0004688|GO:0004689|GO:0004690|GO:0004692|GO:0004693|GO:0004694|GO:0004695|GO:0004696|GO:0004697|GO:0004698|GO:0004700|GO:0004701|GO:0004702|GO:0004703|GO:0004704|GO:0004705|GO:0004706|GO:0004707|GO:0004708|GO:0004709|GO:0004710|GO:0004711|GO:0004712|GO:…	protein kinase activity|ATP binding|protein-tyrosine kinase activity|protein serine/threonine kinase activity|amino acid binding|transmembrane receptor protein serine/threonine kinase activity|3-phosphoinositide-dependent protein kinase activity|DNA-dependent protein kinase activity|AMP-activated protein kinase activity|casein kinase activity|casein kinase I activity|calmodulin regulated protein …	GO:0006468|GO:0008152	protein amino acid phosphorylation|metabolism			29.4	protein.postranslational modification	PF01842,PF07714,PF00069	PTHR23257	KOG0192			AT4G35780.1		protein kinase family protein	105918	e_gwH.37.17.1
>105918/3	single	single	Au9.Cre16.g659400.t1	single	Cre16.g659400.t1.1				GO:0004672|GO:0005524|GO:0004713|GO:0004674|GO:0016597|GO:0004675|GO:0004676|GO:0004677|GO:0004679|GO:0004680|GO:0004681|GO:0004683|GO:0004686|GO:0004688|GO:0004689|GO:0004690|GO:0004692|GO:0004693|GO:0004694|GO:0004695|GO:0004696|GO:0004697|GO:0004698|GO:0004700|GO:0004701|GO:0004702|GO:0004703|GO:0004704|GO:0004705|GO:0004706|GO:0004707|GO:0004708|GO:0004709|GO:0004710|GO:0004711|GO:0004712|GO:…	protein kinase activity|ATP binding|protein-tyrosine kinase activity|protein serine/threonine kinase activity|amino acid binding|transmembrane receptor protein serine/threonine kinase activity|3-phosphoinositide-dependent protein kinase activity|DNA-dependent protein kinase activity|AMP-activated protein kinase activity|casein kinase activity|casein kinase I activity|calmodulin regulated protein …	GO:0006468|GO:0008152	protein amino acid phosphorylation|metabolism			29.4	protein.postranslational modification	PF01842,PF07714,PF00069	PTHR23257	KOG0192			AT4G35780.1		protein kinase family protein	105918	e_gwH.37.17.1
>105941/1	single	single	Au9.Cre16.g660400.t1	single	Cre16.g660400.t1.1												PF00415	PTHR22870				AT5G48330.1		regulator of chromosome condensation (RCC1) family protein
>105941/2	single	none		none
>105941/3	single	none		none
>105965/1	multiple	none		none
>105965/2	multiple	none		none
>105965/3	multiple	none		none
>105992/1	single	single	Au9.Cre16.g649650.t1	single	Cre16.g649650.t1.1												PF00582					AT1G11360.1		universal stress protein (USP) family protein	105992	e_gwH.39.49.1
>105992/2	single	single	Au9.Cre16.g649650.t1	single	Cre16.g649650.t1.1												PF00582					AT1G11360.1		universal stress protein (USP) family protein	105992	e_gwH.39.49.1
>105992/3	single	single	Au9.Cre16.g649650.t1	single	Cre16.g649650.t1.1												PF00582					AT1G11360.1		universal stress protein (USP) family protein	105992	e_gwH.39.49.1
>106046/1	single	none		none
>106046/2	single	single	Au9.Cre16.g649050.t1	single	Cre16.g649050.t1.1	4.6.1.2	GTP diphosphate-lyase (cyclizing,3',5'-cyclic-GMP-forming)	Lyases; Phosphorus-oxygen lyases; Phosphorus-oxygen lyases (only sub-subclass identified to date)							23.1.2	nucleotide metabolism.synthesis.purine	PF07700,PF07701,PF00211	PTHR11920	KOG4171	4.6.1.2	K01769
>106046/3	single	single	Au9.Cre16.g649050.t1	single	Cre16.g649050.t1.1	4.6.1.2	GTP diphosphate-lyase (cyclizing,3',5'-cyclic-GMP-forming)	Lyases; Phosphorus-oxygen lyases; Phosphorus-oxygen lyases (only sub-subclass identified to date)							23.1.2	nucleotide metabolism.synthesis.purine	PF07700,PF07701,PF00211	PTHR11920	KOG4171	4.6.1.2	K01769
>106054/1	multiple	multiple		multiple
>106054/2	multiple	multiple		multiple
>106054/3	multiple	multiple		multiple
>106059/1	single	single	Au9.Cre16.g650400.t1	single	Cre16.g650400.t1.1												PF04640					AT1G21000.1		zinc-binding family protein
>106059/2	single	single	Au9.Cre16.g650400.t1	single	Cre16.g650400.t1.1												PF04640					AT1G21000.1		zinc-binding family protein
>106059/3	single	single	Au9.Cre16.g650400.t1	single	Cre16.g650400.t1.1												PF04640					AT1G21000.1		zinc-binding family protein
>106083/1	single	single	Au9.Cre16.g654950.t1	none
>106083/2	single	single	Au9.Cre16.g654950.t1	none
>106083/3	single	single	Au9.Cre16.g654950.t1	none
>106109/1	multiple	single	Au9.Cre04.g215750.t1	single	Cre04.g215750.t1.1										31.2	cell.division	PF00400	PTHR10971	KOG1036		K02180	AT3G19590.1		WD-40 repeat family protein / mitotic checkpoint protein, putative	4738	fgenesh1_kg.C_scaffold_40000009 WD40 domain protein
>106109/2	multiple	single	Au9.Cre04.g215750.t1	single	Cre04.g215750.t1.1										31.2	cell.division	PF00400	PTHR10971	KOG1036		K02180	AT3G19590.1		WD-40 repeat family protein / mitotic checkpoint protein, putative	4738	fgenesh1_kg.C_scaffold_40000009 WD40 domain protein
>106109/3	multiple	single	Au9.Cre04.g215750.t1	single	Cre04.g215750.t1.1										31.2	cell.division	PF00400	PTHR10971	KOG1036		K02180	AT3G19590.1		WD-40 repeat family protein / mitotic checkpoint protein, putative	4738	fgenesh1_kg.C_scaffold_40000009 WD40 domain protein
>106176/1	single	single	Au9.Cre04.g216100.t1	single	Cre04.g216100.t1.1	4.4.1.5	(R)-S-lactoylglutathione methylglyoxal-lyase (isomerizing,glutathione-forming)	Lyases; Carbon-sulfur lyases; Carbon-sulfur lyases (only sub-subclass identified to date)	GO:0004462	lactoylglutathione lyase activity					13.2.3.2	amino acid metabolism.degradation.aspartate family.threonine	PF00903	PTHR10374	KOG2944	4.4.1.5	K01759	AT1G08110.1		lactoylglutathione lyase, putative / glyoxalase I, putative	106176	e_gwH.40.47.1
>106176/2	single	single	Au9.Cre04.g216100.t1	single	Cre04.g216100.t1.1	4.4.1.5	(R)-S-lactoylglutathione methylglyoxal-lyase (isomerizing,glutathione-forming)	Lyases; Carbon-sulfur lyases; Carbon-sulfur lyases (only sub-subclass identified to date)	GO:0004462	lactoylglutathione lyase activity					13.2.3.2	amino acid metabolism.degradation.aspartate family.threonine	PF00903	PTHR10374	KOG2944	4.4.1.5	K01759	AT1G08110.1		lactoylglutathione lyase, putative / glyoxalase I, putative	106176	e_gwH.40.47.1
>106176/3	single	single	Au9.Cre04.g216100.t1	single	Cre04.g216100.t1.1	4.4.1.5	(R)-S-lactoylglutathione methylglyoxal-lyase (isomerizing,glutathione-forming)	Lyases; Carbon-sulfur lyases; Carbon-sulfur lyases (only sub-subclass identified to date)	GO:0004462	lactoylglutathione lyase activity					13.2.3.2	amino acid metabolism.degradation.aspartate family.threonine	PF00903	PTHR10374	KOG2944	4.4.1.5	K01759	AT1G08110.1		lactoylglutathione lyase, putative / glyoxalase I, putative	106176	e_gwH.40.47.1
>106184/1	single	single	Au9.Cre04.g211600.t1	single	Cre04.g211600.t1.1				GO:0004672|GO:0005524|GO:0004713|GO:0004674|GO:0004675|GO:0004676|GO:0004677|GO:0004679|GO:0004680|GO:0004681|GO:0004683|GO:0004686|GO:0004688|GO:0004689|GO:0004690|GO:0004692|GO:0004693|GO:0004694|GO:0004695|GO:0004696|GO:0004697|GO:0004698|GO:0004700|GO:0004701|GO:0004702|GO:0004703|GO:0004704|GO:0004705|GO:0004706|GO:0004707|GO:0004708|GO:0004709|GO:0004710|GO:0004711|GO:0004712|GO:0004714|GO:…	protein kinase activity|ATP binding|protein-tyrosine kinase activity|protein serine/threonine kinase activity|transmembrane receptor protein serine/threonine kinase activity|3-phosphoinositide-dependent protein kinase activity|DNA-dependent protein kinase activity|AMP-activated protein kinase activity|casein kinase activity|casein kinase I activity|calmodulin regulated protein kinase activity|euk…	GO:0006468	protein amino acid phosphorylation			29.4	protein.postranslational modification	PF00069,PF07714,PF02149	PTHR22982	KOG0583			AT3G01090.1	AKIN10	AKIN10 (Arabidopsis SNF1 kinase homolog 10); protein binding / protein kinase	106184	e_gwH.40.67.1
>106184/2	single	none		none
>106184/3	single	single	Au9.Cre04.g211600.t1	single	Cre04.g211600.t1.1				GO:0004672|GO:0005524|GO:0004713|GO:0004674|GO:0004675|GO:0004676|GO:0004677|GO:0004679|GO:0004680|GO:0004681|GO:0004683|GO:0004686|GO:0004688|GO:0004689|GO:0004690|GO:0004692|GO:0004693|GO:0004694|GO:0004695|GO:0004696|GO:0004697|GO:0004698|GO:0004700|GO:0004701|GO:0004702|GO:0004703|GO:0004704|GO:0004705|GO:0004706|GO:0004707|GO:0004708|GO:0004709|GO:0004710|GO:0004711|GO:0004712|GO:0004714|GO:…	protein kinase activity|ATP binding|protein-tyrosine kinase activity|protein serine/threonine kinase activity|transmembrane receptor protein serine/threonine kinase activity|3-phosphoinositide-dependent protein kinase activity|DNA-dependent protein kinase activity|AMP-activated protein kinase activity|casein kinase activity|casein kinase I activity|calmodulin regulated protein kinase activity|euk…	GO:0006468	protein amino acid phosphorylation			29.4	protein.postranslational modification	PF00069,PF07714,PF02149	PTHR22982	KOG0583			AT3G01090.1	AKIN10	AKIN10 (Arabidopsis SNF1 kinase homolog 10); protein binding / protein kinase	106184	e_gwH.40.67.1
>106207/1	multiple	none		none
>106207/2	multiple	none		none
>106207/3	multiple	none		none
>106208/1	single	single	Au9.Cre18.g746350.t1	single	Cre18.g746350.t1.1				GO:0004298	threonine endopeptidase activity					33.99	development.unspecified	PF01398	PTHR10540	KOG3050			AT4G26430.1	CSN6B	CSN6B	106208	e_gwH.41.12.1
>106208/2	single	single	Au9.Cre18.g746350.t1	single	Cre18.g746350.t1.1				GO:0004298	threonine endopeptidase activity					33.99	development.unspecified	PF01398	PTHR10540	KOG3050			AT4G26430.1	CSN6B	CSN6B	106208	e_gwH.41.12.1
>106208/3	single	single	Au9.Cre18.g746350.t1	single	Cre18.g746350.t1.1				GO:0004298	threonine endopeptidase activity					33.99	development.unspecified	PF01398	PTHR10540	KOG3050			AT4G26430.1	CSN6B	CSN6B	106208	e_gwH.41.12.1
>106211/1	single	none		none
>106211/2	single	none		none
>106211/3	single	none		none
>106213/1	single	none		none
>106213/2	single	none		none
>106213/3	single	none		none
>106306/1	single	none		none
>106306/2	single	none		none
>106306/3	single	none		none
>106327/1	single	none		none
>106327/2	single	none		none
>106327/3	single	none		none
>106339/1	single	single	Au9.Cre14.g615000.t1	single	Cre14.g615000.t1.1										27.3.67	RNA.regulation of transcription.putative transcription regulator	PF01641	PTHR10173	KOG0856			AT4G21860.1	MSRB2	MSRB2 (methionine sulfoxide reductase B 2); peptide-methionine-(S)-S-oxide reductase	106339	e_gwH.43.72.1
>106339/2	single	single	Au9.Cre14.g615000.t1	single	Cre14.g615000.t1.1										27.3.67	RNA.regulation of transcription.putative transcription regulator	PF01641	PTHR10173	KOG0856			AT4G21860.1	MSRB2	MSRB2 (methionine sulfoxide reductase B 2); peptide-methionine-(S)-S-oxide reductase	106339	e_gwH.43.72.1
>106339/3	single	single	Au9.Cre14.g615000.t1	single	Cre14.g615000.t1.1										27.3.67	RNA.regulation of transcription.putative transcription regulator	PF01641	PTHR10173	KOG0856			AT4G21860.1	MSRB2	MSRB2 (methionine sulfoxide reductase B 2); peptide-methionine-(S)-S-oxide reductase	106339	e_gwH.43.72.1
>106360/1	single	single	Au9.Cre14.g616100.t1	single	Cre14.g616100.t1.1										29.6|31.3.1	protein.folding|cell.cycle.peptidylprolyl isomerase	PF00254	PTHR10516	KOG0544			AT3G12340.1		FK506 binding / peptidyl-prolyl cis-trans isomerase
>106360/2	single	single	Au9.Cre14.g616100.t1	single	Cre14.g616100.t1.1										29.6|31.3.1	protein.folding|cell.cycle.peptidylprolyl isomerase	PF00254	PTHR10516	KOG0544			AT3G12340.1		FK506 binding / peptidyl-prolyl cis-trans isomerase
>106360/3	single	single	Au9.Cre14.g616100.t1	single	Cre14.g616100.t1.1										29.6|31.3.1	protein.folding|cell.cycle.peptidylprolyl isomerase	PF00254	PTHR10516	KOG0544			AT3G12340.1		FK506 binding / peptidyl-prolyl cis-trans isomerase
>106366/1	single	single	Au9.Cre14.g613350.t1	single	Cre14.g613350.t1.1										29.5.11	protein.degradation.ubiquitin	PF03152	PTHR12555	KOG1816			AT2G21270.1		ubiquitin fusion degradation UFD1 family protein	106366	e_gwH.43.22.1
>106366/2	single	single	Au9.Cre14.g613350.t1	single	Cre14.g613350.t1.1										29.5.11	protein.degradation.ubiquitin	PF03152	PTHR12555	KOG1816			AT2G21270.1		ubiquitin fusion degradation UFD1 family protein	106366	e_gwH.43.22.1
>106366/3	single	single	Au9.Cre14.g613350.t1	single	Cre14.g613350.t1.1										29.5.11	protein.degradation.ubiquitin	PF03152	PTHR12555	KOG1816			AT2G21270.1		ubiquitin fusion degradation UFD1 family protein	106366	e_gwH.43.22.1
>106402/1	single	single	Au9.Cre14.g613200.t1	single	Cre14.g613200.t1.1										31.1	cell.organisation	PF02492,PF07683	PTHR13748				AT1G80480.1	PTAC17	PTAC17 (PLASTID TRANSCRIPTIONALLY ACTIVE17)
>106402/2	single	single	Au9.Cre14.g613200.t1	single	Cre14.g613200.t1.1										31.1	cell.organisation	PF02492,PF07683	PTHR13748				AT1G80480.1	PTAC17	PTAC17 (PLASTID TRANSCRIPTIONALLY ACTIVE17)
>106402/3	single	none		none
>106419/1	single	single	Au9.Cre13.g602900.t1	single	Cre13.g602900.t1.1				GO:0005506	iron ion binding	GO:0006777	Mo-molybdopterin cofactor biosynthesis			18.1	Co-factor and vitamine metabolism.molybdenum cofactor	PF04055,PF06463	PTHR22960	KOG2876			AT2G31955.1	CNX2	CNX2 (COFACTOR OF NITRATE REDUCTASE AND XANTHINE DEHYDROGENASE 2); catalytic	106419	e_gwH.44.2.1 {CNX2} hypothetical molybdopterin biosynthesis protein, MoaA family
>106419/2	single	single	Au9.Cre13.g602900.t1	single	Cre13.g602900.t1.1				GO:0005506	iron ion binding	GO:0006777	Mo-molybdopterin cofactor biosynthesis			18.1	Co-factor and vitamine metabolism.molybdenum cofactor	PF04055,PF06463	PTHR22960	KOG2876			AT2G31955.1	CNX2	CNX2 (COFACTOR OF NITRATE REDUCTASE AND XANTHINE DEHYDROGENASE 2); catalytic	106419	e_gwH.44.2.1 {CNX2} hypothetical molybdopterin biosynthesis protein, MoaA family
>106419/3	single	single	Au9.Cre13.g602900.t1	single	Cre13.g602900.t1.1				GO:0005506	iron ion binding	GO:0006777	Mo-molybdopterin cofactor biosynthesis			18.1	Co-factor and vitamine metabolism.molybdenum cofactor	PF04055,PF06463	PTHR22960	KOG2876			AT2G31955.1	CNX2	CNX2 (COFACTOR OF NITRATE REDUCTASE AND XANTHINE DEHYDROGENASE 2); catalytic	106419	e_gwH.44.2.1 {CNX2} hypothetical molybdopterin biosynthesis protein, MoaA family
>106436/1	single	single	Au9.Cre13.g607850.t1	single	Cre13.g607850.t1.1										27.1.1	RNA.processing.splicing	PF00076	PTHR10432	KOG4205			AT1G60900.1		U2 snRNP auxiliary factor large subunit, putative
>106436/2	single	single	Au9.Cre13.g607850.t1	single	Cre13.g607850.t1.1										27.1.1	RNA.processing.splicing	PF00076	PTHR10432	KOG4205			AT1G60900.1		U2 snRNP auxiliary factor large subunit, putative
>106436/3	single	single	Au9.Cre13.g607850.t1	single	Cre13.g607850.t1.1										27.1.1	RNA.processing.splicing	PF00076	PTHR10432	KOG4205			AT1G60900.1		U2 snRNP auxiliary factor large subunit, putative
>106450/1	single	single	Au9.Cre13.g607750.t1	single	Cre13.g607750.t1.1													PTHR21625							106450	e_gwH.44.13.1 {FAP250} Flagellar Associated Protein
>106450/2	single	single	Au9.Cre13.g607750.t1	single	Cre13.g607750.t1.1													PTHR21625							106450	e_gwH.44.13.1 {FAP250} Flagellar Associated Protein
>106450/3	single	single	Au9.Cre13.g607750.t1	single	Cre13.g607750.t1.1													PTHR21625							106450	e_gwH.44.13.1 {FAP250} Flagellar Associated Protein
>106461/1	single	single	Au9.Cre13.g607650.t1	single	Cre13.g607650.t1.1										30.3	signalling.calcium	PF00036	PTHR10891	KOG0027			AT4G35310.1	CPK5	CPK5 (calmodulin-domain protein kinase 5); ATP binding / calcium ion binding / calmodulin-dependent protein kinase/ kinase/ protein kinase/ protein serine/threonine kinase
>106461/2	single	single	Au9.Cre13.g607650.t1	single	Cre13.g607650.t1.1										30.3	signalling.calcium	PF00036	PTHR10891	KOG0027			AT4G35310.1	CPK5	CPK5 (calmodulin-domain protein kinase 5); ATP binding / calcium ion binding / calmodulin-dependent protein kinase/ kinase/ protein kinase/ protein serine/threonine kinase
>106461/3	single	single	Au9.Cre13.g607650.t1	single	Cre13.g607650.t1.1										30.3	signalling.calcium	PF00036	PTHR10891	KOG0027			AT4G35310.1	CPK5	CPK5 (calmodulin-domain protein kinase 5); ATP binding / calcium ion binding / calmodulin-dependent protein kinase/ kinase/ protein kinase/ protein serine/threonine kinase
>106469/1	single	none		none
>106469/2	single	single	Au9.Cre13.g603350.t1	single	Cre13.g603350.t1.1										23.1.2	nucleotide metabolism.synthesis.purine	PF00211	PTHR11920
>106469/3	single	single	Au9.Cre13.g603350.t1	single	Cre13.g603350.t1.1										23.1.2	nucleotide metabolism.synthesis.purine	PF00211	PTHR11920
>106481/1	single	single	Au9.Cre13.g606000.t1	single	Cre13.g606000.t1.1				GO:0005525|GO:0003924	GTP binding|GTPase activity	GO:0006412	protein biosynthesis			29.2.4	protein.synthesis.elongation	PF00009,PF01926,PF03144,PF00679	PTHR23115	KOG0462			AT2G31060.2		elongation factor family protein	106481	e_gwH.44.48.1 {EFG8} elongation factor-like protein
>106481/2	single	single	Au9.Cre13.g606000.t1	single	Cre13.g606000.t1.1				GO:0005525|GO:0003924	GTP binding|GTPase activity	GO:0006412	protein biosynthesis			29.2.4	protein.synthesis.elongation	PF00009,PF01926,PF03144,PF00679	PTHR23115	KOG0462			AT2G31060.2		elongation factor family protein	106481	e_gwH.44.48.1 {EFG8} elongation factor-like protein
>106481/3	single	single	Au9.Cre13.g606000.t1	single	Cre13.g606000.t1.1				GO:0005525|GO:0003924	GTP binding|GTPase activity	GO:0006412	protein biosynthesis			29.2.4	protein.synthesis.elongation	PF00009,PF01926,PF03144,PF00679	PTHR23115	KOG0462			AT2G31060.2		elongation factor family protein	106481	e_gwH.44.48.1 {EFG8} elongation factor-like protein
>106504/1	single	single	Au9.Cre19.g752150.t1	single	Cre19.g752150.t1.1				GO:0005488	binding	GO:0006810	transport	GO:0016020|GO:0005743	membrane|mitochondrial inner membrane	34.9	transport.metabolite transporters at the mitochondrial membrane	PF00153	PTHR11896	KOG0752			AT3G21390.1		mitochondrial substrate carrier family protein	106504	e_gwH.47.28.1 {MITC5} putative mitochondrial substrate carrier
>106504/2	single	single	Au9.Cre19.g752150.t1	single	Cre19.g752150.t1.1				GO:0005488	binding	GO:0006810	transport	GO:0016020|GO:0005743	membrane|mitochondrial inner membrane	34.9	transport.metabolite transporters at the mitochondrial membrane	PF00153	PTHR11896	KOG0752			AT3G21390.1		mitochondrial substrate carrier family protein	106504	e_gwH.47.28.1 {MITC5} putative mitochondrial substrate carrier
>106504/3	single	single	Au9.Cre19.g752150.t1	single	Cre19.g752150.t1.1				GO:0005488	binding	GO:0006810	transport	GO:0016020|GO:0005743	membrane|mitochondrial inner membrane	34.9	transport.metabolite transporters at the mitochondrial membrane	PF00153	PTHR11896	KOG0752			AT3G21390.1		mitochondrial substrate carrier family protein	106504	e_gwH.47.28.1 {MITC5} putative mitochondrial substrate carrier
>106517/1	single	single	Au9.Cre19.g755450.t1	single	Cre19.g755450.t1.1	3.6.1.-		Hydrolases; Acting on acid anhydrides; In phosphorus-containing anhydrides							28.1	DNA.synthesis/chromatin structure	PF04851,PF00270,PF00271,PF00628	PTHR14025		3.6.1.-	K10896	AT1G35530.1		DEAD/DEAH box helicase, putative
>106517/2	single	single	Au9.Cre19.g755450.t1	single	Cre19.g755450.t1.1	3.6.1.-		Hydrolases; Acting on acid anhydrides; In phosphorus-containing anhydrides							28.1	DNA.synthesis/chromatin structure	PF04851,PF00270,PF00271,PF00628	PTHR14025		3.6.1.-	K10896	AT1G35530.1		DEAD/DEAH box helicase, putative
>106517/3	single	single	Au9.Cre19.g755450.t1	single	Cre19.g755450.t1.1	3.6.1.-		Hydrolases; Acting on acid anhydrides; In phosphorus-containing anhydrides							28.1	DNA.synthesis/chromatin structure	PF04851,PF00270,PF00271,PF00628	PTHR14025		3.6.1.-	K10896	AT1G35530.1		DEAD/DEAH box helicase, putative
>106548/1	single	single	Au9.Cre19.g754750.t1	single	Cre19.g754750.t1.1													PTHR12277	KOG1552			AT3G30380.1		unknown protein
>106548/2	single	single	Au9.Cre19.g754750.t1	single	Cre19.g754750.t1.1													PTHR12277	KOG1552			AT3G30380.1		unknown protein
>106548/3	single	single	Au9.Cre19.g754750.t1	single	Cre19.g754750.t1.1													PTHR12277	KOG1552			AT3G30380.1		unknown protein
>106552/1	single	none		none
>106552/2	single	single	Au9.Cre19.g753800.t1	single	Cre19.g753800.t1.1												PF00233	PTHR11347
>106552/3	single	none		none
>106555/1	single	single	Au9.Cre19.g752000.t1	single	Cre19.g752000.t1.1										27.1.2	RNA.processing.RNA helicase	PF00270,PF00271	PTHR10967	KOG0331			AT2G42520.1		DEAD box RNA helicase, putative
>106555/2	single	single	Au9.Cre19.g752000.t1	single	Cre19.g752000.t1.1										27.1.2	RNA.processing.RNA helicase	PF00270,PF00271	PTHR10967	KOG0331			AT2G42520.1		DEAD box RNA helicase, putative
>106555/3	single	single	Au9.Cre19.g752000.t1	single	Cre19.g752000.t1.1										27.1.2	RNA.processing.RNA helicase	PF00270,PF00271	PTHR10967	KOG0331			AT2G42520.1		DEAD box RNA helicase, putative
>106571/1	single	none		none
>106571/2	single	single	Au9.Cre16.g690450.t1	single	Cre16.g690450.t1.1										30.4.01	signalling.phosphinositides.phosphatidylinositol-4-phosphate 5-kinase	PF02493	PTHR23084				AT3G07960.1		phosphatidylinositol-4-phosphate 5-kinase family protein
>106571/3	single	single	Au9.Cre16.g690450.t1	single	Cre16.g690450.t1.1										30.4.01	signalling.phosphinositides.phosphatidylinositol-4-phosphate 5-kinase	PF02493	PTHR23084				AT3G07960.1		phosphatidylinositol-4-phosphate 5-kinase family protein
>106614/1	single	none		none
>106614/2	single	none		none
>106614/3	multiple	none		none
>106648/1	single	single	Au9.Cre16.g689100.t1	single	Cre16.g689100.t1.1										29.1.030	protein.aa activation.pseudouridylate synthase	PF00849	PTHR10436				AT3G52260.2		pseudouridine synthase family protein
>106648/2	single	single	Au9.Cre16.g689100.t1	single	Cre16.g689100.t1.1										29.1.030	protein.aa activation.pseudouridylate synthase	PF00849	PTHR10436				AT3G52260.2		pseudouridine synthase family protein
>106648/3	single	none		none
>106655/1	single	none		none
>106655/2	single	single	Au9.Cre01.g063750.t1	single	Cre01.g063750.t1.1										27.3.25	RNA.regulation of transcription.MYB domain transcription factor family	PF00249	PTHR10641			K09422	AT5G67300.1	MYBR1	MYBR1 (MYB DOMAIN PROTEIN R1); DNA binding / transcription factor
>106655/3	single	single	Au9.Cre01.g063750.t1	single	Cre01.g063750.t1.1										27.3.25	RNA.regulation of transcription.MYB domain transcription factor family	PF00249	PTHR10641			K09422	AT5G67300.1	MYBR1	MYBR1 (MYB DOMAIN PROTEIN R1); DNA binding / transcription factor
>106665/1	multiple	multiple		multiple
>106665/2	multiple	multiple		multiple
>106665/3	multiple	multiple		multiple
>106711/1	single	single	Au9.Cre16.g694500.t1	single	Cre16.g694500.t1.1										20.2.1	stress.abiotic.heat	PF00226	PTHR11821	KOG1003			AT1G28210.2	ATJ1	ATJ1; heat shock protein binding / unfolded protein binding
>106711/2	single	none		none
>106711/3	single	single	Au9.Cre16.g694450.t1	single	Cre16.g694450.t1.1										20.2.1	stress.abiotic.heat	PF00226	PTHR11821				AT4G39960.1		DNAJ heat shock family protein
>106717/1	single	single	Au9.Cre16.g692550.t1	single	Cre16.g692550.t1.1										28.2	DNA.repair	PF00488	PTHR11361			K08740	AT4G17380.1	MSH4	MSH4 (MUTS HOMOLOG 4); ATP binding / damaged DNA binding / mismatched DNA binding
>106717/2	single	none		none
>106717/3	single	single	Au9.Cre16.g692550.t1	single	Cre16.g692550.t1.1										28.2	DNA.repair	PF00488	PTHR11361			K08740	AT4G17380.1	MSH4	MSH4 (MUTS HOMOLOG 4); ATP binding / damaged DNA binding / mismatched DNA binding
>106739/1	single	single	Au9.Cre16.g692500.t1	single	Cre16.g692500.t1.1										27.3.28	RNA.regulation of transcription.SBP,Squamosa promoter binding protein family	PF03110					AT5G43270.1	SPL2	SPL2 (SQUAMOSA PROMOTER BINDING PROTEIN-LIKE 2); DNA binding / transcription factor
>106739/2	single	single	Au9.Cre16.g692500.t1	single	Cre16.g692500.t1.1										27.3.28	RNA.regulation of transcription.SBP,Squamosa promoter binding protein family	PF03110					AT5G43270.1	SPL2	SPL2 (SQUAMOSA PROMOTER BINDING PROTEIN-LIKE 2); DNA binding / transcription factor
>106739/3	single	single	Au9.Cre16.g692500.t1	single	Cre16.g692500.t1.1										27.3.28	RNA.regulation of transcription.SBP,Squamosa promoter binding protein family	PF03110					AT5G43270.1	SPL2	SPL2 (SQUAMOSA PROMOTER BINDING PROTEIN-LIKE 2); DNA binding / transcription factor
>106740/1	single	single	Au9.Cre16.g691000.t1	single	Cre16.g691000.t1.1				GO:0003746	translation elongation factor activity					29.2.4	protein.synthesis.elongation	PF08207,PF01132,PF09285		KOG3271		K02356	AT3G08740.1		elongation factor P (EF-P) family protein	106740	e_gwH.46.54.1 {EFP1} organellar elongation factor P
>106740/2	single	single	Au9.Cre16.g691000.t1	single	Cre16.g691000.t1.1				GO:0003746	translation elongation factor activity					29.2.4	protein.synthesis.elongation	PF08207,PF01132,PF09285		KOG3271		K02356	AT3G08740.1		elongation factor P (EF-P) family protein	106740	e_gwH.46.54.1 {EFP1} organellar elongation factor P
>106740/3	single	single	Au9.Cre16.g691000.t1	single	Cre16.g691000.t1.1				GO:0003746	translation elongation factor activity					29.2.4	protein.synthesis.elongation	PF08207,PF01132,PF09285		KOG3271		K02356	AT3G08740.1		elongation factor P (EF-P) family protein	106740	e_gwH.46.54.1 {EFP1} organellar elongation factor P
>106748/1	single	single	Au9.Cre16.g692850.t1	single	Cre16.g692850.t1.1										31.1	cell.organisation	PF07683	PTHR13748				AT1G15730.1		PRLI-interacting factor L, putative
>106748/2	single	single	Au9.Cre16.g692850.t1	single	Cre16.g692850.t1.1										31.1	cell.organisation	PF07683	PTHR13748				AT1G15730.1		PRLI-interacting factor L, putative
>106748/3	single	none		none
>106754/1	single	single	Au9.Cre11.g468700.t1	single	Cre11.g468700.t1.1												PF04422,PF04432					AT1G04620.1		coenzyme F420 hydrogenase family / dehydrogenase, beta subunit family	106754	e_gwH.48.11.1
>106754/2	single	single	Au9.Cre11.g468700.t1	single	Cre11.g468700.t1.1												PF04422,PF04432					AT1G04620.1		coenzyme F420 hydrogenase family / dehydrogenase, beta subunit family	106754	e_gwH.48.11.1
>106754/3	single	single	Au9.Cre11.g468700.t1	single	Cre11.g468700.t1.1												PF04422,PF04432					AT1G04620.1		coenzyme F420 hydrogenase family / dehydrogenase, beta subunit family	106754	e_gwH.48.11.1
>106820/1	single	none		none
>106820/2	single	none		none
>106820/3	single	none		none
>106827/1	single	none		none
>106827/2	single	none		none
>106827/3	multiple	multiple		multiple
>106832/1	single	single	Au9.Cre07.g336650.t1	single	Cre07.g336650.t1.1												PF02518	PTHR10073			K08739	AT4G35520.1	MLH3	MLH3 (MUTL PROTEIN HOMOLOG 3); ATP binding / mismatched DNA binding
>106832/2	single	single	Au9.Cre07.g336650.t1	single	Cre07.g336650.t1.1												PF02518	PTHR10073			K08739	AT4G35520.1	MLH3	MLH3 (MUTL PROTEIN HOMOLOG 3); ATP binding / mismatched DNA binding
>106832/3	single	single	Au9.Cre07.g336650.t1	single	Cre07.g336650.t1.1												PF02518	PTHR10073			K08739	AT4G35520.1	MLH3	MLH3 (MUTL PROTEIN HOMOLOG 3); ATP binding / mismatched DNA binding
>106870/1	single	single	Au9.Cre17.g736100.t1	single	Cre17.g736100.t1.1										29.5.3	protein.degradation.cysteine protease	PF00112,PF01476	PTHR12411				AT1G29110.1		cysteine proteinase, putative	152782	Chlre2_kg.scaffold_49000022
>106870/2	single	single	Au9.Cre17.g736100.t1	single	Cre17.g736100.t1.1										29.5.3	protein.degradation.cysteine protease	PF00112,PF01476	PTHR12411				AT1G29110.1		cysteine proteinase, putative	152782	Chlre2_kg.scaffold_49000022
>106870/3	single	single	Au9.Cre17.g736100.t1	single	Cre17.g736100.t1.1										29.5.3	protein.degradation.cysteine protease	PF00112,PF01476	PTHR12411				AT1G29110.1		cysteine proteinase, putative	152782	Chlre2_kg.scaffold_49000022
>106887/1	single	single	Au9.Cre17.g733150.t1	single	Cre17.g733150.t1.1										17.4.2	hormone metabolism.cytokinin.signal transduction	PF00512,PF02518,PF00072	PTHR23283				AT1G27320.1	AHK3	AHK3 (ARABIDOPSIS HISTIDINE KINASE 3); cytokinin receptor/ osmosensor/ protein histidine kinase
>106887/2	single	single	Au9.Cre17.g733150.t1	single	Cre17.g733150.t1.1										17.4.2	hormone metabolism.cytokinin.signal transduction	PF00512,PF02518,PF00072	PTHR23283				AT1G27320.1	AHK3	AHK3 (ARABIDOPSIS HISTIDINE KINASE 3); cytokinin receptor/ osmosensor/ protein histidine kinase
>106887/3	single	single	Au9.Cre17.g733150.t1	single	Cre17.g733150.t1.1										17.4.2	hormone metabolism.cytokinin.signal transduction	PF00512,PF02518,PF00072	PTHR23283				AT1G27320.1	AHK3	AHK3 (ARABIDOPSIS HISTIDINE KINASE 3); cytokinin receptor/ osmosensor/ protein histidine kinase
>106896/1	single	none		none
>106896/2	single	none		none
>106896/3	single	none		none
>106901/1	multiple	multiple		multiple
>106901/2	multiple	multiple		multiple
>106901/3	multiple	multiple		multiple
>106906/1	single	single	Au9.Cre17.g735200.t1	single	Cre17.g735200.t1.1										31.1	cell.organisation	PF00225	PTHR16012				AT3G63480.2		kinesin heavy chain, putative
>106906/2	single	single	Au9.Cre17.g735200.t1	single	Cre17.g735200.t1.1										31.1	cell.organisation	PF00225	PTHR16012				AT3G63480.2		kinesin heavy chain, putative
>106906/3	single	none		none
>106912/1	single	none		none
>106912/2	single	none		none
>106912/3	single	none		none
>107015/1	single	single	Au9.Cre17.g716250.t1	single	Cre17.g716250.t1.1										29.5.11.1	protein.degradation.ubiquitin.ubiquitin	PF03171,PF11976	PTHR10562	KOG1769			AT5G55160.1	SUMO2	SUMO2 (SMALL UBIQUITIN-LIKE MODIFIER 2); protein binding / protein tag
>107015/2	single	single	Au9.Cre17.g716250.t1	single	Cre17.g716250.t1.1										29.5.11.1	protein.degradation.ubiquitin.ubiquitin	PF03171,PF11976	PTHR10562	KOG1769			AT5G55160.1	SUMO2	SUMO2 (SMALL UBIQUITIN-LIKE MODIFIER 2); protein binding / protein tag
>107015/3	single	single	Au9.Cre17.g716250.t1	single	Cre17.g716250.t1.1										29.5.11.1	protein.degradation.ubiquitin.ubiquitin	PF03171,PF11976	PTHR10562	KOG1769			AT5G55160.1	SUMO2	SUMO2 (SMALL UBIQUITIN-LIKE MODIFIER 2); protein binding / protein tag
>107035/1	multiple	single	Au9.Cre17.g714950.t1	single	Cre17.g714950.t1.1										27.3.99	RNA.regulation of transcription.unclassified	PF00097	PTHR23012
>107035/2	multiple	single	Au9.Cre17.g714950.t1	single	Cre17.g714950.t1.1										27.3.99	RNA.regulation of transcription.unclassified	PF00097	PTHR23012
>107035/3	multiple	single	Au9.Cre17.g714950.t1	single	Cre17.g714950.t1.1										27.3.99	RNA.regulation of transcription.unclassified	PF00097	PTHR23012
>10705/1	single	single	Au9.Cre06.g308200.t1	single	Cre06.g308200.t1.1
>10705/2	single	single	Au9.Cre06.g308200.t1	single	Cre06.g308200.t1.1
>10705/3	single	single	Au9.Cre06.g308200.t1	single	Cre06.g308200.t1.1
>107058/1	multiple	multiple		multiple
>107058/2	multiple	multiple		multiple
>107058/3	multiple	multiple		multiple
>107072/1	single	single	Au9.Cre17.g711650.t1	single	Cre17.g711650.t1.1										31.1	cell.organisation	PF04969	PTHR12356	KOG2265			AT5G53400.1		nuclear movement family protein
>107072/2	single	single	Au9.Cre17.g711650.t1	single	Cre17.g711650.t1.1										31.1	cell.organisation	PF04969	PTHR12356	KOG2265			AT5G53400.1		nuclear movement family protein
>107072/3	single	single	Au9.Cre17.g711650.t1	single	Cre17.g711650.t1.1										31.1	cell.organisation	PF04969	PTHR12356	KOG2265			AT5G53400.1		nuclear movement family protein
>107085/1	single	single	Au9.Cre17.g716450.t1	single	Cre17.g716450.t1.1										29.5.11.20|29.5.9	protein.degradation.ubiquitin.proteasom|protein.degradation.AAA type	PF00004,PF03171	PTHR23074				AT1G80350.1	ERH3	ERH3 (ECTOPIC ROOT HAIR 3); ATP binding / nucleoside-triphosphatase/ nucleotide binding
>107085/2	single	single	Au9.Cre17.g716450.t1	single	Cre17.g716450.t1.1										29.5.11.20|29.5.9	protein.degradation.ubiquitin.proteasom|protein.degradation.AAA type	PF00004,PF03171	PTHR23074				AT1G80350.1	ERH3	ERH3 (ECTOPIC ROOT HAIR 3); ATP binding / nucleoside-triphosphatase/ nucleotide binding
>107085/3	single	single	Au9.Cre17.g716450.t1	single	Cre17.g716450.t1.1										29.5.11.20|29.5.9	protein.degradation.ubiquitin.proteasom|protein.degradation.AAA type	PF00004,PF03171	PTHR23074				AT1G80350.1	ERH3	ERH3 (ECTOPIC ROOT HAIR 3); ATP binding / nucleoside-triphosphatase/ nucleotide binding
>107111/1	single	single	Au9.Cre17.g716050.t1	single	Cre17.g716050.t1.1										29.5	protein.degradation						AT1G73170.1		ATP binding / ATP-dependent peptidase/ nucleoside-triphosphatase/ nucleotide binding / serine-type endopeptidase
>107111/2	single	single	Au9.Cre17.g716050.t1	single	Cre17.g716050.t1.1										29.5	protein.degradation						AT1G73170.1		ATP binding / ATP-dependent peptidase/ nucleoside-triphosphatase/ nucleotide binding / serine-type endopeptidase
>107111/3	single	single	Au9.Cre17.g716050.t1	single	Cre17.g716050.t1.1										29.5	protein.degradation						AT1G73170.1		ATP binding / ATP-dependent peptidase/ nucleoside-triphosphatase/ nucleotide binding / serine-type endopeptidase
>107113/1	multiple	multiple		multiple
>107113/2	multiple	multiple		multiple
>107113/3	multiple	multiple		multiple
>107159/1	single	single	Au9.Cre01.g055100.t1	single	Cre01.g055100.t1.1				GO:0004842|GO:0008270	ubiquitin-protein ligase activity|zinc ion binding			GO:0000151	ubiquitin ligase complex			PF00097								107159	e_gwH.51.28.1
>107159/2	single	single	Au9.Cre01.g055100.t1	single	Cre01.g055100.t1.1				GO:0004842|GO:0008270	ubiquitin-protein ligase activity|zinc ion binding			GO:0000151	ubiquitin ligase complex			PF00097								107159	e_gwH.51.28.1
>107159/3	single	single	Au9.Cre01.g055100.t1	single	Cre01.g055100.t1.1				GO:0004842|GO:0008270	ubiquitin-protein ligase activity|zinc ion binding			GO:0000151	ubiquitin ligase complex			PF00097								107159	e_gwH.51.28.1
>107169/1	single	single	Au9.Cre23.g768450.t1	single	Cre23.g768450.t1.1																	AT5G27290.1		unknown protein	107169	e_gwH.51.58.1
>107169/2	single	single	Au9.Cre23.g768450.t1	single	Cre23.g768450.t1.1																	AT5G27290.1		unknown protein	107169	e_gwH.51.58.1
>107169/3	single	single	Au9.Cre23.g768450.t1	single	Cre23.g768450.t1.1																	AT5G27290.1		unknown protein	107169	e_gwH.51.58.1
>107181/1	single	single	Au9.Cre23.g766750.t1	single	Cre23.g766750.t1.1												PF05291	PTHR12821	KOG3871			AT1G31660.1		unknown protein
>107181/2	single	single	Au9.Cre23.g766750.t1	single	Cre23.g766750.t1.1												PF05291	PTHR12821	KOG3871			AT1G31660.1		unknown protein
>107181/3	single	single	Au9.Cre23.g766750.t1	single	Cre23.g766750.t1.1												PF05291	PTHR12821	KOG3871			AT1G31660.1		unknown protein
>107183/1	single	single	Au9.Cre13.g589800.t1	single	Cre13.g589800.t1.1										34.14	transport.unspecified cations	PF00999	PTHR10110	KOG1965			AT1G79610.1	NHX6	sodium proton exchanger, putative (NHX6)
>107183/2	single	single	Au9.Cre13.g589800.t1	single	Cre13.g589800.t1.1										34.14	transport.unspecified cations	PF00999	PTHR10110	KOG1965			AT1G79610.1	NHX6	sodium proton exchanger, putative (NHX6)
>107183/3	single	single	Au9.Cre13.g589800.t1	single	Cre13.g589800.t1.1										34.14	transport.unspecified cations	PF00999	PTHR10110	KOG1965			AT1G79610.1	NHX6	sodium proton exchanger, putative (NHX6)
>107185/1	single	single	Au9.Cre23.g766700.t1	single	Cre23.g766700.t1.1	4.2.99.18	DNA-(apurinic or apyrimidinic site) 5'-phosphomonoester-lyase	Lyases; Carbon-oxygen lyases; Other carbon-oxygen lyases									PF07934,PF00730	PTHR10242	KOG2875	4.2.99.18	K03660	AT1G21710.1	OGG1	OGG1 (8-OXOGUANINE-DNA GLYCOSYLASE 1); oxidized purine base lesion DNA N-glycosylase
>107185/2	single	single	Au9.Cre23.g766700.t1	single	Cre23.g766700.t1.1	4.2.99.18	DNA-(apurinic or apyrimidinic site) 5'-phosphomonoester-lyase	Lyases; Carbon-oxygen lyases; Other carbon-oxygen lyases									PF07934,PF00730	PTHR10242	KOG2875	4.2.99.18	K03660	AT1G21710.1	OGG1	OGG1 (8-OXOGUANINE-DNA GLYCOSYLASE 1); oxidized purine base lesion DNA N-glycosylase
>107185/3	single	single	Au9.Cre23.g766700.t1	single	Cre23.g766700.t1.1	4.2.99.18	DNA-(apurinic or apyrimidinic site) 5'-phosphomonoester-lyase	Lyases; Carbon-oxygen lyases; Other carbon-oxygen lyases									PF07934,PF00730	PTHR10242	KOG2875	4.2.99.18	K03660	AT1G21710.1	OGG1	OGG1 (8-OXOGUANINE-DNA GLYCOSYLASE 1); oxidized purine base lesion DNA N-glycosylase
>107200/1	single	single	Au9.Cre01.g000700.t1	single	Cre01.g000700.t1.1												PF00560,PF00097	PTHR22764	KOG1493			AT3G19910.1		zinc finger (C3HC4-type RING finger) family protein
>107200/2	single	single	Au9.Cre01.g000700.t1	single	Cre01.g000700.t1.1												PF00560,PF00097	PTHR22764	KOG1493			AT3G19910.1		zinc finger (C3HC4-type RING finger) family protein
>107200/3	single	single	Au9.Cre01.g000700.t1	single	Cre01.g000700.t1.1												PF00560,PF00097	PTHR22764	KOG1493			AT3G19910.1		zinc finger (C3HC4-type RING finger) family protein
>107202/1	single	single	Au9.Cre01.g001550.t1	single	Cre01.g001550.t1.1										29.2.3	protein.synthesis.initiation	PF05198,PF00707	PTHR10938			K02520	AT2G24060.1		translation initiation factor 3 (IF-3) family protein
>107202/2	single	single	Au9.Cre01.g001550.t1	single	Cre01.g001550.t1.1										29.2.3	protein.synthesis.initiation	PF05198,PF00707	PTHR10938			K02520	AT2G24060.1		translation initiation factor 3 (IF-3) family protein
>107202/3	single	single	Au9.Cre01.g001550.t1	single	Cre01.g001550.t1.1										29.2.3	protein.synthesis.initiation	PF05198,PF00707	PTHR10938			K02520	AT2G24060.1		translation initiation factor 3 (IF-3) family protein
>107210/1	single	single	Au9.Cre01.g003350.t1	single	Cre01.g003350.t1.1												PF00249	PTHR11821:SF29				AT5G06110.1		DNAJ heat shock N-terminal domain-containing protein / cell division protein-related
>107210/2	multiple	multiple		multiple
>107210/3	single	single	Au9.Cre01.g003400.t1	single	Cre01.g003400.t1.1				GO:0003677|GO:0031072	DNA binding|heat shock protein binding	GO:0006457	protein folding	GO:0005634	nucleus	20.2.1|31.2	stress.abiotic.heat|cell.division	PF00226	PTHR11821	KOG0724			AT5G06110.1		DNAJ heat shock N-terminal domain-containing protein / cell division protein-related	107210	e_gwH.53.32.1
>107215/1	single	single	Au9.Cre01.g002200.t1	single	Cre01.g002200.t1.1										27.2	RNA.transcription	PF01192,PF04031	PTHR10773	KOG3405		K03014	AT5G51940.1	NRPB6A	NRPB6A; DNA binding / DNA-directed RNA polymerase
>107215/2	single	single	Au9.Cre01.g002200.t1	single	Cre01.g002200.t1.1										27.2	RNA.transcription	PF01192,PF04031	PTHR10773	KOG3405		K03014	AT5G51940.1	NRPB6A	NRPB6A; DNA binding / DNA-directed RNA polymerase
>107215/3	single	single	Au9.Cre01.g002200.t1	single	Cre01.g002200.t1.1										27.2	RNA.transcription	PF01192,PF04031	PTHR10773	KOG3405		K03014	AT5G51940.1	NRPB6A	NRPB6A; DNA binding / DNA-directed RNA polymerase
>107266/1	multiple	none		none
>107266/2	multiple	none		none
>107266/3	multiple	single	Au9.Cre12.g497600.t1	single	Cre12.g497600.t1.1												PF01370	PTHR10366	KOG1502			AT1G09510.1		cinnamyl-alcohol dehydrogenase family / CAD family
>107285/1	single	single	Au9.Cre12.g494250.t1	single	Cre12.g494250.t1.1																	AT4G16060.1		unknown protein	107285	e_gwH.56.59.1
>107285/2	single	single	Au9.Cre12.g494250.t1	single	Cre12.g494250.t1.1																	AT4G16060.1		unknown protein	107285	e_gwH.56.59.1
>107285/3	single	none		none
>107287/1	single	single	Au9.Cre12.g494400.t1	single	Cre12.g494400.t1.1				GO:0005524	ATP binding					29.8	protein.assembly and cofactor ligation	PF01656,PF10609	PTHR23264	KOG3022			AT5G50960.1	NBP35	NBP35 (NUCLEOTIDE BINDING PROTEIN 35); iron-sulfur cluster binding / nucleotide binding / protein homodimerization	107287	e_gwH.56.50.1 {MNP2} ATP-binding protein, MRP/NBP35 family, N-terminal iron-sulfur binding sequence
>107287/2	single	single	Au9.Cre12.g494400.t1	single	Cre12.g494400.t1.1				GO:0005524	ATP binding					29.8	protein.assembly and cofactor ligation	PF01656,PF10609	PTHR23264	KOG3022			AT5G50960.1	NBP35	NBP35 (NUCLEOTIDE BINDING PROTEIN 35); iron-sulfur cluster binding / nucleotide binding / protein homodimerization	107287	e_gwH.56.50.1 {MNP2} ATP-binding protein, MRP/NBP35 family, N-terminal iron-sulfur binding sequence
>107287/3	single	single	Au9.Cre12.g494400.t1	single	Cre12.g494400.t1.1				GO:0005524	ATP binding					29.8	protein.assembly and cofactor ligation	PF01656,PF10609	PTHR23264	KOG3022			AT5G50960.1	NBP35	NBP35 (NUCLEOTIDE BINDING PROTEIN 35); iron-sulfur cluster binding / nucleotide binding / protein homodimerization	107287	e_gwH.56.50.1 {MNP2} ATP-binding protein, MRP/NBP35 family, N-terminal iron-sulfur binding sequence
>107301/1	single	single	Au9.Cre12.g492450.t1	single	Cre12.g492450.t1.1										28.1	DNA.synthesis/chromatin structure	PF00096,PF05773,PF00271,PF04408,PF07717	PTHR18934	KOG0920			AT2G35920.1		helicase domain-containing protein
>107301/2	single	single	Au9.Cre12.g492450.t1	single	Cre12.g492450.t1.1										28.1	DNA.synthesis/chromatin structure	PF00096,PF05773,PF00271,PF04408,PF07717	PTHR18934	KOG0920			AT2G35920.1		helicase domain-containing protein
>107301/3	single	single	Au9.Cre12.g492450.t1	single	Cre12.g492450.t1.1										28.1	DNA.synthesis/chromatin structure	PF00096,PF05773,PF00271,PF04408,PF07717	PTHR18934	KOG0920			AT2G35920.1		helicase domain-containing protein
>107313/1	single	none		none
>107313/2	single	none		none
>107313/3	single	single	Au9.Cre12.g492900.t1	single	Cre12.g492900.t1.1												PF01661	PTHR11106	KOG2633			AT2G40600.1		appr-1-p processing enzyme family protein	107313	e_gwH.56.65.1
>107359/1	single	multiple		multiple
>107359/2	single	single	Au9.Cre15.g636750.t1	single	Cre15.g636750.t1.1	2.5.1.18	RX:glutathione R-transferase	Transferases; Transferring alkyl or aryl groups, other than methyl groups; Transferring alkyl or aryl groups, other than methyl groups (only sub-subclass identified to date)									PF02798,PF00043	PTHR11260	KOG0867	2.5.1.18	K00799	AT2G02930.1	ATGSTF3	ATGSTF3 (GLUTATHIONE S-TRANSFERASE F3); glutathione transferase	107359	e_gwH.57.21.1
>107359/3	single	single	Au9.Cre15.g636750.t1	single	Cre15.g636750.t1.1	2.5.1.18	RX:glutathione R-transferase	Transferases; Transferring alkyl or aryl groups, other than methyl groups; Transferring alkyl or aryl groups, other than methyl groups (only sub-subclass identified to date)									PF02798,PF00043	PTHR11260	KOG0867	2.5.1.18	K00799	AT2G02930.1	ATGSTF3	ATGSTF3 (GLUTATHIONE S-TRANSFERASE F3); glutathione transferase	107359	e_gwH.57.21.1
>107381/1	single	none		none
>107381/2	single	single	Au9.Cre17.g741150.t1	single	Cre17.g741150.t1.1										30.2.11	signalling.receptor kinases.leucine rich repeat XI	PF00560	PTHR23258	KOG0472			AT4G20140.1	GSO1	GSO1 (GASSHO1); ATP binding / protein binding / protein kinase/ protein serine/threonine kinase/ protein tyrosine kinase
>107381/3	single	single	Au9.Cre17.g741150.t1	single	Cre17.g741150.t1.1										30.2.11	signalling.receptor kinases.leucine rich repeat XI	PF00560	PTHR23258	KOG0472			AT4G20140.1	GSO1	GSO1 (GASSHO1); ATP binding / protein binding / protein kinase/ protein serine/threonine kinase/ protein tyrosine kinase
>107386/1	single	single	Au9.Cre17.g740600.t1	single	Cre17.g740600.t1.1	3.4.21.4		Hydrolases; Acting on peptide bonds (peptidases); Serine endopeptidases							29.5.5	protein.degradation.serine protease	PF00089	PTHR19355	KOG3627	3.4.21.4	K01312
>107386/2	single	single	Au9.Cre17.g740600.t1	single	Cre17.g740600.t1.1	3.4.21.4		Hydrolases; Acting on peptide bonds (peptidases); Serine endopeptidases							29.5.5	protein.degradation.serine protease	PF00089	PTHR19355	KOG3627	3.4.21.4	K01312
>107386/3	single	single	Au9.Cre17.g740600.t1	single	Cre17.g740600.t1.1	3.4.21.4		Hydrolases; Acting on peptide bonds (peptidases); Serine endopeptidases							29.5.5	protein.degradation.serine protease	PF00089	PTHR19355	KOG3627	3.4.21.4	K01312
>107387/1	single	single	Au9.Cre17.g741250.t1	single	Cre17.g741250.t1.1				GO:0003824	catalytic activity							PF04055	PTHR22976							107387	e_gwH.60.32.1
>107387/2	single	single	Au9.Cre17.g741250.t1	single	Cre17.g741250.t1.1				GO:0003824	catalytic activity							PF04055	PTHR22976							107387	e_gwH.60.32.1
>107387/3	single	single	Au9.Cre17.g741250.t1	single	Cre17.g741250.t1.1				GO:0003824	catalytic activity							PF04055	PTHR22976							107387	e_gwH.60.32.1
>107408/1	single	single	Au9.Cre17.g739850.t1	single	Cre17.g739850.t1.1												PF00560	PTHR10588	KOG1644			AT1G48540.1		leucine-rich repeat family protein
>107408/2	single	single	Au9.Cre17.g739850.t1	single	Cre17.g739850.t1.1												PF00560	PTHR10588	KOG1644			AT1G48540.1		leucine-rich repeat family protein
>107408/3	single	single	Au9.Cre17.g739850.t1	single	Cre17.g739850.t1.1												PF00560	PTHR10588	KOG1644			AT1G48540.1		leucine-rich repeat family protein
>107417/1	single	single	Au9.Cre11.g472900.t1	single	Cre11.g472900.t1.1										31.1	cell.organisation	PF01302	PTHR15140				AT1G71440.1	PFI	PFI (PFIFFERLING)
>107417/2	single	single	Au9.Cre11.g472900.t1	single	Cre11.g472900.t1.1										31.1	cell.organisation	PF01302	PTHR15140				AT1G71440.1	PFI	PFI (PFIFFERLING)
>107417/3	single	single	Au9.Cre11.g472900.t1	single	Cre11.g472900.t1.1										31.1	cell.organisation	PF01302	PTHR15140				AT1G71440.1	PFI	PFI (PFIFFERLING)
>107441/1	single	single	Au9.Cre22.g765200.t1	single	Cre22.g765200.t1.1																				107441	e_gwH.62.52.1
>107441/2	single	single	Au9.Cre22.g765200.t1	single	Cre22.g765200.t1.1																				107441	e_gwH.62.52.1
>107441/3	single	single	Au9.Cre22.g765200.t1	single	Cre22.g765200.t1.1																				107441	e_gwH.62.52.1
>107449/1	single	single	Au9.Cre11.g471900.t1	single	Cre11.g471900.t1.1													PTHR18640	KOG4821			AT3G56160.1		bile acid:sodium symporter	107449	e_gwH.62.11.1
>107449/2	single	single	Au9.Cre11.g471900.t1	single	Cre11.g471900.t1.1													PTHR18640	KOG4821			AT3G56160.1		bile acid:sodium symporter	107449	e_gwH.62.11.1
>107449/3	single	single	Au9.Cre11.g471900.t1	single	Cre11.g471900.t1.1													PTHR18640	KOG4821			AT3G56160.1		bile acid:sodium symporter	107449	e_gwH.62.11.1
>107462/1	multiple	none		none
>107462/2	multiple	none		none
>107462/3	multiple	none		none
>107474/1	single	single	Au9.Cre24.g769900.t1	single	Cre24.g769900.t1.1				GO:0005515|GO:0005524	protein binding|ATP binding	GO:0044267	cellular protein metabolism			29.6	protein.folding	PF00118	PTHR11353	KOG0358			AT3G18190.1		chaperonin, putative	107474	e_gwH.58.1.1 {CPN4,CCT4}
>107474/2	single	single	Au9.Cre24.g769900.t1	single	Cre24.g769900.t1.1				GO:0005515|GO:0005524	protein binding|ATP binding	GO:0044267	cellular protein metabolism			29.6	protein.folding	PF00118	PTHR11353	KOG0358			AT3G18190.1		chaperonin, putative	107474	e_gwH.58.1.1 {CPN4,CCT4}
>107474/3	single	single	Au9.Cre24.g769900.t1	single	Cre24.g769900.t1.1				GO:0005515|GO:0005524	protein binding|ATP binding	GO:0044267	cellular protein metabolism			29.6	protein.folding	PF00118	PTHR11353	KOG0358			AT3G18190.1		chaperonin, putative	107474	e_gwH.58.1.1 {CPN4,CCT4}
>107483/1	single	single	Au9.Cre24.g769100.t1	single	Cre24.g769100.t1.1												PF01300,PF03481	PTHR17490	KOG3051		K07566	AT5G60590.2		yrdC protein-related
>107483/2	single	single	Au9.Cre24.g769100.t1	single	Cre24.g769100.t1.1												PF01300,PF03481	PTHR17490	KOG3051		K07566	AT5G60590.2		yrdC protein-related
>107483/3	single	single	Au9.Cre24.g769100.t1	single	Cre24.g769100.t1.1												PF01300,PF03481	PTHR17490	KOG3051		K07566	AT5G60590.2		yrdC protein-related
>107530/1	multiple	single	Au9.Cre05.g234700.t1	single	Cre05.g234700.t1.1										4.013	glycolysis.PK	PF00224,PF02887	PTHR11817	KOG2323			AT5G63680.1		pyruvate kinase, putative	196261	MHS_161133 {PYK3} Pyruvate kinase
>107530/2	multiple	single	Au9.Cre05.g234700.t1	single	Cre05.g234700.t1.1										4.013	glycolysis.PK	PF00224,PF02887	PTHR11817	KOG2323			AT5G63680.1		pyruvate kinase, putative	196261	MHS_161133 {PYK3} Pyruvate kinase
>107530/3	multiple	single	Au9.Cre05.g234700.t1	single	Cre05.g234700.t1.1										4.013	glycolysis.PK	PF00224,PF02887	PTHR11817	KOG2323			AT5G63680.1		pyruvate kinase, putative	196261	MHS_161133 {PYK3} Pyruvate kinase
>107546/1	none	none		none
>107546/2	single	none		none
>107546/3	single	none		none
>107572/1	single	single	Au9.Cre03.g209550.t1	single	Cre03.g209550.t1.1												PF00293	PTHR22769
>107572/2	single	single	Au9.Cre03.g209550.t1	single	Cre03.g209550.t1.1												PF00293	PTHR22769
>107572/3	single	single	Au9.Cre03.g209550.t1	single	Cre03.g209550.t1.1												PF00293	PTHR22769
>107624/1	single	single	Au9.Cre15.g639400.t1	single	Cre15.g639400.t1.1										29.5	protein.degradation	PF01230,PF00814	PTHR11735	KOG2707			AT2G45270.1		glycoprotease M22 family protein
>107624/2	single	single	Au9.Cre15.g639400.t1	single	Cre15.g639400.t1.1										29.5	protein.degradation	PF01230,PF00814	PTHR11735	KOG2707			AT2G45270.1		glycoprotease M22 family protein
>107624/3	single	single	Au9.Cre15.g639400.t1	single	Cre15.g639400.t1.1										29.5	protein.degradation	PF01230,PF00814	PTHR11735	KOG2707			AT2G45270.1		glycoprotease M22 family protein
>107651/1	single	single	Au9.Cre08.g371950.t1	single	Cre08.g371950.t1.1										31.99	cell.unspecified		PTHR12848			K07204	AT3G08850.1	RAPTOR1	RAPTOR1; nucleotide binding / protein binding
>107651/2	single	single	Au9.Cre08.g371950.t1	single	Cre08.g371950.t1.1										31.99	cell.unspecified		PTHR12848			K07204	AT3G08850.1	RAPTOR1	RAPTOR1; nucleotide binding / protein binding
>107651/3	single	none		none
>107654/1	multiple	single	Au9.Cre08.g371100.t1	single	Cre08.g371100.t1.1										27.3.12	RNA.regulation of transcription.C3H zinc finger family	PF06479,PF00642	PTHR13954				AT5G24360.1	IRE1-1	IRE1-1 (INOSITOL REQUIRING 1-1); ATP binding / endoribonuclease, producing 5'-phosphomonoesters / kinase/ protein kinase/ protein serine/threonine kinase
>107654/2	multiple	single	Au9.Cre08.g371100.t1	single	Cre08.g371100.t1.1										27.3.12	RNA.regulation of transcription.C3H zinc finger family	PF06479,PF00642	PTHR13954				AT5G24360.1	IRE1-1	IRE1-1 (INOSITOL REQUIRING 1-1); ATP binding / endoribonuclease, producing 5'-phosphomonoesters / kinase/ protein kinase/ protein serine/threonine kinase
>107654/3	multiple	single	Au9.Cre08.g371100.t1	single	Cre08.g371100.t1.1										27.3.12	RNA.regulation of transcription.C3H zinc finger family	PF06479,PF00642	PTHR13954				AT5G24360.1	IRE1-1	IRE1-1 (INOSITOL REQUIRING 1-1); ATP binding / endoribonuclease, producing 5'-phosphomonoesters / kinase/ protein kinase/ protein serine/threonine kinase
>107663/1	single	single	Au9.Cre08.g371400.t1	single	Cre08.g371400.t1.1										29.5.11.4.2	protein.degradation.ubiquitin.E3.RING	PF00097	PTHR22766				AT3G02290.1		zinc finger (C3HC4-type RING finger) family protein
>107663/2	single	single	Au9.Cre08.g371400.t1	single	Cre08.g371400.t1.1										29.5.11.4.2	protein.degradation.ubiquitin.E3.RING	PF00097	PTHR22766				AT3G02290.1		zinc finger (C3HC4-type RING finger) family protein
>107663/3	single	single	Au9.Cre08.g371400.t1	single	Cre08.g371400.t1.1										29.5.11.4.2	protein.degradation.ubiquitin.E3.RING	PF00097	PTHR22766				AT3G02290.1		zinc finger (C3HC4-type RING finger) family protein
>107697/1	multiple	multiple		multiple
>107697/2	multiple	multiple		multiple
>107697/3	multiple	multiple		multiple
>107717/1	single	none		none
>107717/2	single	single	Au9.Cre18.g750600.t1	single	Cre18.g750600.t1.1				GO:0005525	GTP binding					29.2.4	protein.synthesis.elongation	PF00009	PTHR23115				AT2G45030.1		mitochondrial elongation factor, putative	107717	e_gwH.66.57.1
>107717/3	single	single	Au9.Cre18.g750600.t1	single	Cre18.g750600.t1.1				GO:0005525	GTP binding					29.2.4	protein.synthesis.elongation	PF00009	PTHR23115				AT2G45030.1		mitochondrial elongation factor, putative	107717	e_gwH.66.57.1
>107731/1	single	single	Au9.Cre18.g749650.t1	single	Cre18.g749650.t1.1				GO:0005524|GO:0000166	ATP binding|nucleotide binding					20.2.1|29.6	stress.abiotic.heat|protein.folding	PF07724,PF07728,PF00004,PF10431	PTHR11638				AT5G15450.1	CLPB3	CLPB3 (CASEIN LYTIC PROTEINASE B3); ATP binding / ATPase/ nucleoside-triphosphatase/ nucleotide binding / protein binding	107731	e_gwH.66.52.1 {CLPB2}
>107731/2	single	none		none
>107731/3	none	none		none
>107746/1	single	none		none
>107746/2	single	none		none
>107746/3	single	single	Au9.Cre16.g666250.t1	single	Cre16.g666250.t1.1										34.99	transport.misc	PF03151	PTHR11132	KOG1444			AT4G31600.2		UDP-glucuronic acid/UDP-N-acetylgalactosamine transporter-related	107746	e_gwH.67.47.1
>107789/1	single	single	Au9.Cre16.g665650.t1	single	Cre16.g665650.t1.1										30.5	signalling.G-proteins	PF01926	PTHR10229	KOG0410		K03665	AT5G57960.1		GTP-binding family protein	107789	e_gwH.67.12.1
>107789/2	single	single	Au9.Cre16.g665650.t1	single	Cre16.g665650.t1.1										30.5	signalling.G-proteins	PF01926	PTHR10229	KOG0410		K03665	AT5G57960.1		GTP-binding family protein	107789	e_gwH.67.12.1
>107789/3	single	single	Au9.Cre16.g665650.t1	single	Cre16.g665650.t1.1										30.5	signalling.G-proteins	PF01926	PTHR10229	KOG0410		K03665	AT5G57960.1		GTP-binding family protein	107789	e_gwH.67.12.1
>107819/1	single	single	Au9.Cre14.g610000.t1	single	Cre14.g610000.t1.1												PF12554					AT4G09550.1		unknown protein	107819	e_gwH.65.8.1
>107819/2	single	single	Au9.Cre14.g610000.t1	single	Cre14.g610000.t1.1												PF12554					AT4G09550.1		unknown protein	107819	e_gwH.65.8.1
>107819/3	single	single	Au9.Cre14.g610000.t1	single	Cre14.g610000.t1.1												PF12554					AT4G09550.1		unknown protein	107819	e_gwH.65.8.1
>107828/1	single	single	Au9.Cre17.g731100.t1	single	Cre17.g731100.t1.1												PF10184		KOG4457			AT1G16320.1		unknown protein
>107828/2	single	single	Au9.Cre17.g731100.t1	single	Cre17.g731100.t1.1												PF10184		KOG4457			AT1G16320.1		unknown protein
>107828/3	single	single	Au9.Cre17.g731100.t1	single	Cre17.g731100.t1.1												PF10184		KOG4457			AT1G16320.1		unknown protein
>107835/1	single	single	Au9.Cre17.g732100.t1	single	Cre17.g732100.t1.1												PF10188	PTHR21439							107835	e_gwH.68.36.1
>107835/2	single	single	Au9.Cre17.g732100.t1	single	Cre17.g732100.t1.1												PF10188	PTHR21439							107835	e_gwH.68.36.1
>107835/3	single	single	Au9.Cre17.g732100.t1	single	Cre17.g732100.t1.1												PF10188	PTHR21439							107835	e_gwH.68.36.1
>107862/1	single	single	Au9.Cre17.g730700.t1	single	Cre17.g730700.t1.1												PF00248	PTHR11732	KOG1575						107862	e_gwH.68.45.1
>107862/2	single	single	Au9.Cre17.g730700.t1	single	Cre17.g730700.t1.1												PF00248	PTHR11732	KOG1575						107862	e_gwH.68.45.1
>107862/3	single	single	Au9.Cre17.g730700.t1	single	Cre17.g730700.t1.1												PF00248	PTHR11732	KOG1575						107862	e_gwH.68.45.1
>107874/1	single	single	Au9.Cre17.g731050.t1	single	Cre17.g731050.t1.1				GO:0005524|GO:0016887|GO:0000166	ATP binding|ATPase activity|nucleotide binding					34.16	transport.ABC transporters and multidrug resistance systems	PF00005	PTHR12847	KOG2355			AT5G02270.1	NAP9	ATNAP9; transporter	107874	e_gwH.68.12.1
>107874/2	single	single	Au9.Cre17.g731050.t1	single	Cre17.g731050.t1.1				GO:0005524|GO:0016887|GO:0000166	ATP binding|ATPase activity|nucleotide binding					34.16	transport.ABC transporters and multidrug resistance systems	PF00005	PTHR12847	KOG2355			AT5G02270.1	NAP9	ATNAP9; transporter	107874	e_gwH.68.12.1
>107874/3	single	single	Au9.Cre17.g731050.t1	single	Cre17.g731050.t1.1				GO:0005524|GO:0016887|GO:0000166	ATP binding|ATPase activity|nucleotide binding					34.16	transport.ABC transporters and multidrug resistance systems	PF00005	PTHR12847	KOG2355			AT5G02270.1	NAP9	ATNAP9; transporter	107874	e_gwH.68.12.1
>107955/1	single	single	Au9.Cre07.g354100.t1	single	Cre07.g354100.t1.1										27.3.54	RNA.regulation of transcription.Histone acetyltransferases	PF00583	PTHR11135			K07739	AT5G50320.1	ELO3	ELO3 (ELONGATA 3); histone acetyltransferase
>107955/2	single	single	Au9.Cre07.g354100.t1	single	Cre07.g354100.t1.1										27.3.54	RNA.regulation of transcription.Histone acetyltransferases	PF00583	PTHR11135			K07739	AT5G50320.1	ELO3	ELO3 (ELONGATA 3); histone acetyltransferase
>107955/3	single	single	Au9.Cre07.g354100.t1	single	Cre07.g354100.t1.1										27.3.54	RNA.regulation of transcription.Histone acetyltransferases	PF00583	PTHR11135			K07739	AT5G50320.1	ELO3	ELO3 (ELONGATA 3); histone acetyltransferase
>108035/1	single	single	Au9.Cre12.g496150.t1	single	Cre12.g496150.t1.1				GO:0000166	nucleotide binding					29.5	protein.degradation						AT1G33290.1		sporulation protein-related	108035	e_gwH.78.23.1
>108035/2	single	single	Au9.Cre12.g496150.t1	single	Cre12.g496150.t1.1				GO:0000166	nucleotide binding					29.5	protein.degradation						AT1G33290.1		sporulation protein-related	108035	e_gwH.78.23.1
>108035/3	single	single	Au9.Cre12.g496150.t1	single	Cre12.g496150.t1.1				GO:0000166	nucleotide binding					29.5	protein.degradation						AT1G33290.1		sporulation protein-related	108035	e_gwH.78.23.1
>108061/1	single	single	Au9.Cre12.g496800.t1	single	Cre12.g496800.t1.1												PF04430	PTHR21192			K09008	AT2G44525.1		unknown protein	108061	e_gwH.78.54.1
>108061/2	single	single	Au9.Cre12.g496800.t1	single	Cre12.g496800.t1.1												PF04430	PTHR21192			K09008	AT2G44525.1		unknown protein	108061	e_gwH.78.54.1
>108061/3	single	none		none
>108071/1	single	single	Au9.Cre12.g498850.t1	single	Cre12.g498850.t1.1	3.4.18.1		Hydrolases; Acting on peptide bonds (peptidases); Cysteine-type carboxypeptidases	GO:0004197|GO:0008234	cysteine-type endopeptidase activity|cysteine-type peptidase activity	GO:0006508	proteolysis and peptidolysis			29.5.3	protein.degradation.cysteine protease	PF00112	PTHR12411	KOG1543	3.4.18.1	K08568	AT1G02305.1		cathepsin B-like cysteine protease, putative	108071	e_gwH.78.33.1
>108071/2	single	single	Au9.Cre12.g498850.t1	single	Cre12.g498850.t1.1	3.4.18.1		Hydrolases; Acting on peptide bonds (peptidases); Cysteine-type carboxypeptidases	GO:0004197|GO:0008234	cysteine-type endopeptidase activity|cysteine-type peptidase activity	GO:0006508	proteolysis and peptidolysis			29.5.3	protein.degradation.cysteine protease	PF00112	PTHR12411	KOG1543	3.4.18.1	K08568	AT1G02305.1		cathepsin B-like cysteine protease, putative	108071	e_gwH.78.33.1
>108071/3	single	single	Au9.Cre12.g498850.t1	single	Cre12.g498850.t1.1	3.4.18.1		Hydrolases; Acting on peptide bonds (peptidases); Cysteine-type carboxypeptidases	GO:0004197|GO:0008234	cysteine-type endopeptidase activity|cysteine-type peptidase activity	GO:0006508	proteolysis and peptidolysis			29.5.3	protein.degradation.cysteine protease	PF00112	PTHR12411	KOG1543	3.4.18.1	K08568	AT1G02305.1		cathepsin B-like cysteine protease, putative	108071	e_gwH.78.33.1
>108094/1	single	single	Au9.Cre12.g496450.t1	single	Cre12.g496450.t1.1				GO:0003723|GO:0000175|GO:0004534	RNA binding|3'-5'-exoribonuclease activity|5'-3' exoribonuclease activity					28.99	DNA.unspecified		PTHR21321	KOG3013	3.1.13.-	K03679	AT1G03360.1	ATRRP4	ATRRP4 (ARABIDOPSIS THALIANA RIBOSOMAL RNA PROCESSING 4); RNA binding / exonuclease	108094	e_gwH.78.36.1
>108094/2	single	single	Au9.Cre12.g496450.t1	single	Cre12.g496450.t1.1				GO:0003723|GO:0000175|GO:0004534	RNA binding|3'-5'-exoribonuclease activity|5'-3' exoribonuclease activity					28.99	DNA.unspecified		PTHR21321	KOG3013	3.1.13.-	K03679	AT1G03360.1	ATRRP4	ATRRP4 (ARABIDOPSIS THALIANA RIBOSOMAL RNA PROCESSING 4); RNA binding / exonuclease	108094	e_gwH.78.36.1
>108094/3	single	single	Au9.Cre12.g496450.t1	single	Cre12.g496450.t1.1				GO:0003723|GO:0000175|GO:0004534	RNA binding|3'-5'-exoribonuclease activity|5'-3' exoribonuclease activity					28.99	DNA.unspecified		PTHR21321	KOG3013	3.1.13.-	K03679	AT1G03360.1	ATRRP4	ATRRP4 (ARABIDOPSIS THALIANA RIBOSOMAL RNA PROCESSING 4); RNA binding / exonuclease	108094	e_gwH.78.36.1
>108099/1	single	single	Au9.Cre12.g496650.t1	single	Cre12.g496650.t1.1										11.8.1	lipid metabolism.''exotics'' (steroids, squalene etc).sphingolipids	PF04116	PTHR12863	KOG0539			AT2G34770.1	FAH1	FAH1 (FATTY ACID HYDROXYLASE 1); catalytic/ fatty acid alpha-hydroxylase	108099	e_gwH.78.48.1
>108099/2	single	single	Au9.Cre12.g496650.t1	single	Cre12.g496650.t1.1										11.8.1	lipid metabolism.''exotics'' (steroids, squalene etc).sphingolipids	PF04116	PTHR12863	KOG0539			AT2G34770.1	FAH1	FAH1 (FATTY ACID HYDROXYLASE 1); catalytic/ fatty acid alpha-hydroxylase	108099	e_gwH.78.48.1
>108099/3	single	single	Au9.Cre12.g496650.t1	single	Cre12.g496650.t1.1										11.8.1	lipid metabolism.''exotics'' (steroids, squalene etc).sphingolipids	PF04116	PTHR12863	KOG0539			AT2G34770.1	FAH1	FAH1 (FATTY ACID HYDROXYLASE 1); catalytic/ fatty acid alpha-hydroxylase	108099	e_gwH.78.48.1
>108112/1	single	single	Au9.Cre05.g230900.t1	single	Cre05.g230900.t1.1										26.13|11.3	misc.acid and other phosphatases|lipid metabolism.Phospholipid synthesis	PF01569	PTHR10165	KOG3030			AT3G02600.1	LPP3	LPP3 (LIPID PHOSPHATE PHOSPHATASE 3); phosphatidate phosphatase	108112	e_gwH.76.20.1
>108112/2	single	single	Au9.Cre05.g230900.t1	single	Cre05.g230900.t1.1										26.13|11.3	misc.acid and other phosphatases|lipid metabolism.Phospholipid synthesis	PF01569	PTHR10165	KOG3030			AT3G02600.1	LPP3	LPP3 (LIPID PHOSPHATE PHOSPHATASE 3); phosphatidate phosphatase	108112	e_gwH.76.20.1
>108112/3	single	single	Au9.Cre05.g230900.t1	single	Cre05.g230900.t1.1										26.13|11.3	misc.acid and other phosphatases|lipid metabolism.Phospholipid synthesis	PF01569	PTHR10165	KOG3030			AT3G02600.1	LPP3	LPP3 (LIPID PHOSPHATE PHOSPHATASE 3); phosphatidate phosphatase	108112	e_gwH.76.20.1
>108115/1	single	none		none
>108115/2	single	none		none
>108115/3	single	none		none
>108123/1	single	none		none
>108123/2	single	none		none
>108123/3	single	single	Au9.Cre05.g231700.t1	single	Cre05.g231700.t1.1													PTHR11935				AT4G33540.1		metallo-beta-lactamase family protein
>108137/1	single	single	Au9.Cre05.g233600.t1	single	Cre05.g233600.t1.1										29.4	protein.postranslational modification	PF00069	PTHR11295	KOG0595			AT1G53050.1		protein kinase family protein
>108137/2	single	single	Au9.Cre05.g233600.t1	single	Cre05.g233600.t1.1										29.4	protein.postranslational modification	PF00069	PTHR11295	KOG0595			AT1G53050.1		protein kinase family protein
>108137/3	single	single	Au9.Cre05.g233600.t1	single	Cre05.g233600.t1.1										29.4	protein.postranslational modification	PF00069	PTHR11295	KOG0595			AT1G53050.1		protein kinase family protein
>108149/1	single	none		single	Cre05.g233500.t1.1										27.3.28|33.99	RNA.regulation of transcription.SBP,Squamosa promoter binding protein family|development.unspecified	PF03110		KOG3815			AT2G42200.1	SPL9	SPL9 (SQUAMOSA PROMOTER BINDING PROTEIN-LIKE 9); transcription factor
>108149/2	single	none		single	Cre05.g233500.t1.1										27.3.28|33.99	RNA.regulation of transcription.SBP,Squamosa promoter binding protein family|development.unspecified	PF03110		KOG3815			AT2G42200.1	SPL9	SPL9 (SQUAMOSA PROMOTER BINDING PROTEIN-LIKE 9); transcription factor
>108149/3	single	none		single	Cre05.g233500.t1.1										27.3.28|33.99	RNA.regulation of transcription.SBP,Squamosa promoter binding protein family|development.unspecified	PF03110		KOG3815			AT2G42200.1	SPL9	SPL9 (SQUAMOSA PROMOTER BINDING PROTEIN-LIKE 9); transcription factor
>108167/1	single	single	Au9.Cre11.g471500.t1	single	Cre11.g471500.t1.1				GO:0005215	transporter activity	GO:0006810	transport					PF07690	PTHR10074	KOG0255			AT5G13740.1	ZIF1	ZIF1 (ZINC INDUCED FACILITATOR 1); carbohydrate transmembrane transporter/ sugar:hydrogen symporter/ tetracycline:hydrogen antiporter	108167	e_gwH.73.3.1 {MFT10} related to major facilitator superfamily
>108167/2	single	single	Au9.Cre11.g471500.t1	single	Cre11.g471500.t1.1				GO:0005215	transporter activity	GO:0006810	transport					PF07690	PTHR10074	KOG0255			AT5G13740.1	ZIF1	ZIF1 (ZINC INDUCED FACILITATOR 1); carbohydrate transmembrane transporter/ sugar:hydrogen symporter/ tetracycline:hydrogen antiporter	108167	e_gwH.73.3.1 {MFT10} related to major facilitator superfamily
>108167/3	single	single	Au9.Cre11.g471500.t1	single	Cre11.g471500.t1.1				GO:0005215	transporter activity	GO:0006810	transport					PF07690	PTHR10074	KOG0255			AT5G13740.1	ZIF1	ZIF1 (ZINC INDUCED FACILITATOR 1); carbohydrate transmembrane transporter/ sugar:hydrogen symporter/ tetracycline:hydrogen antiporter	108167	e_gwH.73.3.1 {MFT10} related to major facilitator superfamily
>108173/1	single	single	Au9.Cre11.g471200.t1	single	Cre11.g471200.t1.1				GO:0003723	RNA binding	GO:0006605	protein targeting	GO:0005786	signal recognition particle (sensu Eukaryota)	29.3.4.1	protein.targeting.secretory pathway.ER	PF01922	PTHR17453	KOG3198		K03105	AT1G48160.1		signal recognition particle 19 kDa protein, putative / SRP19, putative	108173	e_gwH.73.29.1 {SRP19} Subunit of the Signal Recognition Particle
>108173/2	single	single	Au9.Cre11.g471200.t1	single	Cre11.g471200.t1.1				GO:0003723	RNA binding	GO:0006605	protein targeting	GO:0005786	signal recognition particle (sensu Eukaryota)	29.3.4.1	protein.targeting.secretory pathway.ER	PF01922	PTHR17453	KOG3198		K03105	AT1G48160.1		signal recognition particle 19 kDa protein, putative / SRP19, putative	108173	e_gwH.73.29.1 {SRP19} Subunit of the Signal Recognition Particle
>108173/3	single	single	Au9.Cre11.g471200.t1	single	Cre11.g471200.t1.1				GO:0003723	RNA binding	GO:0006605	protein targeting	GO:0005786	signal recognition particle (sensu Eukaryota)	29.3.4.1	protein.targeting.secretory pathway.ER	PF01922	PTHR17453	KOG3198		K03105	AT1G48160.1		signal recognition particle 19 kDa protein, putative / SRP19, putative	108173	e_gwH.73.29.1 {SRP19} Subunit of the Signal Recognition Particle
>108207/1	single	none		none
>108207/2	none	none		none
>108207/3	single	single	Au9.Cre08.g359100.t1	single	Cre08.g359100.t1.1				GO:0008757|GO:0003677	S-adenosylmethionine-dependent methyltransferase activity|DNA binding	GO:0006306	DNA methylation					PF01170	PTHR13370	KOG2671			AT3G26410.1		methyltransferase/ nucleic acid binding	108207	e_gwH.77.4.1
>108216/1	multiple	single	Au9.Cre08.g359900.t1	single	Cre08.g359900.t1.1										29.4	protein.postranslational modification	PF00069,PF07714	PTHR22982	KOG0580			AT5G24430.1		calcium-dependent protein kinase, putative / CDPK, putative
>108216/2	multiple	single	Au9.Cre08.g359900.t1	single	Cre08.g359900.t1.1										29.4	protein.postranslational modification	PF00069,PF07714	PTHR22982	KOG0580			AT5G24430.1		calcium-dependent protein kinase, putative / CDPK, putative
>108216/3	multiple	single	Au9.Cre08.g359900.t1	single	Cre08.g359900.t1.1										29.4	protein.postranslational modification	PF00069,PF07714	PTHR22982	KOG0580			AT5G24430.1		calcium-dependent protein kinase, putative / CDPK, putative
>108218/1	single	single	Au9.Cre08.g359200.t1	single	Cre08.g359200.t1.1
>108218/2	single	single	Au9.Cre08.g359200.t1	single	Cre08.g359200.t1.1
>108218/3	single	single	Au9.Cre08.g359200.t1	single	Cre08.g359200.t1.1
>108248/1	single	single	Au9.Cre02.g119850.t1	single	Cre02.g119850.t1.1												PF00233	PTHR11347
>108248/2	single	single	Au9.Cre02.g119850.t1	single	Cre02.g119850.t1.1												PF00233	PTHR11347
>108248/3	single	single	Au9.Cre02.g119850.t1	single	Cre02.g119850.t1.1												PF00233	PTHR11347
>108251/1	single	single	Au9.Cre02.g117850.t1	single	Cre02.g117850.t1.1	3.1.2.15	ubiquitin-C-terminal-thioester hydrolase	Hydrolases; Acting on ester bonds; Thioester hydrolases	GO:0004197|GO:0004221	cysteine-type endopeptidase activity|ubiquitin thiolesterase activity					29.5.11.05	protein.degradation.ubiquitin.ubiquitin protease	PF06337,PF00443	PTHR10420		3.1.2.15	K01072	AT4G10570.1	UBP9	UBP9 (UBIQUITIN-SPECIFIC PROTEASE 9); cysteine-type endopeptidase/ ubiquitin thiolesterase	153439	Chlre2_kg.scaffold_58000001
>108251/2	single	single	Au9.Cre02.g117850.t1	single	Cre02.g117850.t1.1	3.1.2.15	ubiquitin-C-terminal-thioester hydrolase	Hydrolases; Acting on ester bonds; Thioester hydrolases	GO:0004197|GO:0004221	cysteine-type endopeptidase activity|ubiquitin thiolesterase activity					29.5.11.05	protein.degradation.ubiquitin.ubiquitin protease	PF06337,PF00443	PTHR10420		3.1.2.15	K01072	AT4G10570.1	UBP9	UBP9 (UBIQUITIN-SPECIFIC PROTEASE 9); cysteine-type endopeptidase/ ubiquitin thiolesterase	153439	Chlre2_kg.scaffold_58000001
>108251/3	single	single	Au9.Cre02.g117850.t1	single	Cre02.g117850.t1.1	3.1.2.15	ubiquitin-C-terminal-thioester hydrolase	Hydrolases; Acting on ester bonds; Thioester hydrolases	GO:0004197|GO:0004221	cysteine-type endopeptidase activity|ubiquitin thiolesterase activity					29.5.11.05	protein.degradation.ubiquitin.ubiquitin protease	PF06337,PF00443	PTHR10420		3.1.2.15	K01072	AT4G10570.1	UBP9	UBP9 (UBIQUITIN-SPECIFIC PROTEASE 9); cysteine-type endopeptidase/ ubiquitin thiolesterase	153439	Chlre2_kg.scaffold_58000001
>108256/1	single	none		none
>108256/2	single	none		none
>108256/3	single	single	Au9.Cre02.g119050.t1	single	Cre02.g119050.t1.1													PTHR11559				AT1G26120.1		esterase-related	108256	e_gwH.79.14.1 {C_660080}
>108277/1	single	single	Au9.Cre02.g118050.t1	single	Cre02.g118050.t1.1										31.3	cell.cycle	PF08613	PTHR15615	KOG1674			AT2G44740.1	CYCP4;1	CYCP4;1 (cyclin p4;1); cyclin-dependent protein kinase
>108277/2	single	single	Au9.Cre02.g118050.t1	single	Cre02.g118050.t1.1										31.3	cell.cycle	PF08613	PTHR15615	KOG1674			AT2G44740.1	CYCP4;1	CYCP4;1 (cyclin p4;1); cyclin-dependent protein kinase
>108277/3	single	single	Au9.Cre02.g118050.t1	single	Cre02.g118050.t1.1										31.3	cell.cycle	PF08613	PTHR15615	KOG1674			AT2G44740.1	CYCP4;1	CYCP4;1 (cyclin p4;1); cyclin-dependent protein kinase
>108283/1	multiple	multiple		multiple
>108283/2	none	none		none
>108283/3	multiple	single	Au9.Cre02.g120150.t1	single	Cre02.g120150.t1.1	4.1.1.39	3-phospho-D-glycerate carboxy-lyase (dimerizing,D-ribulose-1,5-bisphosphate-forming)	Lyases; Carbon-carbon lyases; Carboxy-lyases							1.3.2	PS.calvin cycle.rubisco small subunit	PF00101			4.1.1.39	K01602	AT1G67090.1	RBCS1A	RBCS1A (RIBULOSE BISPHOSPHATE CARBOXYLASE SMALL CHAIN 1A); copper ion binding / ribulose-bisphosphate carboxylase
>108312/1	single	none		none
>108312/2	single	none		none
>108312/3	single	none		none
>108398/1	single	single	Au9.Cre12.g513600.t1	single	Cre12.g513600.t1.1										29.5.11.02|29.4	protein.degradation.ubiquitin.E1|protein.postranslational modification	PF07719,PF00515,PF04969,PF05002	PTHR22904	KOG1309			AT4G11260.1	SGT1B	SGT1B; protein binding	108398	e_gwH.83.16.1
>108398/2	single	single	Au9.Cre12.g513600.t1	single	Cre12.g513600.t1.1										29.5.11.02|29.4	protein.degradation.ubiquitin.E1|protein.postranslational modification	PF07719,PF00515,PF04969,PF05002	PTHR22904	KOG1309			AT4G11260.1	SGT1B	SGT1B; protein binding	108398	e_gwH.83.16.1
>108398/3	single	single	Au9.Cre12.g513600.t1	single	Cre12.g513600.t1.1										29.5.11.02|29.4	protein.degradation.ubiquitin.E1|protein.postranslational modification	PF07719,PF00515,PF04969,PF05002	PTHR22904	KOG1309			AT4G11260.1	SGT1B	SGT1B; protein binding	108398	e_gwH.83.16.1
>108412/1	single	single	Au9.Cre12.g515250.t1	single	Cre12.g515250.t1.1												PF09758	PTHR21481				AT3G28430.1		unknown protein
>108412/2	single	single	Au9.Cre12.g515250.t1	single	Cre12.g515250.t1.1												PF09758	PTHR21481				AT3G28430.1		unknown protein
>108412/3	single	single	Au9.Cre12.g515250.t1	single	Cre12.g515250.t1.1												PF09758	PTHR21481				AT3G28430.1		unknown protein
>108443/1	single	none		none
>108443/2	single	none		none
>108443/3	single	none		none
>108444/1	single	single	Au9.Cre26.g773200.t1	single	Cre26.g773200.t1.1										27.3.28	RNA.regulation of transcription.SBP,Squamosa promoter binding protein family	PF03110					AT2G42200.1	SPL9	SPL9 (SQUAMOSA PROMOTER BINDING PROTEIN-LIKE 9); transcription factor
>108444/2	single	single	Au9.Cre26.g773200.t1	single	Cre26.g773200.t1.1										27.3.28	RNA.regulation of transcription.SBP,Squamosa promoter binding protein family	PF03110					AT2G42200.1	SPL9	SPL9 (SQUAMOSA PROMOTER BINDING PROTEIN-LIKE 9); transcription factor
>108444/3	single	single	Au9.Cre26.g773200.t1	single	Cre26.g773200.t1.1										27.3.28	RNA.regulation of transcription.SBP,Squamosa promoter binding protein family	PF03110					AT2G42200.1	SPL9	SPL9 (SQUAMOSA PROMOTER BINDING PROTEIN-LIKE 9); transcription factor
>108447/1	single	single	Au9.Cre26.g772000.t1	single	Cre26.g772000.t1.1				GO:0003676	nucleic acid binding							PF12457,PF01585,PF07842	PTHR23329	KOG2184			AT1G17070.1		D111/G-patch domain-containing protein	108447	e_gwH.81.28.1
>108447/2	single	single	Au9.Cre26.g772000.t1	single	Cre26.g772000.t1.1				GO:0003676	nucleic acid binding							PF12457,PF01585,PF07842	PTHR23329	KOG2184			AT1G17070.1		D111/G-patch domain-containing protein	108447	e_gwH.81.28.1
>108447/3	single	single	Au9.Cre26.g772000.t1	single	Cre26.g772000.t1.1				GO:0003676	nucleic acid binding							PF12457,PF01585,PF07842	PTHR23329	KOG2184			AT1G17070.1		D111/G-patch domain-containing protein	108447	e_gwH.81.28.1
>108464/1	single	single	Au9.Cre26.g772700.t1	single	Cre26.g772700.t1.1												PF00903								108464	e_gwH.81.37.1
>108464/2	single	single	Au9.Cre26.g772700.t1	single	Cre26.g772700.t1.1												PF00903								108464	e_gwH.81.37.1
>108464/3	single	single	Au9.Cre26.g772700.t1	single	Cre26.g772700.t1.1												PF00903								108464	e_gwH.81.37.1
>108477/1	single	single	Au9.Cre12.g558650.t1	single	Cre12.g558650.t1.1				GO:0003743|GO:0005525	translation initiation factor activity|GTP binding			GO:0005851	eukaryotic translation initiation factor 2B complex	29.2.3	protein.synthesis.initiation	PF01008	PTHR10233	KOG1467		K03680	AT5G38640.1		eukaryotic translation initiation factor 2B family protein / eIF-2B family protein	108477	e_gwH.80.2.1 {IF2Bd,EIF2Bd}
>108477/2	single	single	Au9.Cre12.g558650.t1	single	Cre12.g558650.t1.1				GO:0003743|GO:0005525	translation initiation factor activity|GTP binding			GO:0005851	eukaryotic translation initiation factor 2B complex	29.2.3	protein.synthesis.initiation	PF01008	PTHR10233	KOG1467		K03680	AT5G38640.1		eukaryotic translation initiation factor 2B family protein / eIF-2B family protein	108477	e_gwH.80.2.1 {IF2Bd,EIF2Bd}
>108477/3	single	single	Au9.Cre12.g558650.t1	single	Cre12.g558650.t1.1				GO:0003743|GO:0005525	translation initiation factor activity|GTP binding			GO:0005851	eukaryotic translation initiation factor 2B complex	29.2.3	protein.synthesis.initiation	PF01008	PTHR10233	KOG1467		K03680	AT5G38640.1		eukaryotic translation initiation factor 2B family protein / eIF-2B family protein	108477	e_gwH.80.2.1 {IF2Bd,EIF2Bd}
>108487/1	single	single	Au9.Cre12.g558550.t1	single	Cre12.g558550.t1.1				GO:0003824	catalytic activity							PF00561	PTHR10992	KOG1454			AT5G19850.1		hydrolase, alpha/beta fold family protein	108487	e_gwH.80.39.1
>108487/2	single	single	Au9.Cre12.g558550.t1	single	Cre12.g558550.t1.1				GO:0003824	catalytic activity							PF00561	PTHR10992	KOG1454			AT5G19850.1		hydrolase, alpha/beta fold family protein	108487	e_gwH.80.39.1
>108487/3	single	single	Au9.Cre12.g558550.t1	single	Cre12.g558550.t1.1				GO:0003824	catalytic activity							PF00561	PTHR10992	KOG1454			AT5G19850.1		hydrolase, alpha/beta fold family protein	108487	e_gwH.80.39.1
>108522/1	single	single	Au9.Cre27.g774250.t1	single	Cre27.g774250.t1.1												PF04083	PTHR11005	KOG2624			AT1G73920.1		lipase family protein
>108522/2	single	single	Au9.Cre27.g774250.t1	single	Cre27.g774250.t1.1												PF04083	PTHR11005	KOG2624			AT1G73920.1		lipase family protein
>108522/3	single	single	Au9.Cre27.g774250.t1	single	Cre27.g774250.t1.1												PF04083	PTHR11005	KOG2624			AT1G73920.1		lipase family protein
>108536/1	single	single	Au9.Cre27.g774500.t1	single	Cre27.g774500.t1.1						GO:0005975	carbohydrate metabolism			1.3.011	PS.calvin cycle.RPE	PF00370,PF02782,PF00834	PTHR10196	KOG2517			AT3G01850.1		ribulose-phosphate 3-epimerase, cytosolic, putative / pentose-5-phosphate 3-epimerase, putative	108536	e_gwH.84.15.1
>108536/2	single	single	Au9.Cre27.g774500.t1	single	Cre27.g774500.t1.1						GO:0005975	carbohydrate metabolism			1.3.011	PS.calvin cycle.RPE	PF00370,PF02782,PF00834	PTHR10196	KOG2517			AT3G01850.1		ribulose-phosphate 3-epimerase, cytosolic, putative / pentose-5-phosphate 3-epimerase, putative	108536	e_gwH.84.15.1
>108536/3	single	none		none
>108537/1	single	single	Au9.Cre27.g774200.t1	single	Cre27.g774200.t1.1										28.1	DNA.synthesis/chromatin structure	PF00493,PF07728	PTHR11630	KOG0477		K10738	AT2G14050.1	MCM9	MCM9; ATP binding / DNA binding / DNA-dependent ATPase/ nucleoside-triphosphatase/ nucleotide binding
>108537/2	single	single	Au9.Cre27.g774200.t1	single	Cre27.g774200.t1.1										28.1	DNA.synthesis/chromatin structure	PF00493,PF07728	PTHR11630	KOG0477		K10738	AT2G14050.1	MCM9	MCM9; ATP binding / DNA binding / DNA-dependent ATPase/ nucleoside-triphosphatase/ nucleotide binding
>108537/3	single	single	Au9.Cre27.g774200.t1	single	Cre27.g774200.t1.1										28.1	DNA.synthesis/chromatin structure	PF00493,PF07728	PTHR11630	KOG0477		K10738	AT2G14050.1	MCM9	MCM9; ATP binding / DNA binding / DNA-dependent ATPase/ nucleoside-triphosphatase/ nucleotide binding
>108564/1	single	single	Au9.Cre12.g516400.t1	single	Cre12.g516400.t1.1										27.3.99	RNA.regulation of transcription.unclassified	PF04146	PTHR12357				AT4G11970.2		YT521-B-like family protein
>108564/2	single	single	Au9.Cre12.g516400.t1	single	Cre12.g516400.t1.1										27.3.99	RNA.regulation of transcription.unclassified	PF04146	PTHR12357				AT4G11970.2		YT521-B-like family protein
>108564/3	single	single	Au9.Cre12.g516400.t1	single	Cre12.g516400.t1.1										27.3.99	RNA.regulation of transcription.unclassified	PF04146	PTHR12357				AT4G11970.2		YT521-B-like family protein
>108570/1	single	single	Au9.Cre12.g516550.t1	single	Cre12.g516550.t1.1	2.4.1.142	GDP-mannose:chitobiosyldiphosphodolichol beta-D-mannosyltransferase	Transferases; Glycosyltransferases; Hexosyltransferases	GO:0003677|GO:0000009|GO:0000026|GO:0000030|GO:0000033|GO:0003980|GO:0004376|GO:0004576|GO:0004583|GO:0008375|GO:0008376|GO:0008378|GO:0008417|GO:0008921|GO:0016253|GO:0016758|GO:0016759|GO:0018715|GO:0018716|GO:0018717|GO:0018718|GO:0019112|GO:0019187|GO:0042281|GO:0042283|GO:0046527|GO:0046920	DNA binding|alpha-1,6-mannosyltransferase activity|alpha-1,2-mannosyltransferase activity|mannosyltransferase activity|alpha-1,3-mannosyltransferase activity|UDP-glucose:glycoprotein glucosyltransferase activity|glycolipid mannosyltransferase activity|oligosaccharyl transferase activity|dolichyl-phosphate-glucose-glycolipid alpha-glucosyltransferase activity|acetylglucosaminyltransferase activity…			GO:0005634	nucleus				PTHR13036	KOG2941	2.4.1.142	K03842	AT1G16570.1		glycosyl transferase family 1 protein	108570	e_gwH.89.6.1 {GTR16} glycosyl transferase
>108570/2	single	single	Au9.Cre12.g516550.t1	single	Cre12.g516550.t1.1	2.4.1.142	GDP-mannose:chitobiosyldiphosphodolichol beta-D-mannosyltransferase	Transferases; Glycosyltransferases; Hexosyltransferases	GO:0003677|GO:0000009|GO:0000026|GO:0000030|GO:0000033|GO:0003980|GO:0004376|GO:0004576|GO:0004583|GO:0008375|GO:0008376|GO:0008378|GO:0008417|GO:0008921|GO:0016253|GO:0016758|GO:0016759|GO:0018715|GO:0018716|GO:0018717|GO:0018718|GO:0019112|GO:0019187|GO:0042281|GO:0042283|GO:0046527|GO:0046920	DNA binding|alpha-1,6-mannosyltransferase activity|alpha-1,2-mannosyltransferase activity|mannosyltransferase activity|alpha-1,3-mannosyltransferase activity|UDP-glucose:glycoprotein glucosyltransferase activity|glycolipid mannosyltransferase activity|oligosaccharyl transferase activity|dolichyl-phosphate-glucose-glycolipid alpha-glucosyltransferase activity|acetylglucosaminyltransferase activity…			GO:0005634	nucleus				PTHR13036	KOG2941	2.4.1.142	K03842	AT1G16570.1		glycosyl transferase family 1 protein	108570	e_gwH.89.6.1 {GTR16} glycosyl transferase
>108570/3	single	single	Au9.Cre12.g516550.t1	single	Cre12.g516550.t1.1	2.4.1.142	GDP-mannose:chitobiosyldiphosphodolichol beta-D-mannosyltransferase	Transferases; Glycosyltransferases; Hexosyltransferases	GO:0003677|GO:0000009|GO:0000026|GO:0000030|GO:0000033|GO:0003980|GO:0004376|GO:0004576|GO:0004583|GO:0008375|GO:0008376|GO:0008378|GO:0008417|GO:0008921|GO:0016253|GO:0016758|GO:0016759|GO:0018715|GO:0018716|GO:0018717|GO:0018718|GO:0019112|GO:0019187|GO:0042281|GO:0042283|GO:0046527|GO:0046920	DNA binding|alpha-1,6-mannosyltransferase activity|alpha-1,2-mannosyltransferase activity|mannosyltransferase activity|alpha-1,3-mannosyltransferase activity|UDP-glucose:glycoprotein glucosyltransferase activity|glycolipid mannosyltransferase activity|oligosaccharyl transferase activity|dolichyl-phosphate-glucose-glycolipid alpha-glucosyltransferase activity|acetylglucosaminyltransferase activity…			GO:0005634	nucleus				PTHR13036	KOG2941	2.4.1.142	K03842	AT1G16570.1		glycosyl transferase family 1 protein	108570	e_gwH.89.6.1 {GTR16} glycosyl transferase
>108580/1	single	single	Au9.Cre12.g484500.t1	single	Cre12.g484500.t1.1										31.1	cell.organisation	PF00023	PTHR18958	KOG4214			AT5G12320.1		ankyrin repeat family protein
>108580/2	single	single	Au9.Cre12.g484500.t1	single	Cre12.g484500.t1.1										31.1	cell.organisation	PF00023	PTHR18958	KOG4214			AT5G12320.1		ankyrin repeat family protein
>108580/3	single	single	Au9.Cre12.g484500.t1	single	Cre12.g484500.t1.1										31.1	cell.organisation	PF00023	PTHR18958	KOG4214			AT5G12320.1		ankyrin repeat family protein
>108616/1	multiple	multiple		multiple
>108616/2	multiple	multiple		multiple
>108616/3	none	none		none
>108648/1	single	single	Au9.Cre20.g759750.t1	single	Cre20.g759750.t1.1													PTHR10668				AT4G30720.1		electron carrier/ oxidoreductase
>108648/2	single	single	Au9.Cre20.g759750.t1	single	Cre20.g759750.t1.1													PTHR10668				AT4G30720.1		electron carrier/ oxidoreductase
>108648/3	single	single	Au9.Cre20.g759750.t1	single	Cre20.g759750.t1.1													PTHR10668				AT4G30720.1		electron carrier/ oxidoreductase
>108650/1	single	single	Au9.Cre20.g759500.t1	single	Cre20.g759500.t1.1										30.6	signalling.MAP kinases	PF00069,PF07714	PTHR11295	KOG0660			AT1G73670.1	ATMPK15	ATMPK15; MAP kinase/ kinase
>108650/2	single	single	Au9.Cre20.g759500.t1	single	Cre20.g759500.t1.1										30.6	signalling.MAP kinases	PF00069,PF07714	PTHR11295	KOG0660			AT1G73670.1	ATMPK15	ATMPK15; MAP kinase/ kinase
>108650/3	single	none		none
>108655/1	single	single	Au9.Cre20.g759800.t1	single	Cre20.g759800.t1.1										27.1	RNA.processing	PF00588	PTHR12029				AT4G38020.1		tRNA/rRNA methyltransferase (SpoU) family protein
>108655/2	single	none		none
>108655/3	single	single	Au9.Cre20.g759800.t1	single	Cre20.g759800.t1.1										27.1	RNA.processing	PF00588	PTHR12029				AT4G38020.1		tRNA/rRNA methyltransferase (SpoU) family protein
>108674/1	single	single	Au9.Cre12.g560300.t1	single	Cre12.g560300.t1.1										27.4	RNA.RNA binding	PF00076	PTHR10432	KOG4205			AT3G07810.1		heterogeneous nuclear ribonucleoprotein, putative / hnRNP, putative
>108674/2	single	single	Au9.Cre12.g560300.t1	single	Cre12.g560300.t1.1										27.4	RNA.RNA binding	PF00076	PTHR10432	KOG4205			AT3G07810.1		heterogeneous nuclear ribonucleoprotein, putative / hnRNP, putative
>108674/3	single	single	Au9.Cre12.g560300.t1	single	Cre12.g560300.t1.1										27.4	RNA.RNA binding	PF00076	PTHR10432	KOG4205			AT3G07810.1		heterogeneous nuclear ribonucleoprotein, putative / hnRNP, putative
>108707/1	single	none		none
>108707/2	single	single	Au9.Cre07.g357950.t1	single	Cre07.g357950.t1.1												PF00023	PTHR18958				AT4G14390.1		ankyrin repeat family protein
>108707/3	single	single	Au9.Cre07.g357950.t1	single	Cre07.g357950.t1.1												PF00023	PTHR18958				AT4G14390.1		ankyrin repeat family protein
>108711/1	single	single	Au9.Cre07.g357900.t1	single	Cre07.g357900.t1.1										30.3	signalling.calcium	PF00262	PTHR11073	KOG0675		K08054	AT5G61790.1	CNX1	calnexin 1 (CNX1)
>108711/2	single	single	Au9.Cre07.g357900.t1	single	Cre07.g357900.t1.1										30.3	signalling.calcium	PF00262	PTHR11073	KOG0675		K08054	AT5G61790.1	CNX1	calnexin 1 (CNX1)
>108711/3	single	single	Au9.Cre07.g357900.t1	single	Cre07.g357900.t1.1										30.3	signalling.calcium	PF00262	PTHR11073	KOG0675		K08054	AT5G61790.1	CNX1	calnexin 1 (CNX1)
>108727/1	single	single	Au9.Cre05.g230000.t1	single	Cre05.g230000.t1.1	3.1.1.29	aminoacyl-tRNA aminoacylhydrolase	Hydrolases; Acting on ester bonds; Carboxylic-ester hydrolases									PF01981	PTHR12649	KOG3282	3.1.1.29	K04794	AT4G32900.2		aminoacyl-tRNA hydrolase	108727	e_gwH.90.9.1 putative Peptidyl-tRNA hydrolase 2/Bcl-2 inhibitor of transcription 1
>108727/2	single	single	Au9.Cre05.g230000.t1	single	Cre05.g230000.t1.1	3.1.1.29	aminoacyl-tRNA aminoacylhydrolase	Hydrolases; Acting on ester bonds; Carboxylic-ester hydrolases									PF01981	PTHR12649	KOG3282	3.1.1.29	K04794	AT4G32900.2		aminoacyl-tRNA hydrolase	108727	e_gwH.90.9.1 putative Peptidyl-tRNA hydrolase 2/Bcl-2 inhibitor of transcription 1
>108727/3	single	single	Au9.Cre05.g230000.t1	single	Cre05.g230000.t1.1	3.1.1.29	aminoacyl-tRNA aminoacylhydrolase	Hydrolases; Acting on ester bonds; Carboxylic-ester hydrolases									PF01981	PTHR12649	KOG3282	3.1.1.29	K04794	AT4G32900.2		aminoacyl-tRNA hydrolase	108727	e_gwH.90.9.1 putative Peptidyl-tRNA hydrolase 2/Bcl-2 inhibitor of transcription 1
>108734/1	single	single	Au9.Cre20.g758750.t1	single	Cre20.g758750.t1.1										28.2	DNA.repair	PF03167	PTHR11264	KOG2994	3.2.2.-	K03648	AT3G18630.1		uracil DNA glycosylase family protein
>108734/2	single	single	Au9.Cre20.g758750.t1	single	Cre20.g758750.t1.1										28.2	DNA.repair	PF03167	PTHR11264	KOG2994	3.2.2.-	K03648	AT3G18630.1		uracil DNA glycosylase family protein
>108734/3	single	single	Au9.Cre20.g758750.t1	single	Cre20.g758750.t1.1										28.2	DNA.repair	PF03167	PTHR11264	KOG2994	3.2.2.-	K03648	AT3G18630.1		uracil DNA glycosylase family protein
>108741/1	single	none		none
>108741/2	single	none		none
>108741/3	single	none		none
>108766/1	single	none		none
>108766/2	single	none		none
>108766/3	single	single	Au9.Cre33.g783050.t1	single	Cre33.g783050.t1.1										34.14	transport.unspecified cations	PF07298					AT1G10830.1		sodium symporter-related	108766	e_gwH.92.15.1
>108792/1	single	single	Au9.Cre17.g719250.t1	single	Cre17.g719250.t1.1												PF01595,PF00571	PTHR12064	KOG2118			AT4G33700.1		CBS domain-containing protein	108792	e_gwH.97.28.1
>108792/2	single	none		none
>108792/3	single	none		none
>108818/1	multiple	none		none
>108818/2	multiple	none		none
>108818/3	multiple	none		none
>108839/1	single	single	Au9.Cre28.g776850.t1	single	Cre28.g776850.t1.1										27.1.2	RNA.processing.RNA helicase	PF08544,PF00575,PF07717	PTHR18934				AT3G26560.1		ATP-dependent RNA helicase, putative
>108839/2	single	single	Au9.Cre28.g776850.t1	single	Cre28.g776850.t1.1										27.1.2	RNA.processing.RNA helicase	PF08544,PF00575,PF07717	PTHR18934				AT3G26560.1		ATP-dependent RNA helicase, putative
>108839/3	single	single	Au9.Cre28.g776850.t1	single	Cre28.g776850.t1.1										27.1.2	RNA.processing.RNA helicase	PF08544,PF00575,PF07717	PTHR18934				AT3G26560.1		ATP-dependent RNA helicase, putative
>108866/1	single	single	Au9.Cre06.g277050.t1	single	Cre06.g277050.t1.1				GO:0000287	magnesium ion binding	GO:0008152	metabolism					PF08158,PF05285	PTHR12730	KOG2229			AT1G13160.1		SDA1 family protein	108866	e_gwH.100.2.1
>108866/2	single	single	Au9.Cre06.g277050.t1	single	Cre06.g277050.t1.1				GO:0000287	magnesium ion binding	GO:0008152	metabolism					PF08158,PF05285	PTHR12730	KOG2229			AT1G13160.1		SDA1 family protein	108866	e_gwH.100.2.1
>108866/3	single	single	Au9.Cre06.g277050.t1	single	Cre06.g277050.t1.1				GO:0000287	magnesium ion binding	GO:0008152	metabolism					PF08158,PF05285	PTHR12730	KOG2229			AT1G13160.1		SDA1 family protein	108866	e_gwH.100.2.1
>108892/1	single	none		none
>108892/2	single	none		none
>108892/3	single	none		none
>108913/1	single	none		none
>108913/2	single	single	Au9.Cre06.g277350.t1	single	Cre06.g277350.t1.1										27.3.55	RNA.regulation of transcription.HDA	PF00850	PTHR10625	KOG1342			AT4G38130.1	HD1	HD1 (HISTONE DEACETYLASE 1); basal transcription repressor/ histone deacetylase/ protein binding
>108913/3	single	single	Au9.Cre06.g277350.t1	single	Cre06.g277350.t1.1										27.3.55	RNA.regulation of transcription.HDA	PF00850	PTHR10625	KOG1342			AT4G38130.1	HD1	HD1 (HISTONE DEACETYLASE 1); basal transcription repressor/ histone deacetylase/ protein binding
>108915/1	multiple	multiple		multiple
>108915/2	multiple	multiple		multiple
>108915/3	multiple	multiple		multiple
>108925/1	single	single	Au9.Cre28.g776550.t1	single	Cre28.g776550.t1.1										23.1.2	nucleotide metabolism.synthesis.purine	PF00211	PTHR11920
>108925/2	single	single	Au9.Cre28.g776550.t1	single	Cre28.g776550.t1.1										23.1.2	nucleotide metabolism.synthesis.purine	PF00211	PTHR11920
>108925/3	single	single	Au9.Cre28.g776550.t1	single	Cre28.g776550.t1.1										23.1.2	nucleotide metabolism.synthesis.purine	PF00211	PTHR11920
>108934/1	single	none		none
>108934/2	multiple	none		none
>108934/3	single	none		none
>108953/1	single	single	Au9.Cre20.g760750.t1	single	Cre20.g760750.t1.1	1.11.1.15	thiol-containing-reductant:hydroperoxide oxidoreductase	Oxidoreductases; Acting on a peroxide as acceptor; Peroxidases	GO:0008379|GO:0009031|GO:0016693	thioredoxin peroxidase activity|thiol peroxidase activity|secretory plant peroxidase activity					21.5	redox.peroxiredoxin	PF08534,PF00578,PF10417,PF00085	PTHR10681	KOG0852	1.11.1.15	K03386	AT3G11630.1		2-cys peroxiredoxin, chloroplast (BAS1)	108953	e_gwH.105.3.1 {PRDX3} peroxiredoxin
>108953/2	single	single	Au9.Cre20.g760750.t1	single	Cre20.g760750.t1.1	1.11.1.15	thiol-containing-reductant:hydroperoxide oxidoreductase	Oxidoreductases; Acting on a peroxide as acceptor; Peroxidases	GO:0008379|GO:0009031|GO:0016693	thioredoxin peroxidase activity|thiol peroxidase activity|secretory plant peroxidase activity					21.5	redox.peroxiredoxin	PF08534,PF00578,PF10417,PF00085	PTHR10681	KOG0852	1.11.1.15	K03386	AT3G11630.1		2-cys peroxiredoxin, chloroplast (BAS1)	108953	e_gwH.105.3.1 {PRDX3} peroxiredoxin
>108953/3	single	single	Au9.Cre20.g760750.t1	single	Cre20.g760750.t1.1	1.11.1.15	thiol-containing-reductant:hydroperoxide oxidoreductase	Oxidoreductases; Acting on a peroxide as acceptor; Peroxidases	GO:0008379|GO:0009031|GO:0016693	thioredoxin peroxidase activity|thiol peroxidase activity|secretory plant peroxidase activity					21.5	redox.peroxiredoxin	PF08534,PF00578,PF10417,PF00085	PTHR10681	KOG0852	1.11.1.15	K03386	AT3G11630.1		2-cys peroxiredoxin, chloroplast (BAS1)	108953	e_gwH.105.3.1 {PRDX3} peroxiredoxin
>108954/1	single	none		none
>108954/2	single	single	Au9.Cre24.g770400.t1	single	Cre24.g770400.t1.1												PF12317	PTHR13376							108954	e_gwH.111.3.1 {FAP32} Conserved Uncharacterized Flagellar Associated Protein
>108954/3	single	single	Au9.Cre24.g770400.t1	single	Cre24.g770400.t1.1												PF12317	PTHR13376							108954	e_gwH.111.3.1 {FAP32} Conserved Uncharacterized Flagellar Associated Protein
>108983/1	single	none		none
>108983/2	single	none		none
>108983/3	none	none		none
>108984/1	single	none		none
>108984/2	single	none		none
>108984/3	single	none		none
>109028/1	multiple	none		none
>109028/2	multiple	none		none
>109028/3	multiple	none		none
>109029/1	multiple	none		none
>109029/2	multiple	none		none
>109029/3	multiple	none		none
>109119/1	single	none		none
>109119/2	single	none		none
>109119/3	single	none		none
>109194/1	single	none		none
>109194/2	single	none		none
>109194/3	single	none		none
>109212/1	none	none		none
>109212/2	single	none		none
>109212/3	single	none		none
>109222/1	single	single	Au9.Cre67.g793650.t1	single	Cre67.g793650.t1.1										30.5	signalling.G-proteins		PTHR12596				AT5G06120.1		Ran-binding protein, putative	109222	e_gwH.214.4.1
>109222/2	single	single	Au9.Cre67.g793650.t1	single	Cre67.g793650.t1.1										30.5	signalling.G-proteins		PTHR12596				AT5G06120.1		Ran-binding protein, putative	109222	e_gwH.214.4.1
>109222/3	single	single	Au9.Cre67.g793650.t1	single	Cre67.g793650.t1.1										30.5	signalling.G-proteins		PTHR12596				AT5G06120.1		Ran-binding protein, putative	109222	e_gwH.214.4.1
>109243/1	single	none		none
>109243/2	single	none		none
>109243/3	multiple	none		none
>109250/1	single	none		none
>109250/2	single	none		none
>109250/3	single	none		none
>109252/1	multiple	single	Au9.Cre02.g126450.t1	single	Cre02.g126450.t1.1										29.2.1.2.2.024|29.2.2	protein.synthesis.ribosomal protein.eukaryotic.60S subunit.L24|protein.synthesis.misc ribosomal protein	PF01246	PTHR10792	KOG1722		K02896	AT3G53020.1	STV1	STV1 (SHORT VALVE1); structural constituent of ribosome	195608	MAY_171150 {RPL24} Ribosomal protein L24, component of cytosolic 80S ribosome and 60S large subunit
>109252/2	multiple	single	Au9.Cre02.g126450.t1	single	Cre02.g126450.t1.1										29.2.1.2.2.024|29.2.2	protein.synthesis.ribosomal protein.eukaryotic.60S subunit.L24|protein.synthesis.misc ribosomal protein	PF01246	PTHR10792	KOG1722		K02896	AT3G53020.1	STV1	STV1 (SHORT VALVE1); structural constituent of ribosome	195608	MAY_171150 {RPL24} Ribosomal protein L24, component of cytosolic 80S ribosome and 60S large subunit
>109252/3	multiple	single	Au9.Cre02.g126450.t1	single	Cre02.g126450.t1.1										29.2.1.2.2.024|29.2.2	protein.synthesis.ribosomal protein.eukaryotic.60S subunit.L24|protein.synthesis.misc ribosomal protein	PF01246	PTHR10792	KOG1722		K02896	AT3G53020.1	STV1	STV1 (SHORT VALVE1); structural constituent of ribosome	195608	MAY_171150 {RPL24} Ribosomal protein L24, component of cytosolic 80S ribosome and 60S large subunit
>109269/1	multiple	none		none
>109269/2	multiple	none		none
>109269/3	multiple	none		none
>109352/1	multiple	multiple		multiple
>109352/2	multiple	multiple		multiple
>109352/3	multiple	multiple		multiple
>109356/1	single	none		none
>109356/2	single	none		none
>109356/3	single	none		none
>109358/1	multiple	none		none
>109358/2	multiple	none		none
>109358/3	multiple	none		none
>109372/1	multiple	single	Au9.Cre03.g185250.t1	single	Cre03.g185250.t1.1	2.4.1.11	UDP-glucose:glycogen 4-alpha-D-glucosyltransferase	Transferases; Glycosyltransferases; Hexosyltransferases							2.1.2.02	major CHO metabolism.synthesis.starch.starch synthase	PF08323,PF00534	PTHR12526		2.4.1.11	K00693	AT3G01180.1	AtSS2	AtSS2 (starch synthase 2); transferase, transferring glycosyl groups	183277
>109372/2	multiple	single	Au9.Cre03.g185250.t1	single	Cre03.g185250.t1.1	2.4.1.11	UDP-glucose:glycogen 4-alpha-D-glucosyltransferase	Transferases; Glycosyltransferases; Hexosyltransferases							2.1.2.02	major CHO metabolism.synthesis.starch.starch synthase	PF08323,PF00534	PTHR12526		2.4.1.11	K00693	AT3G01180.1	AtSS2	AtSS2 (starch synthase 2); transferase, transferring glycosyl groups	183277
>109372/3	multiple	single	Au9.Cre03.g185250.t1	single	Cre03.g185250.t1.1	2.4.1.11	UDP-glucose:glycogen 4-alpha-D-glucosyltransferase	Transferases; Glycosyltransferases; Hexosyltransferases							2.1.2.02	major CHO metabolism.synthesis.starch.starch synthase	PF08323,PF00534	PTHR12526		2.4.1.11	K00693	AT3G01180.1	AtSS2	AtSS2 (starch synthase 2); transferase, transferring glycosyl groups	183277
>109409/1	multiple	multiple		multiple
>109409/2	multiple	multiple		multiple
>109409/3	multiple	single	Au9.Cre17.g713400.t1	single	Cre17.g713400.t1.1				GO:0003677	DNA binding	GO:0006334	nucleosome assembly	GO:0000786|GO:0005634	nucleosome|nucleus	28.1.3	DNA.synthesis/chromatin structure.histone	PF00125,PF00808	PTHR23430	KOG1756			AT1G51060.1	HTA10	HTA10; DNA binding	187	fgenesh1_pm.C_scaffold_2000012 {HTA2} Histone H2A
>109412/1	multiple	multiple		multiple
>109412/2	multiple	multiple		multiple
>109412/3	multiple	multiple		multiple
>109425/1	single	single	Au9.Cre02.g146950.t1	single	Cre02.g146950.t1.1				GO:0016788|GO:0004518	hydrolase activity, acting on ester bonds|nuclease activity	GO:0006397	mRNA processing			29.4	protein.postranslational modification	PF00149,PF05011	PTHR12849	KOG2863			AT4G31770.1		calcineurin-like phosphoesterase family protein	174055	fgenesh2_pg.C_scaffold_24000130 {DBR1} Debranching enzyme that hydrolyzes the 2'-5' phosphodiester bond of lariat introns produced during mRNA splicing
>109425/2	single	single	Au9.Cre02.g146950.t1	single	Cre02.g146950.t1.1				GO:0016788|GO:0004518	hydrolase activity, acting on ester bonds|nuclease activity	GO:0006397	mRNA processing			29.4	protein.postranslational modification	PF00149,PF05011	PTHR12849	KOG2863			AT4G31770.1		calcineurin-like phosphoesterase family protein	174055	fgenesh2_pg.C_scaffold_24000130 {DBR1} Debranching enzyme that hydrolyzes the 2'-5' phosphodiester bond of lariat introns produced during mRNA splicing
>109425/3	multiple	single	Au9.Cre02.g146950.t1	single	Cre02.g146950.t1.1				GO:0016788|GO:0004518	hydrolase activity, acting on ester bonds|nuclease activity	GO:0006397	mRNA processing			29.4	protein.postranslational modification	PF00149,PF05011	PTHR12849	KOG2863			AT4G31770.1		calcineurin-like phosphoesterase family protein	174055	fgenesh2_pg.C_scaffold_24000130 {DBR1} Debranching enzyme that hydrolyzes the 2'-5' phosphodiester bond of lariat introns produced during mRNA splicing
>109429/1	multiple	single	Au9.Cre12.g503550.t1	single	Cre12.g503550.t1.1	4.6.1.12	2-phospho-4-(cytidine 5'-diphospho)-2-C-methyl-D-erythritol CMP-lyase (cyclizing,2-C-methyl-D-erythritol 2,4-cyclodiphosphate-forming)	Lyases; Phosphorus-oxygen lyases; Phosphorus-oxygen lyases (only sub-subclass identified to date)							16.1.1.05	secondary metabolism.isoprenoids.non-mevalonate pathway.MCS	PF02542			4.6.1.12	K01770	AT1G63970.1	ISPF	ISPF; 2-C-methyl-D-erythritol 2,4-cyclodiphosphate synthase	188593	estExt_fgenesh2_pg.C_110071 {MCS} 2-C-methyl-D-erythritol 2,4-cyclodiphosphate synthase, putative chloroplast precursor
>109429/2	multiple	single	Au9.Cre12.g503550.t1	single	Cre12.g503550.t1.1	4.6.1.12	2-phospho-4-(cytidine 5'-diphospho)-2-C-methyl-D-erythritol CMP-lyase (cyclizing,2-C-methyl-D-erythritol 2,4-cyclodiphosphate-forming)	Lyases; Phosphorus-oxygen lyases; Phosphorus-oxygen lyases (only sub-subclass identified to date)							16.1.1.05	secondary metabolism.isoprenoids.non-mevalonate pathway.MCS	PF02542			4.6.1.12	K01770	AT1G63970.1	ISPF	ISPF; 2-C-methyl-D-erythritol 2,4-cyclodiphosphate synthase	188593	estExt_fgenesh2_pg.C_110071 {MCS} 2-C-methyl-D-erythritol 2,4-cyclodiphosphate synthase, putative chloroplast precursor
>109429/3	multiple	single	Au9.Cre12.g503550.t1	single	Cre12.g503550.t1.1	4.6.1.12	2-phospho-4-(cytidine 5'-diphospho)-2-C-methyl-D-erythritol CMP-lyase (cyclizing,2-C-methyl-D-erythritol 2,4-cyclodiphosphate-forming)	Lyases; Phosphorus-oxygen lyases; Phosphorus-oxygen lyases (only sub-subclass identified to date)							16.1.1.05	secondary metabolism.isoprenoids.non-mevalonate pathway.MCS	PF02542			4.6.1.12	K01770	AT1G63970.1	ISPF	ISPF; 2-C-methyl-D-erythritol 2,4-cyclodiphosphate synthase	188593	estExt_fgenesh2_pg.C_110071 {MCS} 2-C-methyl-D-erythritol 2,4-cyclodiphosphate synthase, putative chloroplast precursor
>109432/1	multiple	multiple		multiple
>109432/2	multiple	multiple		multiple
>109432/3	multiple	multiple		multiple
>109462/1	multiple	multiple		multiple
>109462/2	multiple	multiple		multiple
>109462/3	multiple	multiple		multiple
>109464/1	multiple	multiple		multiple
>109464/2	multiple	multiple		multiple
>109464/3	multiple	multiple		multiple
>109509/1	multiple	multiple		multiple
>109509/2	multiple	multiple		multiple
>109509/3	multiple	multiple		multiple
>109540/1	multiple	single	Au9.Cre12.g494050.t1	single	Cre12.g494050.t1.1				GO:0003735	structural constituent of ribosome			GO:0005622|GO:0005840	intracellular|ribosome	29.2.2|29.2.1.2.2.09	protein.synthesis.misc ribosomal protein|protein.synthesis.ribosomal protein.eukaryotic.60S subunit.L9	PF00347	PTHR11655	KOG3255		K02940	AT4G10450.1		60S ribosomal protein L9 (RPL90D)	139831	estExt_gwp_1W.C_560023 {RPL9 } Ribosomal protein L9, component of cytosolic 80S ribosome and 60S large subunit
>109540/2	multiple	single	Au9.Cre12.g494050.t1	single	Cre12.g494050.t1.1				GO:0003735	structural constituent of ribosome			GO:0005622|GO:0005840	intracellular|ribosome	29.2.2|29.2.1.2.2.09	protein.synthesis.misc ribosomal protein|protein.synthesis.ribosomal protein.eukaryotic.60S subunit.L9	PF00347	PTHR11655	KOG3255		K02940	AT4G10450.1		60S ribosomal protein L9 (RPL90D)	139831	estExt_gwp_1W.C_560023 {RPL9 } Ribosomal protein L9, component of cytosolic 80S ribosome and 60S large subunit
>109540/3	multiple	single	Au9.Cre12.g494050.t1	single	Cre12.g494050.t1.1				GO:0003735	structural constituent of ribosome			GO:0005622|GO:0005840	intracellular|ribosome	29.2.2|29.2.1.2.2.09	protein.synthesis.misc ribosomal protein|protein.synthesis.ribosomal protein.eukaryotic.60S subunit.L9	PF00347	PTHR11655	KOG3255		K02940	AT4G10450.1		60S ribosomal protein L9 (RPL90D)	139831	estExt_gwp_1W.C_560023 {RPL9 } Ribosomal protein L9, component of cytosolic 80S ribosome and 60S large subunit
>109545/1	single	none		none
>109545/2	single	none		none
>109545/3	multiple	single	Au9.Cre03.g182300.t1	single	Cre03.g182300.t1.1												PF00300	PTHR23029	KOG0235			AT3G05170.1		phosphoglycerate/bisphosphoglycerate mutase family protein
>109602/1	single	none		none
>109602/2	single	none		none
>109602/3	single	none		none
>109818/1	single	none		none
>109818/2	single	none		none
>109818/3	single	none		none
>109828/1	single	none		none
>109828/2	single	none		none
>109828/3	single	none		none
>109944/1	multiple	multiple		multiple
>109944/2	multiple	multiple		multiple
>109944/3	multiple	multiple		multiple
>109976/1	multiple	multiple		multiple
>109976/2	multiple	multiple		multiple
>109976/3	multiple	multiple		multiple
>110032/1	single	none		single	Cre13.g584450.t1.1										30.2.11|20.1	signalling.receptor kinases.leucine rich repeat XI|stress.biotic	PF08263,PF00560	PTHR23258				AT4G20140.1	GSO1	GSO1 (GASSHO1); ATP binding / protein binding / protein kinase/ protein serine/threonine kinase/ protein tyrosine kinase
>110032/2	single	none		single	Cre13.g584450.t1.1										30.2.11|20.1	signalling.receptor kinases.leucine rich repeat XI|stress.biotic	PF08263,PF00560	PTHR23258				AT4G20140.1	GSO1	GSO1 (GASSHO1); ATP binding / protein binding / protein kinase/ protein serine/threonine kinase/ protein tyrosine kinase
>110032/3	single	none		none
>110145/1	multiple	single	Au9.Cre22.g765000.t1	single	Cre22.g765000.t1.1
>110145/2	multiple	single	Au9.Cre22.g765000.t1	single	Cre22.g765000.t1.1
>110145/3	multiple	single	Au9.Cre22.g765000.t1	single	Cre22.g765000.t1.1
>110216/1	multiple	none		none
>110216/2	multiple	none		none
>110216/3	multiple	none		none
>110256/1	multiple	single	Au9.Cre02.g124250.t1	single	Cre02.g124250.t1.1																				191334	estExt_fgenesh2_pg.C_240216 {FAP114} Coiled-Coil Flagellar Associated Protein
>110256/2	multiple	single	Au9.Cre02.g124250.t1	single	Cre02.g124250.t1.1																				191334	estExt_fgenesh2_pg.C_240216 {FAP114} Coiled-Coil Flagellar Associated Protein
>110256/3	multiple	single	Au9.Cre02.g124250.t1	single	Cre02.g124250.t1.1																				191334	estExt_fgenesh2_pg.C_240216 {FAP114} Coiled-Coil Flagellar Associated Protein
>110341/1	multiple	multiple		multiple
>110341/2	multiple	multiple		multiple
>110341/3	multiple	multiple		multiple
>110360/1	multiple	none		none
>110360/2	multiple	none		none
>110360/3	multiple	none		none
>110437/1	multiple	multiple		multiple
>110437/2	multiple	multiple		multiple
>110437/3	multiple	multiple		multiple
>110445/1	multiple	multiple		multiple
>110445/2	multiple	multiple		multiple
>110445/3	multiple	multiple		multiple
>110525/1	multiple	multiple		multiple
>110525/2	multiple	multiple		multiple
>110525/3	multiple	multiple		multiple
>110527/1	multiple	multiple		multiple
>110527/2	multiple	multiple		multiple
>110527/3	multiple	multiple		multiple
>110598/1	single	none		none
>110598/2	single	none		none
>110598/3	single	none		none
>110955/1	single	none		none
>110955/2	multiple	single	Au9.Cre06.g301650.t1	single	Cre06.g301650.t1.1												PF06838								115040	e_gwW.12.161.1
>110955/3	multiple	none		none
>110956/1	multiple	none		none
>110956/2	multiple	none		none
>110956/3	multiple	none		none
>110979/1	multiple	multiple		multiple
>110979/2	multiple	multiple		multiple
>110979/3	multiple	multiple		multiple
>110991/1	single	none		none
>110991/2	single	none		none
>110991/3	single	none		none
>110992/1	single	none		none
>110992/2	single	none		none
>110992/3	single	none		none
>111008/1	multiple	none		none
>111008/2	multiple	none		none
>111008/3	single	none		none
>111014/1	multiple	multiple		multiple
>111014/2	single	multiple		multiple
>111014/3	multiple	multiple		multiple
>111044/1	single	none		none
>111044/2	single	none		none
>111044/3	single	none		none
>111066/1	single	none		none
>111066/2	single	none		none
>111066/3	single	none		none
>111068/1	single	none		none
>111068/2	single	none		none
>111068/3	single	none		none
>111086/1	single	none		none
>111086/2	multiple	multiple		multiple
>111086/3	multiple	multiple		multiple
>111092/1	single	none		none
>111092/2	single	none		none
>111092/3	single	none		none
>111122/1	single	none		none
>111122/2	single	single	Au9.Cre07.g341850.t1	single	Cre07.g341850.t1.1										29.2.3	protein.synthesis.initiation	PF04760,PF00009,PF08477,PF01926,PF03144,PF11987	PTHR23115	KOG1145		K02519	AT1G17220.1	FUG1	FUG1 (fu-gaeri1); translation initiation factor
>111122/3	single	single	Au9.Cre07.g341850.t1	single	Cre07.g341850.t1.1										29.2.3	protein.synthesis.initiation	PF04760,PF00009,PF08477,PF01926,PF03144,PF11987	PTHR23115	KOG1145		K02519	AT1G17220.1	FUG1	FUG1 (fu-gaeri1); translation initiation factor
>111160/1	single	single	Au9.Cre13.g566650.t1	single	Cre13.g566650.t1.1	6.2.1.3	acid:CoA ligase (AMP-forming)	Ligases; Forming carbon-sulfur bonds; Acid-thiol ligases	GO:0003824	catalytic activity	GO:0008152	metabolism			11.1.09	lipid metabolism.FA synthesis and FA elongation.long chain fatty acid CoA ligase	PF00501	PTHR11968	KOG1256	6.2.1.3	K01897	AT4G11030.1		long-chain-fatty-acid--CoA ligase, putative / long-chain acyl-CoA synthetase, putative	113915	e_gwW.2.309.1
>111160/2	single	single	Au9.Cre13.g566650.t1	single	Cre13.g566650.t1.1	6.2.1.3	acid:CoA ligase (AMP-forming)	Ligases; Forming carbon-sulfur bonds; Acid-thiol ligases	GO:0003824	catalytic activity	GO:0008152	metabolism			11.1.09	lipid metabolism.FA synthesis and FA elongation.long chain fatty acid CoA ligase	PF00501	PTHR11968	KOG1256	6.2.1.3	K01897	AT4G11030.1		long-chain-fatty-acid--CoA ligase, putative / long-chain acyl-CoA synthetase, putative	113915	e_gwW.2.309.1
>111160/3	single	single	Au9.Cre13.g566650.t1	single	Cre13.g566650.t1.1	6.2.1.3	acid:CoA ligase (AMP-forming)	Ligases; Forming carbon-sulfur bonds; Acid-thiol ligases	GO:0003824	catalytic activity	GO:0008152	metabolism			11.1.09	lipid metabolism.FA synthesis and FA elongation.long chain fatty acid CoA ligase	PF00501	PTHR11968	KOG1256	6.2.1.3	K01897	AT4G11030.1		long-chain-fatty-acid--CoA ligase, putative / long-chain acyl-CoA synthetase, putative	113915	e_gwW.2.309.1
>111185/1	single	single	Au9.Cre16.g695100.t1	single	Cre16.g695100.t1.1	1.3.3.6	acyl-CoA:oxygen 2-oxidoreductase	Oxidoreductases; Acting on the CH-CH group of donors; With oxygen as acceptor	GO:0004672|GO:0005524|GO:0003995	protein kinase activity|ATP binding|acyl-CoA dehydrogenase activity	GO:0006468|GO:0006118	protein amino acid phosphorylation|electron transport			11.9.4.02|13.2.4.4	lipid metabolism.lipid degradation.beta-oxidation.acyl CoA DH|amino acid metabolism.degradation.branched-chain group.leucine	PF02771,PF02770,PF00441,PF08028	PTHR10909	KOG0138	1.3.3.6	K00232	AT3G51840.1	ACX4	ACX4 (ACYL-COA OXIDASE 4); acyl-CoA oxidase/ oxidoreductase	40101	gwH.46.12.1
>111185/2	single	single	Au9.Cre16.g695100.t1	single	Cre16.g695100.t1.1	1.3.3.6	acyl-CoA:oxygen 2-oxidoreductase	Oxidoreductases; Acting on the CH-CH group of donors; With oxygen as acceptor	GO:0004672|GO:0005524|GO:0003995	protein kinase activity|ATP binding|acyl-CoA dehydrogenase activity	GO:0006468|GO:0006118	protein amino acid phosphorylation|electron transport			11.9.4.02|13.2.4.4	lipid metabolism.lipid degradation.beta-oxidation.acyl CoA DH|amino acid metabolism.degradation.branched-chain group.leucine	PF02771,PF02770,PF00441,PF08028	PTHR10909	KOG0138	1.3.3.6	K00232	AT3G51840.1	ACX4	ACX4 (ACYL-COA OXIDASE 4); acyl-CoA oxidase/ oxidoreductase	40101	gwH.46.12.1
>111185/3	single	single	Au9.Cre16.g695100.t1	single	Cre16.g695100.t1.1	1.3.3.6	acyl-CoA:oxygen 2-oxidoreductase	Oxidoreductases; Acting on the CH-CH group of donors; With oxygen as acceptor	GO:0004672|GO:0005524|GO:0003995	protein kinase activity|ATP binding|acyl-CoA dehydrogenase activity	GO:0006468|GO:0006118	protein amino acid phosphorylation|electron transport			11.9.4.02|13.2.4.4	lipid metabolism.lipid degradation.beta-oxidation.acyl CoA DH|amino acid metabolism.degradation.branched-chain group.leucine	PF02771,PF02770,PF00441,PF08028	PTHR10909	KOG0138	1.3.3.6	K00232	AT3G51840.1	ACX4	ACX4 (ACYL-COA OXIDASE 4); acyl-CoA oxidase/ oxidoreductase	40101	gwH.46.12.1
>111255/1	single	single	Au9.Cre10.g428500.t1	single	Cre10.g428500.t1.1				GO:0016706	oxidoreductase activity, acting on paired donors, with incorporation or reduction of molecular oxygen, 2-oxoglutarate as one donor, and incorporation of one atom each of oxygen into both donors					26.7	misc.oxidases - copper, flavone etc.	PF03171,PF01549	PTHR10869				AT3G06300.1	AT-P4H-2	AT-P4H-2 (A. THALIANA P4H ISOFORM 2); oxidoreductase, acting on paired donors, with incorporation or reduction of molecular oxygen, 2-oxoglutarate as one donor, and incorporation of one atom each of oxygen into both donors / procollagen-proline 4-dioxygen	111255	e_gwW.8.62.1
>111255/2	single	single	Au9.Cre10.g428500.t1	single	Cre10.g428500.t1.1				GO:0016706	oxidoreductase activity, acting on paired donors, with incorporation or reduction of molecular oxygen, 2-oxoglutarate as one donor, and incorporation of one atom each of oxygen into both donors					26.7	misc.oxidases - copper, flavone etc.	PF03171,PF01549	PTHR10869				AT3G06300.1	AT-P4H-2	AT-P4H-2 (A. THALIANA P4H ISOFORM 2); oxidoreductase, acting on paired donors, with incorporation or reduction of molecular oxygen, 2-oxoglutarate as one donor, and incorporation of one atom each of oxygen into both donors / procollagen-proline 4-dioxygen	111255	e_gwW.8.62.1
>111255/3	single	single	Au9.Cre10.g428500.t1	single	Cre10.g428500.t1.1				GO:0016706	oxidoreductase activity, acting on paired donors, with incorporation or reduction of molecular oxygen, 2-oxoglutarate as one donor, and incorporation of one atom each of oxygen into both donors					26.7	misc.oxidases - copper, flavone etc.	PF03171,PF01549	PTHR10869				AT3G06300.1	AT-P4H-2	AT-P4H-2 (A. THALIANA P4H ISOFORM 2); oxidoreductase, acting on paired donors, with incorporation or reduction of molecular oxygen, 2-oxoglutarate as one donor, and incorporation of one atom each of oxygen into both donors / procollagen-proline 4-dioxygen	111255	e_gwW.8.62.1
>111258/1	single	none		none
>111258/2	single	single	Au9.Cre10.g433900.t1	single	Cre10.g433900.t1.1										29.5.11.4.1|29.4.1.59	protein.degradation.ubiquitin.E3.HECT|protein.postranslational modification.kinase.receptor like cytoplasmatic kinase IX	PF00622,PF08242,PF08241,PF00632	PTHR11254	KOG0940			AT1G55860.1	UPL1	UPL1 (UBIQUITIN-PROTEIN LIGASE 1); ubiquitin-protein ligase
>111258/3	single	single	Au9.Cre10.g433900.t1	single	Cre10.g433900.t1.1										29.5.11.4.1|29.4.1.59	protein.degradation.ubiquitin.E3.HECT|protein.postranslational modification.kinase.receptor like cytoplasmatic kinase IX	PF00622,PF08242,PF08241,PF00632	PTHR11254	KOG0940			AT1G55860.1	UPL1	UPL1 (UBIQUITIN-PROTEIN LIGASE 1); ubiquitin-protein ligase
>111269/1	single	single	Au9.Cre10.g427700.t1	single	Cre10.g427700.t1.1				GO:0005524|GO:0008026|GO:0003676|GO:0004386|GO:0016491|GO:0004003|GO:0004004|GO:0008094|GO:0008186|GO:0015462|GO:0015616|GO:0016887|GO:0017116|GO:0042623|GO:0042624|GO:0042625	ATP binding|ATP-dependent helicase activity|nucleic acid binding|helicase activity|oxidoreductase activity|ATP-dependent DNA helicase activity|ATP-dependent RNA helicase activity|DNA-dependent ATPase activity|RNA-dependent ATPase activity|protein-transporting ATPase activity|DNA translocase activity|ATPase activity|single-stranded DNA-dependent ATP-dependent DNA helicase activity|ATPase activity,…	GO:0008152	metabolism			27.1.2	RNA.processing.RNA helicase	PF00270,PF00271	PTHR10967	KOG0335			AT2G42520.1		DEAD box RNA helicase, putative	111269	e_gwW.8.33.1
>111269/2	single	single	Au9.Cre10.g427700.t1	single	Cre10.g427700.t1.1				GO:0005524|GO:0008026|GO:0003676|GO:0004386|GO:0016491|GO:0004003|GO:0004004|GO:0008094|GO:0008186|GO:0015462|GO:0015616|GO:0016887|GO:0017116|GO:0042623|GO:0042624|GO:0042625	ATP binding|ATP-dependent helicase activity|nucleic acid binding|helicase activity|oxidoreductase activity|ATP-dependent DNA helicase activity|ATP-dependent RNA helicase activity|DNA-dependent ATPase activity|RNA-dependent ATPase activity|protein-transporting ATPase activity|DNA translocase activity|ATPase activity|single-stranded DNA-dependent ATP-dependent DNA helicase activity|ATPase activity,…	GO:0008152	metabolism			27.1.2	RNA.processing.RNA helicase	PF00270,PF00271	PTHR10967	KOG0335			AT2G42520.1		DEAD box RNA helicase, putative	111269	e_gwW.8.33.1
>111269/3	single	single	Au9.Cre10.g427700.t1	single	Cre10.g427700.t1.1				GO:0005524|GO:0008026|GO:0003676|GO:0004386|GO:0016491|GO:0004003|GO:0004004|GO:0008094|GO:0008186|GO:0015462|GO:0015616|GO:0016887|GO:0017116|GO:0042623|GO:0042624|GO:0042625	ATP binding|ATP-dependent helicase activity|nucleic acid binding|helicase activity|oxidoreductase activity|ATP-dependent DNA helicase activity|ATP-dependent RNA helicase activity|DNA-dependent ATPase activity|RNA-dependent ATPase activity|protein-transporting ATPase activity|DNA translocase activity|ATPase activity|single-stranded DNA-dependent ATP-dependent DNA helicase activity|ATPase activity,…	GO:0008152	metabolism			27.1.2	RNA.processing.RNA helicase	PF00270,PF00271	PTHR10967	KOG0335			AT2G42520.1		DEAD box RNA helicase, putative	111269	e_gwW.8.33.1
>111274/1	single	single	Au9.Cre10.g417950.t1	single	Cre10.g417950.t1.1										33.99	development.unspecified	PF08145,PF00400	PTHR17605	KOG0650			AT2G40360.1		transducin family protein / WD-40 repeat family protein	111274	e_gwW.8.190.1
>111274/2	single	single	Au9.Cre10.g417950.t1	single	Cre10.g417950.t1.1										33.99	development.unspecified	PF08145,PF00400	PTHR17605	KOG0650			AT2G40360.1		transducin family protein / WD-40 repeat family protein	111274	e_gwW.8.190.1
>111274/3	single	single	Au9.Cre10.g417950.t1	single	Cre10.g417950.t1.1										33.99	development.unspecified	PF08145,PF00400	PTHR17605	KOG0650			AT2G40360.1		transducin family protein / WD-40 repeat family protein	111274	e_gwW.8.190.1
>111277/1	single	single	Au9.Cre10.g430950.t1	single	Cre10.g430950.t1.1	3.6.1.-		Hydrolases; Acting on acid anhydrides; In phosphorus-containing anhydrides							27.3.44	RNA.regulation of transcription.Chromatin Remodeling Factors	PF00176,PF00271	PTHR10799	KOG0390	3.6.1.-	K10875	AT3G19210.1	ATRAD54	ATRAD54 (ARABIDOPSIS HOMOLOG OF RAD54); ATP binding / DNA binding / helicase/ nucleic acid binding
>111277/2	single	single	Au9.Cre10.g430950.t1	single	Cre10.g430950.t1.1	3.6.1.-		Hydrolases; Acting on acid anhydrides; In phosphorus-containing anhydrides							27.3.44	RNA.regulation of transcription.Chromatin Remodeling Factors	PF00176,PF00271	PTHR10799	KOG0390	3.6.1.-	K10875	AT3G19210.1	ATRAD54	ATRAD54 (ARABIDOPSIS HOMOLOG OF RAD54); ATP binding / DNA binding / helicase/ nucleic acid binding
>111277/3	single	single	Au9.Cre10.g430950.t1	single	Cre10.g430950.t1.1	3.6.1.-		Hydrolases; Acting on acid anhydrides; In phosphorus-containing anhydrides							27.3.44	RNA.regulation of transcription.Chromatin Remodeling Factors	PF00176,PF00271	PTHR10799	KOG0390	3.6.1.-	K10875	AT3G19210.1	ATRAD54	ATRAD54 (ARABIDOPSIS HOMOLOG OF RAD54); ATP binding / DNA binding / helicase/ nucleic acid binding
>111278/1	multiple	none		none
>111278/2	multiple	multiple		multiple
>111278/3	multiple	multiple		multiple
>111290/1	single	single	Au9.Cre10.g421850.t1	single	Cre10.g421850.t1.1												PF09793	PTHR13542	KOG4401			AT1G24050.1		unknown protein	111290	e_gwW.8.137.1
>111290/2	single	single	Au9.Cre10.g421850.t1	single	Cre10.g421850.t1.1												PF09793	PTHR13542	KOG4401			AT1G24050.1		unknown protein	111290	e_gwW.8.137.1
>111290/3	single	single	Au9.Cre10.g421850.t1	single	Cre10.g421850.t1.1												PF09793	PTHR13542	KOG4401			AT1G24050.1		unknown protein	111290	e_gwW.8.137.1
>111305/1	single	single	Au9.Cre10.g419750.t1	single	Cre10.g419750.t1.1				GO:0003677|GO:0003899|GO:0046983|GO:0003900|GO:0003901	DNA binding|DNA-directed RNA polymerase activity|protein dimerization activity|DNA-directed RNA polymerase I activity|DNA-directed RNA polymerase II activity	GO:0006350	transcription	GO:0005634	nucleus	27.2	RNA.transcription	PF01193,PF01000	PTHR11800	KOG1522		K03011	AT2G15430.1	NRPB3	NRPB3; DNA binding / DNA-directed RNA polymerase/ protein dimerization	111305	e_gwW.8.250.1 {RPB373aa}
>111305/2	single	single	Au9.Cre10.g419750.t1	single	Cre10.g419750.t1.1				GO:0003677|GO:0003899|GO:0046983|GO:0003900|GO:0003901	DNA binding|DNA-directed RNA polymerase activity|protein dimerization activity|DNA-directed RNA polymerase I activity|DNA-directed RNA polymerase II activity	GO:0006350	transcription	GO:0005634	nucleus	27.2	RNA.transcription	PF01193,PF01000	PTHR11800	KOG1522		K03011	AT2G15430.1	NRPB3	NRPB3; DNA binding / DNA-directed RNA polymerase/ protein dimerization	111305	e_gwW.8.250.1 {RPB373aa}
>111305/3	single	single	Au9.Cre10.g419750.t1	single	Cre10.g419750.t1.1				GO:0003677|GO:0003899|GO:0046983|GO:0003900|GO:0003901	DNA binding|DNA-directed RNA polymerase activity|protein dimerization activity|DNA-directed RNA polymerase I activity|DNA-directed RNA polymerase II activity	GO:0006350	transcription	GO:0005634	nucleus	27.2	RNA.transcription	PF01193,PF01000	PTHR11800	KOG1522		K03011	AT2G15430.1	NRPB3	NRPB3; DNA binding / DNA-directed RNA polymerase/ protein dimerization	111305	e_gwW.8.250.1 {RPB373aa}
>111330/1	single	single	Au9.Cre10.g433600.t1	single	Cre10.g433600.t1.1	1.5.1.20	5-methyltetrahydrofolate:NAD(P)+ oxidoreductase	Oxidoreductases; Acting on the CH-NH group of donors; With NAD+ or NADP+ as acceptor							25	C1-metabolism	PF02219	PTHR21091	KOG0564	1.5.1.20	K00297	AT2G44160.1	MTHFR2	MTHFR2 (METHYLENETETRAHYDROFOLATE REDUCTASE 2); methylenetetrahydrofolate reductase (NADPH)	111330	e_gwW.8.191.1 {MTHFR} Putative 5,10-methylenetetrahydrofolate reductase
>111330/2	single	single	Au9.Cre10.g433600.t1	single	Cre10.g433600.t1.1	1.5.1.20	5-methyltetrahydrofolate:NAD(P)+ oxidoreductase	Oxidoreductases; Acting on the CH-NH group of donors; With NAD+ or NADP+ as acceptor							25	C1-metabolism	PF02219	PTHR21091	KOG0564	1.5.1.20	K00297	AT2G44160.1	MTHFR2	MTHFR2 (METHYLENETETRAHYDROFOLATE REDUCTASE 2); methylenetetrahydrofolate reductase (NADPH)	111330	e_gwW.8.191.1 {MTHFR} Putative 5,10-methylenetetrahydrofolate reductase
>111330/3	single	single	Au9.Cre10.g433600.t1	single	Cre10.g433600.t1.1	1.5.1.20	5-methyltetrahydrofolate:NAD(P)+ oxidoreductase	Oxidoreductases; Acting on the CH-NH group of donors; With NAD+ or NADP+ as acceptor							25	C1-metabolism	PF02219	PTHR21091	KOG0564	1.5.1.20	K00297	AT2G44160.1	MTHFR2	MTHFR2 (METHYLENETETRAHYDROFOLATE REDUCTASE 2); methylenetetrahydrofolate reductase (NADPH)	111330	e_gwW.8.191.1 {MTHFR} Putative 5,10-methylenetetrahydrofolate reductase
>111338/1	single	none		none
>111338/2	single	none		none
>111338/3	single	single	Au9.Cre10.g417650.t1	single	Cre10.g417650.t1.1				GO:0003723	RNA binding	GO:0006396	RNA processing			27.1	RNA.processing	PF00588	PTHR12029				AT5G26880.1		tRNA/rRNA methyltransferase (SpoU) family protein	111338	e_gwW.8.277.1
>111345/1	single	single	Au9.Cre10.g432250.t1	none
>111345/2	multiple	multiple		none
>111345/3	single	single	Au9.Cre10.g432250.t1	none
>111359/1	single	single	Au9.Cre10.g430050.t1	single	Cre10.g430050.t1.1	6.3.2.19	ubiquitin:protein-lysine N-ligase (AMP-forming)	Ligases; Forming carbon-nitrogen bonds; Acid-D-amino-acid ligases (peptide synthases)	GO:0004840	ubiquitin conjugating enzyme activity	GO:0006464|GO:0006512	protein modification|ubiquitin cycle			29.5.11.03	protein.degradation.ubiquitin.E2	PF00179	PTHR11621	KOG0423	6.3.2.19	K10583	AT5G05080.1	UBC22	UBC22 (ubiquitin-conjugating enzyme 22); ubiquitin-protein ligase	111359	e_gwW.8.109.1
>111359/2	single	single	Au9.Cre10.g430050.t1	single	Cre10.g430050.t1.1	6.3.2.19	ubiquitin:protein-lysine N-ligase (AMP-forming)	Ligases; Forming carbon-nitrogen bonds; Acid-D-amino-acid ligases (peptide synthases)	GO:0004840	ubiquitin conjugating enzyme activity	GO:0006464|GO:0006512	protein modification|ubiquitin cycle			29.5.11.03	protein.degradation.ubiquitin.E2	PF00179	PTHR11621	KOG0423	6.3.2.19	K10583	AT5G05080.1	UBC22	UBC22 (ubiquitin-conjugating enzyme 22); ubiquitin-protein ligase	111359	e_gwW.8.109.1
>111359/3	single	single	Au9.Cre10.g430050.t1	single	Cre10.g430050.t1.1	6.3.2.19	ubiquitin:protein-lysine N-ligase (AMP-forming)	Ligases; Forming carbon-nitrogen bonds; Acid-D-amino-acid ligases (peptide synthases)	GO:0004840	ubiquitin conjugating enzyme activity	GO:0006464|GO:0006512	protein modification|ubiquitin cycle			29.5.11.03	protein.degradation.ubiquitin.E2	PF00179	PTHR11621	KOG0423	6.3.2.19	K10583	AT5G05080.1	UBC22	UBC22 (ubiquitin-conjugating enzyme 22); ubiquitin-protein ligase	111359	e_gwW.8.109.1
>111372/1	single	single	Au9.Cre10.g424500.t1	single	Cre10.g424500.t1.1	2.7.1.15	ATP:D-ribose 5-phosphotransferase	Transferases; Transferring phosphorus-containing groups; Phosphotransferases with an alcohol group as acceptor	GO:0004747	ribokinase activity					3.5	minor CHO metabolism.others	PF00294	PTHR10584	KOG2855	2.7.1.15	K00852	AT1G17160.1		pfkB-type carbohydrate kinase family protein	111372	e_gwW.8.230.1 PfkB-type carbohydrate kinase family protein, ribokinase
>111372/2	single	single	Au9.Cre10.g424500.t1	single	Cre10.g424500.t1.1	2.7.1.15	ATP:D-ribose 5-phosphotransferase	Transferases; Transferring phosphorus-containing groups; Phosphotransferases with an alcohol group as acceptor	GO:0004747	ribokinase activity					3.5	minor CHO metabolism.others	PF00294	PTHR10584	KOG2855	2.7.1.15	K00852	AT1G17160.1		pfkB-type carbohydrate kinase family protein	111372	e_gwW.8.230.1 PfkB-type carbohydrate kinase family protein, ribokinase
>111372/3	single	single	Au9.Cre10.g424500.t1	single	Cre10.g424500.t1.1	2.7.1.15	ATP:D-ribose 5-phosphotransferase	Transferases; Transferring phosphorus-containing groups; Phosphotransferases with an alcohol group as acceptor	GO:0004747	ribokinase activity					3.5	minor CHO metabolism.others	PF00294	PTHR10584	KOG2855	2.7.1.15	K00852	AT1G17160.1		pfkB-type carbohydrate kinase family protein	111372	e_gwW.8.230.1 PfkB-type carbohydrate kinase family protein, ribokinase
>111376/1	single	single	Au9.Cre10.g432150.t1	single	Cre10.g432150.t1.1										30.6|29.4	signalling.MAP kinases|protein.postranslational modification	PF00069,PF07714	PTHR11295	KOG0593			AT1G71530.1		protein kinase family protein
>111376/2	single	none		none
>111376/3	single	single	Au9.Cre10.g432150.t1	single	Cre10.g432150.t1.1										30.6|29.4	signalling.MAP kinases|protein.postranslational modification	PF00069,PF07714	PTHR11295	KOG0593			AT1G71530.1		protein kinase family protein
>111398/1	single	single	Au9.Cre10.g433400.t1	single	Cre10.g433400.t1.1												PF03650	PTHR14154	KOG1589			AT4G05590.1		unknown protein	111398	e_gwW.8.155.1
>111398/2	single	single	Au9.Cre10.g433400.t1	single	Cre10.g433400.t1.1												PF03650	PTHR14154	KOG1589			AT4G05590.1		unknown protein	111398	e_gwW.8.155.1
>111398/3	single	single	Au9.Cre10.g433400.t1	single	Cre10.g433400.t1.1												PF03650	PTHR14154	KOG1589			AT4G05590.1		unknown protein	111398	e_gwW.8.155.1
>111403/1	single	single	Au9.Cre10.g431850.t1	single	Cre10.g431850.t1.1				GO:0003824	catalytic activity								PTHR23029				AT3G52155.1		unknown protein	111403	e_gwW.8.265.1
>111403/2	single	single	Au9.Cre10.g431850.t1	single	Cre10.g431850.t1.1				GO:0003824	catalytic activity								PTHR23029				AT3G52155.1		unknown protein	111403	e_gwW.8.265.1
>111403/3	single	single	Au9.Cre10.g431850.t1	single	Cre10.g431850.t1.1				GO:0003824	catalytic activity								PTHR23029				AT3G52155.1		unknown protein	111403	e_gwW.8.265.1
>111407/1	single	single	Au9.Cre10.g424900.t1	single	Cre10.g424900.t1.1				GO:0016706	oxidoreductase activity, acting on paired donors, with incorporation or reduction of molecular oxygen, 2-oxoglutarate as one donor, and incorporation of one atom each of oxygen into both donors					26.7	misc.oxidases - copper, flavone etc.	PF03171	PTHR10869	KOG1591			AT4G33910.1		oxidoreductase, 2OG-Fe(II) oxygenase family protein	111407	e_gwW.8.86.1
>111407/2	single	single	Au9.Cre10.g424900.t1	single	Cre10.g424900.t1.1				GO:0016706	oxidoreductase activity, acting on paired donors, with incorporation or reduction of molecular oxygen, 2-oxoglutarate as one donor, and incorporation of one atom each of oxygen into both donors					26.7	misc.oxidases - copper, flavone etc.	PF03171	PTHR10869	KOG1591			AT4G33910.1		oxidoreductase, 2OG-Fe(II) oxygenase family protein	111407	e_gwW.8.86.1
>111407/3	single	single	Au9.Cre10.g424900.t1	single	Cre10.g424900.t1.1				GO:0016706	oxidoreductase activity, acting on paired donors, with incorporation or reduction of molecular oxygen, 2-oxoglutarate as one donor, and incorporation of one atom each of oxygen into both donors					26.7	misc.oxidases - copper, flavone etc.	PF03171	PTHR10869	KOG1591			AT4G33910.1		oxidoreductase, 2OG-Fe(II) oxygenase family protein	111407	e_gwW.8.86.1
>111410/1	single	single	Au9.Cre10.g424200.t1	none
>111410/2	single	single	Au9.Cre10.g424200.t1	none
>111410/3	single	none		none
>111413/1	single	single	Au9.Cre10.g419450.t1	single	Cre10.g419450.t1.1										29.4	protein.postranslational modification	PF00564,PF00069,PF07714	PTHR23257	KOG0192			AT3G46920.1		protein kinase family protein
>111413/2	single	single	Au9.Cre10.g419450.t1	single	Cre10.g419450.t1.1										29.4	protein.postranslational modification	PF00564,PF00069,PF07714	PTHR23257	KOG0192			AT3G46920.1		protein kinase family protein
>111413/3	single	single	Au9.Cre10.g419450.t1	single	Cre10.g419450.t1.1										29.4	protein.postranslational modification	PF00564,PF00069,PF07714	PTHR23257	KOG0192			AT3G46920.1		protein kinase family protein
>111421/1	single	single	Au9.Cre10.g430450.t1	single	Cre10.g430450.t1.1	3.5.1.10	10-formyltetrahydrofolate amidohydrolase	Hydrolases; Acting on carbon-nitrogen bonds, other than peptide bonds; In linear amides	GO:0016742|GO:0016597	hydroxymethyl-, formyl- and related transferase activity|amino acid binding	GO:0009058|GO:0008152|GO:0006189	biosynthesis|metabolism|'de novo' IMP biosynthesis			18.5.1	Co-factor and vitamine metabolism.folate & vitamine K.folate	PF01842,PF00551	PTHR10520	KOG3076	3.5.1.10	K01433	AT5G47435.1		formyltetrahydrofolate deformylase, putative	111421	e_gwW.8.65.1
>111421/2	single	single	Au9.Cre10.g430450.t1	single	Cre10.g430450.t1.1	3.5.1.10	10-formyltetrahydrofolate amidohydrolase	Hydrolases; Acting on carbon-nitrogen bonds, other than peptide bonds; In linear amides	GO:0016742|GO:0016597	hydroxymethyl-, formyl- and related transferase activity|amino acid binding	GO:0009058|GO:0008152|GO:0006189	biosynthesis|metabolism|'de novo' IMP biosynthesis			18.5.1	Co-factor and vitamine metabolism.folate & vitamine K.folate	PF01842,PF00551	PTHR10520	KOG3076	3.5.1.10	K01433	AT5G47435.1		formyltetrahydrofolate deformylase, putative	111421	e_gwW.8.65.1
>111421/3	single	single	Au9.Cre10.g430450.t1	single	Cre10.g430450.t1.1	3.5.1.10	10-formyltetrahydrofolate amidohydrolase	Hydrolases; Acting on carbon-nitrogen bonds, other than peptide bonds; In linear amides	GO:0016742|GO:0016597	hydroxymethyl-, formyl- and related transferase activity|amino acid binding	GO:0009058|GO:0008152|GO:0006189	biosynthesis|metabolism|'de novo' IMP biosynthesis			18.5.1	Co-factor and vitamine metabolism.folate & vitamine K.folate	PF01842,PF00551	PTHR10520	KOG3076	3.5.1.10	K01433	AT5G47435.1		formyltetrahydrofolate deformylase, putative	111421	e_gwW.8.65.1
>111453/1	single	single	Au9.Cre10.g421600.t1	single	Cre10.g421600.t1.1				GO:0004812|GO:0005524|GO:0004829	tRNA ligase activity|ATP binding|threonine-tRNA ligase activity	GO:0006418|GO:0006435	tRNA aminoacylation for protein translation|threonyl-tRNA aminoacylation			29.1.03	protein.aa activation.threonine-tRNA ligase	PF07973,PF00587,PF03129	PTHR11451	KOG1637			AT2G04842.1	EMB2761	EMB2761 (EMBRYO DEFECTIVE 2761); ATP binding / aminoacyl-tRNA ligase/ ligase, forming aminoacyl-tRNA and related compounds / nucleotide binding / threonine-tRNA ligase	111453	e_gwW.8.10.1
>111453/2	single	single	Au9.Cre10.g421600.t1	single	Cre10.g421600.t1.1				GO:0004812|GO:0005524|GO:0004829	tRNA ligase activity|ATP binding|threonine-tRNA ligase activity	GO:0006418|GO:0006435	tRNA aminoacylation for protein translation|threonyl-tRNA aminoacylation			29.1.03	protein.aa activation.threonine-tRNA ligase	PF07973,PF00587,PF03129	PTHR11451	KOG1637			AT2G04842.1	EMB2761	EMB2761 (EMBRYO DEFECTIVE 2761); ATP binding / aminoacyl-tRNA ligase/ ligase, forming aminoacyl-tRNA and related compounds / nucleotide binding / threonine-tRNA ligase	111453	e_gwW.8.10.1
>111453/3	single	single	Au9.Cre10.g421600.t1	single	Cre10.g421600.t1.1				GO:0004812|GO:0005524|GO:0004829	tRNA ligase activity|ATP binding|threonine-tRNA ligase activity	GO:0006418|GO:0006435	tRNA aminoacylation for protein translation|threonyl-tRNA aminoacylation			29.1.03	protein.aa activation.threonine-tRNA ligase	PF07973,PF00587,PF03129	PTHR11451	KOG1637			AT2G04842.1	EMB2761	EMB2761 (EMBRYO DEFECTIVE 2761); ATP binding / aminoacyl-tRNA ligase/ ligase, forming aminoacyl-tRNA and related compounds / nucleotide binding / threonine-tRNA ligase	111453	e_gwW.8.10.1
>111463/1	single	none		none
>111463/2	single	none		none
>111463/3	single	none		none
>111482/1	single	single	Au9.Cre10.g423400.t1	single	Cre10.g423400.t1.1	1.-.-.-		Oxidoreductases										PTHR11082		1.-.-.-	K05544	AT4G38890.1		dihydrouridine synthase family protein
>111482/2	single	single	Au9.Cre10.g423400.t1	single	Cre10.g423400.t1.1	1.-.-.-		Oxidoreductases										PTHR11082		1.-.-.-	K05544	AT4G38890.1		dihydrouridine synthase family protein
>111482/3	single	single	Au9.Cre10.g423400.t1	single	Cre10.g423400.t1.1	1.-.-.-		Oxidoreductases										PTHR11082		1.-.-.-	K05544	AT4G38890.1		dihydrouridine synthase family protein
>111483/1	single	single	Au9.Cre10.g432900.t1	single	Cre10.g432900.t1.1	1.1.1.21	alditol:NAD(P)+ 1-oxidoreductase	Oxidoreductases; Acting on the CH-OH group of donors; With NAD+ or NADP+ as acceptor	GO:0016491	oxidoreductase activity					3.5	minor CHO metabolism.others	PF00248	PTHR11732	KOG1577	1.1.1.21	K00011	AT2G37760.1		aldo/keto reductase family protein	111483	e_gwW.8.240.1
>111483/2	single	single	Au9.Cre10.g432900.t1	single	Cre10.g432900.t1.1	1.1.1.21	alditol:NAD(P)+ 1-oxidoreductase	Oxidoreductases; Acting on the CH-OH group of donors; With NAD+ or NADP+ as acceptor	GO:0016491	oxidoreductase activity					3.5	minor CHO metabolism.others	PF00248	PTHR11732	KOG1577	1.1.1.21	K00011	AT2G37760.1		aldo/keto reductase family protein	111483	e_gwW.8.240.1
>111483/3	single	single	Au9.Cre10.g432900.t1	single	Cre10.g432900.t1.1	1.1.1.21	alditol:NAD(P)+ 1-oxidoreductase	Oxidoreductases; Acting on the CH-OH group of donors; With NAD+ or NADP+ as acceptor	GO:0016491	oxidoreductase activity					3.5	minor CHO metabolism.others	PF00248	PTHR11732	KOG1577	1.1.1.21	K00011	AT2G37760.1		aldo/keto reductase family protein	111483	e_gwW.8.240.1
>111503/1	single	single	Au9.Cre10.g428150.t1	single	Cre10.g428150.t1.1				GO:0005489|GO:0005507	electron transporter activity|copper ion binding					34.16	transport.ABC transporters and multidrug resistance systems	PF03109	PTHR10566	KOG1235		K08869	AT2G40090.1	ATATH9	ATATH9; transporter	111503	e_gwW.8.24.1
>111503/2	single	single	Au9.Cre10.g428150.t1	single	Cre10.g428150.t1.1				GO:0005489|GO:0005507	electron transporter activity|copper ion binding					34.16	transport.ABC transporters and multidrug resistance systems	PF03109	PTHR10566	KOG1235		K08869	AT2G40090.1	ATATH9	ATATH9; transporter	111503	e_gwW.8.24.1
>111503/3	single	single	Au9.Cre10.g428150.t1	single	Cre10.g428150.t1.1				GO:0005489|GO:0005507	electron transporter activity|copper ion binding					34.16	transport.ABC transporters and multidrug resistance systems	PF03109	PTHR10566	KOG1235		K08869	AT2G40090.1	ATATH9	ATATH9; transporter	111503	e_gwW.8.24.1
>111518/1	single	single	Au9.Cre10.g426000.t1	single	Cre10.g426000.t1.1												PF09138	PTHR14986	KOG4146			AT2G45695.1		unknown protein	111518	e_gwW.8.160.1
>111518/2	single	single	Au9.Cre10.g426000.t1	single	Cre10.g426000.t1.1												PF09138	PTHR14986	KOG4146			AT2G45695.1		unknown protein	111518	e_gwW.8.160.1
>111518/3	single	none		none
>111541/1	single	single	Au9.Cre02.g092750.t1	single	Cre02.g092750.t1.1												PF01728,PF01585	PTHR16121
>111541/2	single	single	Au9.Cre02.g092750.t1	single	Cre02.g092750.t1.1												PF01728,PF01585	PTHR16121
>111541/3	single	single	Au9.Cre02.g092750.t1	single	Cre02.g092750.t1.1												PF01728,PF01585	PTHR16121
>111544/1	single	single	Au9.Cre02.g084750.t1	single	Cre02.g084750.t1.1										27.4	RNA.RNA binding	PF00076	PTHR10432	KOG4208			AT3G13224.2		RNA recognition motif (RRM)-containing protein
>111544/2	single	single	Au9.Cre02.g084750.t1	single	Cre02.g084750.t1.1										27.4	RNA.RNA binding	PF00076	PTHR10432	KOG4208			AT3G13224.2		RNA recognition motif (RRM)-containing protein
>111544/3	single	single	Au9.Cre02.g084750.t1	single	Cre02.g084750.t1.1										27.4	RNA.RNA binding	PF00076	PTHR10432	KOG4208			AT3G13224.2		RNA recognition motif (RRM)-containing protein
>111555/1	single	single	Au9.Cre02.g081600.t1	single	Cre02.g081600.t1.1				GO:0016706	oxidoreductase activity, acting on paired donors, with incorporation or reduction of molecular oxygen, 2-oxoglutarate as one donor, and incorporation of one atom each of oxygen into both donors					26.7	misc.oxidases - copper, flavone etc.	PF03171,PF01549	PTHR10869				AT5G18900.1		oxidoreductase, 2OG-Fe(II) oxygenase family protein	111555	e_gwW.7.141.1
>111555/2	single	single	Au9.Cre02.g081600.t1	single	Cre02.g081600.t1.1				GO:0016706	oxidoreductase activity, acting on paired donors, with incorporation or reduction of molecular oxygen, 2-oxoglutarate as one donor, and incorporation of one atom each of oxygen into both donors					26.7	misc.oxidases - copper, flavone etc.	PF03171,PF01549	PTHR10869				AT5G18900.1		oxidoreductase, 2OG-Fe(II) oxygenase family protein	111555	e_gwW.7.141.1
>111555/3	single	single	Au9.Cre02.g081600.t1	single	Cre02.g081600.t1.1				GO:0016706	oxidoreductase activity, acting on paired donors, with incorporation or reduction of molecular oxygen, 2-oxoglutarate as one donor, and incorporation of one atom each of oxygen into both donors					26.7	misc.oxidases - copper, flavone etc.	PF03171,PF01549	PTHR10869				AT5G18900.1		oxidoreductase, 2OG-Fe(II) oxygenase family protein	111555	e_gwW.7.141.1
>111563/1	single	single	Au9.Cre02.g082700.t1	single	Cre02.g082700.t1.1						GO:0006461	protein complex assembly			29.1	protein.aa activation	PF02628	PTHR23289	KOG2725		K02259	AT5G56090.1	COX15	COX15 (cytochrome c oxidase 15)	111563	e_gwW.7.109.1 {COX15} Putative cytochrome c oxidase assembly factor COX15.
>111563/2	single	single	Au9.Cre02.g082700.t1	single	Cre02.g082700.t1.1						GO:0006461	protein complex assembly			29.1	protein.aa activation	PF02628	PTHR23289	KOG2725		K02259	AT5G56090.1	COX15	COX15 (cytochrome c oxidase 15)	111563	e_gwW.7.109.1 {COX15} Putative cytochrome c oxidase assembly factor COX15.
>111563/3	single	single	Au9.Cre02.g082700.t1	single	Cre02.g082700.t1.1						GO:0006461	protein complex assembly			29.1	protein.aa activation	PF02628	PTHR23289	KOG2725		K02259	AT5G56090.1	COX15	COX15 (cytochrome c oxidase 15)	111563	e_gwW.7.109.1 {COX15} Putative cytochrome c oxidase assembly factor COX15.
>111578/1	single	single	Au9.Cre02.g090500.t1	single	Cre02.g090500.t1.1										29.2.3	protein.synthesis.initiation	PF00270,PF00271	PTHR10967	KOG0328			AT4G00660.1		DEAD/DEAH box helicase, putative
>111578/2	single	single	Au9.Cre02.g090500.t1	single	Cre02.g090500.t1.1										29.2.3	protein.synthesis.initiation	PF00270,PF00271	PTHR10967	KOG0328			AT4G00660.1		DEAD/DEAH box helicase, putative
>111578/3	single	single	Au9.Cre02.g090500.t1	single	Cre02.g090500.t1.1										29.2.3	protein.synthesis.initiation	PF00270,PF00271	PTHR10967	KOG0328			AT4G00660.1		DEAD/DEAH box helicase, putative
>111581/1	single	single	Au9.Cre02.g094900.t1	single	Cre02.g094900.t1.1										29.7	protein.glycosylation	PF00515,PF07719,PF07721	PTHR23083	KOG0550			AT4G37460.1	SRFR1	SRFR1 (SUPPRESSOR OF RPS4-RLD 1); protein complex scaffold
>111581/2	single	single	Au9.Cre02.g094900.t1	single	Cre02.g094900.t1.1										29.7	protein.glycosylation	PF00515,PF07719,PF07721	PTHR23083	KOG0550			AT4G37460.1	SRFR1	SRFR1 (SUPPRESSOR OF RPS4-RLD 1); protein complex scaffold
>111581/3	single	single	Au9.Cre02.g094900.t1	single	Cre02.g094900.t1.1										29.7	protein.glycosylation	PF00515,PF07719,PF07721	PTHR23083	KOG0550			AT4G37460.1	SRFR1	SRFR1 (SUPPRESSOR OF RPS4-RLD 1); protein complex scaffold
>111593/1	single	single	Au9.Cre02.g074050.t1	single	Cre02.g074050.t1.1										20.2	stress.abiotic	PF04080	PTHR13148	KOG2970			AT1G16560.1		Per1-like family protein	111593	e_gwW.7.332.1
>111593/2	single	single	Au9.Cre02.g074050.t1	single	Cre02.g074050.t1.1										20.2	stress.abiotic	PF04080	PTHR13148	KOG2970			AT1G16560.1		Per1-like family protein	111593	e_gwW.7.332.1
>111593/3	single	none		none
>111597/1	single	single	Au9.Cre64.g793000.t1	single	Cre64.g793000.t1.1				GO:0003913	DNA photolyase activity	GO:0006281	DNA repair			28.2|30.11	DNA.repair|signalling.light	PF00875,PF03441	PTHR11455	KOG0133			AT5G24850.1	CRY3	CRY3 (cryptochrome 3); DNA binding / DNA photolyase/ FMN binding	111597	e_gwW.7.299.1 {CPH-like-1}
>111597/2	single	single	Au9.Cre64.g793000.t1	single	Cre64.g793000.t1.1				GO:0003913	DNA photolyase activity	GO:0006281	DNA repair			28.2|30.11	DNA.repair|signalling.light	PF00875,PF03441	PTHR11455	KOG0133			AT5G24850.1	CRY3	CRY3 (cryptochrome 3); DNA binding / DNA photolyase/ FMN binding	111597	e_gwW.7.299.1 {CPH-like-1}
>111597/3	single	single	Au9.Cre64.g793000.t1	single	Cre64.g793000.t1.1				GO:0003913	DNA photolyase activity	GO:0006281	DNA repair			28.2|30.11	DNA.repair|signalling.light	PF00875,PF03441	PTHR11455	KOG0133			AT5G24850.1	CRY3	CRY3 (cryptochrome 3); DNA binding / DNA photolyase/ FMN binding	111597	e_gwW.7.299.1 {CPH-like-1}
>111616/1	single	single	Au9.Cre02.g075600.t1	single	Cre02.g075600.t1.1	2.7.7.6	nucleoside-triphosphate:RNA nucleotidyltransferase (DNA-directed)	Transferases; Transferring phosphorus-containing groups; Nucleotidyltransferases							27.2	RNA.transcription	PF02178,PF00940	PTHR10102	KOG4462	2.7.7.6	K10908	AT5G15700.1		DNA-directed RNA polymerase (RPOT2)
>111616/2	single	single	Au9.Cre02.g075600.t1	single	Cre02.g075600.t1.1	2.7.7.6	nucleoside-triphosphate:RNA nucleotidyltransferase (DNA-directed)	Transferases; Transferring phosphorus-containing groups; Nucleotidyltransferases							27.2	RNA.transcription	PF02178,PF00940	PTHR10102	KOG4462	2.7.7.6	K10908	AT5G15700.1		DNA-directed RNA polymerase (RPOT2)
>111616/3	single	single	Au9.Cre02.g075600.t1	single	Cre02.g075600.t1.1	2.7.7.6	nucleoside-triphosphate:RNA nucleotidyltransferase (DNA-directed)	Transferases; Transferring phosphorus-containing groups; Nucleotidyltransferases							27.2	RNA.transcription	PF02178,PF00940	PTHR10102	KOG4462	2.7.7.6	K10908	AT5G15700.1		DNA-directed RNA polymerase (RPOT2)
>111627/1	single	single	Au9.Cre02.g075650.t1	single	Cre02.g075650.t1.1										27.3.99|27.1.1	RNA.regulation of transcription.unclassified|RNA.processing.splicing	PF00642,PF00076	PTHR14089	KOG0153			AT1G07360.1		zinc finger (CCCH-type) family protein / RNA recognition motif (RRM)-containing protein
>111627/2	single	single	Au9.Cre02.g075650.t1	single	Cre02.g075650.t1.1										27.3.99|27.1.1	RNA.regulation of transcription.unclassified|RNA.processing.splicing	PF00642,PF00076	PTHR14089	KOG0153			AT1G07360.1		zinc finger (CCCH-type) family protein / RNA recognition motif (RRM)-containing protein
>111627/3	single	single	Au9.Cre02.g075650.t1	single	Cre02.g075650.t1.1										27.3.99|27.1.1	RNA.regulation of transcription.unclassified|RNA.processing.splicing	PF00642,PF00076	PTHR14089	KOG0153			AT1G07360.1		zinc finger (CCCH-type) family protein / RNA recognition motif (RRM)-containing protein
>111628/1	single	single	Au9.Cre02.g094000.t1	single	Cre02.g094000.t1.1												PF00076	PTHR23139	KOG0120			AT4G36690.1	ATU2AF65A	ATU2AF65A; RNA binding / nucleic acid binding / nucleotide binding
>111628/2	single	single	Au9.Cre02.g094000.t1	single	Cre02.g094000.t1.1												PF00076	PTHR23139	KOG0120			AT4G36690.1	ATU2AF65A	ATU2AF65A; RNA binding / nucleic acid binding / nucleotide binding
>111628/3	single	single	Au9.Cre02.g094000.t1	single	Cre02.g094000.t1.1												PF00076	PTHR23139	KOG0120			AT4G36690.1	ATU2AF65A	ATU2AF65A; RNA binding / nucleic acid binding / nucleotide binding
>111637/1	single	single	Au9.Cre02.g074350.t1	single	Cre02.g074350.t1.1												PF00069,PF00036	PTHR22982	KOG0032			AT5G12180.1	CPK17	CPK17; ATP binding / calcium ion binding / calmodulin-dependent protein kinase/ kinase/ protein kinase/ protein serine/threonine kinase
>111637/2	single	none		none
>111637/3	single	none		none
>11164/1	single	single	Au9.Cre17.g702150.t1	single	Cre17.g702150.t1.1										21.1|29.8	redox.thioredoxin|protein.assembly and cofactor ligation	PF00085	PTHR10438	KOG0907			AT4G37200.1	HCF164	HCF164; oxidoreductase, acting on sulfur group of donors, disulfide as acceptor	11164	fgenesh1_pg.C_scaffold_13000213 {HCF164} Thioredoxin-like protein similar to Arabidopsis HCF164
>11164/2	single	single	Au9.Cre17.g702150.t1	single	Cre17.g702150.t1.1										21.1|29.8	redox.thioredoxin|protein.assembly and cofactor ligation	PF00085	PTHR10438	KOG0907			AT4G37200.1	HCF164	HCF164; oxidoreductase, acting on sulfur group of donors, disulfide as acceptor	11164	fgenesh1_pg.C_scaffold_13000213 {HCF164} Thioredoxin-like protein similar to Arabidopsis HCF164
>11164/3	single	single	Au9.Cre17.g702150.t1	single	Cre17.g702150.t1.1										21.1|29.8	redox.thioredoxin|protein.assembly and cofactor ligation	PF00085	PTHR10438	KOG0907			AT4G37200.1	HCF164	HCF164; oxidoreductase, acting on sulfur group of donors, disulfide as acceptor	11164	fgenesh1_pg.C_scaffold_13000213 {HCF164} Thioredoxin-like protein similar to Arabidopsis HCF164
>111690/1	single	single	Au9.Cre02.g093300.t1	single	Cre02.g093300.t1.1												PF08216,PF00514	PTHR14978	KOG2734			AT3G02710.1		nuclear associated protein-related / NAP-related	111690	e_gwW.7.290.1
>111690/2	single	single	Au9.Cre02.g093300.t1	single	Cre02.g093300.t1.1												PF08216,PF00514	PTHR14978	KOG2734			AT3G02710.1		nuclear associated protein-related / NAP-related	111690	e_gwW.7.290.1
>111690/3	single	single	Au9.Cre02.g093300.t1	single	Cre02.g093300.t1.1												PF08216,PF00514	PTHR14978	KOG2734			AT3G02710.1		nuclear associated protein-related / NAP-related	111690	e_gwW.7.290.1
>111701/1	single	single	Au9.Cre02.g094650.t1	single	Cre02.g094650.t1.1										30.5	signalling.G-proteins	PF01926	PTHR11702				AT1G07615.1		GTP binding
>111701/2	single	single	Au9.Cre02.g094650.t1	single	Cre02.g094650.t1.1										30.5	signalling.G-proteins	PF01926	PTHR11702				AT1G07615.1		GTP binding
>111701/3	single	single	Au9.Cre02.g094650.t1	single	Cre02.g094650.t1.1										30.5	signalling.G-proteins	PF01926	PTHR11702				AT1G07615.1		GTP binding
>111714/1	single	single	Au9.Cre02.g086900.t1	single	Cre02.g086900.t1.1										29.3.1	protein.targeting.nucleus	PF04096	PTHR23198				AT1G10390.1		nucleoporin family protein
>111714/2	single	single	Au9.Cre02.g086900.t1	single	Cre02.g086900.t1.1										29.3.1	protein.targeting.nucleus	PF04096	PTHR23198				AT1G10390.1		nucleoporin family protein
>111714/3	single	single	Au9.Cre02.g086900.t1	single	Cre02.g086900.t1.1										29.3.1	protein.targeting.nucleus	PF04096	PTHR23198				AT1G10390.1		nucleoporin family protein
>111715/1	single	single	Au9.Cre02.g094300.t1	single	Cre02.g094300.t1.1	1.5.5.1	electron-transferring-flavoprotein:ubiquinone oxidoreductase	Oxidoreductases; Acting on the CH-NH group of donors; With a quinone or similar compound as acceptor	GO:0016491	oxidoreductase activity	GO:0006118	electron transport			9.3	mitochondrial electron transport / ATP synthesis.electron transfer flavoprotein	PF05187	PTHR10617	KOG2415	1.5.5.1	K00311	AT2G43400.1	ETFQO	ETFQO (electron-transfer flavoprotein:ubiquinone oxidoreductase); catalytic/ electron carrier/ electron-transferring-flavoprotein dehydrogenase	111715	e_gwW.7.56.1 {FUO1} Putative electron transfer flavoprotein-ubiquinone oxidoreductase.
>111715/2	single	single	Au9.Cre02.g094300.t1	single	Cre02.g094300.t1.1	1.5.5.1	electron-transferring-flavoprotein:ubiquinone oxidoreductase	Oxidoreductases; Acting on the CH-NH group of donors; With a quinone or similar compound as acceptor	GO:0016491	oxidoreductase activity	GO:0006118	electron transport			9.3	mitochondrial electron transport / ATP synthesis.electron transfer flavoprotein	PF05187	PTHR10617	KOG2415	1.5.5.1	K00311	AT2G43400.1	ETFQO	ETFQO (electron-transfer flavoprotein:ubiquinone oxidoreductase); catalytic/ electron carrier/ electron-transferring-flavoprotein dehydrogenase	111715	e_gwW.7.56.1 {FUO1} Putative electron transfer flavoprotein-ubiquinone oxidoreductase.
>111715/3	single	single	Au9.Cre02.g094300.t1	single	Cre02.g094300.t1.1	1.5.5.1	electron-transferring-flavoprotein:ubiquinone oxidoreductase	Oxidoreductases; Acting on the CH-NH group of donors; With a quinone or similar compound as acceptor	GO:0016491	oxidoreductase activity	GO:0006118	electron transport			9.3	mitochondrial electron transport / ATP synthesis.electron transfer flavoprotein	PF05187	PTHR10617	KOG2415	1.5.5.1	K00311	AT2G43400.1	ETFQO	ETFQO (electron-transfer flavoprotein:ubiquinone oxidoreductase); catalytic/ electron carrier/ electron-transferring-flavoprotein dehydrogenase	111715	e_gwW.7.56.1 {FUO1} Putative electron transfer flavoprotein-ubiquinone oxidoreductase.
>111725/1	single	single	Au9.Cre02.g084950.t1	single	Cre02.g084950.t1.1	2.7.4.8	ATP:(d)GMP phosphotransferase	Transferases; Transferring phosphorus-containing groups; Phosphotransferases with a phosphate group as acceptor	GO:0004384	membrane-associated guanylate kinase					23.4.02	nucleotide metabolism.phosphotransfer and pyrophosphatases.guanylate kinase	PF00625	PTHR23117	KOG0707	2.7.4.8	K00942	AT3G06200.1		guanylate kinase, putative	111725	e_gwW.7.339.1
>111725/2	single	single	Au9.Cre02.g084950.t1	single	Cre02.g084950.t1.1	2.7.4.8	ATP:(d)GMP phosphotransferase	Transferases; Transferring phosphorus-containing groups; Phosphotransferases with a phosphate group as acceptor	GO:0004384	membrane-associated guanylate kinase					23.4.02	nucleotide metabolism.phosphotransfer and pyrophosphatases.guanylate kinase	PF00625	PTHR23117	KOG0707	2.7.4.8	K00942	AT3G06200.1		guanylate kinase, putative	111725	e_gwW.7.339.1
>111725/3	single	single	Au9.Cre02.g084950.t1	single	Cre02.g084950.t1.1	2.7.4.8	ATP:(d)GMP phosphotransferase	Transferases; Transferring phosphorus-containing groups; Phosphotransferases with a phosphate group as acceptor	GO:0004384	membrane-associated guanylate kinase					23.4.02	nucleotide metabolism.phosphotransfer and pyrophosphatases.guanylate kinase	PF00625	PTHR23117	KOG0707	2.7.4.8	K00942	AT3G06200.1		guanylate kinase, putative	111725	e_gwW.7.339.1
>111778/1	single	single	Au9.Cre02.g083800.t1	single	Cre02.g083800.t1.1				GO:0003824	catalytic activity					10.1.010	cell wall.precursor synthesis.RHM	PF01370	PTHR10366	KOG0747			AT1G78570.1	RHM1	RHM1 (RHAMNOSE BIOSYNTHESIS 1); UDP-L-rhamnose synthase/ UDP-glucose 4,6-dehydratase/ catalytic	111778	e_gwW.7.128.1
>111778/2	single	single	Au9.Cre02.g083800.t1	single	Cre02.g083800.t1.1				GO:0003824	catalytic activity					10.1.010	cell wall.precursor synthesis.RHM	PF01370	PTHR10366	KOG0747			AT1G78570.1	RHM1	RHM1 (RHAMNOSE BIOSYNTHESIS 1); UDP-L-rhamnose synthase/ UDP-glucose 4,6-dehydratase/ catalytic	111778	e_gwW.7.128.1
>111778/3	single	single	Au9.Cre02.g083800.t1	single	Cre02.g083800.t1.1				GO:0003824	catalytic activity					10.1.010	cell wall.precursor synthesis.RHM	PF01370	PTHR10366	KOG0747			AT1G78570.1	RHM1	RHM1 (RHAMNOSE BIOSYNTHESIS 1); UDP-L-rhamnose synthase/ UDP-glucose 4,6-dehydratase/ catalytic	111778	e_gwW.7.128.1
>111779/1	single	single	Au9.Cre02.g080250.t1	single	Cre02.g080250.t1.1												PF02325					AT4G27990.1		YGGT family protein
>111779/2	single	none		none
>111779/3	single	none		none
>111783/1	single	none		none
>111783/2	single	none		none
>111783/3	single	single	Au9.Cre02.g080100.t1	single	Cre02.g080100.t1.1										27.1	RNA.processing	PF00753,PF10996,PF07521	PTHR11203	KOG1136		K01172	AT2G01730.1	ATCPSF73-II	ATCPSF73-II (cleavage and polyadenylation specificity factor 73 kDa subunit-II); catalytic/ protein binding	111783	e_gwW.7.73.1
>111791/1	single	none		none
>111791/2	single	single	Au9.Cre02.g079200.t1	single	Cre02.g079200.t1.1				GO:0003677	DNA binding			GO:0005634	nucleus	27.3.15	RNA.regulation of transcription.CCAAT box binding factor family, HAP3	PF00808	PTHR11064	KOG0871			AT4G14540.1	NF-YB3	NF-YB3 (NUCLEAR FACTOR Y, SUBUNIT B3); transcription factor	111791	e_gwW.7.372.1 {CBF1}
>111791/3	single	single	Au9.Cre02.g079200.t1	single	Cre02.g079200.t1.1				GO:0003677	DNA binding			GO:0005634	nucleus	27.3.15	RNA.regulation of transcription.CCAAT box binding factor family, HAP3	PF00808	PTHR11064	KOG0871			AT4G14540.1	NF-YB3	NF-YB3 (NUCLEAR FACTOR Y, SUBUNIT B3); transcription factor	111791	e_gwW.7.372.1 {CBF1}
>111793/1	single	single	Au9.Cre02.g088800.t1	single	Cre02.g088800.t1.1										27.4	RNA.RNA binding	PF00076	PTHR10432				AT3G04500.1		RNA recognition motif (RRM)-containing protein
>111793/2	single	single	Au9.Cre02.g088800.t1	single	Cre02.g088800.t1.1										27.4	RNA.RNA binding	PF00076	PTHR10432				AT3G04500.1		RNA recognition motif (RRM)-containing protein
>111793/3	single	single	Au9.Cre02.g088800.t1	single	Cre02.g088800.t1.1										27.4	RNA.RNA binding	PF00076	PTHR10432				AT3G04500.1		RNA recognition motif (RRM)-containing protein
>111796/1	single	single	Au9.Cre02.g089550.t1	single	Cre02.g089550.t1.1
>111796/2	single	single	Au9.Cre02.g089550.t1	single	Cre02.g089550.t1.1
>111796/3	single	single	Au9.Cre02.g089550.t1	single	Cre02.g089550.t1.1
>111806/1	single	none		none
>111806/2	single	none		none
>111806/3	single	none		none
>111844/1	single	single	Au9.Cre02.g083750.t1	single	Cre02.g083750.t1.1										27.3.20|27.3	RNA.regulation of transcription.G2-like transcription factor family, GARP|RNA.regulation of transcription	PF00249					AT3G46640.1	PCL1	PCL1 (PHYTOCLOCK 1); DNA binding / transcription factor
>111844/2	single	single	Au9.Cre02.g083750.t1	single	Cre02.g083750.t1.1										27.3.20|27.3	RNA.regulation of transcription.G2-like transcription factor family, GARP|RNA.regulation of transcription	PF00249					AT3G46640.1	PCL1	PCL1 (PHYTOCLOCK 1); DNA binding / transcription factor
>111844/3	single	single	Au9.Cre02.g083750.t1	single	Cre02.g083750.t1.1										27.3.20|27.3	RNA.regulation of transcription.G2-like transcription factor family, GARP|RNA.regulation of transcription	PF00249					AT3G46640.1	PCL1	PCL1 (PHYTOCLOCK 1); DNA binding / transcription factor
>111890/1	single	single	Au9.Cre02.g080350.t1	single	Cre02.g080350.t1.1	3.1.2.15	ubiquitin-C-terminal-thioester hydrolase	Hydrolases; Acting on ester bonds; Thioester hydrolases	GO:0004197|GO:0004221	cysteine-type endopeptidase activity|ubiquitin thiolesterase activity					29.5.11.05	protein.degradation.ubiquitin.ubiquitin protease	PF02148,PF00443,PF00627	PTHR10420	KOG0944	3.1.2.15	K01072	AT3G20630.1	UBP14	UBP14 (UBIQUITIN-SPECIFIC PROTEASE 14); ubiquitin-specific protease	111890	e_gwW.7.40.1
>111890/2	single	single	Au9.Cre02.g080350.t1	single	Cre02.g080350.t1.1	3.1.2.15	ubiquitin-C-terminal-thioester hydrolase	Hydrolases; Acting on ester bonds; Thioester hydrolases	GO:0004197|GO:0004221	cysteine-type endopeptidase activity|ubiquitin thiolesterase activity					29.5.11.05	protein.degradation.ubiquitin.ubiquitin protease	PF02148,PF00443,PF00627	PTHR10420	KOG0944	3.1.2.15	K01072	AT3G20630.1	UBP14	UBP14 (UBIQUITIN-SPECIFIC PROTEASE 14); ubiquitin-specific protease	111890	e_gwW.7.40.1
>111890/3	single	single	Au9.Cre02.g080350.t1	single	Cre02.g080350.t1.1	3.1.2.15	ubiquitin-C-terminal-thioester hydrolase	Hydrolases; Acting on ester bonds; Thioester hydrolases	GO:0004197|GO:0004221	cysteine-type endopeptidase activity|ubiquitin thiolesterase activity					29.5.11.05	protein.degradation.ubiquitin.ubiquitin protease	PF02148,PF00443,PF00627	PTHR10420	KOG0944	3.1.2.15	K01072	AT3G20630.1	UBP14	UBP14 (UBIQUITIN-SPECIFIC PROTEASE 14); ubiquitin-specific protease	111890	e_gwW.7.40.1
>111898/1	single	single	Au9.Cre02.g079850.t1	single	Cre02.g079850.t1.1	2.7.7.7	deoxynucleoside-triphosphate:DNA deoxynucleotidyltransferase (DNA-directed)	Transferases; Transferring phosphorus-containing groups; Nucleotidyltransferases									PF00817,PF11798,PF11799	PTHR11076	KOG2094	2.7.7.7	K03511	AT1G49980.1		DNA-directed DNA polymerase/ damaged DNA binding
>111898/2	single	single	Au9.Cre02.g079850.t1	single	Cre02.g079850.t1.1	2.7.7.7	deoxynucleoside-triphosphate:DNA deoxynucleotidyltransferase (DNA-directed)	Transferases; Transferring phosphorus-containing groups; Nucleotidyltransferases									PF00817,PF11798,PF11799	PTHR11076	KOG2094	2.7.7.7	K03511	AT1G49980.1		DNA-directed DNA polymerase/ damaged DNA binding
>111898/3	single	single	Au9.Cre02.g079850.t1	single	Cre02.g079850.t1.1	2.7.7.7	deoxynucleoside-triphosphate:DNA deoxynucleotidyltransferase (DNA-directed)	Transferases; Transferring phosphorus-containing groups; Nucleotidyltransferases									PF00817,PF11798,PF11799	PTHR11076	KOG2094	2.7.7.7	K03511	AT1G49980.1		DNA-directed DNA polymerase/ damaged DNA binding
>111920/1	single	none		none
>111920/2	single	none		none
>111920/3	single	single	Au9.Cre02.g110950.t1	single	Cre02.g110950.t1.1												PF00400	PTHR12442	KOG1587			AT2G19520.1	FVE	FVE; metal ion binding	111920	e_gwW.5.131.1 {FAP133} Flagellar Associated Protein
>111927/1	single	single	Au9.Cre02.g105900.t1	single	Cre02.g105900.t1.1	3.1.1.7	acetylcholine acetylhydrolase	Hydrolases; Acting on ester bonds; Carboxylic-ester hydrolases									PF00135	PTHR11559	KOG4389	3.1.1.7	K01049
>111927/2	single	single	Au9.Cre02.g105900.t1	single	Cre02.g105900.t1.1	3.1.1.7	acetylcholine acetylhydrolase	Hydrolases; Acting on ester bonds; Carboxylic-ester hydrolases									PF00135	PTHR11559	KOG4389	3.1.1.7	K01049
>111927/3	single	none		none
>111935/1	single	single	Au9.Cre02.g096850.t1	single	Cre02.g096850.t1.1												PF05620	PTHR13505	KOG3269			AT2G23940.1		unknown protein	111935	e_gwW.5.351.1
>111935/2	single	single	Au9.Cre02.g096850.t1	single	Cre02.g096850.t1.1												PF05620	PTHR13505	KOG3269			AT2G23940.1		unknown protein	111935	e_gwW.5.351.1
>111935/3	single	single	Au9.Cre02.g096850.t1	single	Cre02.g096850.t1.1												PF05620	PTHR13505	KOG3269			AT2G23940.1		unknown protein	111935	e_gwW.5.351.1
>111940/1	single	single	Au9.Cre02.g114500.t1	single	Cre02.g114500.t1.1										26.13	misc.acid and other phosphatases	PF03105,PF00097,PF03031,PF06888	PTHR12210	KOG1605			AT3G55960.1		NLI interacting factor (NIF) family protein
>111940/2	single	single	Au9.Cre02.g114500.t1	single	Cre02.g114500.t1.1										26.13	misc.acid and other phosphatases	PF03105,PF00097,PF03031,PF06888	PTHR12210	KOG1605			AT3G55960.1		NLI interacting factor (NIF) family protein
>111940/3	single	single	Au9.Cre02.g114500.t1	single	Cre02.g114500.t1.1										26.13	misc.acid and other phosphatases	PF03105,PF00097,PF03031,PF06888	PTHR12210	KOG1605			AT3G55960.1		NLI interacting factor (NIF) family protein
>111943/1	single	single	Au9.Cre02.g108250.t1	single	Cre02.g108250.t1.1												PF02696		KOG2542			AT5G13030.1		unknown protein	111943	e_gwW.5.11.1
>111943/2	single	single	Au9.Cre02.g108250.t1	single	Cre02.g108250.t1.1												PF02696		KOG2542			AT5G13030.1		unknown protein	111943	e_gwW.5.11.1
>111943/3	single	single	Au9.Cre02.g108250.t1	single	Cre02.g108250.t1.1												PF02696		KOG2542			AT5G13030.1		unknown protein	111943	e_gwW.5.11.1
>111945/1	single	none		none
>111945/2	single	single	Au9.Cre02.g110100.t1	single	Cre02.g110100.t1.1												PF00036	PTHR10891	KOG0027			AT2G17430.1	MLO7	MLO7 (MILDEW RESISTANCE LOCUS O 7); calmodulin binding
>111945/3	single	none		none
>111968/1	single	single	Au9.Cre02.g100300.t1	single	Cre02.g100300.t1.1										29.5.11|30.4	protein.degradation.ubiquitin|signalling.phosphinositides	PF00454		KOG2381			AT1G13640.1		phosphatidylinositol 3- and 4-kinase family protein
>111968/2	single	single	Au9.Cre02.g100300.t1	single	Cre02.g100300.t1.1										29.5.11|30.4	protein.degradation.ubiquitin|signalling.phosphinositides	PF00454		KOG2381			AT1G13640.1		phosphatidylinositol 3- and 4-kinase family protein
>111968/3	single	single	Au9.Cre02.g100300.t1	single	Cre02.g100300.t1.1										29.5.11|30.4	protein.degradation.ubiquitin|signalling.phosphinositides	PF00454		KOG2381			AT1G13640.1		phosphatidylinositol 3- and 4-kinase family protein
>111970/1	single	single	Au9.Cre02.g104100.t1	single	Cre02.g104100.t1.1																	AT4G13400.1		unknown protein	111970	e_gwW.5.276.1
>111970/2	single	single	Au9.Cre02.g104100.t1	single	Cre02.g104100.t1.1																	AT4G13400.1		unknown protein	111970	e_gwW.5.276.1
>111970/3	single	none		none
>111971/1	single	single	Au9.Cre02.g116000.t1	single	Cre02.g116000.t1.1														KOG4533			AT1G21370.1		unknown protein	111971	e_gwW.5.268.1
>111971/2	single	single	Au9.Cre02.g116000.t1	single	Cre02.g116000.t1.1														KOG4533			AT1G21370.1		unknown protein	111971	e_gwW.5.268.1
>111971/3	single	single	Au9.Cre02.g116000.t1	single	Cre02.g116000.t1.1														KOG4533			AT1G21370.1		unknown protein	111971	e_gwW.5.268.1
>111975/1	single	single	Au9.Cre02.g102450.t1	single	Cre02.g102450.t1.1										33.99	development.unspecified	PF00400	PTHR22841	KOG2096			AT4G00090.1		transducin family protein / WD-40 repeat family protein
>111975/2	single	single	Au9.Cre02.g102450.t1	single	Cre02.g102450.t1.1										33.99	development.unspecified	PF00400	PTHR22841	KOG2096			AT4G00090.1		transducin family protein / WD-40 repeat family protein
>111975/3	single	single	Au9.Cre02.g102450.t1	single	Cre02.g102450.t1.1										33.99	development.unspecified	PF00400	PTHR22841	KOG2096			AT4G00090.1		transducin family protein / WD-40 repeat family protein
>111979/1	single	single	Au9.Cre02.g101200.t1	single	Cre02.g101200.t1.1										34.99	transport.misc	PF03765,PF00650	PTHR23324				AT3G51670.1		SEC14 cytosolic factor family protein / phosphoglyceride transfer family protein
>111979/2	single	single	Au9.Cre02.g101200.t1	single	Cre02.g101200.t1.1										34.99	transport.misc	PF03765,PF00650	PTHR23324				AT3G51670.1		SEC14 cytosolic factor family protein / phosphoglyceride transfer family protein
>111979/3	single	single	Au9.Cre02.g101200.t1	single	Cre02.g101200.t1.1										34.99	transport.misc	PF03765,PF00650	PTHR23324				AT3G51670.1		SEC14 cytosolic factor family protein / phosphoglyceride transfer family protein
>111992/1	multiple	none		none
>111992/2	multiple	multiple		multiple
>111992/3	multiple	none		none
>111999/1	single	single	Au9.Cre02.g117150.t1	single	Cre02.g117150.t1.1				GO:0005524|GO:0000166|GO:0017111|GO:0004003|GO:0004004|GO:0008026|GO:0008094|GO:0008186|GO:0015462|GO:0015616|GO:0016887|GO:0017116|GO:0042623|GO:0042624|GO:0042625	ATP binding|nucleotide binding|nucleoside-triphosphatase activity|ATP-dependent DNA helicase activity|ATP-dependent RNA helicase activity|ATP-dependent helicase activity|DNA-dependent ATPase activity|RNA-dependent ATPase activity|protein-transporting ATPase activity|DNA translocase activity|ATPase activity|single-stranded DNA-dependent ATP-dependent DNA helicase activity|ATPase activity, coupled|…					29.5.9	protein.degradation.AAA type	PF00004	PTHR23077	KOG0744			AT4G24710.1		ATP binding / ATPase/ nucleoside-triphosphatase/ nucleotide binding	111999	e_gwW.5.250.1
>111999/2	single	single	Au9.Cre02.g117150.t1	single	Cre02.g117150.t1.1				GO:0005524|GO:0000166|GO:0017111|GO:0004003|GO:0004004|GO:0008026|GO:0008094|GO:0008186|GO:0015462|GO:0015616|GO:0016887|GO:0017116|GO:0042623|GO:0042624|GO:0042625	ATP binding|nucleotide binding|nucleoside-triphosphatase activity|ATP-dependent DNA helicase activity|ATP-dependent RNA helicase activity|ATP-dependent helicase activity|DNA-dependent ATPase activity|RNA-dependent ATPase activity|protein-transporting ATPase activity|DNA translocase activity|ATPase activity|single-stranded DNA-dependent ATP-dependent DNA helicase activity|ATPase activity, coupled|…					29.5.9	protein.degradation.AAA type	PF00004	PTHR23077	KOG0744			AT4G24710.1		ATP binding / ATPase/ nucleoside-triphosphatase/ nucleotide binding	111999	e_gwW.5.250.1
>111999/3	single	single	Au9.Cre02.g117150.t1	single	Cre02.g117150.t1.1				GO:0005524|GO:0000166|GO:0017111|GO:0004003|GO:0004004|GO:0008026|GO:0008094|GO:0008186|GO:0015462|GO:0015616|GO:0016887|GO:0017116|GO:0042623|GO:0042624|GO:0042625	ATP binding|nucleotide binding|nucleoside-triphosphatase activity|ATP-dependent DNA helicase activity|ATP-dependent RNA helicase activity|ATP-dependent helicase activity|DNA-dependent ATPase activity|RNA-dependent ATPase activity|protein-transporting ATPase activity|DNA translocase activity|ATPase activity|single-stranded DNA-dependent ATP-dependent DNA helicase activity|ATPase activity, coupled|…					29.5.9	protein.degradation.AAA type	PF00004	PTHR23077	KOG0744			AT4G24710.1		ATP binding / ATPase/ nucleoside-triphosphatase/ nucleotide binding	111999	e_gwW.5.250.1
>112011/1	single	single	Au9.Cre02.g111500.t1	single	Cre02.g111500.t1.1										29.4|30.6	protein.postranslational modification|signalling.MAP kinases	PF00069,PF07714	PTHR11295	KOG0593			AT3G01085.1		protein kinase family protein
>112011/2	single	single	Au9.Cre02.g111500.t1	single	Cre02.g111500.t1.1										29.4|30.6	protein.postranslational modification|signalling.MAP kinases	PF00069,PF07714	PTHR11295	KOG0593			AT3G01085.1		protein kinase family protein
>112011/3	single	none		none
>112030/1	single	single	Au9.Cre02.g099500.t1	single	Cre02.g099500.t1.1										33.99	development.unspecified	PF01988		KOG4473			AT3G25190.1		nodulin, putative	112030	e_gwW.5.310.1
>112030/2	single	single	Au9.Cre02.g099500.t1	single	Cre02.g099500.t1.1										33.99	development.unspecified	PF01988		KOG4473			AT3G25190.1		nodulin, putative	112030	e_gwW.5.310.1
>112030/3	single	single	Au9.Cre02.g099500.t1	single	Cre02.g099500.t1.1										33.99	development.unspecified	PF01988		KOG4473			AT3G25190.1		nodulin, putative	112030	e_gwW.5.310.1
>112040/1	single	single	Au9.Cre02.g114250.t1	single	Cre02.g114250.t1.1	4.1.3.36	o-succinylbenzoyl-CoA dehydratase (cyclizing)	Lyases; Carbon-carbon lyases; Oxo-acid-lyases	GO:0003824|GO:0008935	catalytic activity|naphthoate synthase activity	GO:0008152	metabolism			18.5.2.05	Co-factor and vitamine metabolism.vitamine K.naphthoate synthase	PF00378	PTHR11941	KOG1680	4.1.3.36	K01661	AT1G60550.1	ECHID	ECHID (ENOYL-COA HYDRATASE/ISOMERASE D); catalytic/ naphthoate synthase	112040	e_gwW.5.269.1 {MEN2} Putative naphthoate synthase.
>112040/2	single	single	Au9.Cre02.g114250.t1	single	Cre02.g114250.t1.1	4.1.3.36	o-succinylbenzoyl-CoA dehydratase (cyclizing)	Lyases; Carbon-carbon lyases; Oxo-acid-lyases	GO:0003824|GO:0008935	catalytic activity|naphthoate synthase activity	GO:0008152	metabolism			18.5.2.05	Co-factor and vitamine metabolism.vitamine K.naphthoate synthase	PF00378	PTHR11941	KOG1680	4.1.3.36	K01661	AT1G60550.1	ECHID	ECHID (ENOYL-COA HYDRATASE/ISOMERASE D); catalytic/ naphthoate synthase	112040	e_gwW.5.269.1 {MEN2} Putative naphthoate synthase.
>112040/3	single	single	Au9.Cre02.g114250.t1	single	Cre02.g114250.t1.1	4.1.3.36	o-succinylbenzoyl-CoA dehydratase (cyclizing)	Lyases; Carbon-carbon lyases; Oxo-acid-lyases	GO:0003824|GO:0008935	catalytic activity|naphthoate synthase activity	GO:0008152	metabolism			18.5.2.05	Co-factor and vitamine metabolism.vitamine K.naphthoate synthase	PF00378	PTHR11941	KOG1680	4.1.3.36	K01661	AT1G60550.1	ECHID	ECHID (ENOYL-COA HYDRATASE/ISOMERASE D); catalytic/ naphthoate synthase	112040	e_gwW.5.269.1 {MEN2} Putative naphthoate synthase.
>112056/1	multiple	none		none
>112056/2	single	single	Au9.Cre02.g100500.t1	single	Cre02.g100500.t1.1												PF00211	PTHR11920
>112056/3	multiple	multiple		multiple
>112095/1	single	none		none
>112095/2	single	single	Au9.Cre02.g113600.t1	single	Cre02.g113600.t1.1										29.4	protein.postranslational modification	PF00069,PF07714	PTHR22985	KOG0580			AT2G45490.1	AtAUR3	AtAUR3 (ATAURORA3); ATP binding / histone kinase(H3-S10 specific) / protein kinase
>112095/3	single	single	Au9.Cre02.g113600.t1	single	Cre02.g113600.t1.1										29.4	protein.postranslational modification	PF00069,PF07714	PTHR22985	KOG0580			AT2G45490.1	AtAUR3	AtAUR3 (ATAURORA3); ATP binding / histone kinase(H3-S10 specific) / protein kinase
>112108/1	single	single	Au9.Cre02.g109100.t1	single	Cre02.g109100.t1.1												PF00233	PTHR11347
>112108/2	single	single	Au9.Cre02.g109100.t1	single	Cre02.g109100.t1.1												PF00233	PTHR11347
>112108/3	single	none		none
>112116/1	single	none		none
>112116/2	single	single	Au9.Cre02.g112200.t1	single	Cre02.g112200.t1.1										33.99	development.unspecified	PF00400,PF00520	PTHR22847	KOG0319			AT5G16750.1	TOZ	TOZ (TORMOZEMBRYO DEFECTIVE); nucleotide binding
>112116/3	single	single	Au9.Cre02.g112200.t1	single	Cre02.g112200.t1.1										33.99	development.unspecified	PF00400,PF00520	PTHR22847	KOG0319			AT5G16750.1	TOZ	TOZ (TORMOZEMBRYO DEFECTIVE); nucleotide binding
>112129/1	single	none		none
>112129/2	single	none		none
>112129/3	single	none		none
>112157/1	single	single	Au9.Cre02.g107750.t1	single	Cre02.g107750.t1.1												PF03364					AT5G08720.1		unknown protein	112157	e_gwW.5.317.1
>112157/2	single	single	Au9.Cre02.g107750.t1	single	Cre02.g107750.t1.1												PF03364					AT5G08720.1		unknown protein	112157	e_gwW.5.317.1
>112157/3	single	single	Au9.Cre02.g107750.t1	single	Cre02.g107750.t1.1												PF03364					AT5G08720.1		unknown protein	112157	e_gwW.5.317.1
>112177/1	single	single	Au9.Cre02.g114100.t1	single	Cre02.g114100.t1.1												PF00233	PTHR11347
>112177/2	single	none		none
>112177/3	single	single	Au9.Cre02.g114100.t1	single	Cre02.g114100.t1.1												PF00233	PTHR11347
>112184/1	single	single	Au9.Cre02.g105400.t1	single	Cre02.g105400.t1.1	3.1.3.48	protein-tyrosine-phosphate phosphohydrolase	Hydrolases; Acting on ester bonds; Phosphoric-monoester hydrolases										PTHR23339	KOG1720	3.1.3.48	K06639	AT3G50110.1	ATPEN3	ATPEN3 (ARABIDOPSIS THALIANA PTEN 3); phosphatase/ protein tyrosine phosphatase/ protein tyrosine/serine/threonine phosphatase
>112184/2	single	single	Au9.Cre02.g105400.t1	single	Cre02.g105400.t1.1	3.1.3.48	protein-tyrosine-phosphate phosphohydrolase	Hydrolases; Acting on ester bonds; Phosphoric-monoester hydrolases										PTHR23339	KOG1720	3.1.3.48	K06639	AT3G50110.1	ATPEN3	ATPEN3 (ARABIDOPSIS THALIANA PTEN 3); phosphatase/ protein tyrosine phosphatase/ protein tyrosine/serine/threonine phosphatase
>112184/3	single	single	Au9.Cre02.g105400.t1	single	Cre02.g105400.t1.1	3.1.3.48	protein-tyrosine-phosphate phosphohydrolase	Hydrolases; Acting on ester bonds; Phosphoric-monoester hydrolases										PTHR23339	KOG1720	3.1.3.48	K06639	AT3G50110.1	ATPEN3	ATPEN3 (ARABIDOPSIS THALIANA PTEN 3); phosphatase/ protein tyrosine phosphatase/ protein tyrosine/serine/threonine phosphatase
>112201/1	single	single	Au9.Cre02.g110800.t1	single	Cre02.g110800.t1.1										34.4	transport.nitrate	PF07690	PTHR10074				AT5G60770.1	NRT2.4	ATNRT2.4; nitrate transmembrane transporter
>112201/2	single	single	Au9.Cre02.g110800.t1	single	Cre02.g110800.t1.1										34.4	transport.nitrate	PF07690	PTHR10074				AT5G60770.1	NRT2.4	ATNRT2.4; nitrate transmembrane transporter
>112201/3	single	single	Au9.Cre02.g110800.t1	single	Cre02.g110800.t1.1										34.4	transport.nitrate	PF07690	PTHR10074				AT5G60770.1	NRT2.4	ATNRT2.4; nitrate transmembrane transporter
>112209/1	single	single	Au9.Cre02.g106150.t1	single	Cre02.g106150.t1.1	5.2.1.8	peptidylproline cis-trans-isomerase	Isomerases; cis-trans-Isomerases; cis-trans Isomerases (only sub-subclass identified to date)	GO:0003755|GO:0004600|GO:0030051	peptidyl-prolyl cis-trans isomerase activity|cyclophilin|FK506-sensitive peptidyl-prolyl cis-trans isomerase	GO:0006457	protein folding			31.3.1	cell.cycle.peptidylprolyl isomerase	PF00160	PTHR11071	KOG0884	5.2.1.8	K01802	AT1G01940.1		peptidyl-prolyl cis-trans isomerase cyclophilin-type family protein	112209	e_gwW.5.339.1 {CYN18-1} Peptidyl-prolyl cis-trans isomerase, cyclophilin-type
>112209/2	single	single	Au9.Cre02.g106150.t1	single	Cre02.g106150.t1.1	5.2.1.8	peptidylproline cis-trans-isomerase	Isomerases; cis-trans-Isomerases; cis-trans Isomerases (only sub-subclass identified to date)	GO:0003755|GO:0004600|GO:0030051	peptidyl-prolyl cis-trans isomerase activity|cyclophilin|FK506-sensitive peptidyl-prolyl cis-trans isomerase	GO:0006457	protein folding			31.3.1	cell.cycle.peptidylprolyl isomerase	PF00160	PTHR11071	KOG0884	5.2.1.8	K01802	AT1G01940.1		peptidyl-prolyl cis-trans isomerase cyclophilin-type family protein	112209	e_gwW.5.339.1 {CYN18-1} Peptidyl-prolyl cis-trans isomerase, cyclophilin-type
>112209/3	single	single	Au9.Cre02.g106150.t1	single	Cre02.g106150.t1.1	5.2.1.8	peptidylproline cis-trans-isomerase	Isomerases; cis-trans-Isomerases; cis-trans Isomerases (only sub-subclass identified to date)	GO:0003755|GO:0004600|GO:0030051	peptidyl-prolyl cis-trans isomerase activity|cyclophilin|FK506-sensitive peptidyl-prolyl cis-trans isomerase	GO:0006457	protein folding			31.3.1	cell.cycle.peptidylprolyl isomerase	PF00160	PTHR11071	KOG0884	5.2.1.8	K01802	AT1G01940.1		peptidyl-prolyl cis-trans isomerase cyclophilin-type family protein	112209	e_gwW.5.339.1 {CYN18-1} Peptidyl-prolyl cis-trans isomerase, cyclophilin-type
>112211/1	single	none		none
>112211/2	single	none		none
>112211/3	single	none		none
>112222/1	single	single	Au9.Cre02.g101950.t1	single	Cre02.g101950.t1.1										27.3.99	RNA.regulation of transcription.unclassified		PTHR11061				AT2G28450.1		zinc finger (CCCH-type) family protein
>112222/2	single	single	Au9.Cre02.g101950.t1	single	Cre02.g101950.t1.1										27.3.99	RNA.regulation of transcription.unclassified		PTHR11061				AT2G28450.1		zinc finger (CCCH-type) family protein
>112222/3	single	single	Au9.Cre02.g101950.t1	single	Cre02.g101950.t1.1										27.3.99	RNA.regulation of transcription.unclassified		PTHR11061				AT2G28450.1		zinc finger (CCCH-type) family protein
>112232/1	single	single	Au9.Cre02.g095300.t1	single	Cre02.g095300.t1.1										30.6|29.4.1	signalling.MAP kinases|protein.postranslational modification.kinase	PF00069,PF07714	PTHR11295	KOG0593			AT4G19110.1		protein kinase, putative
>112232/2	single	single	Au9.Cre02.g095300.t1	single	Cre02.g095300.t1.1										30.6|29.4.1	signalling.MAP kinases|protein.postranslational modification.kinase	PF00069,PF07714	PTHR11295	KOG0593			AT4G19110.1		protein kinase, putative
>112232/3	single	single	Au9.Cre02.g095300.t1	single	Cre02.g095300.t1.1										30.6|29.4.1	signalling.MAP kinases|protein.postranslational modification.kinase	PF00069,PF07714	PTHR11295	KOG0593			AT4G19110.1		protein kinase, putative
>112237/1	single	single	Au9.Cre02.g108350.t1	single	Cre02.g108350.t1.1										27.3.25	RNA.regulation of transcription.MYB domain transcription factor family	PF00249	PTHR10641				AT3G09230.1	AtMYB1	AtMYB1 (myb domain protein 1); DNA binding / transcription factor
>112237/2	single	single	Au9.Cre02.g108350.t1	single	Cre02.g108350.t1.1										27.3.25	RNA.regulation of transcription.MYB domain transcription factor family	PF00249	PTHR10641				AT3G09230.1	AtMYB1	AtMYB1 (myb domain protein 1); DNA binding / transcription factor
>112237/3	single	single	Au9.Cre02.g108350.t1	single	Cre02.g108350.t1.1										27.3.25	RNA.regulation of transcription.MYB domain transcription factor family	PF00249	PTHR10641				AT3G09230.1	AtMYB1	AtMYB1 (myb domain protein 1); DNA binding / transcription factor
>112246/1	multiple	none		none
>112246/2	multiple	none		none
>112246/3	multiple	none		none
>112249/1	single	single	Au9.Cre02.g115250.t1	single	Cre02.g115250.t1.1										30.5	signalling.G-proteins	PF00400	PTHR22847	KOG0265			AT3G49660.1		transducin family protein / WD-40 repeat family protein	112249	e_gwW.5.58.1 {POC1} centriole proteome protein
>112249/2	single	single	Au9.Cre02.g115250.t1	single	Cre02.g115250.t1.1										30.5	signalling.G-proteins	PF00400	PTHR22847	KOG0265			AT3G49660.1		transducin family protein / WD-40 repeat family protein	112249	e_gwW.5.58.1 {POC1} centriole proteome protein
>112249/3	single	single	Au9.Cre02.g115250.t1	single	Cre02.g115250.t1.1										30.5	signalling.G-proteins	PF00400	PTHR22847	KOG0265			AT3G49660.1		transducin family protein / WD-40 repeat family protein	112249	e_gwW.5.58.1 {POC1} centriole proteome protein
>112251/1	single	single	Au9.Cre02.g095400.t1	single	Cre02.g095400.t1.1										29.2.2.50	protein.synthesis.misc ribosomal protein.BRIX	PF04427	PTHR13634	KOG2971			AT3G15460.1		brix domain-containing protein	112251	e_gwW.5.267.1
>112251/2	single	single	Au9.Cre02.g095400.t1	single	Cre02.g095400.t1.1										29.2.2.50	protein.synthesis.misc ribosomal protein.BRIX	PF04427	PTHR13634	KOG2971			AT3G15460.1		brix domain-containing protein	112251	e_gwW.5.267.1
>112251/3	single	single	Au9.Cre02.g095400.t1	single	Cre02.g095400.t1.1										29.2.2.50	protein.synthesis.misc ribosomal protein.BRIX	PF04427	PTHR13634	KOG2971			AT3G15460.1		brix domain-containing protein	112251	e_gwW.5.267.1
>11226/1	single	single	Au9.Cre17.g699000.t1	single	Cre17.g699000.t1.1												PF07085,PF01515	PTHR23406							11226	fgenesh1_pg.C_scaffold_13000275 {PAT1} phosphate acetyltransferase
>11226/2	single	single	Au9.Cre17.g699000.t1	single	Cre17.g699000.t1.1												PF07085,PF01515	PTHR23406							11226	fgenesh1_pg.C_scaffold_13000275 {PAT1} phosphate acetyltransferase
>11226/3	single	single	Au9.Cre17.g699000.t1	single	Cre17.g699000.t1.1												PF07085,PF01515	PTHR23406							11226	fgenesh1_pg.C_scaffold_13000275 {PAT1} phosphate acetyltransferase
>112295/1	single	single	Au9.Cre06.g269550.t1	single	Cre06.g269550.t1.1												PF08511	PTHR21427				AT1G19140.1		unknown protein	112295	e_gwW.3.164.1
>112295/2	single	single	Au9.Cre06.g269550.t1	single	Cre06.g269550.t1.1												PF08511	PTHR21427				AT1G19140.1		unknown protein	112295	e_gwW.3.164.1
>112295/3	single	single	Au9.Cre06.g269550.t1	single	Cre06.g269550.t1.1												PF08511	PTHR21427				AT1G19140.1		unknown protein	112295	e_gwW.3.164.1
>11230/1	single	multiple		multiple
>11230/2	single	none		none
>11230/3	single	single	Au9.Cre17.g698850.t1	single	Cre17.g698850.t1.1										2.1.2.04	major CHO metabolism.synthesis.starch.debranching		PTHR10357:SF24	KOG0470			AT1G03310.1	DBE1	isoamylase, putative / starch debranching enzyme, putative	11230
>112300/1	multiple	multiple		multiple
>112300/2	multiple	multiple		multiple
>112300/3	multiple	multiple		multiple
>112308/1	single	single	Au9.Cre06.g249500.t1	single	Cre06.g249500.t1.1				GO:0003677	DNA binding	GO:0006306	DNA methylation			27.3.46	RNA.regulation of transcription.DNA methyltransferases		PTHR10629				AT4G14140.1	DMT2	DMT2 (DNA METHYLTRANSFERASE 2); DNA (cytosine-5-)-methyltransferase/ DNA binding / protein binding	112308	e_gwW.3.24.1 {DMT3403} Dnmt1 class (cytosine-5-)DNA methyltransferase
>112308/2	single	none		none
>112308/3	single	multiple		multiple
>112313/1	multiple	multiple		multiple
>112313/2	multiple	multiple		multiple
>112313/3	single	single	Au9.Cre06.g260750.t1	single	Cre06.g260750.t1.1												PF00211	PTHR11920
>112316/1	single	single	Au9.Cre06.g264500.t1	single	Cre06.g264500.t1.1										27.3.51	RNA.regulation of transcription.General Transcription, TBP-binding protein	PF00076	PTHR12311	KOG3152			AT3G56510.1		TBP-binding protein, putative
>112316/2	single	single	Au9.Cre06.g264500.t1	single	Cre06.g264500.t1.1										27.3.51	RNA.regulation of transcription.General Transcription, TBP-binding protein	PF00076	PTHR12311	KOG3152			AT3G56510.1		TBP-binding protein, putative
>112316/3	single	single	Au9.Cre06.g264500.t1	single	Cre06.g264500.t1.1										27.3.51	RNA.regulation of transcription.General Transcription, TBP-binding protein	PF00076	PTHR12311	KOG3152			AT3G56510.1		TBP-binding protein, putative
>112343/1	single	single	Au9.Cre06.g260600.t1	single	Cre06.g260600.t1.1										29.4	protein.postranslational modification		PTHR14095	KOG2562			AT5G44090.1		calcium-binding EF hand family protein, putative / protein phosphatase 2A 62 kDa B'' regulatory subunit, putative	112343	e_gwW.3.75.1 {PP2A-1r} Protein Phosphatase 2A Regulatory Subunit
>112343/2	single	single	Au9.Cre06.g260600.t1	single	Cre06.g260600.t1.1										29.4	protein.postranslational modification		PTHR14095	KOG2562			AT5G44090.1		calcium-binding EF hand family protein, putative / protein phosphatase 2A 62 kDa B'' regulatory subunit, putative	112343	e_gwW.3.75.1 {PP2A-1r} Protein Phosphatase 2A Regulatory Subunit
>112343/3	single	single	Au9.Cre06.g260600.t1	single	Cre06.g260600.t1.1										29.4	protein.postranslational modification		PTHR14095	KOG2562			AT5G44090.1		calcium-binding EF hand family protein, putative / protein phosphatase 2A 62 kDa B'' regulatory subunit, putative	112343	e_gwW.3.75.1 {PP2A-1r} Protein Phosphatase 2A Regulatory Subunit
>112349/1	single	none		none
>112349/2	single	none		none
>112349/3	single	single	Au9.Cre06.g261500.t1	single	Cre06.g261500.t1.1				GO:0005489	electron transporter activity	GO:0006118	electron transport					PF02798,PF00462	PTHR11260				AT5G03880.1		electron carrier	112349	e_gwW.3.538.1
>112370/1	single	single	Au9.Cre06.g269000.t1	single	Cre06.g269000.t1.1												PF09493
>112370/2	single	single	Au9.Cre06.g269000.t1	single	Cre06.g269000.t1.1												PF09493
>112370/3	single	single	Au9.Cre06.g269000.t1	single	Cre06.g269000.t1.1												PF09493
>112377/1	single	single	Au9.Cre06.g250450.t1	single	Cre06.g250450.t1.1													PTHR18640				AT3G56160.1		bile acid:sodium symporter	112377	e_gwW.3.17.1
>112377/2	single	single	Au9.Cre06.g250450.t1	single	Cre06.g250450.t1.1													PTHR18640				AT3G56160.1		bile acid:sodium symporter	112377	e_gwW.3.17.1
>112377/3	single	single	Au9.Cre06.g250450.t1	single	Cre06.g250450.t1.1													PTHR18640				AT3G56160.1		bile acid:sodium symporter	112377	e_gwW.3.17.1
>112378/1	single	single	Au9.Cre06.g249300.t1	single	Cre06.g249300.t1.1										31.1	cell.organisation	PF00022	PTHR11937				AT1G18450.1	ATARP4	ATARP4; structural constituent of cytoskeleton	112378	e_gwW.3.504.1 {ARP3401} Actin related protein
>112378/2	single	single	Au9.Cre06.g249300.t1	single	Cre06.g249300.t1.1										31.1	cell.organisation	PF00022	PTHR11937				AT1G18450.1	ATARP4	ATARP4; structural constituent of cytoskeleton	112378	e_gwW.3.504.1 {ARP3401} Actin related protein
>112378/3	single	none		none
>112385/1	single	single	Au9.Cre06.g263250.t1	single	Cre06.g263250.t1.1												PF01255	PTHR10291	KOG1602		K00810	AT2G17570.1		undecaprenyl pyrophosphate synthetase family protein / UPP synthetase family protein
>112385/2	single	single	Au9.Cre06.g263250.t1	single	Cre06.g263250.t1.1												PF01255	PTHR10291	KOG1602		K00810	AT2G17570.1		undecaprenyl pyrophosphate synthetase family protein / UPP synthetase family protein
>112385/3	single	single	Au9.Cre06.g263250.t1	single	Cre06.g263250.t1.1												PF01255	PTHR10291	KOG1602		K00810	AT2G17570.1		undecaprenyl pyrophosphate synthetase family protein / UPP synthetase family protein
>112398/1	multiple	multiple		multiple
>112398/2	multiple	multiple		multiple
>112398/3	multiple	multiple		multiple
>112470/1	multiple	multiple		multiple
>112470/2	multiple	multiple		multiple
>112470/3	multiple	multiple		multiple
>112511/1	single	single	Au9.Cre06.g270350.t1	single	Cre06.g270350.t1.1						GO:0000272	polysaccharide catabolism			2.2.2.1	major CHO metabolism.degradation.starch.starch cleavage	PF01373					AT5G55700.1	BAM4	BAM4 (BETA-AMYLASE 4); beta-amylase/ catalytic/ cation binding	112511	e_gwW.3.506.1 {beta-amylase} beta-amylase
>112511/2	single	none		none
>112511/3	single	single	Au9.Cre06.g270350.t1	single	Cre06.g270350.t1.1						GO:0000272	polysaccharide catabolism			2.2.2.1	major CHO metabolism.degradation.starch.starch cleavage	PF01373					AT5G55700.1	BAM4	BAM4 (BETA-AMYLASE 4); beta-amylase/ catalytic/ cation binding	112511	e_gwW.3.506.1 {beta-amylase} beta-amylase
>112529/1	multiple	multiple		multiple
>112529/2	multiple	multiple		multiple
>112529/3	multiple	multiple		multiple
>112559/1	multiple	multiple		multiple
>112559/2	multiple	multiple		multiple
>112559/3	multiple	multiple		multiple
>112569/1	single	single	Au9.Cre06.g255400.t1	single	Cre06.g255400.t1.1										33.99|27.1.1	development.unspecified|RNA.processing.splicing	PF00400	PTHR22847	KOG0265			AT2G43770.1		transducin family protein / WD-40 repeat family protein	112569	e_gwW.3.531.1
>112569/2	single	single	Au9.Cre06.g255400.t1	single	Cre06.g255400.t1.1										33.99|27.1.1	development.unspecified|RNA.processing.splicing	PF00400	PTHR22847	KOG0265			AT2G43770.1		transducin family protein / WD-40 repeat family protein	112569	e_gwW.3.531.1
>112569/3	single	single	Au9.Cre06.g255400.t1	single	Cre06.g255400.t1.1										33.99|27.1.1	development.unspecified|RNA.processing.splicing	PF00400	PTHR22847	KOG0265			AT2G43770.1		transducin family protein / WD-40 repeat family protein	112569	e_gwW.3.531.1
>112576/1	multiple	multiple		multiple
>112576/2	multiple	multiple		multiple
>112576/3	multiple	multiple		multiple
>112590/1	single	single	Au9.Cre06.g274500.t1	single	Cre06.g274500.t1.1										27.1	RNA.processing	PF00076	PTHR23365	KOG4209			AT5G51120.1	PABN1	PABN1 (POLYADENYLATE-BINDING PROTEIN 1); RNA binding / poly(A) binding / protein binding	112590	e_gwW.3.612.1 {PABPN1} putative PABPNI. poly(A) binding protein 2. similar to human accession NP_004634
>112590/2	single	none		none
>112590/3	single	single	Au9.Cre06.g274500.t1	single	Cre06.g274500.t1.1										27.1	RNA.processing	PF00076	PTHR23365	KOG4209			AT5G51120.1	PABN1	PABN1 (POLYADENYLATE-BINDING PROTEIN 1); RNA binding / poly(A) binding / protein binding	112590	e_gwW.3.612.1 {PABPN1} putative PABPNI. poly(A) binding protein 2. similar to human accession NP_004634
>112621/1	single	none		none
>112621/2	multiple	none		none
>112621/3	multiple	single	Au9.Cre06.g269450.t1	single	Cre06.g269450.t1.1										29.2.3	protein.synthesis.initiation	PF12353,PF00076	PTHR10352	KOG0122		K03248	AT3G11400.1	EIF3G1	eukaryotic translation initiation factor 3G / eIF3g	167137
>112628/1	single	single	Au9.Cre06.g275350.t1	single	Cre06.g275350.t1.1										27.3.26	RNA.regulation of transcription.MYB-related transcription factor family	PF00249	PTHR12802	KOG0048			AT2G46830.1	CCA1	CCA1 (CIRCADIAN CLOCK ASSOCIATED 1); DNA binding / transcription activator/ transcription factor/ transcription repressor
>112628/2	single	single	Au9.Cre06.g275350.t1	single	Cre06.g275350.t1.1										27.3.26	RNA.regulation of transcription.MYB-related transcription factor family	PF00249	PTHR12802	KOG0048			AT2G46830.1	CCA1	CCA1 (CIRCADIAN CLOCK ASSOCIATED 1); DNA binding / transcription activator/ transcription factor/ transcription repressor
>112628/3	single	none		none
>112673/1	single	single	Au9.Cre06.g251450.t1	single	Cre06.g251450.t1.1												PF02657				K03517	AT5G50210.1	QS	QS (QUINOLINATE SYNTHASE); 4 iron, 4 sulfur cluster binding / enzyme activator/ protein homodimerization/ quinolinate synthetase A
>112673/2	single	single	Au9.Cre06.g251450.t1	single	Cre06.g251450.t1.1												PF02657				K03517	AT5G50210.1	QS	QS (QUINOLINATE SYNTHASE); 4 iron, 4 sulfur cluster binding / enzyme activator/ protein homodimerization/ quinolinate synthetase A
>112673/3	single	none		none
>112697/1	single	single	Au9.Cre06.g265550.t1	single	Cre06.g265550.t1.1				GO:0004672|GO:0005524|GO:0004713|GO:0005509|GO:0004674|GO:0004675|GO:0004676|GO:0004677|GO:0004679|GO:0004680|GO:0004681|GO:0004683|GO:0004686|GO:0004688|GO:0004689|GO:0004690|GO:0004692|GO:0004693|GO:0004694|GO:0004695|GO:0004696|GO:0004697|GO:0004698|GO:0004700|GO:0004701|GO:0004702|GO:0004703|GO:0004704|GO:0004705|GO:0004706|GO:0004707|GO:0004708|GO:0004709|GO:0004710|GO:0004711|GO:0004712|GO:…	protein kinase activity|ATP binding|protein-tyrosine kinase activity|calcium ion binding|protein serine/threonine kinase activity|transmembrane receptor protein serine/threonine kinase activity|3-phosphoinositide-dependent protein kinase activity|DNA-dependent protein kinase activity|AMP-activated protein kinase activity|casein kinase activity|casein kinase I activity|calmodulin regulated protein…	GO:0006468	protein amino acid phosphorylation			29.4.1	protein.postranslational modification.kinase	PF00069,PF00036	PTHR22982	KOG0032			AT2G17890.1	CPK16	CPK16; ATP binding / calcium ion binding / calmodulin-dependent protein kinase/ protein kinase/ protein serine/threonine kinase	112697	e_gwW.3.62.1
>112697/2	single	single	Au9.Cre06.g265550.t1	single	Cre06.g265550.t1.1				GO:0004672|GO:0005524|GO:0004713|GO:0005509|GO:0004674|GO:0004675|GO:0004676|GO:0004677|GO:0004679|GO:0004680|GO:0004681|GO:0004683|GO:0004686|GO:0004688|GO:0004689|GO:0004690|GO:0004692|GO:0004693|GO:0004694|GO:0004695|GO:0004696|GO:0004697|GO:0004698|GO:0004700|GO:0004701|GO:0004702|GO:0004703|GO:0004704|GO:0004705|GO:0004706|GO:0004707|GO:0004708|GO:0004709|GO:0004710|GO:0004711|GO:0004712|GO:…	protein kinase activity|ATP binding|protein-tyrosine kinase activity|calcium ion binding|protein serine/threonine kinase activity|transmembrane receptor protein serine/threonine kinase activity|3-phosphoinositide-dependent protein kinase activity|DNA-dependent protein kinase activity|AMP-activated protein kinase activity|casein kinase activity|casein kinase I activity|calmodulin regulated protein…	GO:0006468	protein amino acid phosphorylation			29.4.1	protein.postranslational modification.kinase	PF00069,PF00036	PTHR22982	KOG0032			AT2G17890.1	CPK16	CPK16; ATP binding / calcium ion binding / calmodulin-dependent protein kinase/ protein kinase/ protein serine/threonine kinase	112697	e_gwW.3.62.1
>112697/3	single	none		none
>112705/1	multiple	multiple		multiple
>112705/2	multiple	multiple		multiple
>112705/3	multiple	multiple		multiple
>112723/1	single	single	Au9.Cre06.g265100.t1	single	Cre06.g265100.t1.1				GO:0005524|GO:0016887|GO:0000166	ATP binding|ATPase activity|nucleotide binding					34.16	transport.ABC transporters and multidrug resistance systems	PF00005	PTHR19211	KOG0927			AT5G64840.1	ATGCN5	ATGCN5 (A. THALIANA GENERAL CONTROL NON-REPRESSIBLE 5); transporter	112723	e_gwW.3.479.1
>112723/2	single	single	Au9.Cre06.g265100.t1	single	Cre06.g265100.t1.1				GO:0005524|GO:0016887|GO:0000166	ATP binding|ATPase activity|nucleotide binding					34.16	transport.ABC transporters and multidrug resistance systems	PF00005	PTHR19211	KOG0927			AT5G64840.1	ATGCN5	ATGCN5 (A. THALIANA GENERAL CONTROL NON-REPRESSIBLE 5); transporter	112723	e_gwW.3.479.1
>112723/3	single	single	Au9.Cre06.g265100.t1	single	Cre06.g265100.t1.1				GO:0005524|GO:0016887|GO:0000166	ATP binding|ATPase activity|nucleotide binding					34.16	transport.ABC transporters and multidrug resistance systems	PF00005	PTHR19211	KOG0927			AT5G64840.1	ATGCN5	ATGCN5 (A. THALIANA GENERAL CONTROL NON-REPRESSIBLE 5); transporter	112723	e_gwW.3.479.1
>112727/1	single	single	Au9.Cre06.g274700.t1	single	Cre06.g274700.t1.1				GO:0003676	nucleic acid binding			GO:0005634	nucleus	29.5.3	protein.degradation.cysteine protease	PF02338	PTHR13312				AT1G50670.1		OTU-like cysteine protease family protein	112727	e_gwW.3.606.1
>112727/2	single	single	Au9.Cre06.g274700.t1	single	Cre06.g274700.t1.1				GO:0003676	nucleic acid binding			GO:0005634	nucleus	29.5.3	protein.degradation.cysteine protease	PF02338	PTHR13312				AT1G50670.1		OTU-like cysteine protease family protein	112727	e_gwW.3.606.1
>112727/3	single	single	Au9.Cre06.g274700.t1	single	Cre06.g274700.t1.1				GO:0003676	nucleic acid binding			GO:0005634	nucleus	29.5.3	protein.degradation.cysteine protease	PF02338	PTHR13312				AT1G50670.1		OTU-like cysteine protease family protein	112727	e_gwW.3.606.1
>112730/1	single	single	Au9.Cre06.g258700.t1	single	Cre06.g258700.t1.1	6.4.1.1	pyruvate:carbon-dioxide ligase (ADP-forming)	Ligases; Forming carbon-carbon bonds; Ligases that form carbon-carbon bonds (only sub-subclass identified to date)							6|8	gluconeogenese/ glyoxylate cycle|TCA / org. transformation	PF00682,PF02436,PF00364	PTHR18866		6.4.1.1	K01960	AT1G03090.1	MCCA	MCCA; methylcrotonoyl-CoA carboxylase	112730	e_gwW.3.12.1 {PYC} pyruvate carboxylase
>112730/2	single	single	Au9.Cre06.g258700.t1	single	Cre06.g258700.t1.1	6.4.1.1	pyruvate:carbon-dioxide ligase (ADP-forming)	Ligases; Forming carbon-carbon bonds; Ligases that form carbon-carbon bonds (only sub-subclass identified to date)							6|8	gluconeogenese/ glyoxylate cycle|TCA / org. transformation	PF00682,PF02436,PF00364	PTHR18866		6.4.1.1	K01960	AT1G03090.1	MCCA	MCCA; methylcrotonoyl-CoA carboxylase	112730	e_gwW.3.12.1 {PYC} pyruvate carboxylase
>112730/3	single	none		none
>112753/1	multiple	multiple		multiple
>112753/2	multiple	multiple		multiple
>112753/3	multiple	multiple		multiple
>112765/1	single	single	Au9.Cre06.g251050.t1	single	Cre06.g251050.t1.1										29.4	protein.postranslational modification	PF08448,PF00069,PF07714	PTHR22971	KOG0583			AT3G29160.1	AKIN11	AKIN11 (Arabidopsis SNF1 kinase homolog 11); protein binding / protein kinase
>112765/2	single	single	Au9.Cre06.g251050.t1	single	Cre06.g251050.t1.1										29.4	protein.postranslational modification	PF08448,PF00069,PF07714	PTHR22971	KOG0583			AT3G29160.1	AKIN11	AKIN11 (Arabidopsis SNF1 kinase homolog 11); protein binding / protein kinase
>112765/3	single	single	Au9.Cre06.g251050.t1	single	Cre06.g251050.t1.1										29.4	protein.postranslational modification	PF08448,PF00069,PF07714	PTHR22971	KOG0583			AT3G29160.1	AKIN11	AKIN11 (Arabidopsis SNF1 kinase homolog 11); protein binding / protein kinase
>112775/1	multiple	multiple		multiple
>112775/2	multiple	multiple		multiple
>112775/3	multiple	multiple		multiple
>112803/1	single	single	Au9.Cre06.g256400.t1	single	Cre06.g256400.t1.1										27.2	RNA.transcription	PF00382,PF07741	PTHR11618	KOG1597			AT3G09360.1		RNA polymerase II transcription factor/ protein binding / transcription activator/ transcription regulator/ translation initiation factor/ zinc ion binding
>112803/2	single	single	Au9.Cre06.g256400.t1	single	Cre06.g256400.t1.1										27.2	RNA.transcription	PF00382,PF07741	PTHR11618	KOG1597			AT3G09360.1		RNA polymerase II transcription factor/ protein binding / transcription activator/ transcription regulator/ translation initiation factor/ zinc ion binding
>112803/3	single	single	Au9.Cre06.g256400.t1	single	Cre06.g256400.t1.1										27.2	RNA.transcription	PF00382,PF07741	PTHR11618	KOG1597			AT3G09360.1		RNA polymerase II transcription factor/ protein binding / transcription activator/ transcription regulator/ translation initiation factor/ zinc ion binding
>112806/1	single	single	Au9.Cre06.g273700.t1	single	Cre06.g273700.t1.1										29.8	protein.assembly and cofactor ligation	PF02012					AT5G23120.1	HCF136	HCF136; protein binding	112806	e_gwW.3.111.1 {HCF136}
>112806/2	single	single	Au9.Cre06.g273700.t1	single	Cre06.g273700.t1.1										29.8	protein.assembly and cofactor ligation	PF02012					AT5G23120.1	HCF136	HCF136; protein binding	112806	e_gwW.3.111.1 {HCF136}
>112806/3	single	single	Au9.Cre06.g273700.t1	single	Cre06.g273700.t1.1										29.8	protein.assembly and cofactor ligation	PF02012					AT5G23120.1	HCF136	HCF136; protein binding	112806	e_gwW.3.111.1 {HCF136}
>112822/1	multiple	multiple		multiple
>112822/2	multiple	multiple		multiple
>112822/3	multiple	multiple		multiple
>112829/1	single	single	Au9.Cre06.g259200.t1	single	Cre06.g259200.t1.1				GO:0005525|GO:0003924	GTP binding|GTPase activity	GO:0006412	protein biosynthesis			29.2.4	protein.synthesis.elongation	PF00009,PF01926,PF03144	PTHR23115	KOG0461			AT4G20360.1	ATRABE1B	ATRABE1B (ARABIDOPSIS RAB GTPASE HOMOLOG E1B); GTP binding / GTPase/ translation elongation factor	112829	e_gwW.3.56.1 {EF-Sec}
>112829/2	single	none		none
>112829/3	single	multiple		multiple
>112842/1	single	single	Au9.Cre06.g267000.t1	single	Cre06.g267000.t1.1												PF07837	PTHR12234				AT2G20830.1		folic acid binding / transferase
>112842/2	single	single	Au9.Cre06.g267000.t1	single	Cre06.g267000.t1.1												PF07837	PTHR12234				AT2G20830.1		folic acid binding / transferase
>112842/3	single	single	Au9.Cre06.g267000.t1	single	Cre06.g267000.t1.1												PF07837	PTHR12234				AT2G20830.1		folic acid binding / transferase
>112868/1	multiple	none		none
>112868/2	multiple	none		none
>112868/3	multiple	none		none
>112918/1	single	multiple		multiple
>112918/2	single	multiple		multiple
>112918/3	multiple	multiple		multiple
>112931/1	single	single	Au9.Cre06.g265900.t1	single	Cre06.g265900.t1.1												PF01966	PTHR11845	KOG3197		K07023	AT2G23820.2		metal-dependent phosphohydrolase HD domain-containing protein	112931	e_gwW.3.228.1
>112931/2	single	single	Au9.Cre06.g265900.t1	single	Cre06.g265900.t1.1												PF01966	PTHR11845	KOG3197		K07023	AT2G23820.2		metal-dependent phosphohydrolase HD domain-containing protein	112931	e_gwW.3.228.1
>112931/3	single	single	Au9.Cre06.g265900.t1	single	Cre06.g265900.t1.1												PF01966	PTHR11845	KOG3197		K07023	AT2G23820.2		metal-dependent phosphohydrolase HD domain-containing protein	112931	e_gwW.3.228.1
>112949/1	single	single	Au9.Cre05.g246650.t1	single	Cre05.g246650.t1.1																				112949	e_gwW.6.202.1
>112949/2	single	single	Au9.Cre05.g246650.t1	single	Cre05.g246650.t1.1																				112949	e_gwW.6.202.1
>112949/3	single	single	Au9.Cre05.g246650.t1	single	Cre05.g246650.t1.1																				112949	e_gwW.6.202.1
>112975/1	single	single	Au9.Cre07.g320950.t1	single	Cre07.g320950.t1.1										27.3.02	RNA.regulation of transcription.Alfin-like	PF12165,PF09465					AT5G05610.1	AL1	AL1 (ALFIN-LIKE 1); DNA binding / methylated histone residue binding	112975	e_gwW.6.151.1
>112975/2	single	single	Au9.Cre07.g320950.t1	single	Cre07.g320950.t1.1										27.3.02	RNA.regulation of transcription.Alfin-like	PF12165,PF09465					AT5G05610.1	AL1	AL1 (ALFIN-LIKE 1); DNA binding / methylated histone residue binding	112975	e_gwW.6.151.1
>112975/3	single	single	Au9.Cre07.g320950.t1	single	Cre07.g320950.t1.1										27.3.02	RNA.regulation of transcription.Alfin-like	PF12165,PF09465					AT5G05610.1	AL1	AL1 (ALFIN-LIKE 1); DNA binding / methylated histone residue binding	112975	e_gwW.6.151.1
>11299/1	single	single	Au9.Cre03.g185300.t1	single	Cre03.g185300.t1.1										3.8.01	minor CHO metabolism.galactose.galactokinases	PF00288,PF08544	PTHR10457	KOG0631			AT4G16130.1	ARA1	ARA1 (ARABINOSE KINASE); ATP binding / L-arabinokinase/ galactokinase	11299	fgenesh1_pg.C_scaffold_14000021 {GHMP1} galactokinase like protein
>11299/2	single	single	Au9.Cre03.g185300.t1	single	Cre03.g185300.t1.1										3.8.01	minor CHO metabolism.galactose.galactokinases	PF00288,PF08544	PTHR10457	KOG0631			AT4G16130.1	ARA1	ARA1 (ARABINOSE KINASE); ATP binding / L-arabinokinase/ galactokinase	11299	fgenesh1_pg.C_scaffold_14000021 {GHMP1} galactokinase like protein
>11299/3	single	single	Au9.Cre03.g185300.t1	single	Cre03.g185300.t1.1										3.8.01	minor CHO metabolism.galactose.galactokinases	PF00288,PF08544	PTHR10457	KOG0631			AT4G16130.1	ARA1	ARA1 (ARABINOSE KINASE); ATP binding / L-arabinokinase/ galactokinase	11299	fgenesh1_pg.C_scaffold_14000021 {GHMP1} galactokinase like protein
>112991/1	single	single	Au9.Cre74.g795150.t1	single	Cre74.g795150.t1.1												PF00326	PTHR11731				AT2G47390.1		serine-type endopeptidase/ serine-type peptidase
>112991/2	single	single	Au9.Cre74.g795150.t1	single	Cre74.g795150.t1.1												PF00326	PTHR11731				AT2G47390.1		serine-type endopeptidase/ serine-type peptidase
>112991/3	single	single	Au9.Cre74.g795150.t1	single	Cre74.g795150.t1.1												PF00326	PTHR11731				AT2G47390.1		serine-type endopeptidase/ serine-type peptidase
>113006/1	single	none		none
>113006/2	single	none		none
>113006/3	single	single	Au9.Cre05.g244750.t1	single	Cre05.g244750.t1.1												PF05282	PTHR12689	KOG3937			AT1G66510.3		AAR2 protein family
>113013/1	single	single	Au9.Cre07.g314200.t1	single	Cre07.g314200.t1.1																				194094	estExt_fgenesh2_pg.C_550004
>113013/2	single	single	Au9.Cre07.g314200.t1	single	Cre07.g314200.t1.1																				194094	estExt_fgenesh2_pg.C_550004
>113013/3	single	none		none
>113023/1	single	single	Au9.Cre05.g245450.t1	single	Cre05.g245450.t1.1				GO:0008757|GO:0008168	S-adenosylmethionine-dependent methyltransferase activity|methyltransferase activity					18.8	Co-factor and vitamine metabolism.ubiquinone	PF01209,PF08242,PF08241	PTHR10108			K00599	AT5G57300.1		UbiE/COQ5 methyltransferase family protein	113023	e_gwW.6.89.1 {COQ5A} ubiquinone/menaquinone biosynthesis methyltransferase COQ5
>113023/2	single	single	Au9.Cre05.g245450.t1	single	Cre05.g245450.t1.1				GO:0008757|GO:0008168	S-adenosylmethionine-dependent methyltransferase activity|methyltransferase activity					18.8	Co-factor and vitamine metabolism.ubiquinone	PF01209,PF08242,PF08241	PTHR10108			K00599	AT5G57300.1		UbiE/COQ5 methyltransferase family protein	113023	e_gwW.6.89.1 {COQ5A} ubiquinone/menaquinone biosynthesis methyltransferase COQ5
>113023/3	single	none		none
>113041/1	single	single	Au9.Cre07.g325550.t1	single	Cre07.g325550.t1.1										11.3.05	lipid metabolism.Phospholipid synthesis.diacylglycerol kinase	PF00781,PF00609	PTHR11255				AT5G57690.1		diacylglycerol kinase
>113041/2	single	single	Au9.Cre07.g325550.t1	single	Cre07.g325550.t1.1										11.3.05	lipid metabolism.Phospholipid synthesis.diacylglycerol kinase	PF00781,PF00609	PTHR11255				AT5G57690.1		diacylglycerol kinase
>113041/3	single	single	Au9.Cre07.g325550.t1	single	Cre07.g325550.t1.1										11.3.05	lipid metabolism.Phospholipid synthesis.diacylglycerol kinase	PF00781,PF00609	PTHR11255				AT5G57690.1		diacylglycerol kinase
>113049/1	single	single	Au9.Cre07.g321950.t1	single	Cre07.g321950.t1.1										34.12	transport.metal	PF01566	PTHR11706				AT1G80830.1	NRAMP1	NRAMP1 (NATURAL RESISTANCE-ASSOCIATED MACROPHAGE PROTEIN 1); inorganic anion transmembrane transporter/ manganese ion transmembrane transporter/ metal ion transmembrane transporter
>113049/2	single	single	Au9.Cre07.g321950.t1	single	Cre07.g321950.t1.1										34.12	transport.metal	PF01566	PTHR11706				AT1G80830.1	NRAMP1	NRAMP1 (NATURAL RESISTANCE-ASSOCIATED MACROPHAGE PROTEIN 1); inorganic anion transmembrane transporter/ manganese ion transmembrane transporter/ metal ion transmembrane transporter
>113049/3	single	single	Au9.Cre07.g321950.t1	single	Cre07.g321950.t1.1										34.12	transport.metal	PF01566	PTHR11706				AT1G80830.1	NRAMP1	NRAMP1 (NATURAL RESISTANCE-ASSOCIATED MACROPHAGE PROTEIN 1); inorganic anion transmembrane transporter/ manganese ion transmembrane transporter/ metal ion transmembrane transporter
>113052/1	single	single	Au9.Cre07.g324400.t1	single	Cre07.g324400.t1.1										29.5|27.3.71	protein.degradation|RNA.regulation of transcription.SNF7	PF03357	PTHR10476	KOG3229			AT5G22950.1	VPS24.1	VPS24.1	113052	e_gwW.6.123.1 {VPS24} subunit of the ESCRT-III complex
>113052/2	single	single	Au9.Cre07.g324400.t1	single	Cre07.g324400.t1.1										29.5|27.3.71	protein.degradation|RNA.regulation of transcription.SNF7	PF03357	PTHR10476	KOG3229			AT5G22950.1	VPS24.1	VPS24.1	113052	e_gwW.6.123.1 {VPS24} subunit of the ESCRT-III complex
>113052/3	single	single	Au9.Cre07.g324400.t1	single	Cre07.g324400.t1.1										29.5|27.3.71	protein.degradation|RNA.regulation of transcription.SNF7	PF03357	PTHR10476	KOG3229			AT5G22950.1	VPS24.1	VPS24.1	113052	e_gwW.6.123.1 {VPS24} subunit of the ESCRT-III complex
>113060/1	single	single	Au9.Cre07.g314900.t1	single	Cre07.g314900.t1.1				GO:0005524|GO:0008026|GO:0003676	ATP binding|ATP-dependent helicase activity|nucleic acid binding					27.1.2|28.1	RNA.processing.RNA helicase|DNA.synthesis/chromatin structure	PF00270,PF00271	PTHR10967	KOG0342		K01529	AT3G18600.1		DEAD/DEAH box helicase, putative	113060	e_gwW.6.26.1
>113060/2	single	single	Au9.Cre07.g314900.t1	single	Cre07.g314900.t1.1				GO:0005524|GO:0008026|GO:0003676	ATP binding|ATP-dependent helicase activity|nucleic acid binding					27.1.2|28.1	RNA.processing.RNA helicase|DNA.synthesis/chromatin structure	PF00270,PF00271	PTHR10967	KOG0342		K01529	AT3G18600.1		DEAD/DEAH box helicase, putative	113060	e_gwW.6.26.1
>113060/3	single	none		none
>113074/1	single	single	Au9.Cre07.g316000.t1	single	Cre07.g316000.t1.1						GO:0006606	protein-nucleus import	GO:0005622|GO:0005634	intracellular|nucleus	29.3.1	protein.targeting.nucleus	PF02136	PTHR12612	KOG2104			AT1G27970.1	NTF2B	NTF2B (NUCLEAR TRANSPORT FACTOR 2B); Ran GTPase binding / protein transporter	113074	e_gwW.6.195.1
>113074/2	single	single	Au9.Cre07.g316000.t1	single	Cre07.g316000.t1.1						GO:0006606	protein-nucleus import	GO:0005622|GO:0005634	intracellular|nucleus	29.3.1	protein.targeting.nucleus	PF02136	PTHR12612	KOG2104			AT1G27970.1	NTF2B	NTF2B (NUCLEAR TRANSPORT FACTOR 2B); Ran GTPase binding / protein transporter	113074	e_gwW.6.195.1
>113074/3	single	single	Au9.Cre07.g316000.t1	single	Cre07.g316000.t1.1						GO:0006606	protein-nucleus import	GO:0005622|GO:0005634	intracellular|nucleus	29.3.1	protein.targeting.nucleus	PF02136	PTHR12612	KOG2104			AT1G27970.1	NTF2B	NTF2B (NUCLEAR TRANSPORT FACTOR 2B); Ran GTPase binding / protein transporter	113074	e_gwW.6.195.1
>113076/1	single	single	Au9.Cre07.g312900.t1	single	Cre07.g312900.t1.1	6.3.2.19	ubiquitin:protein-lysine N-ligase (AMP-forming)	Ligases; Forming carbon-nitrogen bonds; Acid-D-amino-acid ligases (peptide synthases)							29.5.11.4.1	protein.degradation.ubiquitin.E3.HECT	PF00514,PF02985,PF00632	PTHR11254	KOG0170	6.3.2.19	K10590	AT4G38600.1	KAK	KAK (KAKTUS); ubiquitin-protein ligase
>113076/2	single	single	Au9.Cre07.g312900.t1	single	Cre07.g312900.t1.1	6.3.2.19	ubiquitin:protein-lysine N-ligase (AMP-forming)	Ligases; Forming carbon-nitrogen bonds; Acid-D-amino-acid ligases (peptide synthases)							29.5.11.4.1	protein.degradation.ubiquitin.E3.HECT	PF00514,PF02985,PF00632	PTHR11254	KOG0170	6.3.2.19	K10590	AT4G38600.1	KAK	KAK (KAKTUS); ubiquitin-protein ligase
[truncated: 41,852 more rows]

## Sheet: summary
Gene locus (Augustus 10.2)	Probe designed with earray	probes from the old array	Probe designed with Promide	protein id	protein id	protein id
[truncated: 11,401 more rows]
