# Supplementary material for: Construction and evaluation of a whole genome microarray of Chlamydomonas reinhardtii
Source: BMC Genomics. 2011 Nov 25;12:579. doi: 10.1186/1471-2164-12-579 (PMC3235179; doi:10.1186/1471-2164-12-579)
Supplement: Additional file 3 — Table S3. Gene expression of Chlamydomonas reinhardtii under nitrogen starvation. Comparison between RNA-seq [17] (48 h) and microarray data for Chlamydomonas reinhardtii cultures incubated under nitrogen starvation conditions (24 h, 48 h, 72 h, 96 h). [file 1471-2164-12-579-S3.XLS]

## Sheet: Sheet1
Reporter Identifier	Reporter Name	Reporter Description	Log 2 ratio (mean value) microarray (toepel et al)	Log2 ratio (mean value) illumina (gonzalez-balester)
R:184282/1	184282/1	---	7.35573	9.8
R:143696/1	143696/1	HAP2, vanadium haloperoxidase	6.62144	8.4
R:190390/1	190390/1	---	6.01007	1
R:189262/1	189262/1	---	5.96589	0.3
R:159323/1	159323/1	---	5.84294	3.9
R:205635/1	CGL35	"predicted protein"...	5.81797	-1.3
R:184479/1	LHCBM9	"chlorophyll a-b binding protein of LHCII"...	5.79421	10
R:132065/1	132065/1	"short-chain dehydrogenase/reductase SDR"...	5.7856	-0.2
R:137329/1	ECP88	"88 kDa extracellular polypeptide"...	5.61844	13.4
R:136895/1	GLN3	"glutamine synthetase"...	5.61336	0.5
R:147669/1	147669/1	---	5.6105	1.2
R:184005/1	184005/1	---	5.59224	2.9
R:174261/1	174261/1	---	5.52476	-1.2
R:130684/1	ECP76	"76 kDa extracellular polypeptide"...	5.52407	10.7
R:184724/1	LHCSR1	"stress-related chlorophyll a/b binding protein 1"...	5.51804	1.8
R:55757/1	ARS2	"periplasmic arylsulfatase"...	5.37311	8.2
R:192090/1	192090/1	---	5.37034	3
R:196103/1	MSRA2	"Peptide methionine-S-sulfoxide reductase"...	5.26198	-1.5
R:153895/1	153895/1	---	5.21121	2
R:112775/1	HTB10	"Histone H2B"...	5.00152	6.2
R:119194/1	119194/1	---	4.9674	0
R:144986/1	144986/1	---	4.96623	-0.5
R:191443/1	191443/1	---	4.90309	-1.8
R:148229/1	148229/1	---	4.85228	0.1
R:159161/1	FDX2	"Apoferredoxin"...	4.8211	0.5
R:123407/1	KUP4	"potassium ion uptake transporter"...	4.77401	0
R:151988/1	151988/1	---	4.75639	1.5
R:139591/1	139591/1	---	4.70592	4.9
R:118081/1	118081/1	---	4.6873	1.2
R:190599/1	190599/1	"cytosine-C5 specific DNA methyltransferase"...	4.64537	-0.8
R:157307/1	157307/1	---	4.60264	0.7
R:186833/1	186833/1	---	4.55083	3.8
R:179515/1	179515/1	---	4.53793	-1.3
R:187819/1	187819/1	"oxygenase-like protein"...	4.52548	5.7
R:185403/1	185403/1	---	4.48968	0.6
R:167640/1	167640/1	---	4.44072	1.8
R:167849/1	167849/1	---	4.43886	0.4
R:187150/1	187150/1	---	4.43837	-0.2
R:189679/1	189679/1	---	4.41245	-0.1
R:193261/1	193261/1	---	4.378	0.2
R:189019/1	189019/1	---	4.34589	-0.5
R:191813/1	191813/1	---	4.3378	0.4
R:153954/1	153954/1	---	4.32452	-1.5
R:183491/1	183491/1	---	4.31426	3.1
R:93335/1	93335/1	---	4.31008	-0.5
R:146923/1	AST2	"aspartate aminotransferase"...	4.30908	-0.1
R:187640/1	187640/1	---	4.3039	-0.3
R:205501/1	ARS1	"periplasmic arylsulfatase"...	4.29171	6.3
R:190325/1	190325/1	---	4.27223	6.3
R:196839/1	196839/1	predicted protein	4.2573	0.6
R:149028/1	HPD1	"4-hydroxyphenylpyruvate dioxygenase"...	4.25003	-1.4
R:205909/1	CGL42	"predicted protein"...	4.2424	0.7
R:206012/1	206012/1	"predicted protein"...	4.23311	-1.1
R:182845/1	SBD1	"selenium binding protein"...	4.23184	5.4
R:156876/1	156876/1	---	4.21958	-0.2
R:192854/1	192854/1	---	4.18152	2.7
R:183380/1	183380/1	---	4.17777	-0.4
R:150711/1	150711/1	---	4.17012	0.2
R:150044/1	150044/1	---	4.16656	0.8
R:187121/1	TSP2	"tail-specific protease"...	4.1629	-2
R:205991/1	OASTL4	"cysteine synthase"...	4.16015	-0.3
R:170694/1	170694/1	---	4.14519	6.3
R:194618/1	194618/1	---	4.1407	-1.3
R:191912/1	191912/1	"predicted protein"...	4.12392	-0.7
R:189320/1	OASTL4	"cysteine synthase"...	4.10788	2.9
R:181707/1	181707/1	---	4.09788	2.9
R:186914/1	186914/1	---	4.09354	0.5
R:186385/1	186385/1	---	4.09056	-0.9
R:193036/1	193036/1	---	4.03765	0.5
R:150142/1	150142/1	---	4.03583	-2.1
R:184728/1	184728/1	Major facilitate superfamily transporter	4.02303	4.7
R:169112/1	169112/1	---	4.00047	4.1
R:173908/1	173908/1	---	3.99378	0
R:108464/1	108464/1	---	3.98652	-2
R:133924/1	ATS2	"ATP-sulfurylase"...	3.97411	2.8
R:186360/1	186360/1	---	3.96611	-0.2
R:187040/1	187040/1	---	3.93308	2.4
R:178737/1	178737/1	---	3.92704	0.4
R:144820/1	144820/1	---	3.90859	5.1
R:150286/1	150286/1	---	3.90078	-1.6
R:105644/1	105644/1	---	3.89907	-0.6
R:182345/1	182345/1	---	3.89554	-1.8
R:184730/1	LHCSR3	"Stress-related chlorophyll a/b binding protein 3"...	3.89496	2.3
R:107449/1	107449/1	Na+ dependet transporter	3.89398	3
R:155961/1	CPO1	"predicted protein"...	3.87447	-0.6
R:176160/1	STPK17	"Serine/Threonine Protein Kinase 17"...	3.86586	0.4
R:181022/1	181022/1	---	3.8644	0.4
R:140948/1	140948/1	---	3.85673	1.2
R:205947/1	205947/1	"hypothetical protein"...	3.85232	1.2
R:187823/1	187823/1	---	3.8467	0.8
R:55666/1	55666/1	---	3.83478	-0.3
R:169924/1	169924/1	---	3.8235	1
R:195830/1	CNK9	"NimA-related protein kinase 9"...	3.81999	0.8
R:174609/1	174609/1	---	3.81736	-0.2
R:189662/1	189662/1	"serine carboxypeptidase"...	3.81708	1.2
R:162043/1	162043/1	---	3.80053	4.6
R:183666/1	183666/1	---	3.79346	-1.1
R:168915/1	168915/1	"expressed hypothetical protein"...	3.78759	1.7
R:205777/1	205777/1	"MutT/NUDIX hydrolase"...	3.77947
R:195386/1	OTA1	"Ornithine transaminase"...	3.76837	1.6
R:196832/1	GOX10	"glyoxal or galactose oxidase"...	3.76481	0.3
R:168238/1	168238/1	---	3.76347	-0.5
R:188007/1	188007/1	---	3.75703	0.3
R:185306/1	185306/1	---	3.74958	0.6
R:151147/1	151147/1	---	3.74661	-0.2
R:134003/1	CPLD26	"pyridoxamine 5' phosphate oxidase-related protein"...	3.72013	-0.9
R:143550/1	ELG7	"exostosin-like glycosyltransferase"...	3.71751	-1.8
R:166553/1	166553/1	---	3.70261	4.9
R:190605/1	190605/1	Lipolytic enzyme, G D S L	3.7025	-0.2
R:206219/1	206219/1	"predicted protein"...	3.69092	-1.4
R:178039/1	178039/1	---	3.67768	-0.5
R:194775/1	194775/1	---	3.67716	-1.3
R:205695/1	205695/1	"predicted protein"...	3.6735
R:149900/1	149900/1	---	3.65849	1.4
R:150727/1	150727/1	---	3.65828	0
R:155973/1	155973/1	---	3.65733	-0.2
R:144481/1	144481/1	---	3.64839	1.8
R:146860/1	146860/1	---	3.63347	0.2
R:182592/1	182592/1	---	3.62717	1.6
R:27658/1	SQD1	"UDP-sulfoquinovose synthase"...	3.61583	1.7
R:9822/1	9822/1	"predicted protein"...	3.60521	-0.3
R:187045/1	187045/1	---	3.59925	0
R:117820/1	117820/1	---	3.59729	0.2
R:150376/1	150376/1	---	3.58996	1.6
R:186807/1	186807/1	---	3.5772	0.2
R:184989/1	184989/1	---	3.5694	-1.4
R:94798/1	94798/1	---	3.54489	0.9
R:194484/1	194484/1	---	3.54188	0.4
R:206109/1	AOT2	"amino acid transporter"...	3.53591
R:148875/1	148875/1	---	3.50709	-1.6
R:191148/1	191148/1	---	3.50576	-0.1
R:182461/1	GGH1	"gamma-glutamyl hydrolase"...	3.49679	3.9
R:193302/1	193302/1	"lipopolysaccharide-modifying enzyme"...	3.49601	-0.3
R:187123/1	187123/1	---	3.48022	0.6
R:59800/1	SUOX1	"sulfite oxidase"...	3.46945	2
R:188620/1	188620/1	---	3.46865	0.4
R:188984/1	188984/1	---	3.45176	3.8
R:186502/1	186502/1	---	3.4514	0.1
R:191373/1	191373/1	---	3.41888	0.9
R:206222/1	206222/1	"hypothetical protein"...	3.41858	0.5
R:129982/1	ACK1	"acetate kinase"...	3.41472	0.5
R:205664/1	205664/1	"predicted protein"...	3.40984	-1.3
R:151940/1	151940/1	---	3.40976	0.1
R:135149/1	UBC3	"E2 ubiquitin-conjugating enzyme"...	3.4089	-0.2
R:168761/1	168761/1	---	3.40719	0.9
R:196120/1	NTR2	"NADPH dependent thioredoxin reductase"...	3.40045	1.2
R:143946/1	143946/1	---	3.39433	-0.2
R:99071/1	99071/1	---	3.3906	0.3
R:195717/1	COX16	"cytochrome c oxidase assembly factor"...	3.38284	-0.7
R:148422/1	148422/1	---	3.38128	-1.1
R:188159/1	188159/1	"predicted protein"...	3.37571	-0.5
R:186295/1	CLR21	"predicted protein of CLR family"...	3.36964	4.6
R:128965/1	DHS1	"deoxypusine synthase 1"...	3.35984	-1
R:196029/1	PHC13	"cell wall protein pherophorin-C13"...	3.34301	0.6
R:76283/1	SPO11A	"Topoisomerase"...	3.3378	-0.4
R:149857/1	149857/1	---	3.33158	-1.3
R:205823/1	205823/1	CCB4, CGLD23 protein, required for cyt b6 assembly	3.33098	-0.2
R:105679/1	105679/1	"squamosa promoter binding protein"...	3.3262	0.4
R:193170/1	CYC6	"cytochrome c6"...	3.30961	-2.2
R:194182/1	194182/1	---	3.28577	0.9
R:133318/1	ADH1	"dual function alcohol dehydrogenase / acetaldehyde dehydrogenase"...	3.26972	1.2
R:142941/1	VPT1	"aminotransferase"...	3.26705	0.9
R:195470/1	VPS33	"SM/Sec1-family protein"...	3.26351	0.3
R:196318/1	FER2	"ferritin subunit"...	3.25834	-1
R:166799/1	166799/1	---	3.25203	-1.9
R:187842/1	187842/1	---	3.24723	0.8
R:205829/1	205829/1	---	3.24173
R:78991/1	AGK1	"Acetylglutamate kinase-like protein"...	3.23907	-0.6
R:148624/1	148624/1	---	3.23283	4.2
R:187624/1	187624/1	---	3.22425	0.5
R:192051/1	192051/1	---	3.2211	0.1
R:187224/1	FA1	"Flagellar Autotomy Protein 1"...	3.21925	-0.2
R:144018/1	144018/1	---	3.21614	-0.3
R:166530/1	166530/1	---	3.19995	1.4
R:137674/1	137674/1	Na+ symporter	3.19628	3.7
R:196818/1	YEE1	"membrane protein"...	3.19185	0.1
R:184660/1	184660/1	---	3.19071	3.7
R:190604/1	190604/1	RS 16, ribosomal protein	3.17998	0.6
R:108915/1	HTB24	"Histone H2B"...	3.17946	0.4
R:189779/1	HSP22D	"heat shock protein 22D"...	3.15503	-1.6
R:161874/1	161874/1	---	3.15305	-0.6
R:178535/1	178535/1	---	3.14593	0
R:205749/1	205749/1	"FAD-dependent oxidoreductase"...	3.13106
R:189960/1	189960/1	---	3.12787	-0.2
R:167473/1	167473/1	---	3.12779	0.5
R:185990/1	TEF13	"predicted protein"...	3.12289	2.8
R:135128/1	135128/1	---	3.11993	-0.1
R:170428/1	170428/1	---	3.11273	0.3
R:153452/1	153452/1	---	3.10693	-0.4
R:164369/1	164369/1	---	3.1066	-0.5
R:119383/1	119383/1	---	3.09831	0.7
R:144554/1	144554/1	Esterase/lipase/thioesterse	3.09395	3.1
R:173581/1	MOT39	"predicted protein"...	3.09017	0.7
R:190164/1	190164/1	---	3.07029	1.4
R:205817/1	U5f	"U5 snRNA"...	3.06814	0.1
R:96027/1	96027/1	---	3.06689	-0.4
R:147598/1	147598/1	---	3.0533	-2.2
R:205507/1	SLT1	"sodium/sulfate co-transporter"...	3.05163
R:123644/1	HTB23	"Histone H2B"...	3.05068	0.4
R:194337/1	NAR1.3	"formate nitrite transporter"...	3.05052	1
R:205819/1	205819/1	---	3.03769
R:193005/1	193005/1	---	3.03446	-1.7
R:107058/1	HTB1	"Histone H2B"...	3.02264	0.4
R:143608/1	143608/1	---	3.0114	2.6
R:205803/1	205803/1	U2e, U2 snRNA	3.00698	0.4
R:185865/1	185865/1	---	3.00399	-1
R:182837/1	182837/1	---	3.00227	0.4
R:654/1	HTB22	"Histone H2B"...	3.00187	0.4
R:184570/1	184570/1	---	2.99936	-0.5
R:193661/1	GSTS1	"glutathione-S-transferase"...	2.99888	0.1
R:196699/1	FCL1	"5-Formyltetrahydrofolate cycloligase"...	2.99523	0.4
R:116196/1	116196/1	---	2.98531	-0.3
R:205822/1	205822/1	---	2.97204	0.4
R:151387/1	CPLD7	"predicted protein"...	2.96582	-0.2
R:182706/1	182706/1	---	2.96352	0.1
R:205826/1	205826/1	U3, spliceosomal U3 snRNA	2.95869	1.4
R:192354/1	192354/1	---	2.94785	-0.4
R:196640/1	IRT2	"iron-nutrition responsive ZIP family transporter"...	2.94513
R:190281/1	190281/1	"predicted protein"...	2.94087	-1.3
R:205685/1	205685/1	"hypothetical protein"...	2.94033
R:144891/1	144891/1	"protein tyrosine kinase"...	2.93487	-1.6
R:196082/1	196082/1	"OST3/OST6 family protein"...	2.93308	-0.4
R:148415/1	148415/1	---	2.92348	0.6
R:189830/1	RFK2	"riboflavin kinase"...	2.9225	0.2
R:173570/1	173570/1	---	2.92086	0
R:147429/1	147429/1	---	2.9203	0.2
R:192522/1	192522/1	---	2.91898	1.1
R:205898/1	MEX1	"maltose exporter-like protein"...	2.91645	-1.2
R:165230/1	165230/1	---	2.90556	0.6
R:188151/1	188151/1	"predicted protein"...	2.90155	2.9
R:123820/1	123820/1	---	2.89973	0.4
R:143541/1	143541/1	---	2.89927	-0.8
R:178887/1	178887/1	---	2.89915	-0.3
R:147610/1	147610/1	---	2.89911	1.3
R:7933/1	MTA4a	"predicted protein"...	2.8952	1.5
R:158745/1	AMT1A	"Ammonium transporter"...	2.89028	1.5
R:189172/1	189172/1	---	2.8826	-1.4
R:147378/1	147378/1	---	2.88083	3.9
R:183343/1	183343/1	"PRLI-interacting factor L"...	2.87552	0.3
R:185465/1	185465/1	---	2.87219	1.8
R:205882/1	PSBP2	"PsbP-like protein"...	2.86971
R:120606/1	120606/1	---	2.86211	2.2
R:187849/1	187849/1	---	2.85821	-1.8
R:125122/1	HTB3	"Histone H2B"...	2.85313	0.4
R:147265/1	147265/1	---	2.8428	1.7
R:118204/1	118204/1	---	2.83312	0.2
R:141603/1	141603/1	"Histone deacetylase"...	2.82943	-0.5
R:144956/1	144956/1	---	2.82183	0.2
R:81856/1	THB1	"truncated hemoglobin"...	2.8187	0.5
R:142852/1	142852/1	---	2.81859	0.6
R:195844/1	SCL26	"SR protein factor"...	2.81711	-1.1
R:189975/1	189975/1	---	2.81543	-0.6
R:196269/1	196269/1	"haloacid dehalogenase-like hydrolase"...	2.81019	0
R:188328/1	188328/1	---	2.80951	0.1
R:183912/1	183912/1	---	2.80848	2.8
R:189020/1	GSH2	"glutathione synthetase"...	2.80549	-0.3
R:176171/1	176171/1	---	2.80222	0.4
R:196235/1	CAM2.b	"predicted protein"...	2.79928	0.4
R:205806/1	205806/1	U2f, U2 snRNA	2.79602	5.1
R:146499/1	146499/1	---	2.78875	0.1
R:171788/1	171788/1	---	2.7881	0.7
R:147934/1	147934/1	"predicted protein"...	2.78794	-0.2
R:134900/1	APC10	"Anaphase promoting complex subunit 10"...	2.78717	0.5
R:150200/1	150200/1	---	2.78226	-2.7
R:189580/1	189580/1	---	2.78208	0
R:187751/1	APC2	"Cullin-related protein"...	2.77941	0.3
R:154148/1	COX17	"cytochrome c oxidase assembly protein"...	2.76865	0.4
R:191722/1	191722/1	---	2.75802	0.3
R:145741/1	ALK2	"Aurora-like kinase"...	2.75771	-1.7
R:172967/1	172967/1	---	2.7455	2.3
R:162449/1	162449/1	D isomer specific 2 hydroxyadic dehydrogenase	2.74544	0.7
R:113408/1	113408/1	"NADH-dependent histone deacetylase"...	2.73761	-1.6
R:205827/1	U5g	"U5 snRNA"...	2.73511
R:107697/1	HTB42	"Histone H2B"...	2.72313	0.4
R:146398/1	146398/1	BTB/POZ domain	2.72155	0.6
R:100722/1	HTB19	"Histone H2B"...	2.71917	0.4
R:162860/1	162860/1	---	2.71767	0.3
R:142167/1	142167/1	---	2.7115	-1.2
R:112576/1	HTB14	"Histone H2B"...	2.69952	0.4
R:169942/1	ELG3	"exostosin-like glycosyltransferase"...	2.69557	-0.3
R:153077/1	153077/1	---	2.68833	-0.2
R:190924/1	190924/1	---	2.68625	-0.4
R:195940/1	LIPB	"lipoate protein ligase"...	2.6817	0.2
R:191803/1	191803/1	---	2.66932	0.1
R:885/1	HTB31	"Histone H2B"...	2.66919
R:124894/1	HTB29	"Histone H2B"...	2.66845	0.4
R:186789/1	186789/1	---	2.66693	0.2
R:97627/1	HTB9	"Histone H2B"...	2.66557	2
R:183450/1	STPK8	"Serine/Threonine Protein Kinase 8"...	2.66477	0.9
R:205927/1	CCD1	"carotenoid cleavage dioxygenase"...	2.66369	-1.1
R:157870/1	STR1	"strictosidine synthase"...	2.66322	-0.4
R:98035/1	HTB12	"Histone H2B"...	2.66065	0.4
R:142105/1	PGP3	"Phosphoglycolate phosphatase"...	2.65601	-0.1
R:189761/1	189761/1	---	2.6558	6.1
R:186936/1	186936/1	---	2.65537	0
R:168516/1	HTB2	"Histone H2B"...	2.65505	-2.8
R:38740/1	38740/1	---	2.65332	-1.1
R:165065/1	KIR2	"ketoacid isomerase-like protein"...	2.65288	-1.3
R:142077/1	CGLD10	"transcriptional regulator-like protein"...	2.65202	-1.1
R:181233/1	HTB27	"Histone H2B"...	2.65151	0.4
R:147553/1	ELG11	"exostosin-like glycosyltransferase"...	2.65129	0.7
R:179244/1	179244/1	---	2.64916	0.2
R:109462/1	HTB26	"Histone H2B"...	2.64871	0.4
R:160095/1	160095/1	---	2.6457	0.8
R:134217/1	134217/1	"Ezy1-like protein"...	2.64324	-3.1
R:205890/1	CGL6	"predicted protein"...	2.64078	-0.5
R:168785/1	HAP1	"putative haloperoxidase"...	2.6371	7.9
R:83/1	TGD1	"lipid transfer machine permease"...	2.63449	-0.6
R:121856/1	HTB5	"Histone H2B"...	2.63222	-5.3
R:164198/1	164198/1	---	2.63125	2.2
R:100162/1	HTB18	"Histone H2B"...	2.62717	0.4
R:98097/1	HTB6	"Histone H2B"...	2.62669	0.4
R:167850/1	167850/1	---	2.62581	0.4
R:205801/1	205801/1	U2d pseudo, U2 snRNA	2.6222	0.4
R:193060/1	193060/1	---	2.62129	2
R:97907/1	HTB7	"Histone H2B"...	2.62065	-3.3
R:190288/1	190288/1	"hypothetical protein"...	2.60955	-1
R:143768/1	143768/1	---	2.60834	0.5
R:172169/1	172169/1	---	2.60834	-0.3
R:142102/1	142102/1	---	2.6057	0.2
R:205797/1	205797/1	"U1 snRNA precursor"...	2.60415
R:194026/1	194026/1	"DJ-1 family protein"...	2.60108	0
R:187598/1	187598/1	---	2.5971	1.3
R:152564/1	152564/1	---	2.59398	0.3
R:170707/1	170707/1	---	2.59241	0.1
R:146838/1	CPLD17	"predicted protein"...	2.58789	0.1
R:193404/1	193404/1	---	2.58781	0.2
R:193638/1	193638/1	---	2.58776	0.3
R:53583/1	CPX1	"Coproporphyrinogen III oxidase"...	2.58607	-2.1
R:170702/1	170702/1	---	2.58504	-2.8
R:141844/1	CDJ4	"chloroplast DnaJ-like protein"...	2.58377	0.8
R:112705/1	HTB13	"Histone H2B"...	2.57849	0.4
R:145822/1	CSA6	"predicted protein of CSA family"...	2.56236	2.8
R:109944/1	HTB44	"Histone H2B"...	2.56141	0.4
R:132291/1	132291/1	---	2.55948	0.5
R:206029/1	RBL5	"Rhomboid-like protein"...	2.55819	-0.6
R:144030/1	144030/1	---	2.55516	0.4
R:193736/1	193736/1	---	2.54955	1.8
R:205698/1	205698/1	"acetyltransferase"...	2.54795	0.1
R:115132/1	115132/1	---	2.54289	-0.4
R:184514/1	184514/1	---	2.54065	0.3
R:185335/1	MTA4	"predicted protein"...	2.53865	0.5
R:185734/1	185734/1	---	2.53805	0.8
R:135765/1	135765/1	---	2.53778	0.9
R:188264/1	188264/1	"Sec14p-like lipid-binding protein"...	2.53443	0.9
R:180209/1	180209/1	---	2.52627	-0.7
R:30939/1	SMC5B	"Structural Maintenance of Chromosomes protein 5B"...	2.52392	-1.6
R:195532/1	ARL2	"ARF-like GTPase"...	2.52021	0.5
R:186041/1	186041/1	---	2.51618	0.3
R:141652/1	141652/1	---	2.51332	1.3
R:179121/1	179121/1	---	2.50718	0.4
R:143892/1	CDO1	"cysteine dioxygenase"...	2.49661	4.7
R:152735/1	152735/1	---	2.49609	0.3
R:205895/1	CYN23.b	"cyclophilin-like protein"...	2.49557
R:134449/1	SABC	"CysA-like protein"...	2.49281	2.6
R:167673/1	CGL56	"predicted protein"...	2.49207	0.3
R:183195/1	183195/1	---	2.4889	-0.3
R:194630/1	194630/1	---	2.48191	-0.1
R:188291/1	188291/1	---	2.48189	-0.2
R:162607/1	CGL41	"predicted protein"...	2.478	5.2
R:186153/1	186153/1	---	2.47546	4
R:205999/1	FAD5D	"Fatty acid desaturase"...	2.46985
R:161769/1	CGL50	"predicted protein"...	2.4698	-1.3
R:205945/1	SNE3	"NAD-dependent epimerase/dehydratase"...	2.46966	2.3
R:158244/1	LCI28	"low CO2-induced aldose reductase"...	2.46919	-0.1
R:195787/1	195787/1	---	2.46905	-0.7
R:171001/1	171001/1	---	2.46869	0.4
R:141422/1	141422/1	---	2.46801	0.1
R:128353/1	128353/1	"riboflavin kinase"...	2.45849	0.2
R:180363/1	180363/1	---	2.45759	0.8
R:153368/1	153368/1	---	2.45584	0.7
R:205540/1	205540/1	"predicted protein"...	2.4544
R:157568/1	157568/1	---	2.45222	0.7
R:206037/1	RSEP1	"intramembrane metalloprotease"...	2.44014
R:194588/1	194588/1	---	2.43729	-0.2
R:180492/1	180492/1	"MaoC-like dehydratase"...	2.436	1
R:173442/1	173442/1	---	2.429	0
R:190801/1	190801/1	---	2.42563	-0.1
R:195712/1	COX12	"mitochondrial cytochrome c oxidase subunit"...	2.42431	0.2
R:190755/1	190755/1	---	2.41956	0.7
R:191352/1	191352/1	---	2.40732	0.3
R:138512/1	138512/1	---	2.40249	-1.3
R:184731/1	LHCSR2	"Stress-related chlorophyll a/b binding protein 2"...	2.40085	2.1
R:193246/1	193246/1	---	2.399	0.1
R:180606/1	SRR25	"Scavenger receptor cysteine rich (SRCR) protein"...	2.39451	-0.3
R:182275/1	LCI36	"low-CO2-inducible membrane protein"...	2.39346	0.2
R:152955/1	152955/1	---	2.39048	0.4
R:205610/1	205610/1	"hypothetical protein"...	2.38697	-0.2
R:205794/1	U1a	"U1 snRNA"...	2.38261
R:153054/1	153054/1	Cysteine type endopeptidase	2.38132	5
R:2180/1	2180/1	"predicted protein"...	2.37594	0.2
R:188070/1	188070/1	---	2.37548	0.3
R:115159/1	115159/1	---	2.3751	-1.1
R:152239/1	PYR4	"dihydropryrimidine dehydrogenase"...	2.36842	0.5
R:206158/1	CSG2	"predicted protein of CSG family"...	2.36748	-0.2
R:106711/1	106711/1	---	2.36647	-0.6
R:187052/1	187052/1	---	2.35575	0.6
R:193924/1	193924/1	---	2.35366	2.4
R:173248/1	173248/1	---	2.35064	0.3
R:144849/1	144849/1	---	2.34698	0.4
R:100005/1	HTB15	"Histone H2B"...	2.34306	0.4
R:152123/1	CAM2.a	"calmodulin-like protein"...	2.34144	0.4
R:193550/1	CPLD52	"predicted protein"...	2.34054	-0.9
R:182669/1	182669/1	---	2.33829	0.4
R:160509/1	HBV2	"Histone H2B variant"...	2.32816	0.4
R:190983/1	ELG24	"exostosin-like glycosyltransferase"...	2.32282	0.1
R:100236/1	HTB17	"Histone H2B"...	2.32092	4.4
R:205907/1	CGL39	"predicted protein"...	2.31544	-1.3
R:128256/1	HYDEF	"Iron hydrogenase assembly protein"...	2.31515	0.8
R:190319/1	190319/1	---	2.30874	-0.1
R:205756/1	MOT52	"predicted protein"...	2.30831	1
R:162535/1	162535/1	---	2.3035	-0.7
R:177906/1	177906/1	---	2.30332	0.4
R:205942/1	CGL73	"predicted protein"...	2.30279	1.2
R:148885/1	148885/1	---	2.30216	3.6
R:190507/1	190507/1	---	2.30109	1.9
R:188099/1	188099/1	---	2.30104	1.4
R:205798/1	205798/1	U1d, U1 snRNA	2.29969	0.4
R:185418/1	RFC2	"DNA replication factor C complex subunit 2"...	2.29928	-0.5
R:172944/1	172944/1	---	2.29732	-2
R:187168/1	AEP1	"Aldose-1-epimerase"...	2.29574	0
R:187738/1	187738/1	---	2.29042	0
R:134759/1	134759/1	---	2.28885	0.2
R:190948/1	190948/1	---	2.28371	-1.8
R:131686/1	131686/1	Haloacid dehalogenase/epoxide hydrolase	2.28174	-1.6
R:205809/1	205809/1	---	2.28162
R:188782/1	188782/1	---	2.28032	0.9
R:179628/1	179628/1	---	2.27809	2.6
R:185829/1	THY28	"predicted protein"...	2.27037	-1
R:205894/1	CYN23.a	"cyclophilin-like protein"...	2.27018	-0.2
R:166001/1	166001/1	---	2.26887	-0.1
R:205808/1	205808/1	---	2.26871
R:146892/1	TIM22C	"mitochondrial inner membrane translocase"...	2.26727	0.9
R:178708/1	178708/1	---	2.26105	0
R:163301/1	GLD2:CFrag	"glucose-6-phosphate dehydrogenase"...	2.25964	2.3
R:205915/1	APX2	"L-ascorbate peroxidase"...	2.25935	-1
R:159697/1	159697/1	---	2.25843	-0.8
R:205615/1	205615/1	"hypothetical protein"...	2.25567	-0.2
R:187379/1	187379/1	"Protein with predicted nucleoside-diphosphate-sugar epimerase activity"...	2.242	0.1
R:131998/1	MAPK5	"Mitogen-Activated Protein Kinase 5"...	2.24131	-0.1
R:141551/1	141551/1	"hypothetical protein"...	2.23393	0.7
R:119533/1	119533/1	---	2.22725	-1.6
R:194063/1	ACS1	"Acetyl CoA synthetase"...	2.22357	-0.1
R:190364/1	190364/1	---	2.21913	0.4
R:159170/1	159170/1	---	2.21892	0.5
R:178146/1	178146/1	---	2.21581	2.9
R:205511/1	205511/1	"hypothetical protein"...	2.2154	0.6
R:195672/1	195672/1	"Trehalase-like protein"...	2.21377	0.1
R:129105/1	129105/1	---	2.21175	-0.1
R:194965/1	194965/1	---	2.2069	0.7
R:147508/1	147508/1	---	2.20201	0
R:81427/1	81427/1	"Chloroplast SRP54 Subunit of Signal Recognition Particle"...	2.2017	-1.7
R:181599/1	181599/1	---	2.19982	0
R:190414/1	190414/1	---	2.19962	-1.3
R:158327/1	158327/1	---	2.19953	0.6
R:181162/1	181162/1	---	2.19403	0.4
R:113664/1	113664/1	---	2.19394	-2.4
R:205812/1	U2g	"U2 snRNA"...	2.18697	0.4
R:193346/1	193346/1	---	2.18598	0.4
R:186772/1	AOT7	"amino acid transporter"...	2.18362	0.1
R:6075/1	6075/1	"TPR repeat protein"...	2.18237	1.5
R:144190/1	144190/1	---	2.17787	0.1
R:183481/1	183481/1	---	2.17721	-0.1
R:206092/1	206092/1	"predicted protein"...	2.17345
R:157932/1	157932/1	"predicted protein"...	2.17305	-0.6
R:152288/1	152288/1	---	2.16506	-0.2
R:205792/1	205792/1	"U2 snRNA-like"...	2.15923	0.4
R:156801/1	156801/1	"hypothetical protein"...	2.15871	0.1
R:186606/1	186606/1	---	2.15603	0.1
R:137528/1	MAPK2	"Mitogen-Activated Protein Kinase 2"...	2.15356	-0.5
R:172390/1	172390/1	---	2.15319	0.4
R:185094/1	185094/1	---	2.15318	0.5
R:24189/1	HYDA2	"iron hydrogenase"...	2.15307	1.5
R:172777/1	172777/1	---	2.14897	0
R:146483/1	146483/1	---	2.14838	-0.9
R:115084/1	115084/1	---	2.14794	-1.1
R:183511/1	RDP3	"Rhodanese domain phosphatase"...	2.14621	4.1
R:188303/1	188303/1	---	2.14537	-0.2
R:184146/1	184146/1	"hypothetical protein"...	2.13598	-1.6
R:186125/1	186125/1	---	2.13175	0.4
R:161085/1	PGM1.b	"Phosphoglycerate mutase"...	2.12705	0.1
R:188317/1	188317/1	---	2.12679	-0.1
R:171053/1	171053/1	---	2.12476	0.1
R:175095/1	175095/1	---	2.12343	0.2
R:196074/1	196074/1	"AAA-ATPase domain family protein"...	2.12284	-0.3
R:206201/1	206201/1	"oligopeptidase"...	2.12129	-0.6
R:196430/1	PFK2	"Phosphofructokinase family protein"...	2.1175	-0.1
R:187595/1	187595/1	---	2.11433	1.4
R:205506/1	SLT2	"sodium/sulfate co-transporter"...	2.11352	-1.7
R:195443/1	SEC24B	"COP-II coat subunit"...	2.11205	-0.3
R:154818/1	154818/1	---	2.11159	-1.2
R:192879/1	192879/1	---	2.10856	-1
R:166819/1	166819/1	---	2.105	0.6
R:106481/1	EFG7	"elongation factor-like protein"...	2.10488	-1.3
R:137306/1	137306/1	---	2.10216	0.5
R:150382/1	150382/1	Ferredoxin oxidoreductase	2.10195	1.8
R:194219/1	194219/1	---	2.10031	0.5
R:176409/1	176409/1	---	2.10019	1
R:93716/1	93716/1	---	2.10004	0.5
R:153238/1	153238/1	---	2.09875	1.2
R:178976/1	178976/1	---	2.09775	0
R:205893/1	CGL14	"protein of pantothenate kinase family"...	2.09728	-0.2
R:160391/1	160391/1	---	2.09421	0.4
R:648/1	HTB21	"Histone H2B"...	2.09364	0.4
R:190103/1	190103/1	---	2.09016	-0.2
R:181011/1	181011/1	---	2.08586	0.4
R:186539/1	186539/1	---	2.0855	-2.7
R:172301/1	172301/1	---	2.08301	-0.4
R:151721/1	CPLD3	"predicted protein"...	2.08044	0.5
R:137265/1	ARD1	"Aci-reductone dioxygenase"...	2.07987	0.9
R:143087/1	143087/1	"predicted protein with N-terminal papaine-type Cys protease domain"...	2.0798	0.2
R:184348/1	184348/1	"predicted protein"...	2.07892	0.6
R:191293/1	191293/1	---	2.07887	0.1
R:184930/1	184930/1	---	2.07679	-0.2
R:110216/1	110216/1	---	2.07466	0.4
R:195479/1	VCL1	"VPS16-like protein"...	2.07435	-0.2
R:188921/1	PIA1	"N-acetylglucosaminyl-phosphatidylinositol de-N-acetylase"...	2.07056	-0.2
R:144228/1	144228/1	---	2.0657	-1.8
R:56993/1	56993/1	"peptidase subunit of mitochondrial ATP-dependent protease hslUV"...	2.06483	-0.1
R:142042/1	142042/1	---	2.06443	0.1
R:189693/1	189693/1	---	2.0636	0.1
R:168759/1	168759/1	---	2.06123	0.4
R:159714/1	159714/1	---	2.05808	0.4
R:151756/1	151756/1	---	2.05483	-1.7
R:129990/1	VTE4	"gamma-tocopherol methyltransferase"...	2.05179	-0.4
R:160761/1	160761/1	---	2.05104	-0.1
R:156151/1	156151/1	---	2.0507	-1.5
R:166444/1	166444/1	---	2.04975	0
R:191510/1	191510/1	---	2.04632	-0.4
R:186572/1	186572/1	---	2.04606	0.6
R:165329/1	165329/1	---	2.04461	0.7
R:206208/1	206208/1	"SGNH hydrolase"...	2.0435
R:165695/1	165695/1	---	2.04079	0.4
R:183750/1	183750/1	---	2.03992	-1.1
R:156031/1	156031/1	---	2.03581	2.7
R:191657/1	191657/1	---	2.03507	-1.1
R:94202/1	94202/1	---	2.03134	-0.2
R:148916/1	ELI3	"Early light-inducible protein"...	2.02827	2.9
R:142134/1	142134/1	---	2.02735	1.5
R:115268/1	HTB20	"Histone H2B"...	2.02682	3.5
R:196784/1	NADK1	"ATP-NAD kinase"...	2.02647
R:145533/1	145533/1	---	2.02546	0.4
R:173607/1	173607/1	---	2.02433	-0.1
R:157189/1	157189/1	---	2.02409	0.4
R:195838/1	RWP4	"RWP-RK transcription factor"...	2.02228	2
R:196107/1	SPP1C	"signal peptide peptidase"...	2.02172	-0.1
R:153844/1	153844/1	"DNA repair glycosylase"...	2.0201	0.7
R:180430/1	180430/1	---	2.01805	1.5
R:184386/1	184386/1	"High mobility group protein"...	2.01675	-0.4
R:181969/1	181969/1	---	2.01519	0.7
R:194524/1	194524/1	---	2.01319	0.5
R:193881/1	193881/1	---	2.01312	1.8
R:144252/1	144252/1	---	2.01224	0.4
R:185300/1	185300/1	---	2.00957	1.4
R:131073/1	131073/1	"predicted protein with GST domain"...	2.00916	-0.1
R:151855/1	151855/1	---	2.00553	4.1
R:143444/1	143444/1	---	2.0053	1.2
R:152021/1	ANK27	"protein with ankyrin repeats"...	2.00514	0.6
R:191380/1	191380/1	---	2.00459	0.2
R:128576/1	128576/1	"3-hydroxyacid dehydrogenase"...	2.00118	0.1
R:205670/1	205670/1	"predicted protein"...	1.9994	-0.7
R:159791/1	159791/1	---	1.99927	-0.8
R:103408/1	103408/1	---	-1.99837	1.8
R:122621/1	GAL1	"galactose kinase"...	-1.99837	-1.6
R:24379/1	24379/1	---	-1.99999	-0.2
R:191796/1	FAP199	"Flagellar Associated Protein"...	-2.0016	-1.2
R:147728/1	147728/1	---	-2.00532	-0.5
R:184968/1	FAP275	"Flagellar Associated Protein"...	-2.00537	0.6
R:99784/1	99784/1	---	-2.00556	-1.5
R:136620/1	136620/1	---	-2.00706	-1
R:187469/1	187469/1	---	-2.00916	-1.1
R:193364/1	193364/1	---	-2.00974	-1.9
R:150012/1	150012/1	---	-2.01133	-0.4
R:118630/1	118630/1	---	-2.01188	-0.4
R:119090/1	FAP198	"Flagellar Associated Protein"...	-2.01334	0
R:205773/1	GUN4	"Tetrapyrrole-binding protein"...	-2.01438	-1.7
R:108398/1	108398/1	---	-2.0165	-0.4
R:180381/1	180381/1	---	-2.01716	-0.2
R:174360/1	174360/1	---	-2.01758	0.4
R:126673/1	EIF2G	"eukaryotic initiation factor"...	-2.01931	-1.3
R:156251/1	156251/1	---	-2.02065	0.8
R:196761/1	ZRT5	"zinc-nutrition responsive transporter"...	-2.02086	-2.2
R:140593/1	EIF3K	"eukaryotic initiation factor"...	-2.02094	-1.8
R:58579/1	ASO1	"L-aspartate oxidase"...	-2.02413	0.8
R:205624/1	GBS2	"granule bound starch synthase"...	-2.02897	-1
R:170354/1	170354/1	---	-2.03266	-0.6
R:181004/1	181004/1	---	-2.03324	0.4
R:156097/1	156097/1	---	-2.0357	1.2
R:192837/1	192837/1	---	-2.03686	-0.2
R:179949/1	179949/1	---	-2.03819	-4.2
R:142494/1	FAP75	"Flagellar Associated Protein"...	-2.04572	0.3
R:147217/1	FAP7	"Flagella Associated Protein"...	-2.04584	0.5
R:173010/1	173010/1	---	-2.04682	-1.3
R:175079/1	175079/1	---	-2.04908	0.4
R:130038/1	MMP3	"matrix metalloproteinase"...	-2.04951	-0.2
R:100777/1	100777/1	"methionine synthase reductase"...	-2.04999	-1
R:184308/1	FAP12	"Flagellar Associated Protein"...	-2.05457	0.4
R:187654/1	187654/1	---	-2.05818	0.8
R:186537/1	PRL1	"predicted extracellular protein"...	-2.0595	2.4
R:170971/1	170971/1	---	-2.06011	-0.3
R:55019/1	LCI1	"low-CO2-inducible membrane protein"...	-2.0625	-2.9
R:193467/1	193467/1	---	-2.06256	-0.8
R:190789/1	190789/1	---	-2.07014	0.7
R:135535/1	135535/1	---	-2.07663	-0.5
R:175098/1	175098/1	---	-2.07758	0.4
R:103211/1	103211/1	---	-2.07873	0.8
R:136810/1	136810/1	"geranylgeranyl reductase"...	-2.08024	-2.4
R:36709/1	FAS3	"fasciclin-like protein"...	-2.0995	-0.9
R:138524/1	GSA	"Glutamate-1-semialdehyde aminotransferase"...	-2.09952	-3.6
R:155493/1	155493/1	---	-2.10196	-0.4
R:140973/1	140973/1	---	-2.10485	0.7
R:177949/1	177949/1	---	-2.10487	0.6
R:99415/1	CBF5	"centromere/microtubule binding protein"...	-2.10739	-2
R:157878/1	157878/1	"Hypothetical protein"...	-2.11215	-4.7
R:127586/1	127586/1	---	-2.11677	-1.1
R:188287/1	TEF7	"predicted protein"...	-2.11738	-0.1
R:170884/1	170884/1	---	-2.11958	-0.1
R:185193/1	VPS2A	"subunit of the ESCRT-III complex"...	-2.12344	0.5
R:196438/1	PTB5	"sodium/phosphate symporter"...	-2.12521	0.7
R:183239/1	183239/1	---	-2.12646	1
R:187732/1	187732/1	---	-2.12673	-0.2
R:182317/1	182317/1	---	-2.1288	1.5
R:144515/1	144515/1	WD 40 repeat	-2.13097	-1.4
R:195218/1	195218/1	---	-2.13291	0.9
R:192563/1	192563/1	---	-2.13559	-1.1
R:145006/1	145006/1	---	-2.15409	-0.3
R:185446/1	185446/1	---	-2.15459	-0.8
R:122530/1	SMP9	"small nuclear ribonucleoprotein Sm D1"...	-2.15875	-1
R:186203/1	186203/1	---	-2.16061	-0.1
R:185409/1	FAP152	"Flagellar Associated Protein"...	-2.17334	0.9
R:35759/1	PUF4	"Puf protein"...	-2.17403	-1.9
R:112237/1	112237/1	---	-2.17581	-1.4
R:158786/1	158786/1	---	-2.17799	-0.5
R:137452/1	HSP70C	"Heat shock protein 70C"...	-2.18232	-2.8
R:121148/1	CYG46	"guanylate cyclase"...	-2.18548	2.6
R:190644/1	FAP138	"Flagellar Associated Protein"...	-2.18994	0.5
R:193779/1	193779/1	---	-2.20378	-1.7
R:205573/1	CSP41a	"chloroplast stem-loop-binding protein"...	-2.20611	0
R:183898/1	183898/1	---	-2.20998	-1.2
R:140464/1	140464/1	"SIN3 component of histone deacetylase complex"...	-2.21616	-0.4
R:167044/1	167044/1	---	-2.21656	-1.3
R:185425/1	185425/1	---	-2.22149	0.7
R:156470/1	156470/1	---	-2.22431	0.1
R:194628/1	194628/1	---	-2.22557	0.3
R:147732/1	FAP98	"Flagellar Associated Protein"...	-2.2296	0.4
R:114363/1	ADK2	"Adenylate Kinase 2"...	-2.2346	-0.8
R:191309/1	FAP139	"Flagellar Associated Protein"...	-2.2379	0.9
R:194325/1	LCI33	"low-CO2-inducible protein"...	-2.26335	1.7
R:152423/1	152423/1	---	-2.2736	-0.2
R:114566/1	114566/1	---	-2.28017	-0.3
R:171941/1	171941/1	---	-2.28398	-1.4
R:148752/1	148752/1	---	-2.2881	0.2
R:185971/1	PETO	"Cytochrome b6f complex subunit V"...	-2.28884	-1.6
R:166080/1	166080/1	---	-2.28985	4.1
R:108071/1	108071/1	Peptidase C1A, papain	-2.29373	-1.3
R:134171/1	CDC48	"Flagellar Associated Protein"...	-2.296	-0.4
R:115081/1	CPN60C	"Chaperonin 60C"...	-2.29726	-3
R:184023/1	184023/1	---	-2.29924	0.4
R:188008/1	188008/1	---	-2.30678	-0.2
R:153430/1	CPR1	"cysteine protease-related protein"...	-2.30898	-0.9
R:39139/1	39139/1	TROVE domain, ribonucleoprotein	-2.31028	-0.5
R:188120/1	188120/1	"Myo-inositol-1-phosphate synthase"...	-2.31092	0.2
R:145154/1	FAP260	"Flagellar Associated Membrane Protein"...	-2.31346	0.3
R:174026/1	174026/1	---	-2.3245	-0.1
R:174103/1	IPY3	"soluble inorganic pyrophosphatase"...	-2.32697	-2.8
R:151307/1	151307/1	---	-2.3275	-0.7
R:195581/1	195581/1	"RabGAP/TBC protein"...	-2.33106	-0.4
R:164137/1	PHC17	"cell wall protein pherophorin-C17"...	-2.33354	-0.4
R:185841/1	RBD3	"rubredoxin-like protein"...	-2.33464	-1.5
R:188210/1	188210/1	---	-2.33796	0.5
R:195431/1	DRP1	"Dynamin-related GTPase"...	-2.34214	-0.5
R:144028/1	CGLD3	"predicted protein"...	-2.34424	-2.2
R:205933/1	CGLD20	"predicted protein"...	-2.34543	-0.9
R:196283/1	FAT1	"acyl carrier protein thioesterase"...	-2.34729	-0.1
R:193336/1	193336/1	---	-2.348	0.4
R:190650/1	190650/1	"Tcr1 transposon ORF2"...	-2.35173	-6.6
R:152242/1	152242/1	"oxysterol binding protein"...	-2.35759	-1
R:148341/1	148341/1	---	-2.36166	-0.8
R:183986/1	183986/1	---	-2.36434	-0.9
R:185022/1	185022/1	---	-2.36819	-0.5
R:146308/1	146308/1	---	-2.36959	0
R:190864/1	190864/1	---	-2.37273	-0.6
R:146970/1	146970/1	---	-2.37275	0.5
R:159735/1	159735/1	---	-2.37747	0.8
R:159345/1	FAP110	"Flagellar Associated Protein"...	-2.37947	-0.1
R:51996/1	51996/1	---	-2.38148	-2.4
R:205653/1	205653/1	"regulator of chromosome condensation"...	-2.38159	0.1
R:205629/1	205629/1	"p23 co-chaperone of HSP90 system"...	-2.39197	-0.5
R:103549/1	103549/1	---	-2.39312	-0.1
R:187494/1	187494/1	---	-2.40111	-0.5
R:191843/1	191843/1	---	-2.40255	0.5
R:147028/1	147028/1	---	-2.40596	0.3
R:195624/1	PRPL31	"Plastid ribosomal protein L31"...	-2.40802	-3.2
R:134058/1	HLA3	"ABC transporter"...	-2.4159	-0.6
R:134235/1	ATPC	"chloroplast ATP synthase gamma chain"...	-2.41602	-0.4
R:138886/1	138886/1	---	-2.42107	-0.8
R:114912/1	EIF2Ab	"eukaryotic initiation factor"...	-2.42772	-1.8
R:134508/1	HSP22A	"heat shock protein 22A"...	-2.42824	0.7
R:179044/1	BCS1	"ubiquinol:cytochrome c oxidoreductase biogenesis factor"...	-2.43089	-1.4
R:15589/1	HSP70E	"Heat shock protein 70E"...	-2.4382	-2.1
R:132213/1	FAP151	"Flagellar Associated Protein"...	-2.44779	-0.5
R:154776/1	154776/1	---	-2.45298	0.8
R:129019/1	GAP3	"Glyceraldehyde-3-Phosphate Dehydrogenase"...	-2.45965	-0.5
R:175167/1	175167/1	---	-2.46449	0.4
R:147955/1	147955/1	---	-2.46693	0.3
R:158785/1	158785/1	---	-2.46783	1
R:141319/1	TRK1	"Transketolase"...	-2.47257	-1
R:99271/1	PRPL7/L12	"Plastid ribosomal protein L7/L12"...	-2.47474	-3.5
R:146684/1	146684/1	"hypothetical protein"...	-2.48186	-0.6
R:129868/1	TUB2	"beta tubulin 2"...	-2.48327	-0.5
R:132041/1	132041/1	NADH:flavin oxidoreductase/NADH oxidase	-2.48642	2.5
R:183696/1	183696/1	Allene oxidase cyclase	-2.4988	-1.4
R:103782/1	PF16	"Central pair associated protein"...	-2.50289	0.2
R:183555/1	183555/1	---	-2.51117	0.8
R:135322/1	CSP41b	"chloroplast stem-loop-binding protein"...	-2.53125	0.4
R:189430/1	CCP1	"low-CO2-inducible chloroplast envelope protein"...	-2.53205	-0.7
R:115782/1	115782/1	---	-2.5337	-0.1
R:186581/1	186581/1	---	-2.54051	-0.1
R:188051/1	188051/1	---	-2.54343	-2.2
R:148635/1	148635/1	---	-2.54551	0.8
R:174686/1	174686/1	---	-2.55539	-1.3
R:184111/1	184111/1	---	-2.57165	1.9
R:196465/1	PTB3	"sodium/phosphate symporter"...	-2.57365	-0.5
R:191866/1	191866/1	---	-2.57501	-0.6
R:171659/1	171659/1	---	-2.57703	-0.5
R:138664/1	PKS3	"type III polyketide synthase"...	-2.5781	-0.9
R:195845/1	RSZ22	"SR protein factor"...	-2.58194	-0.9
R:194533/1	194533/1	---	-2.58656	0
R:189870/1	189870/1	---	-2.58707	-0.3
R:138565/1	138565/1	TROVE domain, ribonucleoprotein	-2.58767	-0.7
R:169228/1	169228/1	---	-2.58842	-0.5
R:171756/1	PTK13	"Protein tyrosine kinase"...	-2.59042	0.9
R:170004/1	EIF3X	"hypothetical translation initiation factor"...	-2.59787	-2.1
R:157550/1	157550/1	---	-2.59976	-2.9
R:128636/1	EIF3B	"eukaryotic initiation factor"...	-2.60865	-2.8
R:205737/1	205737/1	"ankyrin-repeat protein"...	-2.61371	1.2
R:184071/1	LHCBM7	"chlorophyll a-b binding protein of LHCII"...	-2.6172	-0.9
R:205770/1	AOC5	"cationic amino acid transporter"...	-2.61997	-1.6
R:196399/1	PHC1	"cell wall protein pherophorin-C1"...	-2.62166	-0.3
R:190503/1	190503/1	Zinc containing alcohol dehydrogenase	-2.63542	1.6
R:189271/1	189271/1	---	-2.63543	-1.1
R:150548/1	150548/1	---	-2.65495	-0.6
R:100959/1	100959/1	Zn finger	-2.661	0
R:184635/1	184635/1	---	-2.66992	0.3
R:155074/1	155074/1	---	-2.68338	0.4
R:185786/1	185786/1	---	-2.69504	0.6
R:187814/1	187814/1	---	-2.70045	-2.2
R:130931/1	130931/1	"calcium transporting ATPase"...	-2.70562	0.8
R:119384/1	119384/1	Zn finger protein	-2.70576	-0.8
R:164394/1	FAP276	"Flagellar Associated Protein"...	-2.70976	0.9
R:195910/1	PRK1	"Phosphoribulokinase"...	-2.7189	-1.3
R:205739/1	205739/1	---	-2.72006	1.3
R:194475/1	PBGD1	"Porphobilinogen deaminase"...	-2.72622	-2.3
R:95372/1	95372/1	---	-2.74024	0.2
R:183357/1	PTA3	"proton/phosphate symporter"...	-2.74987	-1.8
R:139610/1	GBA1	"GTP binding protein TypA"...	-2.75951	1.3
R:119291/1	SPT2	"serine palmitoyltransferase"...	-2.76278	-0.7
R:35808/1	FAP26	"Flagellar Associated Protein"...	-2.76546	-0.5
R:170453/1	DNJ1	"DnaJ-like protein"...	-2.76856	-1.3
R:195553/1	FNR1	"Ferredoxin-NADP reductase"...	-2.77517	-1.6
R:205504/1	ARS5	"Arylsulfatase-like protein"...	-2.78728
R:135648/1	NAR1.2	"anion transporter"...	-2.78905	-0.7
R:29687/1	FAP71	"Flagellar Associated Protein"...	-2.79111	0.7
R:134773/1	NGB1	"nucleolar GTP-binding protein"...	-2.79464	-0.2
R:100620/1	100620/1	---	-2.79474	-1.2
R:193344/1	193344/1	---	-2.79726	-0.2
R:205757/1	LHCBM8	"chlorophyll a-b binding protein of LHCII"...	-2.79806	-0.5
R:195803/1	VSP3	"extracellular matrix protein"...	-2.809	1.4
R:95324/1	95324/1	---	-2.80992	-2.6
R:205763/1	PRMT1	"Protein arginine N-methyltransferase"...	-2.81448	-2.3
R:194765/1	194765/1	---	-2.81995	0.6
R:144312/1	144312/1	RNA binding protein	-2.82617	-2.9
R:182094/1	NRX2	"Nucleoredoxin 2"...	-2.82989	-1.7
R:182602/1	PMA2	"plasma membrane-type proton ATPase"...	-2.84253	-0.4
R:189986/1	189986/1	---	-2.84501	-3.3
R:185219/1	185219/1	C2 calcium/lipid bining domain	-2.8733	1.4
R:174753/1	RBD2	"rubredoxin"...	-2.87333	-2.8
R:58437/1	58437/1	Peptidase C19, ubiquitin carboxyl terminal hydrolase	-2.87334	-0.5
R:159042/1	159042/1	---	-2.87535	0.6
R:189583/1	189583/1	---	-2.87811	-2.1
R:95000/1	95000/1	---	-2.88049	0.2
R:190395/1	190395/1	---	-2.88315	0.1
R:206023/1	206023/1	"ribosome biogenesis pescadillo-like protein"...	-2.88733
R:187025/1	LHCA8	"light-harvesting protein of photosystem I"...	-2.91153	-1.3
R:184594/1	184594/1	---	-2.92161	-0.2
R:191690/1	LHCBM4	"chloropyll a-b binding protein of LHCII"...	-2.92645	-0.3
R:97127/1	EFG1	"chloroplast elongation factor G"...	-2.94332	-0.6
R:146945/1	GPD1	"Glycerol-3-Phosphate Dehydrogenase/Dihydroxyacetone-3-phosphate Reductase"...	-2.98007	-1.4
R:193324/1	193324/1	---	-2.98165	1.2
R:182874/1	182874/1	---	-2.98947	0.5
R:205704/1	205704/1	"tRNA methyltransferase"...	-2.99155
R:101671/1	101671/1	"malonyl-CoA:acyl-carrier-protein transacylase"...	-3.07137	-0.9
R:182015/1	PSBX	"4.1 kDa photosystem II subunit"...	-3.07651	-0.9
R:184471/1	LHCA1	"light-harvesting protein of photosystem I"...	-3.08861	-1.3
R:183264/1	183264/1	"predicted protein"...	-3.10513	-1.1
R:196769/1	196769/1	"highly expressed pseudogene"...	-3.10671
R:190833/1	190833/1	"nucleolar protein"...	-3.12043	-3.2
R:182959/1	PSAH	"Subunit H of photosystem I"...	-3.13822	-1.4
R:196590/1	RHE	"RNA helicase"...	-3.16951
R:143688/1	143688/1	"expressed hypothetical protein"...	-3.17741	2.2
R:188886/1	188886/1	---	-3.18587	1.1
R:196484/1	PHO1	"alkaline phosphatase"...	-3.19794	-1.5
R:189582/1	189582/1	---	-3.19954	-5
R:184397/1	LHCB5	"minor chlorophyll a-b binding protein of photosystem II"...	-3.21228	-2
R:190320/1	190320/1	---	-3.23581	-0.3
R:127992/1	127992/1	DANN helicase	-3.24522	-1.3
R:190128/1	190128/1	Peptidase S8 and S53, subtilisin, kexin, sedolisin	-3.25959	-1.8
R:188940/1	188940/1	"predicted protein"...	-3.29553	-2.1
R:115491/1	115491/1	Putative acetate transporter	-3.29635	-1.7
R:191072/1	TRP5	"transient receptor potential ion channel protein"...	-3.33317	-0.4
R:179052/1	179052/1	---	-3.34339	-1.2
R:127246/1	HRP3	"hydroxyproline-rich cell wall protein"...	-3.36876	-0.1
R:194736/1	194736/1	Glycoside hydrolase	-3.3699	-1.9
R:24263/1	CIS2	"citrate synthase"...	-3.39929	-1.2
R:158019/1	158019/1	---	-3.44941	0.5
R:195937/1	195937/1	"hydroxyproline-rich glycoprotein"...	-3.46794	0.5
R:183363/1	LHCA7	"light-harvesting protein of photosystem I"...	-3.47478	-1.1
R:186299/1	LHCA5	"light-harvesting protein of photosystem I"...	-3.47647	-1.4
R:193847/1	PSAO	"Photosystem I subunit O"...	-3.48712	-1.4
R:189474/1	189474/1	---	-3.6301	-2.2
R:194813/1	194813/1	---	-3.71699	0.1
R:196464/1	PTB2	"sodium/phosphate symporter"...	-3.73574	0.7
R:191073/1	191073/1	"hypothetical protein"...	-3.84894	-0.5
R:206128/1	ERM1	"ERD4-related membrane protein"...	-3.91556	0.3
R:141578/1	141578/1	---	-3.92817	-0.6
R:186495/1	186495/1	---	-3.97974	-0.3
R:146646/1	146646/1	---	-3.98413	-0.5
R:181358/1	181358/1	---	-4.13327	-0.7
R:193460/1	193460/1	---	-4.23931	1.5
R:190581/1	190581/1	---	-4.2586	-0.9
R:186626/1	186626/1	---	-4.27122	-0.5
R:205566/1	LCR1	"low-CO2 response regulator"...	-4.30973
R:205505/1	SLT3	"sodium/sulfate co-transporter"...	-4.47033
R:191346/1	191346/1	---	-4.48786	3.9
R:185637/1	185637/1	---	-4.50573	-0.2
R:184099/1	184099/1	---	-4.55654	-1.8
R:187652/1	187652/1	---	-4.59856	-0.6
R:189008/1	189008/1	---	-4.83516	-0.5
R:183580/1	183580/1	---	-4.84182	0.2
R:169939/1	169939/1	---	-4.90346	0
R:24120/1	CAH1	"carbonic anhydrase"...	-5.32023	-2.1
R:187195/1	PRPL29	"Putative chloroplast ribosomal protein L29	-6.96829	-2.3
