# Supplementary material for: Construction and evaluation of a whole genome microarray of Chlamydomonas reinhardtii
Source: BMC Genomics. 2011 Nov 25;12:579. doi: 10.1186/1471-2164-12-579 (PMC3235179; doi:10.1186/1471-2164-12-579)
Supplement: Additional file 4 — Table S4. Gene expression of Chlamydomonas reinhardtii under sulfur starvation. Comparison between RNA-seq [16] (48 h) and microarray data for Chlamydomonas reinhardtii cultures incubated under sulfur starvation conditions (24 h, 48 h, 72 h, 96 h). [file 1471-2164-12-579-S4.XLS]

## Sheet: Sheet1
Reporter Identifier	Reporter Name	Reporter Description	Log 2 ratio microarray mean value(toepel et al)	Log 2 ratio (mean value) Illumina (Miller et al.)	Log 2 ratio (mean value) 454 (Miller et al.)
R:191820/1	192090/1	---	6.67825
R:184080/1	LAO1	"periplasmic L-amino acid oxidase	6.16869	0.13	NA
R:205513/1	205513/2	"isochorismatase family protein"...	5.50606
R:180256/1	180430/1	---	5.43307
R:196438/1	PTB5	"sodium/phosphate symporter"...	5.29884	0.6	NA
R:98956/1	AOC3	"amino acid carrier 3"...	5.2418	0.58	NA
R:192854/1	192854/2	---	5.19995
R:184660/1	184660/2	---	5.1836	7.92	43.1
R:186833/1	186833/2	---	5.12933
R:156131/1	AMT1D	"Ammonium transporter"...	5.0791	7.15	9.37
R:146216/1	146216/2	"potassium channel"...	5.07197	7.75	NA
R:182971/1	NSG13	"nitrogen-starved gametogenesis 13"...	5.02478	3.62	3.72
R:206089/1	206089/2	---	4.95947
R:180430/1	180430/2	---	4.90521	8	NA
R:136895/1	GLN3	"glutamine synthetase"...	4.86924	6.47	39.9
R:135648/1	NDA7	"type-II NADH dehydrogenase"...	4.74374	1.75	39.43
R:195735/1	NDA7	"type-II NADH dehydrogenase"...	4.65334	3.46	NA
R:184661/1	NIT1	"nitrate reductase"...	4.55013	7.92	40.32
R:192090/1	192090/2	---	4.49969
R:192085/1	NII1	"Nitrite reductase"...	4.35481	7.67	41.45
R:195346/1	195346/2	---	4.35095	6.43	NA
R:196465/1	PTB5	"sodium/phosphate symporter"...	4.26571	1.7	NA
R:179447/1	179628/1	---	4.22504
R:182977/1	182977/2	---	4.12503	0.03	NA
R:162607/1	CGL41	"predicted protein"...	4.11917	4.63	38.18
R:189142/1	LCI31	"low-CO2-inducible protein"...	4.11398	3.16	5.44
R:182549/1	182549/2	---	4.05546	3.75	36.36
R:196074/1	196074/2	"AAA-ATPase domain family protein"...	3.86254
R:182560/1	PSR1	"Phosphorus starvation response 1 protein	3.83508	-3.2	-2.36
R:194159/1	FAS2	"fasciclin-like protein"...	3.80969	1.64	1.96
R:178410/1	178410/2	---	3.80544
R:150835/1	150835/2	"collagen-related protein"...	3.79684	1.86	33.66
R:184730/1	LHCSR3	"Stress-related chlorophyll a/b binding protein 3"...	3.7853	1.71	4.34
R:189283/1	189283/2	---	3.78512
R:188151/1	188151/2	"predicted protein"...	3.76554	2.59	2.37
R:183357/1	PTB3	"sodium/phosphate symporter"...	3.75802	-0.62	-33.99
R:184724/1	LHCSR2	"Stress-related chlorophyll a/b binding protein 2"...	3.72299	-1.2	0.76
R:135480/1	LCI31	"low-CO2-inducible protein"...	3.70601	0.36	0.45
R:169259/1	UAPA3	"uric acid-xanthine permease"...	3.68642	7.25	7.3
R:165763/1	165763/2	---	3.68479
R:183011/1	UOX	"urate oxidase II"...	3.67408	3.49	4.5
R:142219/1	142251/2	---	3.64968	NA	NA
R:192532/1	192591/1	---	3.64797
R:146945/1	GPD1	"Glycerol-3-Phosphate Dehydrogenase/Dihydroxyacetone-3-phosphate Reductase"...	3.63955	4.09	NA
R:24263/1	CMA2	"transmembrane protein of CMA family"...	3.63926
R:150818/1	150835/1	"collagen-related protein"...	3.57934	-5.26	-32.4
R:184731/1	LHCSR2	"Stress-related chlorophyll a/b binding protein 2"...	3.553	2.64	36.75
R:165762/1	UAPA3	"uric acid-xanthine permease"...	3.48137	26.09	NA
R:189430/1	CCP2	"low-CO2-inducible chloroplast envelope protein"...	3.48085	1.64	39.86
R:179628/1	179628/2	---	3.40363
R:192591/1	192591/2	---	3.3804
R:183491/1	183491/2	---	3.37285
R:196817/1	KIR1	"ketoacid isomerase-like protein"...	3.35422
R:192823/1	192823/2	"hypothetical protein"...	3.33069
R:151264/1	151264/2	---	3.31434
R:144312/1	144350/1	---	3.30526	0.36	NA
R:187840/1	187842/1	---	3.28459	-3.79	-35.4
R:148223/1	DPR1	"dihydrodipicolinate reductase"...	3.28343	-1.97	-33.4
R:196473/1	PSR1	"Phosphorus starvation response 1 protein	3.28133	1.4	-1.07
R:188398/1	188455/1	---	3.249	3.53	35.24
R:175158/1	175158/3	---	3.22867
R:148531/1	148531/2	---	3.21841
R:193924/1	193924/2	---	3.2087
R:184415/1	184415/2	---	3.18056	6.53	34.66
R:196125/1	196125/2	"Thioredoxin-like protein"...	3.17842	1.35	3.34
R:205927/1	CCD1	"carotenoid cleavage dioxygenase"...	3.17407	-0.96	0.77
R:184857/1	184857/2	"predicted protein"...	3.14671	-0.18	0.97
R:158745/1	AMT1A	"Ammonium transporter"...	3.1381	5.52	6.01
R:190800/1	190800/2	---	3.09484	0.2	2.46
R:148921/1	LCID	"limiting CO2 inducible protein"...	3.05093	1.36	3.72
R:188890/1	188890/2	"NADH nitrate reductase"...	3.04827	5.21	36.66
R:177503/1	177503/2	---	3.01239
R:205572/1	205572/2	"hypothetical protein"...	3.00737	2.91	NA
R:149809/1	149878/2	---	3.00145	1.06	NA
R:196941/1	196941/2	---	3.00122	-0.79	-0.42
R:184228/1	184228/3	---	3.00011
R:145397/1	145397/3	---	2.97217	1.68	NA
R:182746/1	182746/2	"predicted protein"...	2.96812	2.9	1.1
R:6075/1	6075/2	"TPR repeat protein"...	2.94889	1.32	1.77
R:183315/1	LCI6	"low CO2 inducible protein"...	2.93363	-2.22	-1.83
R:205555/1	205572/1	"hypothetical protein"...	2.90722	0.47	NA
R:190083/1	CCD1	"carotenoid cleavage dioxygenase"...	2.87295	1.61	32.66
R:195467/1	VMPL2	"R-SNARE protein	2.84781	1.93
R:174654/1	174654/2	---	2.84042
R:143444/1	143444/2	---	2.83429
R:191346/1	191346/2	---	2.82643
R:96789/1	GPD4	"Glycerol-3-Phosphate Dehydrogenase/Dihydroxyacetone-3-Phosphate Reductase"...	2.81043	1.44	35.47
R:195255/1	COX16	"cytochrome c oxidase assembly factor"...	2.80672	0.75	2.32
R:206217/1	NED1	"NAD dependent epimerase/dehydratase family protein"...	2.79765	NA	NA
R:128766/1	CCP2	"low-CO2-inducible chloroplast envelope protein"...	2.79318	4.5	40.92
R:190147/1	FAK2	"flagellar adenylate kinase"...	2.78928	-1.46	-0.08
R:205747/1	LAG1	"predicted protein"...	2.78819
R:196277/1	LCI30	"low-CO2-inducible protein"...	2.78086	-7.31	-38.79
R:191738/1	191738/2	---	2.77644	1.78
R:191987/1	ARG1	"N-acetyl-gamma-glutamyl-phosphate reductase"...	2.77296	0.8	34.24
R:188455/1	188455/2	---	2.77271
R:142415/1	SAD1	"minus agglutinin protein"...	2.7712	1.13	NA
R:195891/1	RWP11	"RWP-RK transcription factor"...	2.73003	3.34	32.66
R:206208/1	206208/2	"SGNH hydrolase"...	2.72698
R:183519/1	183519/2	---	2.7228	1.64	1.31
R:131003/1	131003/2	---	2.70836	2.6	32.66
R:186936/1	186936/2	---	2.69952
R:152142/1	FMO4	"Flavin-containing monooxygenase"...	2.69541	4.23	NA
R:184005/1	184005/2	---	2.68719	8.09	35.47
R:191441/1	191441/2	---	2.68449
R:195717/1	COX16	"cytochrome c oxidase assembly factor"...	2.68194	0.69	NA
R:194715/1	194715/2	---	2.67419
R:181290/1	181290/2	---	2.67164
R:205770/1	AOC5	"cationic amino acid transporter"...	2.67088	-1.66	NA
R:189883/1	189883/2	---	2.67041
R:193904/1	193904/2	---	2.66259
R:157754/1	157754/3	---	2.66146
R:193519/1	193519/2	---	2.62988
R:185990/1	TEF13	"predicted protein"...	2.62053	3.35	3.86
R:167070/1	167365/3	---	2.61928
R:193327/1	193327/2	---	2.61883
R:206198/1	206208/1	"SGNH hydrolase"...	2.61699	0.65	NA
R:182166/1	AOC5	"cationic amino acid transporter"...	2.61488	5.14	NA
R:187842/1	187842/2	---	2.59049
R:158993/1	158993/2	---	2.58896
R:187040/1	187040/2	---	2.58847
R:171371/1	171615/1	---	2.58733
R:184094/1	LCI6	"low CO2 inducible protein"...	2.5779	6.15	NA
R:184023/1	184023/3	---	2.56184	1.77	32.66
R:193137/1	193137/2	---	2.55338
R:183344/1	LCI15	"PRLI-interacting factor L"...	2.54649	0.73	2.31
R:148922/1	149064/3	---	2.53225
R:147738/1	147738/2	"plastocyanin-like protein"...	2.50444	1.21	32.66
R:145791/1	145791/2	---	2.49703	0.94	2.26
R:143467/1	143675/1	"Glutaredoxin/malate transporter fusion protein"...	2.48687	-4.15	-32.4
R:146196/1	146196/2	---	2.46847	1.3	0.26
R:184264/1	184264/2	---	2.46456	-0.73	NA
R:190320/1	190320/2	---	2.44391
R:186159/1	186255/2	---	2.4402
R:146677/1	146677/2	---	2.43965		32.66
R:141561/1	SSD2	"sterol sensing 5-transmembrane protein"...	2.43287	8.59	32.66
R:144746/1	144862/1	---	2.43245	-2.78	NA
R:196080/1	196080/2	"predicted protein"...	2.41434	1.05	32.66
R:82793/1	82793/2	---	2.39083	0.64	1.26
R:143675/1	143675/2	"Glutaredoxin/malate transporter fusion protein"...	2.38356	0.77	-32.4
R:182821/1	PEPC2	"Phosphoenolpyruvate carboxylase	2.38173	0.94	35.24
R:185841/1	RDP3	"Rhodanese domain phosphatase"...	2.37516	-3.42	-1.33
R:149145/1	FAP274.a	"Flagellar Associated Protein"...	2.36946	-4.23	-35.21
R:193217/1	193217/2	---	2.36761
R:185915/1	PEPC1	"Phosphoenolpyruvate carboxylase	2.34352	-3.21	-2.42
R:182461/1	GLD2:CFrag	"glucose-6-phosphate dehydrogenase"...	2.33073	4.11	35.47
R:152708/1	PMA2	"plasma membrane-type proton ATPase"...	2.32991	2.97	3.92
R:191373/1	191373/2	---	2.32076	1.55	3.34
R:143897/1	144256/3	---	2.31994	-0.12	NA
R:195838/1	RWP4	"RWP-RK transcription factor"...	2.30479	2.83	1.26
R:149279/1	MSD3	"superoxide dismutase [Mn]"...	2.30044
R:196333/1	RAA2	"pseudouridine synthase-related protein"...	2.29588	0.62	-32.4
R:169763/1	APG4	"Autophagy protein"...	2.29536	0.96	NA
R:151803/1	151803/2	---	2.29374	2.45	34.98
R:206141/1	206141/3	"hypothetical protein"...	2.29359
R:173242/1	173242/2	---	2.2846	0.12	NA
R:205929/1	CGLD15	"triacylglycerol lipase-like protein"...	2.27878
R:134217/1	134217/2	"Ezy1-like protein"...	2.27285	1.9	NA
R:182920/1	TEF13	"predicted protein"...	2.27138	-1.82	-0.74
R:152123/1	CAM2.b	"predicted protein"...	2.26845	1.34	1.06
R:189111/1	189111/2	---	2.26249
R:147982/1	148257/2	---	2.25951	-0.62	NA
R:171615/1	171615/2	---	2.25766
R:158541/1	158640/1	---	2.25694	-0.09	NA
R:190604/1	190604/3	---	2.25072
R:154229/1	154229/2	---	2.24888	2.65	NA
R:187947/1	THO3	"oligopeptidase A"...	2.24126	-0.02	32.66
R:159161/1	FDX2	"Apoferredoxin"...	2.23402	7.68	43.29
R:121823/1	LAG1	"predicted protein"...	2.23347	2.76	NA
R:153876/1	153895/1	---	2.2279	0.45	-32.4
R:93340/1	93340/3	---	2.21347	1.49	33.66
R:144862/1	144862/2	---	2.21003
R:156031/1	156031/2	---	2.20766	4.69	NA
R:183259/1	183343/3	"PRLI-interacting factor L"...	2.19511	NA	NA
R:191379/1	191379/2	---	2.17808
R:192558/1	CAH5	"mitochondrial carbonic anhydrase"...	2.16626	-0.51	-0.16
R:149313/1	149313/2	---	2.16535	-3.98	NA
R:205888/1	CGLD15	"triacylglycerol lipase-like protein"...	2.15366	2.99	33.66
R:205704/1	205790/2	"transglutaminase-like protein"...	2.15066
R:149381/1	RHP2	"Rh protein"...	2.14613	-2.27	32.66
R:188612/1	PAO2	"pheophorbide a oxygenase"...	2.14345	-0.5	0.26
R:185782/1	185782/3	---	2.13563	0.99	32.66
R:192237/1	192337/3	---	2.12445
R:80312/1	PEPC2	"Phosphoenolpyruvate carboxylase	2.1233	0.81	1.26
R:205947/1	205947/2	"hypothetical protein"...	2.12191
R:196235/1	CAM2.b	"predicted protein"...	2.11971
R:144552/1	144746/1	---	2.07983	-4.72	-33.99
R:144350/1	144396/3	---	2.07826	2.14	2.96
R:193610/1	193610/2	---	2.07532
R:196881/1	CAM2.a	"calmodulin-like protein"...	2.07312	0.55	NA
R:189172/1	189204/3	---	2.06704
R:174005/1	174005/2	---	2.04403	1.12	NA
R:128523/1	UAPA1	"uric acid-xanthine permease"...	2.03481	-0.74	0.14
R:191511/1	191511/2	---	2.03342	0.22
R:156769/1	156769/3	"hypothetical protein"...	2.0129	0.39	-0.74
R:196654/1	MSD3	"superoxide dismutase [Mn]"...	1.93752
R:154085/1	SSD2	"sterol sensing 5-transmembrane protein"...	1.88873	2.17	32.66
R:53522/1	ZEP1	"zeaxanthin epoxidase	1.27395	0.57	1.84
R:206150/1	206150/2	"predicted protein"...	-1.99301	0.18	-33.4
R:190503/1	190510/1	---	-1.99793
R:191226/1	ERD2A	"KDEL Receptor A"...	-1.99795	0.89	1.26
R:166662/1	166662/2	"protein kinase-like protein"...	-1.99966	-1.84	-1.12
R:97616/1	HFO4	"Histone H4"...	-2.00099	-24.96	NA
R:180716/1	180716/2	---	-2.00107
R:142653/1	142653/2	---	-2.00137	-5.27	NA
R:6466/1	POC18	"centriole proteome protein"...	-2.02306	-4.65	NA
R:152955/1	153395/3	---	-2.03768	0.53	NA
R:141286/1	RSP8	"Radial spoke protein 8"...	-2.04047	-0.14	0.26
R:184397/1	LHCBM3	"Light-harvesting complex II chlorophyll a-b binding protein M3"...	-2.0482	-3.65	-2.65
R:193090/1	193090/3	---	-2.04958	1.28	-0.01
R:184047/1	CYN20-3	"Peptidyl-prolyl cis-trans isomerase	-2.05347	-1.92	-1.1
R:185945/1	186159/1	"hypothetical protein"...	-2.05474	0.16	NA
R:196792/1	FAP149	"Flagellar Associated Protein"...	-2.05532	-0.29	0.26
R:134235/1	ATPD	"chloroplast ATP synthase delta chain"...	-2.05849	-2.96	-3.19
R:188086/1	SCL27	"SR protein factor"...	-2.07072	-0.12	NA
R:196696/1	DarkCorner	---	-2.07363	NA	NA
R:132433/1	FTSZ2	"plastid division protein FtsZ2"...	-2.08091	-3.81	-35.72
R:136411/1	ODA6	"Flagellar outer dynein arm intermediate chain 2"...	-2.08207	-0.19	0.1
R:142763/1	142763/2	---	-2.08546	-2.45	34.66
R:60278/1	TEF9	"predicted protein"...	-2.09033	-2.33	-2.28
R:196341/1	PSBX	"4.1 kDa photosystem II subunit"...	-2.09116	6.88	32.66
R:157878/1	157878/2	"Hypothetical protein"...	-2.09254
R:144056/1	PSAK	"photosystem I reaction center subunit psaK"...	-2.09491	-0.11	-2.26
R:184650/1	184650/2	---	-2.09726	-1.46	-2.07
R:195937/1	195937/2	"hydroxyproline-rich glycoprotein"...	-2.09736	-4.74	NA
R:206051/1	ASSD1	"aspartate semialdehyde dehydrogenase"...	-2.10167	-0.86	-0.74
R:205694/1	205704/1	"tRNA methyltransferase"...	-2.10776
R:147945/1	147982/1	---	-2.11588	1.41	NA
R:185006/1	185006/2	"hypothetical protein"...	-2.11648	-4.68	NA
R:156091/1	156117/3	---	-2.11933	3.2	4.06
R:53378/1	FAP203	"Flagellar Associated Protein"...	-2.132	0.01	-43.72
R:24392/1	ISG-C3	"hydroxyproline-rich cell wall protein"...	-2.13247	0.12
R:182857/1	FAP292	"Flagellar Associated Protein"...	-2.13408	-1.19	-1.15
R:181737/1	182045/3	---	-2.13595
R:144564/1	HFO19	"Histone H4"...	-2.13671	-24.96	NA
R:181346/1	HFO45	"Histone H4"...	-2.1418
R:184627/1	184636/1	"predicted protein"...	-2.14823	2.13	36.36
R:195847/1	SRP36	"SR protein factor"...	-2.15654	0.65	0.5
R:137221/1	DNJ13	"DnaJ-like protein"...	-2.15739	-0.25	-0.07
R:180946/1	180946/2	---	-2.16321
R:169488/1	170843/3	---	-2.17159
R:206256/1	206256/2	"predicted protein"...	-2.17461	-0.21
R:205685/1	205685/2	"hypothetical protein"...	-2.17691
R:183952/1	183952/2	---	-2.18049	-2.55	-34.99
R:206232/1	206256/1	"predicted protein"...	-2.18063
R:194395/1	194395/2	---	-2.18369
R:190644/1	FAP144	"Flagellar Associated Protein"...	-2.18921	-2.77	0.26
R:188108/1	188108/2	---	-2.19117
R:112822/1	HFO6	"Histone H4"...	-2.19149
R:191183/1	FAP86	"Flagellar Associated Protein"...	-2.19283	-0.57	0.26
R:187654/1	187654/3	---	-2.19466
R:150648/1	150818/1	---	-2.19639	0.33	NA
R:160490/1	HFO26	"Histone H4"...	-2.21238	-26.55	NA
R:151055/1	151055/2	---	-2.2131	-24.96	NA
R:168694/1	169191/1	"predicted protein"...	-2.21499
R:194541/1	AGT1	"alanine-glyoxylate transaminase"...	-2.21928	-4.1	-3.74
R:192214/1	192214/3	---	-2.22041
R:185125/1	HTV3	"Histone H3 variant"...	-2.2341	-2.44	-34.4
R:143550/1	ELG7	"exostosin-like glycosyltransferase"...	-2.23536	-2.51	NA
R:164394/1	FAP281	"Flagellar Associated Protein"...	-2.23705	-0.62
R:187025/1	LHCA8	"light-harvesting protein of photosystem I"...	-2.23939	-4.57	-3.94
R:196743/1	FAP269	"Flagellar Associated Protein"...	-2.24241
R:100662/1	HFO20	"Histone H4"...	-2.24591	-24.96	NA
R:153895/1	154159/3	---	-2.24804	1.63	32.66
R:183912/1	183917/1	---	-2.24976
R:185581/1	185581/2	---	-2.25171
R:166436/1	FAP178	"Flagellar Associated Protein"...	-2.25293	-5.01	NA
R:193881/1	193884/2	---	-2.25859
R:172018/1	172018/2	---	-2.27004
R:800/1	HTA25	"Histone H2A"...	-2.27139
R:195849/1	SRP36	"SR protein factor"...	-2.27816	-0.96	-33.4
R:121845/1	HFO1	"Histone H4"...	-2.28325	NA	NA
R:192478/1	PSAK	"photosystem I reaction center subunit psaK"...	-2.28402	-3.44	-2.26
R:110525/1	110525/2	---	-2.29246
R:190581/1	190581/2	---	-2.29709
R:182361/1	TEF25	"succinyl-CoA ligase"...	-2.30057	-3.1	-2.1
R:182571/1	SQD2	"sulfolipid synthase"...	-2.30235	-0.72	-0.42
R:56839/1	TEF25	"succinyl-CoA ligase"...	-2.30719	1.36
R:168461/1	HON1	"Histone H1"...	-2.31707	-1.44	NA
R:98148/1	98148/2	---	-2.32026	1.45	NA
R:97737/1	HTA42	"Histone H2A"...	-2.32138	NA	NA
R:164097/1	RRP46	"Exosome complex exonuclease"...	-2.3243	0.19	0.93
R:148338/1	MITC3	"mitochondrial carrier protein"...	-2.32498	-2.15	NA
R:117095/1	HTA37	"Histone H2A"...	-2.32734	-0.07	NA
R:191803/1	191820/1	---	-2.32746
R:195537/1	195751/2	---	-2.33431	1.88	NA
R:205573/1	CSP41a	"chloroplast stem-loop-binding protein"...	-2.33897	-0.05	32.66
R:188105/1	188105/2	---	-2.34293
R:168515/1	HFO20	"Histone H4"...	-2.3443	-24.96	NA
R:185465/1	185465/2	---	-2.34493	0.29	NA
R:132678/1	ATPD	"chloroplast ATP synthase delta chain"...	-2.34626	-2.72	-0.55
R:109409/1	HTA26	"Histone H2A"...	-2.34778
R:115475/1	HFO19	"Histone H4"...	-2.35113	-26.55	-32.4
R:190597/1	190597/2	---	-2.35228
R:185864/1	FAP147	"Flagellar Associated Protein"...	-2.3594	-0.31	-0.86
R:183476/1	CRD1	"Copper response defect 1 protein"...	-2.38793	-2.59	-34.4
R:184810/1	LHCB4	"chlorophyll a-b binding protein of photosystem II"...	-2.38804	-2.25	-1.31
R:185347/1	185463/1	---	-2.39711
R:190510/1	190581/1	---	-2.40005
R:185598/1	CPLD31	"predicted protein"...	-2.40073	-2.47	-35.21
R:175973/1	175973/2	---	-2.40422
R:183917/1	183917/3	---	-2.40664
R:140850/1	140850/2	---	-2.41025	-2.26	-2.37
R:205940/1	PSAL	"Photosystem I reaction center subunit XI"...	-2.41402	0.03	-0.33
R:DarkCorner__2	DCA1	"S-adenosylmethionine decarboxylase"...	-2.42295
R:188572/1	188572/2	---	-2.42397
R:205906/1	CGL31	"predicted protein"...	-2.43012	3.82	NA
R:196351/1	MMP3	"matrix metalloproteinase"...	-2.433	-3.8	NA
R:191238/1	FAP1	"Flagellar Associated Protein"...	-2.43582	-1.23	-0.3
R:184434/1	184434/2	---	-2.44474	-1.52	-1.68
R:206168/1	SQD2	"sulfolipid synthase"...	-2.44499
R:655/1	HTA22	"Histone H2A"...	-2.44645
R:163170/1	163170/2	---	-2.44733	0.7	2.16
R:143938/1	FAP86	"Flagellar Associated Protein"...	-2.45085	-1.09	NA
R:192961/1	LHCA7	"light-harvesting protein of photosystem I"...	-2.45392	-5.02	-4.3
R:154517/1	154517/2	---	-2.45731	-0.4	NA
R:95324/1	95598/1	---	-2.46528
R:132722/1	RAD51	"DNA recombination protein"...	-2.46802	1.72	0.67
R:647/1	HTA22	"Histone H2A"...	-2.47592
R:100020/1	HFO36	"Histone H4"...	-2.47608	NA	NA
R:155007/1	155007/2	---	-2.47673
R:205763/1	PRMT1	"Protein arginine N-methyltransferase"...	-2.48241	0.22	34.24
R:141323/1	141448/2	---	-2.48772	0.09	32.66
R:121757/1	HFO21	"Histone H4"...	-2.50636
R:183179/1	FAP233	"Flagellar Associated Protein"...	-2.5068	-0.47	0.36
R:184923/1	MIND1	"Chloroplast septum site-determining protein"...	-2.52081	-5.3	NA
R:145241/1	145274/2	---	-2.5257
R:146684/1	147457/3	---	-2.5382	0.63	0.26
R:195575/1	CHLM	"Mg protoporphyrin IX S-adenosyl methionine O-methyl transferase"...	-2.54017	-2.1	-0.25
R:702/1	HTA42	"Histone H2A"...	-2.54981
R:110341/1	HFO3	"Histone H4"...	-2.55335	-26.55	NA
R:182285/1	182430/2	---	-2.56396	3.28	36.66
R:107113/1	HTA6	"Histone H2A"...	-2.56621	-25.96	NA
R:58/1	HPD1	"4-hydroxyphenylpyruvate dioxygenase"...	-2.57318
R:196399/1	PHC15	"cell wall protein pherophorin-C15"...	-2.57361	-4.53	-3.07
R:153678/1	LHCA4	"light-harvesting protein of photosystem I"...	-2.57633	-4.47	-4.19
R:105488/1	108283/3	---	-2.58458
R:152892/1	FDH1	"formaldehyde dehydrogenase"...	-2.58951	-3.29	-3.27
R:127387/1	COX19	"cytochrome c oxidase assembly protein"...	-2.59061	-0.82	-32.4
R:95598/1	95598/3	---	-2.5931	-4.91	0.48
R:189417/1	189417/2	---	-2.60028
R:333/1	HTA38	"Histone H2A"...	-2.60155
R:98019/1	HTA14	"Histone H2A"...	-2.60593
R:194134/1	AGT1	"alanine-glyoxylate transaminase"...	-2.61097	-2.87	-1.74
R:165490/1	165490/2	---	-2.6136	-1.19	NA
R:196761/1	ZRT5	"zinc-nutrition responsive transporter"...	-2.62557
R:181720/1	181720/2	---	-2.62559	-1.19	NA
R:205905/1	CGL30	"predicted protein"...	-2.62908
R:872/1	HTA37	"Histone H2A"...	-2.63566
R:169191/1	169488/1	---	-2.6408	-2.13	-32.4
R:115715/1	115715/2	---	-2.64261	-3.86	NA
R:167223/1	HTA13	"Histone H2A"...	-2.64659	-24.97	NA
R:36709/1	FBA1	"fructose-1	-2.64806	0.37	33.66
R:183963/1	HYDA1	"iron hydrogenase"...	-2.65193	-1.37	-33.99
R:148333/1	PHC15	"cell wall protein pherophorin-C15"...	-2.6541	-5.12	-5.13
R:187440/1	187577/2	---	-2.65697	0.54	-1.74
R:195092/1	195092/3	---	-2.65828
R:115434/1	115715/1	---	-2.66409
R:246/1	HTA2	"Histone H2A"...	-2.67749
R:112398/1	HTA14	"Histone H2A"...	-2.68728	NA	NA
R:184636/1	184636/2	"predicted protein"...	-2.6876	-1.48	-35.86
R:158785/1	158785/2	---	-2.69163	1.33	-35.4
R:169653/1	HTA16	"Histone H2A"...	-2.69256	NA	NA
R:156876/1	156876/3	---	-2.697	-1.41	NA
R:195433/1	CYCB1.a	"B-type cyclin"...	-2.70168
R:173965/1	173965/2	---	-2.70287
R:96954/1	97782/2	"predicted protein"...	-2.70422
R:82/1	HTA9	"Histone H2A"...	-2.71029
R:112529/1	HTR7	"Histone H3"...	-2.71247	NA	NA
R:205681/1	205681/3	"hypothetical protein"...	-2.71694	-2.65	NA
R:793/1	HTA23	"Histone H2A"...	-2.71794
R:110437/1	HTR46	"Histone H3"...	-2.71951
R:109464/1	HTA28	"Histone H2A"...	-2.71982	-0.11
R:185463/1	185463/2	---	-2.72272	-0.32	-1.48
R:99930/1	HTA15	"Histone H2A"...	-2.72579	NA	NA
R:192448/1	192448/3	---	-2.74026
R:95868/1	FAP205	"Flagellar Associated Protein"...	-2.74246	-0.52	-32.4
R:112753/1	HTA10	"Histone H2A"...	-2.74462	NA	NA
R:186299/1	LHCA6	"light-harvesting protein of photosystem I"...	-2.74983	-5.43	-3.99
R:206120/1	CYCB1.a	"B-type cyclin"...	-2.76307
R:645/1	HTA1	"Histone H2A"...	-2.76314
R:120734/1	HFO41	"Histone H4"...	-2.76449	-24.96	NA
R:149028/1	HPD1	"4-hydroxyphenylpyruvate dioxygenase"...	-2.77261
R:115469/1	HTA20	"Histone H2A"...	-2.77313	-24.97	NA
R:185109/1	CYCB1	"B type cyclin"...	-2.7732	-6.3	-32.4
R:183928/1	DCA1	"S-adenosylmethionine decarboxylase"...	-2.77507	-3.25	-2.42
R:100147/1	HTA19	"Histone H2A"...	-2.77593	-0.48	NA
R:159144/1	159144/2	---	-2.77808	NA	NA
R:195434/1	CYCB1.b	"B-type cyclin"...	-2.78276
R:143696/1	143868/3	"predicted protein"...	-2.79121		NA
R:196115/1	CYB5-2	"cytochrome b5 protein"...	-2.79789	-3.8	NA
R:187/1	HTA20	"Histone H2A"...	-2.798
R:97953/1	HTA7	"Histone H2A"...	-2.80203	NA	NA
R:161525/1	MAM3B	"predicted protein"...	-2.81685	-1.64	-35.4
R:127246/1	HTA1	"Histone H2A"...	-2.82723	-6.83	NA
R:834/1	HTA3	"Histone H2A"...	-2.82893
R:180172/1	180200/2	---	-2.8425
R:186537/1	PRL1	"predicted extracellular protein"...	-2.86462	-0.45	NA
R:190034/1	190034/3	---	-2.87567	-5.41	-5.54
R:98017/1	HTA7	"Histone H2A"...	-2.88887	NA	NA
R:182015/1	PSBX	"4.1 kDa photosystem II subunit"...	-2.8897	-4.16	-2.12
R:183986/1	183986/2	---	-2.90941	-3.29	-35.86
R:152648/1	CPLD48	"predicted protein"...	-2.91112	-3.88	-5.24
R:158640/1	158649/1	---	-2.928
R:16132/1	FMG1-A	"minor flagella membrane glycoprotein"...	-2.93448	-3.56	-33.4
R:177603/1	177794/1	---	-2.93774
R:177203/1	177357/1	---	-2.94513	-0.14	32.66
R:136413/1	TUA1	"alpha tubulin 1"...	-2.94682	-2.38	-1.15
R:182705/1	182705/2	---	-2.95701	-4.48	-5.47
R:189613/1	189613/2	---	-2.95842
R:205950/1	ADK3	"Adenylate Kinase 3"...	-2.98715
R:844/1	HTR45	"Histone H3"...	-2.99582	NA	NA
R:186524/1	186524/2	---	-3.00844
R:206023/1	206023/3	"ribosome biogenesis pescadillo-like protein"...	-3.01735
R:183558/1	183558/2	---	-3.04165	-4.16	-4.07
R:194765/1	194765/2	---	-3.0493
R:150538/1	PCY1	"plastocyanin	-3.05084	1.96	4.58
R:196096/1	CTR3	"copper transport accessory protein"...	-3.06572	-2.42	NA
R:196824/1	GOX8	"glyoxal or galactose oxidase"...	-3.11658	0.58	NA
R:205493/1	CPLD42	"membrane protein"...	-3.12203
R:189008/1	189008/2	---	-3.12656
R:128256/1	HYDG	"Hydrogenase assembly factor"...	-3.13093
R:187373/1	187440/1	---	-3.13728	0.14	1.26
R:80367/1	FMG1-A	"minor flagella membrane glycoprotein"...	-3.14468	-0.68
R:178852/1	179447/1	---	-3.1629
R:182093/1	182093/2	"Rieske ferredoxin"...	-3.16993	-1.81	-2.25
R:177357/1	177357/2	---	-3.17961	0.06	-32.4
R:182696/1	CST2	"membrane transporter"...	-3.20021	-4.2	-2.55
R:190311/1	190311/2	---	-3.2065
R:188986/1	188986/2	---	-3.20723
R:206001/1	LHCA1	"light-harvesting protein of photosystem I"...	-3.22648
R:188886/1	188886/2	---	-3.22957
R:205503/1	UGD1	"UDP-glucose dehydrogenase"...	-3.24231
R:189474/1	189547/3	"p23 co-chaperone of HSP90 system"...	-3.2467
R:156500/1	156500/2	"hypothetical protein"...	-3.25007	-2.92	-2.2
R:190046/1	CGLD6	"predicted protein"...	-3.25104	-2.33	-1.8
R:35598/1	GOX7	"glyoxal or galactose oxidase"...	-3.25656	-4.48	NA
R:193494/1	193494/2	---	-3.25969	-7.25	NA
R:157618/1	157618/3	---	-3.26053
R:190337/1	190461/1	---	-3.26534	-1.74	-0.13
R:154497/1	CPLD8	"predicted protein"...	-3.30236	-3.22	-33.4
R:205955/1	205956/2	---	-3.30455	0.65	NA
R:148810/1	ATPC	"chloroplast ATP synthase gamma chain"...	-3.30718	-1.64	-2.37
R:193036/1	193036/3	---	-3.32892
R:55098/1	CPN10	"Chaperonin 10"...	-3.36182	0.56	1.77
R:186606/1	186606/2	---	-3.36421
R:206096/1	CPLD42	"membrane protein"...	-3.3837	-0.12	1.26
R:128577/1	128577/2	---	-3.38972
R:190755/1	190765/3	---	-3.40564
R:144191/1	METM	"S-Adenosylmethionine synthetase"...	-3.41512	-2.77	NA
R:142067/1	142122/3	---	-3.41708	-2.04	-33.4
R:132865/1	NTR3	"NADPH dependent thioredoxin reductase"...	-3.42653	-1.41	-0.33
R:193005/1	193005/2	---	-3.43532	-1.19
R:155404/1	FAP285	"Flagellar Associated Protein"...	-3.45369	-5.03	-32.4
R:173828/1	173828/2	---	-3.51327
R:163712/1	CGLD16	"predicted protein"...	-3.52383	-2.78	-1.74
R:205654/1	205654/2	"thylakoid lumen protein"...	-3.52562	-0.53	-1.74
R:146197/1	146197/2	---	-3.5371
R:183658/1	183696/1	---	-3.54758	-0.98	NA
R:173528/1	173692/2	---	-3.55893
R:177794/1	177794/2	---	-3.60599
R:157545/1	157618/1	---	-3.61194	-2.08	-2.55
R:182408/1	MGE1	"mitochondrial grpE-type co-chaperone of the HSP70 system"...	-3.66096	-2.81	-0.9
R:182692/1	182692/2	---	-3.68569	-5.44	-36.99
R:182189/1	182218/1	"hypothetical protein"...	-3.72836	-1.41	-32.4
R:158649/1	158649/2	---	-3.75177	26.67	NA
R:195803/1	VSP3	"extracellular matrix protein"...	-3.76289	-2.61	NA
R:182218/1	182218/2	"hypothetical protein"...	-3.76339	-5.16	-33.99
R:24240/1	RPP0	"Acidic ribosomal protein P0"...	-3.79546	4	NA
R:190461/1	190461/2	---	-3.8734
R:112775/1	HTB10	"Histone H2B"...	-3.90152	NA	NA
R:184775/1	LHCBM5	"chlorophyll a-b binding protein of LHCII"...	-3.98777	-3.97	-2.91
R:205640/1	205640/2	"hypothetical protein"...	-3.99416	0.42	0.26
R:196563/1	CYN38	"Peptidyl-prolyl cis-trans isomerase	-4.08562
R:146232/1	146232/2	---	-4.12715	-3.63	-4.63
R:195824/1	VSP4	"hydroxyproline-rich glycoprotein	-4.14182	-1.57	NA
R:192861/1	192861/2	---	-4.17644
R:196101/1	CTR2	"CTR type copper ion transporter"...	-4.2116	-0.17	0.26
R:194241/1	194368/2	---	-4.22227
R:142507/1	142507/3	---	-4.22465	-6.3	-0.74
R:24453/1	ZYS3-1	"zygote-specific protein"...	-4.23018
R:190735/1	RBD2	"rubredoxin"...	-4.25801	-4.17	-33.4
R:114525/1	114525/2	---	-4.31604
R:181440/1	181720/1	---	-4.33222
R:111796/1	114525/1	---	-4.39025	-0.88	NA
R:189582/1	189582/2	---	-4.40183
R:195500/1	FKB16-2.a	"FKBP-type peptidyl-prolyl cis-trans isomerase"...	-4.41024	-2.08	-4.03
R:188752/1	188886/1	---	-4.49965
R:193605/1	FAP170	"Flagellar Associated Protein"...	-4.52064	-1	NA
R:183033/1	PSBP9	"PsbP-like protein"...	-4.57864
R:184989/1	184989/2	---	-4.68217
R:194369/1	194369/2	"expressed hypothetical protein"...	-4.68921	1.45	4.65
R:191690/1	LHCBM4	"chloropyll a-b binding protein of LHCII"...	-4.82838	-7.6	-34.72
R:183051/1	CPLD30	"predicted protein"...	-4.86448	-4.33	-4.01
R:185467/1	CPLD30	"predicted protein"...	-4.88342	1.19	1.58
R:158519/1	FMG1-B	"major flagella membrane glycoprotein	-4.96756
R:195502/1	FKB16-2.c	"FKBP-type peptidyl-prolyl cis-trans isomerase"...	-5.05033
R:96374/1	96954/1	---	-5.10731	0.73
R:141595/1	141735/3	---	-5.15473	-0.01	1.96
R:189583/1	189583/2	---	-5.31724
R:129929/1	FEA1	"Fe-assimilating protein 1"...	-5.52683	-5.95	-3.6
R:183696/1	183696/3	---	-5.60355	-6.13	-38.36
R:188630/1	188630/2	---	-5.63013
R:77667/1	AOX2	"Alternative oxidase"...	-5.67071	-1.99	NA
R:174753/1	RBD2	"rubredoxin"...	-5.69303	-4.62	-3.98
R:156833/1	FEA1	"Fe-assimilating protein 1"...	-5.76985	-2.47	NA
R:166317/1	166317/2	---	-5.85394
R:205757/1	LHCBM8	"chlorophyll a-b binding protein of LHCII"...	-6.01503	0.55	4.16
R:146308/1	146308/2	---	-6.0473	-0.14	0.99
R:186495/1	186495/2	---	-6.13251
R:151619/1	151619/2	"Hypothetical protein"...	-6.29858	-6.29	-33.99
R:142153/1	142153/2	"Extended short-chain dehydrogenase similar to the NAD-binding domain of Tic62-1	-26.2021	-3.15	-33.4
