# Supplementary material for: Construction and evaluation of a whole genome microarray of Chlamydomonas reinhardtii
Source: BMC Genomics. 2011 Nov 25;12:579. doi: 10.1186/1471-2164-12-579 (PMC3235179; doi:10.1186/1471-2164-12-579)
Supplement: Additional file 5 — Table S5. Gene expression of Chlamydomonas reinhardtii under nutrient starvation. Transcript levels for genes with differential expression in Chlamydomonas reinhardtii cultures incubated under sulfur and nitrogen starvation conditions (24 h, 48 h, 72 h, 96 h). [file 1471-2164-12-579-S5.XLS]

## Sheet: Sheet1
Reporter Identifier	Reporter Name	Reporter Description	nitrogen (toepel)	miller TID	miller PID	sulphur (toepel)	RNA seq (gonzales-ballester)
R:136895/1	GLN3	"glutamine synthetase"...	5.85974		6.47	-1.19574	0.5
R:184660/1	NAR2	nitrate/nitrite transport system	5.47823		7.92	0.749173	3.7
R:195838/1	RWP4	"RWP-RK transcription factor"...	4.98881		2.83	2.47839	2
R:158745/1	AMT1A	"Ammonium transporter"...	4.90996		5.52	4.13216	1.5
R:146945/1	GPD1	"Glycerol-3-Phosphate Dehydrogenase/Dihydroxyacetone-3-phosphate Reductase"...	4.89944		4.09	0.932312	-1.4
R:182461/1	GGH1	"gamma-glutamyl hydrolase"...	4.53208		4.11	-1.91553	3.9
R:36709/1	FAS3	"fasciclin-like protein"...	4.38903		0.98	3.78478	-0.9
R:196438/1	PTB5	"sodium/phosphate symporter"...	4.26571		0.6	6.07176	0.7
R:135648/1	NAR1.2	"anion transporter"...	4.26328		1.75	3.65687	-0.7
R:188151/1	188151/1	"predicted protein"...	4.16263		2.59	1.5137	2.9
R:184730/1	LHCSR3	"Stress-related chlorophyll a/b binding protein 3"...	4.06391		1.71	3.17208	2.3
R:134217/1	134217/1	"Ezy1-like protein"...	4.05285		1.9	5.49705	-3.1
R:184731/1	LHCSR2	"Stress-related chlorophyll a/b binding protein 2"...	3.72299		2.64	4.81036	2.1
R:159161/1	FDX2	"Apoferredoxin"...	3.35749		7.68	-2.37666	0.5
R:162607/1	CGL41	"predicted protein"...	3.24677		4.63	1.12997	5.2
R:205927/1	CCD1	"carotenoid cleavage dioxygenase"...	2.87295	1.98	-0.96	1.78548	-1.1
R:191373/1	191373/1	predicted lipase	2.83646		1.55	2.73802	0.9
R:195717/1	COX16	"cytochrome c oxidase assembly factor"...	2.80672		0.69	1.17433	-0.7
R:196465/1	PTB3	"sodium/phosphate symporter"...	2.70322		1.7	3.83472	-0.5
R:156031/1	156031/1	---	2.63829		4.69	0.521611	2.7
R:205770/1	AOC5	"cationic amino acid transporter"...	2.61488	1.36	-1.66	-0.0612356	-1.6
R:189430/1	CCP1	"low-CO2-inducible chloroplast envelope protein"...	2.45953		1.64	3.88725	-0.7
R:185990/1	TEF13	"predicted protein"...	2.27138		3.35	-0.640747	2.8
R:152955/1	153395/1	C-type lectin	2.26237		0.53	1.21271	0.4
R:6075/1	6075/1	"TPR repeat protein"...	2.23395		1.32	2.01761	1.5
R:153895/1	154159/1	Nuclear helicase MOP-3/SNO (DEAD-box Superfamily)	2.2279		1.63	0.765806	2
R:152123/1	CAM2.a	"calmodulin-like protein"...	2.2268		1.34	1.65682	0.4
R:150648/1	150648/1	Actin regulatory protein (Wiskott-Aldrich syndrome protein)	2.02161		0.33	0.988131	-0.3
R:143550/1	ELG7	"exostosin-like glycosyltransferase"...	-1.99563		-2.51	-1.53349	-1.8
R:146684/1	146684/1	---	-2.01353		0.63	-1.10478	-0.6
R:196399/1	PHC1	"cell wall protein pherophorin-C1"...	-2.0805		-4.53	-2.15032	-0.3
R:164394/1	FAP276	"Flagellar Associated Protein"...	-2.15293		-0.62	-3.35534	0.9
R:195937/1	195937/1	"hydroxyproline-rich glycoprotein"...	-2.24832		-4.74	-3.23362	0.5
R:185465/1	185465/1	---	-2.29746		0.29	-2.56908	1.8
R:186537/1	PRL1	"predicted extracellular protein"...	-2.29859		-0.45	-1.88592	2.4
R:144312/1	144312/1	Nucleolar RNA-associated protein (NRAP)	-2.30919		0.36	-3.016	-2.9
R:205573/1	CSP41a	"chloroplast stem-loop-binding protein"...	-2.40068	-3.18	-0.05	0.388724	0
R:184724/1	LHCSR1	"stress-related chlorophyll a/b binding protein 1"...	-2.42939		-1.2	-0.886619	1.8
R:187025/1	LHCA8	"light-harvesting protein of photosystem I"...	-2.61064		-4.57	-0.882503	-1.3
R:205763/1	PRMT1	"Protein arginine N-methyltransferase"...	-2.63679	-0.34	0.22	-2.39817	-2.3
R:186299/1	LHCA5	"light-harvesting protein of photosystem I"...	-2.74493		-5.43	-1.65227	-1.4
R:185841/1	RBD3	"rubredoxin-like protein"...	-2.79783		-3.42	-1.31438	-1.5
R:156876/1	156876/1	---	-2.94465		-1.41	-1.16996	-0.2
R:190644/1	FAP138	"Flagellar Associated Protein"...	-2.97597		-2.77	-0.845475	0.5
R:184397/1	LHCB5	"minor chlorophyll a-b binding protein of photosystem II"...	-3.08344		-3.65	-0.683784	-2
R:134235/1	ATPC	"chloroplast ATP synthase gamma chain"...	-3.30718		-2.96	-1.34207	-0.4
R:158785/1	158785/1	---	-3.37453		1.33	-1.38332	1
R:183696/1	183696/1	putative allene oxide cyclase	-3.54758		-6.13	-1.36806	-1.4
R:112775/1	HTB10	"Histone H2B"...	-3.76749		NA	-3.33132	6.2
R:182015/1	PSBX	"4.1 kDa photosystem II subunit"...	-3.89092		-4.16	-1.23079	-0.9
R:183986/1	183986/1	---	-4.04974		-3.29	-2.44134	-0.9
R:174753/1	RBD2	"rubredoxin"...	-4.25801		-4.62	-2.18301	-2.8
R:183357/1	PTA3	"proton/phosphate symporter"...	-4.38941		-0.62	-3.39076	-1.8
R:191690/1	LHCBM4	"chloropyll a-b binding protein of LHCII"...	-4.68201		-7.6	-2.755	-0.3
R:205757/1	LHCBM8	"chlorophyll a-b binding protein of LHCII"...	-4.79318	-7.4	0.55	-2.52404	-0.5
R:146308/1	146308/1	Farnesyl cysteine-carboxyl methyltransferase	-5.83096		-0.14	-2.44761	0
R:127246/1	HRP3	"hydroxyproline-rich cell wall protein"...	-5.98416		-6.83	-2.93238	-0.1
